# Supplementary material for: The genomic basis of evolutionary differentiation among honey bees
Source: Genome Res. 2021 Jul;31(7):1203–15. doi: 10.1101/gr.272310.120 (PMC8256857; doi:10.1101/gr.272310.120)
Supplement: Supplemental Material [file supp_gr.272310.120_Supplemental_Table_S1.xlsx]

## Sheet: Sheet1
Supplemental Table S1: Selection of gene families under positive selection (at 10% FDR) in at least one branch with statistics and references for interpretation of their biological functions. GF = Gene Family. LRT = Log-likelihood Ratio Test
GF	Branch	LRT	p-value	FDR	Gene Name	Gene Description	Function	References
10816	Apis	28.59	2 e-07	0.001	AmNot3	CCR4-NOT transcription complex subunit 3	Involved in mRNA metabolism (Shirai et al. 2014)⁠ and germ cell maintenance (De Keuckelaere et al. 2018)⁠	De Keuckelaere E, Hulpiau P, Saeys Y, Berx G, van Roy F. 2018. Nanos genes and their role in development and beyond. Cell Mol Life Sci 75: 1929–1946.	Shirai YT, Suzuki T, Morita M, Takahashi A, Yamamoto T. 2014. Multifunctional roles of the mammalian CCR4-NOT complex in physiological phenomena. Front Genet 5: 1–11.
11517	Apis	23.08	3 e-06	0.008	AmMthl1	probable G-protein coupled receptor Mth-like 1	Associated with development, lifespan & fertility (Li et al. 2014)⁠	Li C, Zhang Y, Yun X, Wang Y, Sang M, Liu X, Hu X, Li B. 2014. Methuselah-like genes affect development, stress resistance, lifespan and reproduction in Tribolium castaneum. Insect Mol Biol 23: 587–597.
1044	Apis	18.53	3 e-05	0.034	AmHDAC6	histone deacetylase 6	Involved in epigenetic processes, caste determination (Spannhoff et al. 2011; Shi et al. 2015)⁠, learning and memory (Lockett et al. 2014)⁠	Spannhoff A, Kim YK, Raynal NJM, Gharibyan V, Su MB, Zhou YY, Li J, Castellano S, Sbardella G, Issa JPJ, et al. 2011. Histone deacetylase inhibitor activity in royal jelly might facilitate caste switching in bees. EMBO Rep 12: 238–243.	Shi YY, Zheng HJ, Pan QZ, Wang ZL, Zeng ZJ. 2015. Differentially expressed microRNAs between queen and worker larvae of the honey bee (Apis mellifera). Apidologie 46: 35–45.	Lockett GA, Wilkes F, Helliwell P, Maleszka R. 2014. Contrasting effects of histone deacetylase inhibitors on reward and aversive olfactory memories in the honey bee. Insects 5: 377–398.
8702	Apis	17.07	6 e-05	0.054	AmMan1	inner nuclear membrane protein Man1	BMP signaling inhibitor involved in neurogenesis and wing formation (Wagner et al. 2010)⁠	Wagner N, Weyhersmüller A, Blauth A, Schuhmann T, Heckmann M, Krohne G, Samakovlis C. 2010. The Drosophila LEM-domain protein MAN1 antagonizes BMP signaling at the neuromuscular junction and the wing crossveins. Dev Biol 339: 1–13.
10288	Apis	16.75	7 e-05	0.059	AmLRIG3	leucine-rich repeats and immunoglobulin-like domains protein 3	Involved in the regulation of growth factor receptors (Simion et al. 2014)⁠	Simion C, Cedano-Prieto ME, Sweeney C. 2014. The LRIG family: enigmatic regulators of growth factor receptor signaling. Endocr Relat Cancer 21: R431–R443.
10981	Apis	15.96	0.0001	0.075	AmTud	maternal protein tudor	Involved in germ cell formation & development, and piRNA pathway (Arkov et al. 2006; Anand and Kai 2012)⁠	Anand A, Kai T. 2012. The tudor domain protein Kumo is required to assemble the nuage and to generate germline piRNAs in Drosophila. EMBO J 31: 870–882.	Arkov AL, Wang JYS, Ramos A, Lehmann R. 2006. The role of Tudor domains in germline development and polar granule architecture. Development 133: 4053–4062.
8130	A. florea	32	3 e-08	2 e-04	AmAE1	band 3 anion transport protein	Anion transport
8891	A. florea	24.88	1 e-06	0.004	AmMyd88A	myeloid differentiation primary response protein MyD88-A	Involved in immunity through Toll pathway (Schwarz and Evans 2013; Abdullah et al. 2007; Schlüns et al. 2010)⁠	Abdullah I, Gary SR, Marla S. 2007. Field trial of honey bee colonies bred for mechanisms of resistance against Varroa destructor. Apidologie 38: 67–76.	Schlüns H, Sadd BM, Schmid-Hempel P, Crozier RH. 2010. Infection with the trypanosome Crithidia bombi and expression of immune-related genes in the bumblebee Bombus terrestris. Dev Comp Immunol 34: 705–709.	Schwarz RS, Evans JD. 2013. Single and mixed-species trypanosome and microsporidia infections elicit distinct, ephemeral cellular and humoral immune responses in honey bees. Dev Comp Immunol 40: 300–310.
12378	A. florea	24.63	1 e-06	0.004	AmADAM11	A Disintegrin And Metalloproteinase domain-containing protein 11	Involved in cell signaling, such as Notch and Epidermal Growth Factor signaling (Reiss and Saftig 2009)⁠	Reiss K, Saftig P. 2009. The “A Disintegrin And Metalloprotease” (ADAM) family of sheddases: Physiological and cellular functions. Semin Cell Dev Biol 20: 126–137.
512	A. florea	18.88	3 e-05	0.031	AmNemo	serine/threonine-protein kinase NLK	BMP and Wnt signaling inhibitor (Choi and Benzer 1994)⁠ and linked to eye development (Zeng et al. 2007; Mirkovic et al. 2002)⁠	Zeng YA, Rahnama M, Wang S, Sosu-Sedzorme W, Verheyen EM. 2007. Drosophila Nemo antagonizes BMP signaling by phosphorylation of Mad inhibition of its nuclear accumulation. Development 134: 2061–2071.	Mirkovic I, Charish K, Gorski SM, McKnight K, Verheyen EM. 2002. Drosophila nemo is an essential gene involved in the regulation of programmed cell death. Mech Dev 119: 9–20.	Choi KW, Benzer S. 1994. Rotation of photoreceptor clusters in the developing drosophila eye requires the nemo gene. Cell 78: 125–136.
12887	A. florea	18.35	3 e-05	0.036	AmTnC1	troponin C type I	Involved in muscle excitation & contraction (Surlis et al. 2018)⁠	Surlis C, Carolan JC, Coffey M, Kavanagh K. 2018. Quantitative proteomics reveals divergent responses in Apis mellifera worker and drone pupae to parasitization by Varroa destructor. J Insect Physiol 107: 291–301.
13929	A. florea	18.09	4 e-05	0.039	AmFAS	fatty acid synthase	Involved in fatty acid metabolism, impaired by insecticide exposure (Derecka et al. 2013)⁠	Derecka K, Blythe MJ, Malla S, Genereux DP, Guffanti A, Pavan P, Moles A, Snart C, Ryder T, Ortori CA, et al. 2013. Transient exposure to low levels of insecticide affects metabolic networks of honeybee larvae. PLoS One 8: e68191.
1367	A. florea	17.13	6 e-05	0.053	AmNeur	protein neuralized (E3 ubiquitin ligase)	Involved in endocytosis, Notch signaling pathway, eye development, and memory (del Alamo and Mlodzik 2006; Yeh et al. 2001; Felsenberg et al. 2012)⁠	del Alamo D, Mlodzik M. 2006. Frizzled/PCP-dependent asymmetric neuralized expression determines R3/R4 fates in the Drosophila eye. Dev Cell 11: 887–894.	Felsenberg J, Dombrowski V, Eisenhardt D. 2012. A role of protein degradation in memory consolidation after initial learning and extinction learning in the honeybee (Apis mellifera). Learn Mem 19: 470–477.	Yeh E, Dermer M, Commisso C, Zhou L, McGlade CJ, Boulianne GL. 2001. Neuralized functions as an E3 ubiquitin ligase during Drosophila development. Curr Biol 11: 1675–1679.
2916	A. florea	16.03	0.0001	0.074	AmSNAP-25	synaptosomal-associated protein 25	Associated with olfactory learning (Zhang et al. 2015)⁠	Zhang LZ, Yan WY, Wang ZL, Guo YH, Yi Y, Zhang SW, Zeng ZJ. 2015. Differential protein expression analysis following olfactory learning in Apis cerana. J Comp Physiol A 201: 1053–1061.
12525	A. florea	15.14	0.0002	0.096	AmENOPH1	enolase-phosphatase E1	Involved in grooming behavior against Varroa mites (Arechavaleta-Velasco et al. 2012)⁠	Arechavaleta-Velasco ME, Alcala-Escamilla K, Robles-Rios C, Tsuruda JM, Hunt GJ. 2012. Fine-scale linkage mapping reveals a small set of candidate genes influencing honey bee grooming behavior in response to Varroa mites. PLoS One 7: e47269.
7491	A. florea	15.09	0.0002	0.098	AmGyc76Cl	receptor-type guanylate cyclase Gyc76C-like	Involved in immunity and against salt stress (Overend et al. 2012)⁠	Overend G, Cabrero P, Guo AX, Sebastian S, Cundall M, Armstrong H, Mertens I, Schoofs L, Dow JAT, Davies SA. 2012. The receptor guanylate cyclase Gyc76C and a peptide ligand, NPLP1-VQQ, modulate the innate immune IMD pathway in response to salt stress. Peptides 34: 209–218.
1193	A. florea	15.02	0.0002	0.099	AmMuc-19	mucin-19	Involved in chalkbrood (Nie et al. 2020)⁠ and insecticide resistance (Fent et al. 2019)⁠	Nie H, Wang X, Xu S, Gao Y, Lin Y, Zhu Y, Yang D, Li Z, Su S. 2020. Changes in the gene expression of chalkbrood resistance in Apis mellifera larvae infected by Ascosphaera apis. Apidologie 51: 35–47.	Fent K, Schmid M, Christen V. 2019. Global transcriptome analysis reveals relevant effects of environmentally relevant concentrations of cypermethrin in honey bees (Apis mellifera). Environ Pollut 259: 113715.
12046	A. dorsata	36.39	4 e-09	7 e-05	AmSh	potassium voltage-gated channel protein Shaker	Involved in neural processes, such as sleep (Pimentel et al. 2016)⁠	Pimentel D, Donlea JM, Talbot CB, Song SM, Thurston AJF, Miesenböck G. 2016. Operation of a homeostatic sleep switch. Nature 536: 333–337.
12594	A. dorsata	32.73	3 e-08	0.0002	AmDyn	dynamin	GTPase involved in membrane dynamic processes
8493	A. dorsata	25.43	9 e-07	0.0033	AmFoxP	FoxP protein	Part of the forkhead box transcription factors family and important for neural development (Schatton et al. 2018)⁠	Schatton A, Mendoza E, Grube K, Scharff C. 2018. FoxP in bees: A comparative study on the developmental and adult expression pattern in three bee species considering isoforms and circuitry. J Comp Neurol 526: 1589–1610.
7047	A. dorsata	16.78	8 e-05	0.059	Amkinesin-3E	Kinesin 3E	Involved in intracellular transport, neurogenesis and neural processes (Kern et al. 2013; Zhang et al. 2017)⁠	Kern J V., Zhang Y V., Kramer S, Brenman JE, Rasse TM. 2013. The kinesin-3, Unc-104 regulates dendrite morphogenesis and synaptic development in Drosophila. Genetics 195: 59–72.	Zhang Y V., Hannan SB, Kern J V., Stanchev DT, Koç B, Jahn TR, Rasse TM. 2017. The KIF1A homolog Unc-104 is important for spontaneous release, postsynaptic density maturation and perisynaptic scaffold organization. Sci Rep 7: 1–9.
4710	A. dorsata	16.14	0.0001	0.0715	AmFOLD	farnesol dehydrogenase	Involved in Juvenile Hormone synthesis and caste determination (Jongepier et al. 2018; Ashby et al. 2016; Terrapon et al. 2014)⁠	Terrapon N, Li C, Robertson HM, Ji L, Meng X, Booth W, Chen Z, Childers CP, Glastad KM, Gokhale K, et al. 2014. Molecular traces of alternative social organization in a termite genome. Nat Commun 5: 3636.	Ashby R, Forêt S, Searle I, Maleszka R. 2016. MicroRNAs in honey bee caste determination. Sci Rep 6: 1–15.	Jongepier E, Kemena C, Lopez-Ezquerra A, Belles X, Bornberg-Bauer E, Korb J. 2018. Remodeling of the juvenile hormone pathway through caste-biased gene expression and positive selection along a gradient of termite eusociality. J Exp Zool Part B Mol Dev Evol 330: 296–304.
4584	A. dorsata	15.4	0.0002	0.0892	AmNefh	Neurofilament heavy polypeptide	Involved in axon development
1858	A. mellifera	44.89	6 e-11	7 e-05	AmNrx4	Neurexin 4	Associated with blood brain barrier, synaptogenesis, (Freeman and Doherty 2006)⁠, and social behavior in beetles (Blaz et al. 2019)⁠	Freeman MR, Doherty J. 2006. Glial cell biology in Drosophila and vertebrates. Trends Neurosci 29: 82–90.	Blaz J, Barrera-Redondo J, Vázquez-Rosas-Landa M, Canedo-Téxon A, von Wobeser EA, Carrillo D, Stouthamer R, Eskalen A, Villafán E, Alonso-Sánchez A, et al. 2019. Genomic signals of adaptation towards mutualism and sociality in two ambrosia beetle complexes. Life 9: 1–23.
6668	A. mellifera	39.25	1 e-09	7 e-05	AmP38b	mitogen-activated protein kinase p38b	Involved in the activation of transcription factor from external stimuli and associated with immune response (Chen et al. 2017)⁠	Chen D, Guo R, Xu X, Xiong C, Liang Q, Zheng Y, Luo Q, Zhang Z, Huang Z, Kumar D, et al. 2017. Uncovering the immune responses of Apis mellifera ligustica larval gut to Ascosphaera apis infection utilizing transcriptome sequencing. Gene 621: 40–50.
11834	A. mellifera	22.06	5 e-06	0.0108	AmTret1	facilitated trehalose transporter Tret1	Sugar transport
4594	A. ⁠mellifera	19.07	2 e-05	0.0288	AmBroad	broad-complex core protein isoforms 1/2/3/4/5	Involved in ecdysteroid signaling pathway (Swevers and Iatrou 2009)⁠	Swevers L, Iatrou K. 2009 Ecdysteroids and Ecdysteroid Signaling Pathways During Insect Oogenesis. In: Smagghe G. (ed.) Ecdysone: Structures and Functions. Springer, Dordrecht.
4683	A. mellifera	18.14	4 e-05	0.0386	AmMblk1	transcription factor mblk-1-like	Transcription factor in the honey bee brain (Kunieda et al. 2003)⁠	Kunieda T, Park JM, Takeuchi H, Kubo T, Gojobori T. 2003. Identification and characterization of Mlr1,2: Two mouse homologues of Mblk-1, a transcription factor from the honeybee brain. FEBS Lett 535: 61–65.
