# Supplementary material for: The genomic basis of evolutionary differentiation among honey bees
Source: Genome Res. 2021 Jul;31(7):1203–15. doi: 10.1101/gr.272310.120 (PMC8256857; doi:10.1101/gr.272310.120)
Supplement: Supplemental Material [file supp_gr.272310.120_Supplemental_Table_S2.xlsx]

## Sheet: Positive GeneFamilies
Supplemental Table 2: Excel file containing all 8115 orthogroups and lineage-specific genes included in the study of positive selection with results (Allgenes) and the selected list of orthogroups that were found to be positively selected (Positive GeneFamilies). AD=Apis dorsata, AF=Apis florea, AM=Apis mellifera, AP=Ancestral Apis brach. RefSeq IDs, p-values, and FDR are given along with the gen…
Alignment_File	SeqID	Branch	RefSeq	LRT	pval	FDR	Gene_Description	branch_length	SeqLen	Num_Rate_class	Prop1	omega1	Prop2	omega2	known	AM_Gen_descr
5599	AD66694	AD	102677576	37.3745	2.49299e-09	7.2785e-05	eukaryotic translation initiation factor 3 subunit C [Apis dorsata (giant honeybee)]	0.033984	2658	2	0.99573	0	0.00426961	10000	known	eukaryotic translation initiation factor 3 subunit C [Apis mellifera (honey bee)]
7140	AD64268	AD	102678248	42.9286	1.5434e-10	7.2785e-05	myosin heavy chain, muscle [Apis dorsata (giant honeybee)]	0.094655	5460	2	0.988685	0.0219189	0.0113149	3333.11	known	myosin heavy chain, muscle [Apis mellifera (honey bee)]
12046	AD67511	AD	102670948	36.3936	4.07521e-09	7.2785e-05	potassium voltage-gated channel protein Shaker [Apis dorsata (giant honeybee)]	0.052396	1509	2	0.983281	0.00250019	0.0167185	10000	known	potassium voltage-gated channel protein Shaker [Apis mellifera (honey bee)]
13944	AD62530	AD	102674118	70.6183	1.11022e-16	7.2785e-05	heterogeneous nuclear ribonucleoprotein Q [Apis dorsata (giant honeybee)]	0.08722	1956	2	0.97908	0.117898	0.0209202	1114.32	known	heterogeneous nuclear ribonucleoprotein R [Apis mellifera (honey bee)]
7827	AD64025	AD	102679494	33.582	1.66728e-08	0.000110955	arrestin domain-containing protein 17-like [Apis dorsata (giant honeybee)]	0.061978	1071	2	0.985446	0.00657072	0.014554	554.715	known	arrestin domain-containing protein 17 [Apis mellifera (honey bee)]
7338	AD63313	AD	102679362	33.1204	2.1013e-08	0.000134965	vacuolar protein sorting-associated protein 8 homolog [Apis dorsata (giant honeybee)]	0.034753	3519	2	0.99712	0.0494196	0.00287996	399.264	known	vacuolar protein sorting-associated protein 8 homolog [Apis mellifera (honey bee)]
1483	AD62024	AD	102675124	32.7733	2.50061e-08	0.000156638	centrosomin [Apis dorsata (giant honeybee)]	0.063304	4149	2	0.995543	0.122986	0.00445662	246.645	known	centrosomin [Apis mellifera (honey bee)]
12594	AD62718	AD	102679612	32.7337	2.55073e-08	0.000159333	dynamin [Apis dorsata (giant honeybee)]	0.038371	1581	2	0.994241	0.0766342	0.005759	10000	known	dynamin [Apis mellifera (honey bee)]
13897	AD63422	AD	102671979	32.7027	2.59066e-08	0.000161477	sn1-specific diacylglycerol lipase alpha [Apis dorsata (giant honeybee)]	0.055305	2823	2	0.989122	0.0638776	0.0108785	10000	known	sn1-specific diacylglycerol lipase alpha [Apis mellifera (honey bee)]
2737	AD64766	AD	102676779	30.4526	8.00258e-08	0.000431119	MOB kinase activator-like 2 [Apis dorsata (giant honeybee)]	0.066872	708	2	0.981191	0	0.0188095	547.246	known	MOB kinase activator-like 2 [Apis mellifera (honey bee)]
8703	AD62703	AD	102676410	26.6169	5.47722e-07	0.00211306	DNA-directed RNA polymerases I and III subunit RPAC1-like [Apis dorsata (giant honeybee)]	0.210354	777	2	0.958726	0.05521	0.0412743	1999.2	known	DNA-directed RNA polymerases I and III subunit RPAC1 [Apis mellifera (honey bee)]
2985	AD62610	AD	102679532	25.9545	7.63606e-07	0.00272077	homeobox protein Hox-B4-like [Apis dorsata (giant honeybee)]	0.233837	531	2	0.950154	0.0228621	0.0498458	10000	known	homeotic protein deformed [Apis mellifera (honey bee)]
8493	AD61375	AD	102675389	25.4329	9.92006e-07	0.00330537	forkhead box protein P1-like [Apis dorsata (giant honeybee)]	0.056023	1713	2	0.990988	0.0294086	0.00901157	408.595	known	FoxP protein [Apis mellifera (honey bee)]
10242	AD63544	AD	102681018	25.1825	1.12481e-06	0.00362444	paired box protein Pax-3-like [Apis dorsata (giant honeybee)]	0.150047	777	2	0.973601	0.0593572	0.0263989	10000	known	paired mesoderm homeobox protein 2-like [Apis mellifera (honey bee)]
6142	AD68120	AD	102674141	24.9501	1.26391e-06	0.00394522	uncharacterized LOC102674141 [Apis dorsata (giant honeybee)]	0.057013	2334	2	0.996552	0.0569047	0.00344847	10000	unknown	uncharacterized LOC409703 [Apis mellifera (honey bee)]
12927	AD69443	AD	102674368	22.7095	3.89101e-06	0.00867222	dynein heavy chain 6, axonemal [Apis dorsata (giant honeybee)]	0.066417	9537	2	0.989911	0.0934158	0.0100886	18.6157	known	dynein heavy chain 6, axonemal [Apis mellifera (honey bee)]
10655	AD64425	AD	102677058	22.541	4.23442e-06	0.00918422	deubiquitinase DESI2 [Apis dorsata (giant honeybee)]	0.061156	597	2	0.983764	0.0568868	0.0162358	10000	known	deubiquitinase DESI2 [Apis mellifera (honey bee)]
6890	AD64022	AD	102674786	21.7891	6.17653e-06	0.0118334	intersectin-1-like [Apis dorsata (giant honeybee)]	0.046369	960	2	0.993448	0	0.00655204	10000	known	trichohyalin [Apis mellifera (honey bee)]
12405	AD67736	AD	102674140	21.045	8.97422e-06	0.0151497	cyclin-dependent kinase-like 4 [Apis dorsata (giant honeybee)]	0.121034	999	2	0.98243	0.318282	0.0175701	10000	known	cyclin-dependent kinase-like 2 [Apis mellifera (honey bee)]
2296	AD68790	AD	102673172	21.0246	9.06658e-06	0.0152519	protein arginine N-methyltransferase 3 [Apis dorsata (giant honeybee)]	0.044052	1557	2	0.994449	0.0234815	0.00555085	1016.77	known	protein arginine N-methyltransferase 3 [Apis mellifera (honey bee)]
788	AD61608	AD	102678747	20.4542	1.20745e-05	0.018391	alpha-1,2-mannosyltransferase ALG9 [Apis dorsata (giant honeybee)]	0.030541	1605	2	0.995533	0.288583	0.00446724	10000	known	alpha-1,2-mannosyltransferase ALG9 [Apis mellifera (honey bee)]
11003	AD67663	AD	102679506	19.546	1.90552e-05	0.0246885	maternal protein pumilio-like [Apis dorsata (giant honeybee)]	0.053747	2949	2	0.998835	0	0.00116548	10000	known	pumilio homolog 2 [Apis mellifera (honey bee)]
14428	AD60545	AD	102676668	19.5109	1.93936e-05	0.0249685	protein hu-li tai shao [Apis dorsata (giant honeybee)]	0.040387	2028	2	0.997014	0.017223	0.00298644	936.934	known	protein hu-li tai shao [Apis mellifera (honey bee)]
14007	AD64262	AD	102677382	18.5102	3.20664e-05	0.0343693	dynein regulatory complex subunit 2 [Apis dorsata (giant honeybee)]	0.127575	738	2	0.983253	0.193875	0.0167473	3333.11	known	dynein regulatory complex subunit 2 [Apis mellifera (honey bee)]
12474	AD67405	AD	102681695	17.9899	4.16528e-05	0.0404988	NADH-ubiquinone oxidoreductase subunit 8 [Apis dorsata (giant honeybee)]	0.042078	579	2	0.983378	0.567387	0.0166223	2843.06	known	NADH-quinone oxidoreductase subunit I [Apis mellifera (honey bee)]
12035	AD65465	AD	102675509	17.6788	4.87039e-05	0.0446402	nucleolar complex protein 3 homolog [Apis dorsata (giant honeybee)]	0.026703	2259	2	0.997062	0.187459	0.00293805	10000	known	nucleolar complex protein 3 homolog [Apis mellifera (honey bee)]
1925	AD66279	AD	102675513	17.5755	5.12989e-05	0.0461002	protein PFC0760c-like [Apis dorsata (giant honeybee)]	0.087521	2118	2	0.994218	0.926388	0.00578246	223.875	known	interaptin [Apis mellifera (honey bee)]
5562	AD67771	AD	102677765	17.3403	5.77393e-05	0.0495946	four and a half LIM domains protein 2 [Apis dorsata (giant honeybee)]	0.01325	921	2	0.996499	0	0.00350071	10000	known	four and a half LIM domains protein 2 [Apis mellifera (honey bee)]
3198	AD63555	AD	102676223	17.3189	5.83631e-05	0.049924	dual specificity protein phosphatase 10-like [Apis dorsata (giant honeybee)]	0.031058	720	2	0.993285	0.311107	0.00671536	878.593	known	dual specificity protein phosphatase 10 [Apis mellifera (honey bee)]
11377	AD65882	AD	102679629	17.0848	6.56561e-05	0.0536688	secretin receptor-like [Apis dorsata (giant honeybee)]	0.176813	1317	2	0.981672	1	0.0183275	72.3246	known	secretin receptor [Apis mellifera (honey bee)]
3674	AD68486	AD	102676615	17.0693	6.61699e-05	0.0539257	leucine-rich repeat and calponin homology domain-containing protein [Apis dorsata (giant honeybee)]	0.030869	2082	2	0.998359	0.0217159	0.00164097	10000	known	leucine-rich repeat and calponin homology domain-containing protein 1 [Apis mellifera (honey bee)]
6965	AD64825	AD	102671169	16.9096	7.17022e-05	0.0566384	programmed cell death protein 2-like [Apis dorsata (giant honeybee)]	0.042896	1251	2	0.991992	0.0785505	0.00800803	10000	known	programmed cell death protein 2-like [Apis mellifera (honey bee)]
13780	AD66243	AD	102673773	16.8985	7.21055e-05	0.0568325	probable ATP-dependent RNA helicase DDX27 [Apis dorsata (giant honeybee)]	0.040834	2169	2	0.996355	0.054834	0.00364497	341.57	known	probable ATP-dependent RNA helicase DDX27 [Apis mellifera (honey bee)]
7047	AD80446	AD	Ado2b000562	16.7755	7.67057e-05	0.0590138	NO_refseq	0.087133	2544	2	0.991803	0.265937	0.00819707	9999.99	known	kinesin 3E [Apis mellifera (honey bee)]
9078	AD67585	AD	102675610	16.3124	9.68265e-05	0.0679365	uncharacterized LOC102675610 [Apis dorsata (giant honeybee)]	0.070543	4578	2	0.998066	0.19506	0.0019344	10000	unknown	uncharacterized LOC725246 [Apis mellifera (honey bee)]
4710	AD62940	AD	102677200	16.1433	0.000105426	0.0714901	farnesol dehydrogenase-like [Apis dorsata (giant honeybee)]	0.145762	384	2	0.970594	0.569596	0.0294059	10000	known	farnesol dehydrogenase [Apis mellifera (honey bee)]
10360	AD67776	AD	102680913	16.1369	0.000105763	0.0716266	transcription factor BTF3 homolog 4 [Apis dorsata (giant honeybee)]	0.087663	462	2	0.992595	0	0.00740469	10000	known	transcription factor BTF3 homolog 4 [Apis mellifera (honey bee)]
7799	AD65880	AD	102675172	16.1092	0.000107252	0.0722274	probable beta-hexosaminidase fdl [Apis dorsata (giant honeybee)]	0.142102	1308	2	0.977263	0.0616584	0.022737	3333.11	known	probable beta-hexosaminidase fdl [Apis mellifera (honey bee)]
10563	AD60411	AD	102679139	15.7591	0.000127911	0.0801954	prolactin-releasing peptide receptor-like [Apis dorsata (giant honeybee)]	0.094389	1134	2	0.990885	0.149132	0.00911535	115.546	known	prolactin-releasing peptide receptor [Apis mellifera (honey bee)]
8915	AD61701	AD	102676362	15.6367	0.000136038	0.0831627	uncharacterized LOC102676362 [Apis dorsata (giant honeybee)]	0.128045	1128	2	0.970817	0	0.0291826	15.241	known	odorant receptor 30a [Apis mellifera (honey bee)]
10600	AD60761	AD	102679089	15.4121	0.000152319	0.0888639	probable nuclear transport factor 2 [Apis dorsata (giant honeybee)]	0.395921	390	2	0.907962	0.067239	0.092038	3333.56	known	probable nuclear transport factor 2 [Apis mellifera (honey bee)]
4584	AD82050	AD	Ado2b009276	15.4004	0.000153217	0.0891697	NO_refseq	0.10369	423	2	0.984089	0	0.015911	10000	known	neurofilament heavy polypeptide [Apis mellifera (honey bee)]
2947	AD61503	AD	102671198	15.2669	0.000163861	0.0927306	regucalcin-like [Apis dorsata (giant honeybee)]	0.215832	891	2	0.968358	0.112781	0.0316416	1465.75	unknown	uncharacterized LOC413627 [Apis mellifera (honey bee)]
659	AF68209	AF	100864729	56.934	1.39055e-13	7.2785e-05	uncharacterized LOC100864729 [Apis florea (little honeybee)]	0.046521	3576	2	0.994866	0.211647	0.0051338	10000	unknown	uncharacterized LOC409221 [Apis mellifera (honey bee)]
5802	AF62323	AF	100863441	42.388	2.02333e-10	7.2785e-05	uncharacterized LOC100863441 [Apis florea (little honeybee)]	0.158232	546	2	0.960301	0.465236	0.0396987	1434.54	known	zinc transporter ZIP11 [Apis mellifera (honey bee)]
8446	AF68137	AF	100867905	68.6506	4.44089e-16	7.2785e-05	uncharacterized LOC100867905 [Apis florea (little honeybee)]	0.092908	1311	2	0.970913	0	0.0290869	10000	unknown	uncharacterized LOC410865 [Apis mellifera (honey bee)]
11627	AF63757	AF	100869068	36.1815	4.53221e-09	7.2785e-05	ATP-dependent 6-phosphofructokinase [Apis florea (little honeybee)]	0.097158	2211	2	0.991756	0.0232241	0.00824387	3333.11	known	ATP-dependent 6-phosphofructokinase [Apis mellifera (honey bee)]
220	AF67162	AF	100863418	33.0996	2.12333e-08	0.000136171	proline-rich nuclear receptor coactivator 2-like [Apis florea (little honeybee)]	0.070354	393	2	0.967684	0	0.0323157	10000	known	proline-rich nuclear receptor coactivator 2 [Apis mellifera (honey bee)]
8130	AF64723	AF	100864598	32.0008	3.68297e-08	0.000219008	anion exchange protein 2 [Apis florea (little honeybee)]	0.086776	2352	2	0.994683	0.0572864	0.00531732	10000	known	band 3 anion transport protein [Apis mellifera (honey bee)]
10350	AF65944	AF	100872971	27.642	3.27549e-07	0.00141024	cAMP-regulated phosphoprotein 21-like [Apis florea (little honeybee)]	0.126998	2946	2	0.992759	0.0725401	0.00724073	135.83	unknown	NO_refseq
5864	AF66597	AF	100869434	27.4866	3.54095e-07	0.00150097	microspherule protein 1 [Apis florea (little honeybee)]	0.041625	1416	2	0.987633	0.0123009	0.0123668	10000	known	microspherule protein 1 [Apis mellifera (honey bee)]
10379	AF65035	AF	100863335	26.7429	5.1419e-07	0.0020124	uncharacterized LOC100863335 [Apis florea (little honeybee)]	0.063535	648	2	0.98555	0	0.0144498	10000	unknown	uncharacterized LOC100577936 [Apis mellifera (honey bee)]
1979	AF64300	AF	100864473	25.1527	1.14173e-06	0.00366417	midasin [Apis florea (little honeybee)]	0.096707	11784	2	0.983308	0.189427	0.0166924	17.7126	known	midasin [Apis mellifera (honey bee)]
8891	AF70287	AF	100864149	24.8773	1.31095e-06	0.00405092	myeloid differentiation primary response protein MyD88-A [Apis florea (little honeybee)]	0.11015	1164	2	0.985009	0.272835	0.0149909	10000	known	myeloid differentiation primary response protein MyD88-A [Apis mellifera (honey bee)]
12378	AF65134	AF	100868725	24.6288	1.48504e-06	0.00443126	zinc metalloproteinase-disintegrin-like brevilysin H2a [Apis florea (little honeybee)]	0.062933	2145	2	0.99553	0	0.00447006	10000	known	disintegrin and metalloproteinase domain-containing protein 11 [Apis mellifera (honey bee)]
5091	AF62180	AF	100866331	24.4548	1.62051e-06	0.00471659	serine-rich adhesin for platelets [Apis florea (little honeybee)]	0.072518	8094	2	0.993086	0.209382	0.00691425	65.8614	known	serine-rich adhesin for platelets [Apis mellifera (honey bee)]
9603	AF68515	AF	100865599	23.5459	2.55704e-06	0.00650028	uncharacterized LOC100865599 [Apis florea (little honeybee)]	0.03245	5310	2	0.9958	0.152642	0.00420003	114.519	unknown	uncharacterized LOC100577995 [Apis mellifera (honey bee)]
11767	AF69224	AF	100869197	23.4335	2.70548e-06	0.00675955	EF-hand domain-containing protein D2 homolog [Apis florea (little honeybee)]	0.091267	585	2	0.977491	0.0538822	0.0225093	241.228	known	EF-hand domain-containing protein D2 homolog [Apis mellifera (honey bee)]
7140	AF66619	AF	100867575	22.9339	3.4765e-06	0.00803148	myosin heavy chain, muscle [Apis florea (little honeybee)]	0.082495	5460	2	0.994737	0.0141605	0.00526272	205.553	known	myosin heavy chain, muscle [Apis mellifera (honey bee)]
14844	AF61385	AF	100867879	22.0234	5.49105e-06	0.0109396	far upstream element-binding protein 3 [Apis florea (little honeybee)]	0.007496	2181	2	0.99743	0	0.00257012	554.611	known	far upstream element-binding protein 3 [Apis mellifera (honey bee)]
12395	AF70058	AF	100867545	19.4805	1.96926e-05	0.0252144	pseudouridine-5'-phosphate glycosidase-like [Apis florea (little honeybee)]	0.065851	1134	2	0.993166	0.0305312	0.00683352	10000	known	pseudouridine-metabolizing bifunctional protein C1861.05 [Apis mellifera (honey bee)]
6403	AF62081	AF	100863251	19.0871	2.3996e-05	0.0286044	high affinity cAMP-specific and IBMX-insensitive 3',5'-cyclic phosphodiesterase 8 [Apis florea (little honeybee)]	0.048363	2163	2	0.948008	0	0.0519916	40.3442	known	high affinity cAMP-specific and IBMX-insensitive 3',5'-cyclic phosphodiesterase 8 [Apis mellifera (honey bee)]
512	AF68940	AF	100870286	18.8822	2.65985e-05	0.0305378	serine/threonine-protein kinase NLK2-like [Apis florea (little honeybee)]	0.255357	537	2	0.959912	0.0157441	0.0400877	10000	known	serine/threonine-protein kinase NLK [Apis mellifera (honey bee)]
13663	AF69921	AF	100870960	18.6248	3.02716e-05	0.0331427	DNA-directed RNA polymerase II subunit RPB1 [Apis florea (little honeybee)]	0.001804	5643	2	0.999462	0	0.000537908	10000	known	DNA-directed RNA polymerase II subunit RPB1 [Apis mellifera (honey bee)]
9241	AF62352	AF	100867272	18.5865	3.08608e-05	0.0335486	galactosylgalactosylxylosylprotein 3-beta-glucuronosyltransferase I [Apis florea (little honeybee)]	0.028855	1038	2	0.99098	0	0.00902044	10000	known	galactosylgalactosylxylosylprotein 3-beta-glucuronosyltransferase I [Apis mellifera (honey bee)]
12887	AF62659	AF	100870534	18.349	3.47737e-05	0.0361682	troponin C, isoallergen Bla g 6.0301 [Apis florea (little honeybee)]	0.146101	477	2	0.951992	0.135737	0.0480076	10000	known	troponin C type I [Apis mellifera (honey bee)]
14051	AF61552	AF	100870814	18.2089	3.73105e-05	0.0378029	protein RER1 [Apis florea (little honeybee)]	0.039686	573	2	0.994468	0.319099	0.0055318	3333.12	known	protein RER1 [Apis mellifera (honey bee)]
13929	AF62489	AF	100872364	18.0881	3.96459e-05	0.039268	fatty acid synthase [Apis florea (little honeybee)]	0.137735	6963	2	0.988973	0.371716	0.0110269	46.032	known	fatty acid synthase [Apis mellifera (honey bee)]
5099	AF62960	AF	100871765	18.0674	4.00606e-05	0.0395244	suppressor of lurcher protein 1 [Apis florea (little honeybee)]	0.106551	1083	2	0.990248	0.0490266	0.00975171	4946.45	known	suppressor of lurcher protein 1 [Apis mellifera (honey bee)]
12460	AF66316	AF	105735913	17.6598	4.91708e-05	0.0449052	uncharacterized LOC105735913 [Apis florea (little honeybee)]	0.134749	3360	2	0.996283	0.112813	0.00371697	2242.49	unknown	NO_refseq
11884	AF64547	AF	100867089	17.5163	5.285e-05	0.0469581	uncharacterized LOC100867089 [Apis florea (little honeybee)]	0.040061	1362	2	0.997624	0	0.00237626	10000	unknown	uncharacterized LOC412112 [Apis mellifera (honey bee)]
4806	AF64904	AF	105735490	17.1448	6.37052e-05	0.0526855	uncharacterized LOC105735490 [Apis florea (little honeybee)]	0.075867	1725	2	0.991095	0.12952	0.00890504	768.592	unknown	uncharacterized LOC102654930 [Apis mellifera (honey bee)]
1367	AF67404	AF	100864725	17.1335	6.40674e-05	0.052869	protein neuralized [Apis florea (little honeybee)]	0.041131	2106	2	0.997012	0	0.00298758	339.798	known	protein neuralized [Apis mellifera (honey bee)]
3788	AF63170	AF	100869541	17.0525	6.67324e-05	0.0542059	zinc finger protein 502-like [Apis florea (little honeybee)]	0.028309	1455	2	0.994111	0.0434814	0.00588914	10000	known	zinc finger protein 845 [Apis mellifera (honey bee)]
5068	AF60888	AF	100872280	17.0441	6.70145e-05	0.054346	organic solute transporter alpha-like protein [Apis florea (little honeybee)]	0.077716	1005	2	0.986331	0.276818	0.013669	10000	known	organic solute transporter alpha-like protein [Apis mellifera (honey bee)]
11631	AF65636	AF	100866041	16.9784	6.92637e-05	0.0554544	mannosyl-oligosaccharide alpha-1,2-mannosidase IA-like [Apis florea (little honeybee)]	0.017114	603	2	0.984394	0	0.0156064	4043.64	known	mannosyl-oligosaccharide alpha-1,2-mannosidase IA-like [Apis mellifera (honey bee)]
9646	AF70099	AF	100872915	16.9772	6.9305e-05	0.0554745	sperm flagellar protein 2-like [Apis florea (little honeybee)]	0.129495	2790	2	0.963069	0.218914	0.0369313	15.8546	known	sperm flagellar protein 2-like [Apis mellifera (honey bee)]
6848	AF62784	AF	100869582	16.8736	7.30139e-05	0.057268	amyloid protein-binding protein 2 [Apis florea (little honeybee)]	0.055646	1743	2	0.995708	0.00878632	0.00429246	10000	known	amyloid protein-binding protein 2 [Apis mellifera (honey bee)]
14471	AF83834	AF	Afl1a001074	16.8414	7.42067e-05	0.0578362	NO_refseq	0.034704	897	2	0.994595	0.107043	0.00540546	850.736	known	solute carrier family 35 member G1 [Apis mellifera (honey bee)]
13918	AF61929	AF	100869417	16.5995	8.38077e-05	0.0622711	dual specificity testis-specific protein kinase 2 [Apis florea (little honeybee)]	0.080469	1590	2	0.99604	0.0186606	0.00396012	172.785	unknown	uncharacterized LOC413385 [Apis mellifera (honey bee)]
11475	AF68557	AF	100865997	16.338	9.55884e-05	0.0674131	eIF-2-alpha kinase activator GCN1 [Apis florea (little honeybee)]	0.035514	7929	2	0.999431	0.0579018	0.000568694	10000	known	eIF-2-alpha kinase activator GCN1 [Apis mellifera (honey bee)]
39	AF61069	AF	105736228	16.0483	0.000110587	0.0735592	uncharacterized LOC105736228 [Apis florea (little honeybee)]	0.218857	324	2	0.95668	0.0551154	0.0433197	47.7394	known	protein takeout [Apis mellifera (honey bee)]
2916	AF67711	AF	100865273	16.034	0.000111386	0.0738752	synaptosomal-associated protein 25 [Apis florea (little honeybee)]	0.129266	624	2	0.976256	0.0394882	0.0237438	3332.74	known	synaptosomal-associated protein 25 [Apis mellifera (honey bee)]
12484	AF70506	AF	100872272	15.9992	0.000113351	0.0746488	probable inactive tRNA-specific adenosine deaminase-like protein 3 [Apis florea (little honeybee)]	0.092304	1176	2	0.99376	0.190749	0.00624044	284.743	known	probable inactive tRNA-specific adenosine deaminase-like protein 3 [Apis mellifera (honey bee)]
3928	AF62420	AF	100864273	15.9331	0.000117187	0.0761408	uncharacterized LOC100864273 [Apis florea (little honeybee)]	0.066988	711	2	0.987163	0.0588185	0.0128375	165.108	unknown	uncharacterized LOC725577 [Apis mellifera (honey bee)]
13691	AF70252	AF	100868900	15.907	0.000118734	0.0767362	SEC14-like protein 2 [Apis florea (little honeybee)]	0.037785	1125	2	0.994376	0.0893808	0.00562397	10000	known	SEC14-like protein 2 [Apis mellifera (honey bee)]
864	AF64012	AF	100869744	15.3105	0.000160307	0.0915543	MAPK regulated corepressor interacting protein 2 [Apis florea (little honeybee)]	0.088158	306	2	0.989604	0	0.0103957	634.763	known	MAPK regulated corepressor interacting protein 2 [Apis mellifera (honey bee)]
12935	AF63169	AF	100866768	15.3102	0.000160332	0.0915627	peptidyl-prolyl cis-trans isomerase FKBP8 [Apis florea (little honeybee)]	0.058882	1137	2	0.988484	0.0232697	0.0115156	554.657	known	peptidyl-prolyl cis-trans isomerase FKBP8 [Apis mellifera (honey bee)]
3850	AF70374	AF	100863270	15.2974	0.00016137	0.0919076	polypeptide N-acetylgalactosaminyltransferase 1 [Apis florea (little honeybee)]	0.056091	1713	2	0.992923	0.0447154	0.00707727	86.626	known	polypeptide N-acetylgalactosaminyltransferase 13 [Apis mellifera (honey bee)]
12525	AF70463	AF	100870806	15.1412	0.000174567	0.096201	golgin subfamily A member 6-like protein 22 [Apis florea (little honeybee)]	0.116595	1008	2	0.983848	0.146394	0.0161515	10000	known	enolase-phosphatase E1 [Apis mellifera (honey bee)]
7491	AF70347	AF	100872200	15.0917	0.00017897	0.0975983	receptor-type guanylate cyclase Gyc76C [Apis florea (little honeybee)]	0.032345	3849	2	0.999113	0.0238255	0.000886711	10000	known	receptor-type guanylate cyclase Gyc76C-like [Apis mellifera (honey bee)]
1193	AF66176	AF	100868462	15.0185	0.000185694	0.0996999	mucin-19-like [Apis florea (little honeybee)]	0.064379	4089	2	0.94609	0	0.0539102	8.79367	known	mucin-19 [Apis mellifera (honey bee)]
1858	AM64890	AM	551807	44.8897	5.78037e-11	7.2785e-05	neurexin-4 [Apis mellifera (honey bee)]	0.083773	3525	2	0.993163	0.0646876	0.00683679	10000	known	neurexin-4 [Apis mellifera (honey bee)]
5625	AM60861	AM	725068	50.8611	2.90701e-12	7.2785e-05	dynein heavy chain, cytoplasmic [Apis mellifera (honey bee)]	0.053478	12876	2	0.997891	0.0158258	0.00210912	10000	known	dynein heavy chain, cytoplasmic [Apis mellifera (honey bee)]
6668	AM65162	AM	411915	39.2526	9.72999e-10	7.2785e-05	mitogen-activated protein kinase p38b [Apis mellifera (honey bee)]	0.084412	1050	2	0.972123	0	0.0278771	107.109	known	mitogen-activated protein kinase p38b [Apis mellifera (honey bee)]
7435	AM61117	AM	408646	46.3412	2.7944e-11	7.2785e-05	monocarboxylate transporter 12 [Apis mellifera (honey bee)]	0.096008	1740	2	0.979858	0.0303257	0.0201421	256.27	known	monocarboxylate transporter 12 [Apis mellifera (honey bee)]
10030	AM66728	AM	551144	42.4755	1.93653e-10	7.2785e-05	uncharacterized LOC551144 [Apis mellifera (honey bee)]	0.164674	657	2	0.95983	0.0642839	0.0401704	10000	unknown	uncharacterized LOC551144 [Apis mellifera (honey bee)]
10322	AM63427	AM	408850	54.0576	5.86753e-13	7.2785e-05	pre-mRNA-processing factor 39 [Apis mellifera (honey bee)]	0.065644	2073	2	0.985788	0.026095	0.014212	1085.11	known	pre-mRNA-processing factor 39 [Apis mellifera (honey bee)]
11198	AM64583	AM	550818	37.3774	2.4893e-09	7.2785e-05	guanine nucleotide-binding protein G(q) subunit alpha [Apis mellifera (honey bee)]	0.14181	726	2	0.968635	0.0537635	0.0313649	9999.98	known	guanine nucleotide-binding protein G(q) subunit alpha [Apis mellifera (honey bee)]
14154	AM60378	AM	100577254	39.5957	8.19345e-10	7.2785e-05	potassium voltage-gated channel subfamily KQT member 1 [Apis mellifera (honey bee)]	0.083283	1626	2	0.981436	0.0129589	0.0185645	665.733	known	potassium voltage-gated channel subfamily KQT member 1 [Apis mellifera (honey bee)]
11960	AM65537	AM	725485	30.7991	6.72668e-08	0.000370584	regulator of G-protein signaling 11 [Apis mellifera (honey bee)]	0.061193	2265	2	0.991316	0.105876	0.00868401	10000	known	regulator of G-protein signaling 11 [Apis mellifera (honey bee)]
14801	AM61472	AM	410891	26.5368	5.70175e-07	0.0021794	protein dispatched [Apis mellifera (honey bee)]	0.059307	3015	2	0.991534	0.10385	0.00846643	10000	known	protein dispatched [Apis mellifera (honey bee)]
3259	AM68167	AM	100577739	26.4736	5.88562e-07	0.00223312	telomere-associated protein RIF1-like [Apis mellifera (honey bee)]	0.038993	7119	2	0.998157	0.18784	0.00184298	10000	known	telomere-associated protein RIF1-like [Apis mellifera (honey bee)]
2493	AM60747	AM	412191	25.2711	1.07587e-06	0.00350843	protein diaphanous [Apis mellifera (honey bee)]	0.038666	3048	2	0.997927	0	0.0020729	3333.11	known	protein diaphanous [Apis mellifera (honey bee)]
12	AM61681	AM	102653640	24.6753	1.45079e-06	0.0043577	glutamate receptor 1 [Apis mellifera (honey bee)]	0.107092	861	2	0.989947	0.515565	0.0100534	10000	known	glutamate receptor 1 [Apis mellifera (honey bee)]
3299	AM66668	AM	552468	24.5466	1.54753e-06	0.00456396	MATH and LRR domain-containing protein PFE0570w-like [Apis mellifera (honey bee)]	0.047197	4470	2	0.996326	0.188628	0.00367426	211.871	known	MATH and LRR domain-containing protein PFE0570w-like [Apis mellifera (honey bee)]
13668	AM68607	AM	100576374	24.2881	1.76187e-06	0.00500557	protein MMS22-like [Apis mellifera (honey bee)]	0.071386	3087	2	0.994704	0.172916	0.00529639	435.566	known	protein MMS22-like [Apis mellifera (honey bee)]
5413	AM62246	AM	412929	24.2762	1.7724e-06	0.00502678	androgen-induced gene 1 protein [Apis mellifera (honey bee)]	0.19056	597	2	0.957908	0.208416	0.0420923	190.458	known	androgen-induced gene 1 protein [Apis mellifera (honey bee)]
5776	AM65167	AM	551261	22.452	4.42793e-06	0.009466	plasma membrane calcium-transporting ATPase 3 [Apis mellifera (honey bee)]	0.024043	3270	2	0.997045	0	0.00295502	390.673	known	plasma membrane calcium-transporting ATPase 3 [Apis mellifera (honey bee)]
11834	AM61003	AM	413575	22.0582	5.39582e-06	0.0108122	facilitated trehalose transporter Tret1 [Apis mellifera (honey bee)]	0.119379	1479	2	0.979227	0.254182	0.0207734	58.9581	known	facilitated trehalose transporter Tret1 [Apis mellifera (honey bee)]
4453	AM64647	AM	727001	21.8058	6.1247e-06	0.0117671	solute carrier family 35 member C2 [Apis mellifera (honey bee)]	0.064751	1068	2	0.987964	0.080919	0.0120363	208.191	known	solute carrier family 35 member C2 [Apis mellifera (honey bee)]
14999	AM63899	AM	409889	20.791	1.01953e-05	0.0164705	alpha glucosidase 2 [Apis mellifera (honey bee)]	0.154227	1497	2	0.942929	0.351866	0.0570708	21.9038	known	alpha glucosidase 2 [Apis mellifera (honey bee)]
14867	AM60697	AM	726824	20.7467	1.04247e-05	0.0167117	putative inositol monophosphatase 3 [Apis mellifera (honey bee)]	0.059016	963	2	0.985876	0.0209552	0.0141243	10000	known	putative inositol monophosphatase 3 [Apis mellifera (honey bee)]
5216	AM64762	AM	412176	20.717	1.05814e-05	0.0168754	transcription initiation factor TFIID subunit 1 [Apis mellifera (honey bee)]	0.048449	5700	2	0.995767	0.0218346	0.00423311	10000	known	transcription initiation factor TFIID subunit 1 [Apis mellifera (honey bee)]
12683	AM61513	AM	551123	20.4039	1.23833e-05	0.0186953	RNA-binding protein Musashi homolog Rbp6 [Apis mellifera (honey bee)]	0.038543	828	2	0.99223	0	0.00777044	10000	known	RNA-binding protein Musashi homolog Rbp6 [Apis mellifera (honey bee)]
8154	AM61822	AM	410815	20.161	1.39902e-05	0.0202342	troponin I [Apis mellifera (honey bee)]	0.176667	606	2	0.947214	0.102805	0.0527862	87.355	known	troponin I [Apis mellifera (honey bee)]
9942	AM65536	AM	100577363	20.097	1.44471e-05	0.0206591	uncharacterized LOC100577363 [Apis mellifera (honey bee)]	0.086327	966	2	0.987266	0.0235279	0.0127344	75.5827	unknown	uncharacterized LOC100577363 [Apis mellifera (honey bee)]
1017	AM70132	AM	727166	19.7578	1.71317e-05	0.0230584	acyl-CoA Delta(11) desaturase [Apis mellifera (honey bee)]	0.103758	864	2	0.990389	0.124777	0.00961107	10000	known	acyl-CoA Delta(11) desaturase [Apis mellifera (honey bee)]
10222	AM68436	AM	100578776	19.7162	1.74935e-05	0.0233702	uncharacterized LOC100578776 [Apis mellifera (honey bee)]	0.169612	2040	2	0.992486	0.20732	0.00751422	3332.86	unknown	uncharacterized LOC100578776 [Apis mellifera (honey bee)]
284	AM67771	AM	100577515	19.5688	1.88374e-05	0.0245073	uncharacterized LOC100577515 [Apis mellifera (honey bee)]	0.184947	1713	2	0.99222	0.0100322	0.00777972	65.8354	unknown	uncharacterized LOC100577515 [Apis mellifera (honey bee)]
5040	AM68046	AM	725003	19.5114	1.93887e-05	0.0249645	protein sister of odd and bowel [Apis mellifera (honey bee)]	0.056857	579	2	0.988942	0	0.0110583	185.024	known	protein sister of odd and bowel [Apis mellifera (honey bee)]
5562	AM66492	AM	410211	19.2778	2.18041e-05	0.0269106	four and a half LIM domains protein 2 [Apis mellifera (honey bee)]	0.075	921	2	0.983791	0.0286489	0.0162089	203.678	known	four and a half LIM domains protein 2 [Apis mellifera (honey bee)]
4117	AM68336	AM	725200	19.2458	2.21574e-05	0.027188	IQ and AAA domain-containing protein 1-like [Apis mellifera (honey bee)]	0.110922	2253	2	0.985091	0.533909	0.0149087	75.4884	known	IQ and AAA domain-containing protein 1-like [Apis mellifera (honey bee)]
4594	AM63767	AM	411126	19.0704	2.41983e-05	0.0287575	broad-complex core protein isoforms 1/2/3/4/5 [Apis mellifera (honey bee)]	0.092676	1044	2	0.977818	0.102679	0.0221822	10000	known	broad-complex core protein isoforms 1/2/3/4/5 [Apis mellifera (honey bee)]
5001	AM63394	AM	412286	18.3096	3.54686e-05	0.0366207	probable malonyl-CoA-acyl carrier protein transacylase, mitochondrial [Apis mellifera (honey bee)]	0.09711	1002	2	0.943938	0.571422	0.056062	53.146	known	probable malonyl-CoA-acyl carrier protein transacylase, mitochondrial [Apis mellifera (honey bee)]
4683	AM69025	AM	408521	18.139	3.86434e-05	0.0386435	transcription factor mblk-1-like [Apis mellifera (honey bee)]	0.093484	1272	2	0.992742	0.0453841	0.00725838	10000	known	transcription factor mblk-1-like [Apis mellifera (honey bee)]
11704	AM68682	AM	727228	16.5544	8.57303e-05	0.0631315	conserved oligomeric Golgi complex subunit 1 [Apis mellifera (honey bee)]	0.048092	2610	2	0.996659	0.0331215	0.00334069	297.632	known	conserved oligomeric Golgi complex subunit 1 [Apis mellifera (honey bee)]
3799	AM65464	AM	726874	16.3348	9.57403e-05	0.0674775	ribonuclease Z, mitochondrial [Apis mellifera (honey bee)]	0.16293	2082	2	0.972795	0.572495	0.0272049	37.2097	known	ribonuclease Z, mitochondrial [Apis mellifera (honey bee)]
2801	AM68571	AM	727121	16.1932	0.000102812	0.0704243	uncharacterized LOC727121 [Apis mellifera (honey bee)]	0.0861	909	2	0.992096	0.0596358	0.00790441	10000	unknown	uncharacterized LOC727121 [Apis mellifera (honey bee)]
9069	AM62585	AM	726989	16.0835	0.000108648	0.0727869	E3 ubiquitin-protein ligase listerin [Apis mellifera (honey bee)]	0.049788	2196	2	0.990727	0.204738	0.00927342	106.297	known	E3 ubiquitin-protein ligase listerin [Apis mellifera (honey bee)]
7145	AM64758	AM	410067	15.6925	0.00013227	0.0817975	uncharacterized LOC410067 [Apis mellifera (honey bee)]	0.099398	2613	2	0.99477	0.0277785	0.00522955	49.4883	unknown	uncharacterized LOC410067 [Apis mellifera (honey bee)]
7859	AM52538	AM	GB52538	15.5704	0.000140653	0.0848104	NO_refseq	0.082017	1029	2	0.988332	0.0402822	0.0116679	91.7371	unknown	NO_refseq
10816	BI60978	AP	411794	28.592	2.03419e-07	0.000955517	CCR4-NOT transcription complex subunit 3 [Apis mellifera (honey bee)]	0.176223	2052	2	0.984799	0.05571	0.0152013	3333.11	known	CCR4-NOT transcription complex subunit 3 [Apis mellifera (honey bee)]
14077	BI64653	AP	410237	26.5048	5.79426e-07	0.00220649	uncharacterized LOC410237 [Apis mellifera (honey bee)]	0.696247	9354	3	0.466431	0.00156049	0.509826	0.439827	unknown	uncharacterized LOC410237 [Apis mellifera (honey bee)]
7351	BI25256	AP	107965628	23.8483	2.197e-06	0.00584775	uncharacterized LOC107965628 [Apis mellifera (honey bee)]	0.03496	381	2	0.905759	0.0225718	0.0942406	1999.2	unknown	uncharacterized LOC107965628 [Apis mellifera (honey bee)]
11517	BI68806	AP	100578046	23.0844	3.22356e-06	0.00762673	probable G-protein coupled receptor Mth-like 1 [Apis mellifera (honey bee)]	4e-06	1194	2	0.918746	0.163827	0.0812536	12.6871	known	probable G-protein coupled receptor Mth-like 1 [Apis mellifera (honey bee)]
10030	BI62637	AP	551144	20.3494	1.2727e-05	0.0190306	uncharacterized LOC551144 [Apis mellifera (honey bee)]	0.154707	657	2	0.954405	0.0280991	0.045595	31.7826	unknown	uncharacterized LOC551144 [Apis mellifera (honey bee)]
10407	BI66330	AP	408666	20.004	1.51382e-05	0.0212921	uncharacterized LOC408666 [Apis mellifera (honey bee)]	0.139796	609	2	0.679422	0.0876247	0.320578	8.47885	unknown	uncharacterized LOC408666 [Apis mellifera (honey bee)]
9751	BI68818	AP	725866	19.4764	1.9733e-05	0.0252475	39S ribosomal protein L9, mitochondrial [Apis mellifera (honey bee)]	0.042367	792	2	0.903927	0.156434	0.0960729	10.5075	known	39S ribosomal protein L9, mitochondrial [Apis mellifera (honey bee)]
12754	BI65783	AP	100578899	18.5791	3.0976e-05	0.0336275	muscle calcium channel subunit alpha-1 [Apis mellifera (honey bee)]	0.292356	5352	2	0.994504	0.0499351	0.0054964	898.294	known	muscle calcium channel subunit alpha-1 [Apis mellifera (honey bee)]
1044	BI61372	AP	725938	18.534	3.16853e-05	0.0341112	histone deacetylase 6 [Apis mellifera (honey bee)]	4e-06	3414	2	0.98266	0.141402	0.0173399	22.9129	known	histone deacetylase 6 [Apis mellifera (honey bee)]
10603	BI65083	AP	410960	18.3055	3.5541e-05	0.0366676	myosin-IB [Apis mellifera (honey bee)]	0.004055	3135	2	0.970982	0.0381763	0.0290183	11.7863	known	myosin-IB [Apis mellifera (honey bee)]
12597	BI62666	AP	411573	18.2439	3.66587e-05	0.0373873	cell cycle control protein 50A [Apis mellifera (honey bee)]	0.038838	1068	2	0.958242	0.10059	0.041758	32.5676	known	cell cycle control protein 50A [Apis mellifera (honey bee)]
13733	BI68645	AP	552605	17.6907	4.8412e-05	0.0444739	lisH domain and HEAT repeat-containing protein KIAA1468 homolog [Apis mellifera (honey bee)]	4e-06	3321	2	0.986147	0.0509096	0.0138531	20.168	known	lisH domain and HEAT repeat-containing protein KIAA1468 homolog [Apis mellifera (honey bee)]
14999	BI66125	AP	409889	17.3624	5.71006e-05	0.0492557	alpha glucosidase 2 [Apis mellifera (honey bee)]	1.30256	1497	2	0.865811	0.131677	0.134189	554.917	known	alpha glucosidase 2 [Apis mellifera (honey bee)]
8702	BI67348	AP	724620	17.0659	6.6283e-05	0.0539821	inner nuclear membrane protein Man1 [Apis mellifera (honey bee)]	0.398485	1917	2	0.977392	0.0486703	0.0226084	34.7693	known	inner nuclear membrane protein Man1 [Apis mellifera (honey bee)]
10288	BI65768	AP	726128	16.7522	7.761e-05	0.0594358	leucine-rich repeats and immunoglobulin-like domains protein 3 [Apis mellifera (honey bee)]	4e-06	2853	2	0.973695	0.0652758	0.0263046	12.3056	known	leucine-rich repeats and immunoglobulin-like domains protein 3 [Apis mellifera (honey bee)]
12652	BI62939	AP	726158	16.7208	7.88476e-05	0.0600098	glutathione hydrolase 1 proenzyme [Apis mellifera (honey bee)]	0.532385	1998	2	0.966099	0.120489	0.0339009	15.5105	known	glutathione hydrolase 1 proenzyme [Apis mellifera (honey bee)]
14907	BI60873	AP	409039	16.3103	9.69319e-05	0.0679808	uncharacterized LOC409039 [Apis mellifera (honey bee)]	4e-06	5049	3	0.70746	0.0325537	0.272603	0.518671	unknown	uncharacterized LOC409039 [Apis mellifera (honey bee)]
10981	BI68144	AP	100576747	15.9572	0.000115775	0.0755942	maternal protein tudor [Apis mellifera (honey bee)]	0.594261	5760	2	0.906963	0.215043	0.0930371	4.21065	known	maternal protein tudor [Apis mellifera (honey bee)]
9365	BI63114	AP	GB47108	15.719	0.000130516	0.0811559	NO_refseq	1.76263	1848	2	0.964703	0.247271	0.0352966	9999.95	unknown	NO_refseq
6867	BI66077	AP	100577687	15.4285	0.000151065	0.0884358	nucleoporin-like protein 2 [Apis mellifera (honey bee)]	0.780588	1821	2	0.963039	0.104756	0.0369606	20.7378	known	nucleoporin-like protein 2 [Apis mellifera (honey bee)]
5091	BI68467	AP	725164	15.135	0.000175115	0.0963759	serine-rich adhesin for platelets [Apis mellifera (honey bee)]	0.005503	8094	3	0.551414	0.0682341	0.435184	0.517718	known	serine-rich adhesin for platelets [Apis mellifera (honey bee)]
2324	BI60088	AP	411833	15.101	0.000178137	0.0973354	la protein homolog [Apis mellifera (honey bee)]	0.902085	1107	2	0.92822	0.159227	0.0717797	15.9904	known	la protein homolog [Apis mellifera (honey bee)]

## Sheet: Allgenes
Alignment_File	SeqID	Branch	RefSeq	LRT	pval	FDR	Gene_Description	branch_length	SeqLen	Num_Rate_class	Prop1	omega1	Prop2	omega2	AM_KNOWN	AM_Gen_descr
1	AD64134	AD	102675904	0	1	1	glycoprotein 3-alpha-L-fucosyltransferase A [Apis dorsata (giant honeybee)]	0.04139	1347	1	1	0.0236036	0	0	known	glycoprotein 3-alpha-L-fucosyltransferase A [Apis mellifera (honey bee)]
1	AF65714	AF	100867897	0	1	1	glycoprotein 3-alpha-L-fucosyltransferase A [Apis florea (little honeybee)]	0.027519	1347	1	1	0.0473756	0	0	known	glycoprotein 3-alpha-L-fucosyltransferase A [Apis mellifera (honey bee)]
1	AM62830	AM	100578168	0	1	1	glycoprotein 3-alpha-L-fucosyltransferase A [Apis mellifera (honey bee)]	0.086224	1347	1	1	0.0228533	0	0	known	glycoprotein 3-alpha-L-fucosyltransferase A [Apis mellifera (honey bee)]
1	BI61241	AP	100578168	0	1	1	glycoprotein 3-alpha-L-fucosyltransferase A [Apis mellifera (honey bee)]	0.446665	1347	1	1	0.0702228	0	0	known	glycoprotein 3-alpha-L-fucosyltransferase A [Apis mellifera (honey bee)]
2	AD69057	AD	102674668	0.284629	0.378941	1	nibrin [Apis dorsata (giant honeybee)]	0.038367	468	1	1	10000000000	0	0	known	nibrin [Apis mellifera (honey bee)]
2	AF69820	AF	105736803	0	1	1	nibrin [Apis florea (little honeybee)]	0.094425	468	1	1	0.214495	0	0	known	nibrin [Apis mellifera (honey bee)]
2	AM69711	AM	102653753	0	1	1	nibrin [Apis mellifera (honey bee)]	0.091502	468	1	1	0.0479269	0	0	known	nibrin [Apis mellifera (honey bee)]
2	BI65241	AP	102653753	0	1	1	nibrin [Apis mellifera (honey bee)]	0.996272	468	2	0.634943	0.0166088	0.365057	0.69945	known	nibrin [Apis mellifera (honey bee)]
6	AD65310	AD	102680523	0	1	1	uncharacterized LOC102680523 [Apis dorsata (giant honeybee)]	0.062361	540	1	1	0.115345	0	0	unknown	uncharacterized LOC102654029 [Apis mellifera (honey bee)]
6	AF63712	AF	105735185	0	1	1	uncharacterized LOC105735185 [Apis florea (little honeybee)]	0.096804	540	1	1	0.078115	0	0	unknown	uncharacterized LOC102654029 [Apis mellifera (honey bee)]
6	AM66381	AM	102654029	0	1	1	uncharacterized LOC102654029 [Apis mellifera (honey bee)]	0.056988	540	1	1	0.133617	0	0	unknown	uncharacterized LOC102654029 [Apis mellifera (honey bee)]
6	BI69839	AP	102654029	0	1	1	uncharacterized LOC102654029 [Apis mellifera (honey bee)]	0.652452	540	1	1	0.431446	0	0	unknown	uncharacterized LOC102654029 [Apis mellifera (honey bee)]
7	AD60910	AD	102680731	0	1	1	coiled-coil domain-containing protein 43 [Apis dorsata (giant honeybee)]	0.057492	624	1	1	0.160209	0	0	known	coiled-coil domain-containing protein 43 [Apis mellifera (honey bee)]
7	AF65036	AF	100863219	0	1	1	coiled-coil domain-containing protein 43 [Apis florea (little honeybee)]	0.040732	624	1	1	0.211805	0	0	known	coiled-coil domain-containing protein 43 [Apis mellifera (honey bee)]
7	AM64030	AM	551099	2.44811	0.111744	1	coiled-coil domain-containing protein 43 [Apis mellifera (honey bee)]	0.060029	624	2	0.945636	0	0.0543637	10.0402	known	coiled-coil domain-containing protein 43 [Apis mellifera (honey bee)]
7	BI65962	AP	551099	1.11359	0.230173	1	coiled-coil domain-containing protein 43 [Apis mellifera (honey bee)]	0.274639	624	2	0.91296	0.0392034	0.0870404	3.63753	known	coiled-coil domain-containing protein 43 [Apis mellifera (honey bee)]
8	AD64277	AD	102680475	0	1	1	la-related protein 6 [Apis dorsata (giant honeybee)]	0.060536	1575	1	1	0.0682535	0	0	known	la-related protein 6 [Apis mellifera (honey bee)]
8	AF63172	AF	105735015	0	1	1	la-related protein 6 [Apis florea (little honeybee)]	0.063792	1575	1	1	0.0468501	0	0	known	la-related protein 6 [Apis mellifera (honey bee)]
8	AM66636	AM	102654369	0	1	1	la-related protein 6 [Apis mellifera (honey bee)]	0.130803	1575	1	1	0.0370342	0	0	known	la-related protein 6 [Apis mellifera (honey bee)]
8	BI62738	AP	102654369	2.96705	0.0850465	1	la-related protein 6 [Apis mellifera (honey bee)]	0.028945	1575	2	0.988368	0.0549394	0.0116323	768.593	known	la-related protein 6 [Apis mellifera (honey bee)]
9	AD67606	AD	102678549	0	1	1	tumor necrosis factor receptor superfamily member wengen [Apis dorsata (giant honeybee)]	0.04735	870	1	1	0.188347	0	0	known	tumor necrosis factor receptor superfamily member wengen [Apis mellifera (honey bee)]
9	AF66996	AF	100864437	0	1	1	tumor necrosis factor receptor superfamily member wengen [Apis florea (little honeybee)]	0.026639	870	1	1	0.206563	0	0	known	tumor necrosis factor receptor superfamily member wengen [Apis mellifera (honey bee)]
9	AM65543	AM	726958	0	1	1	tumor necrosis factor receptor superfamily member wengen [Apis mellifera (honey bee)]	0.090183	870	1	1	0.169175	0	0	known	tumor necrosis factor receptor superfamily member wengen [Apis mellifera (honey bee)]
9	BI69064	AP	726958	0	1	1	tumor necrosis factor receptor superfamily member wengen [Apis mellifera (honey bee)]	0.19171	870	1	1	0.142814	0	0	known	tumor necrosis factor receptor superfamily member wengen [Apis mellifera (honey bee)]
10	AD62041	AD	102677465	0	1	1	collagen alpha-1(I) chain-like [Apis dorsata (giant honeybee)]	0.056991	5274	1	1	0.125814	0	0	known	collagen alpha-1(I) chain [Apis mellifera (honey bee)]
10	AF68790	AF	100870440	0	1	1	collagen alpha-1(I) chain [Apis florea (little honeybee)]	0.069169	5274	1	1	0.103393	0	0	known	collagen alpha-1(I) chain [Apis mellifera (honey bee)]
10	AM67679	AM	408394	0	1	1	collagen alpha-1(I) chain [Apis mellifera (honey bee)]	0.185127	5274	2	0.884558	0.013111	0.115442	0.508381	known	collagen alpha-1(I) chain [Apis mellifera (honey bee)]
10	BI69433	AP	408394	0	1	1	collagen alpha-1(I) chain [Apis mellifera (honey bee)]	0.490156	5274	2	0.869206	0.0408266	0.130794	0.795173	known	collagen alpha-1(I) chain [Apis mellifera (honey bee)]
11	AD62042	AD	102677326	0	1	1	nuclear receptor subfamily 2 group F member 6-like [Apis dorsata (giant honeybee)]	0.030403	1185	1	1	0	0	0	known	nuclear receptor subfamily 2 group F member 6 [Apis mellifera (honey bee)]
11	AF68791	AF	100863740	0	1	1	COUP transcription factor 2-like [Apis florea (little honeybee)]	0.066582	1185	1	1	0.0828514	0	0	known	nuclear receptor subfamily 2 group F member 6 [Apis mellifera (honey bee)]
11	AM67678	AM	551649	0	1	1	nuclear receptor subfamily 2 group F member 6 [Apis mellifera (honey bee)]	0.099996	1185	1	1	0.0500388	0	0	known	nuclear receptor subfamily 2 group F member 6 [Apis mellifera (honey bee)]
11	BI69432	AP	551649	0	1	1	nuclear receptor subfamily 2 group F member 6 [Apis mellifera (honey bee)]	0.09101	1185	1	1	0.0445044	0	0	known	nuclear receptor subfamily 2 group F member 6 [Apis mellifera (honey bee)]
12	AD68383	AD	102681916	0	1	1	glutamate receptor 1-like [Apis dorsata (giant honeybee)]	0.06709	861	1	1	0.23005	0	0	known	glutamate receptor 1 [Apis mellifera (honey bee)]
12	AF68158	AF	105736420	0	1	1	glutamate receptor 1-like [Apis florea (little honeybee)]	0.041433	861	1	1	0.874715	0	0	known	glutamate receptor 1 [Apis mellifera (honey bee)]
12	AM61681	AM	102653640	24.6753	1.45079e-06	0.0043577	glutamate receptor 1 [Apis mellifera (honey bee)]	0.107092	861	2	0.989947	0.515565	0.0100534	10000	known	glutamate receptor 1 [Apis mellifera (honey bee)]
12	BI70621	AP	102653640	5.2228	0.026488	1	glutamate receptor 1 [Apis mellifera (honey bee)]	0.06258	861	2	0.96383	0.25653	0.0361702	14.2517	known	glutamate receptor 1 [Apis mellifera (honey bee)]
13	AD68932	AD	102681004	0	1	1	Hermansky-Pudlak syndrome 5 protein [Apis dorsata (giant honeybee)]	0.059252	2739	1	1	0.191408	0	0	known	Hermansky-Pudlak syndrome 5 protein homolog [Apis mellifera (honey bee)]
13	AF64854	AF	100868878	0	1	1	uncharacterized LOC100868878 [Apis florea (little honeybee)]	0.046342	2739	1	1	0.251216	0	0	known	Hermansky-Pudlak syndrome 5 protein homolog [Apis mellifera (honey bee)]
13	AM63966	AM	100578602	0	1	1	Hermansky-Pudlak syndrome 5 protein homolog [Apis mellifera (honey bee)]	0.056438	2739	1	1	0.173916	0	0	known	Hermansky-Pudlak syndrome 5 protein homolog [Apis mellifera (honey bee)]
13	BI60494	AP	100578602	3.81019	0.054831	1	Hermansky-Pudlak syndrome 5 protein homolog [Apis mellifera (honey bee)]	0.051635	2739	2	0.940931	0.131372	0.0590691	3.85302	known	Hermansky-Pudlak syndrome 5 protein homolog [Apis mellifera (honey bee)]
15	AD66757	AD	102674795	0	1	1	ubiA prenyltransferase domain-containing protein 1 homolog [Apis dorsata (giant honeybee)]	0.026994	996	1	1	0.0348622	0	0	known	ubiA prenyltransferase domain-containing protein 1 homolog [Apis mellifera (honey bee)]
15	AF62713	AF	100871847	0	1	1	ubiA prenyltransferase domain-containing protein 1 homolog [Apis florea (little honeybee)]	0.033824	996	1	1	0	0	0	known	ubiA prenyltransferase domain-containing protein 1 homolog [Apis mellifera (honey bee)]
15	AM67151	AM	552769	0	1	1	ubiA prenyltransferase domain-containing protein 1 homolog [Apis mellifera (honey bee)]	0.016287	996	1	1	0	0	0	known	ubiA prenyltransferase domain-containing protein 1 homolog [Apis mellifera (honey bee)]
15	BI63561	AP	552769	0	1	1	ubiA prenyltransferase domain-containing protein 1 homolog [Apis mellifera (honey bee)]	0.333127	996	1	1	0.0400679	0	0	known	ubiA prenyltransferase domain-containing protein 1 homolog [Apis mellifera (honey bee)]
17	AD62000	AD	102679573	0	1	1	tctex1 domain-containing protein 2-like [Apis dorsata (giant honeybee)]	0.041848	426	1	1	0.0381943	0	0	known	tctex1 domain-containing protein 2 [Apis mellifera (honey bee)]
17	AF60007	AF	100863127	0	1	1	tctex1 domain-containing protein 2 [Apis florea (little honeybee)]	0.077701	426	1	1	0.106252	0	0	known	tctex1 domain-containing protein 2 [Apis mellifera (honey bee)]
17	AM69455	AM	726437	0	1	1	tctex1 domain-containing protein 2 [Apis mellifera (honey bee)]	0.06605	426	1	1	0.191182	0	0	known	tctex1 domain-containing protein 2 [Apis mellifera (honey bee)]
17	BI67520	AP	726437	0.00267256	0.491353	1	tctex1 domain-containing protein 2 [Apis mellifera (honey bee)]	0.147568	426	2	0.857428	0.0424165	0.142572	1.09945	known	tctex1 domain-containing protein 2 [Apis mellifera (honey bee)]
18	AD63211	AD	102677244	0	1	1	spindle pole body component 110-like [Apis dorsata (giant honeybee)]	0.027822	801	1	1	0.454902	0	0	unknown	uncharacterized LOC100576876 [Apis mellifera (honey bee)]
18	AF69152	AF	100871869	0	1	1	uncharacterized LOC100871869 [Apis florea (little honeybee)]	0.08004	801	1	1	0.334159	0	0	unknown	uncharacterized LOC100576876 [Apis mellifera (honey bee)]
18	AM65641	AM	100576876	0	1	1	uncharacterized LOC100576876 [Apis mellifera (honey bee)]	0.05886	801	1	1	0.309095	0	0	unknown	uncharacterized LOC100576876 [Apis mellifera (honey bee)]
18	BI64469	AP	100576876	0	1	1	uncharacterized LOC100576876 [Apis mellifera (honey bee)]	0.803604	801	1	1	0.229392	0	0	unknown	uncharacterized LOC100576876 [Apis mellifera (honey bee)]
20	AD60108	AD	102676667	0	1	1	ethanolaminephosphotransferase 1-like [Apis dorsata (giant honeybee)]	0.047902	1173	1	1	0.059064	0	0	known	ethanolaminephosphotransferase 1 [Apis mellifera (honey bee)]
20	AF63463	AF	100867008	0	1	1	ethanolaminephosphotransferase 1 [Apis florea (little honeybee)]	0.033088	1173	1	1	0.15805	0	0	known	ethanolaminephosphotransferase 1 [Apis mellifera (honey bee)]
20	AM64992	AM	411698	0	1	1	ethanolaminephosphotransferase 1 [Apis mellifera (honey bee)]	0.039721	1173	1	1	0.0208308	0	0	known	ethanolaminephosphotransferase 1 [Apis mellifera (honey bee)]
20	BI62006	AP	411698	0	1	1	ethanolaminephosphotransferase 1 [Apis mellifera (honey bee)]	0.584481	1173	1	1	0.0409674	0	0	known	ethanolaminephosphotransferase 1 [Apis mellifera (honey bee)]
21	AD60169	AD	102679518	0	1	1	2-amino-3-ketobutyrate coenzyme A ligase, mitochondrial [Apis dorsata (giant honeybee)]	0.04258	1233	1	1	0.147934	0	0	known	2-amino-3-ketobutyrate coenzyme A ligase, mitochondrial [Apis mellifera (honey bee)]
21	AF64211	AF	105735312	0	1	1	2-amino-3-ketobutyrate coenzyme A ligase, mitochondrial [Apis florea (little honeybee)]	0.051488	1233	1	1	0.0927977	0	0	known	2-amino-3-ketobutyrate coenzyme A ligase, mitochondrial [Apis mellifera (honey bee)]
21	AM65164	AM	411916	0	1	1	2-amino-3-ketobutyrate coenzyme A ligase, mitochondrial [Apis mellifera (honey bee)]	0.072078	1233	1	1	0.0779499	0	0	known	2-amino-3-ketobutyrate coenzyme A ligase, mitochondrial [Apis mellifera (honey bee)]
21	BI63656	AP	411916	0.371422	0.3576	1	2-amino-3-ketobutyrate coenzyme A ligase, mitochondrial [Apis mellifera (honey bee)]	4e-06	1233	2	0.940938	0.0521339	0.0590619	1.93964	known	2-amino-3-ketobutyrate coenzyme A ligase, mitochondrial [Apis mellifera (honey bee)]
22	AD67933	AD	102681472	0	1	1	uncharacterized LOC102681472 [Apis dorsata (giant honeybee)]	0.070384	768	1	1	0.0871055	0	0	unknown	uncharacterized LOC409307 [Apis mellifera (honey bee)]
22	AF62783	AF	100870458	0	1	1	uncharacterized LOC100870458 [Apis florea (little honeybee)]	0.028183	768	1	1	0.22884	0	0	unknown	uncharacterized LOC409307 [Apis mellifera (honey bee)]
22	AM67227	AM	409307	0	1	1	uncharacterized LOC409307 [Apis mellifera (honey bee)]	0.078119	768	1	1	0.355157	0	0	unknown	uncharacterized LOC409307 [Apis mellifera (honey bee)]
22	BI63489	AP	409307	0	1	1	uncharacterized LOC409307 [Apis mellifera (honey bee)]	4e-06	768	1	1	0.184854	0	0	unknown	uncharacterized LOC409307 [Apis mellifera (honey bee)]
23	AD63601	AD	102677745	0	1	1	proton channel OtopLc-like [Apis dorsata (giant honeybee)]	0.050708	2922	1	1	0.165939	0	0	known	proton channel OtopLc [Apis mellifera (honey bee)]
23	AF64969	AF	100864551	0	1	1	proton channel OtopLc-like [Apis florea (little honeybee)]	0.066582	2922	1	1	0.13168	0	0	known	proton channel OtopLc [Apis mellifera (honey bee)]
23	AM64087	AM	100576666	0	1	1	proton channel OtopLc [Apis mellifera (honey bee)]	0.10919	2922	1	1	0.156238	0	0	known	proton channel OtopLc [Apis mellifera (honey bee)]
23	BI65928	AP	100576666	1.70435	0.16629	1	proton channel OtopLc [Apis mellifera (honey bee)]	4e-06	2922	2	0.985081	0.0767447	0.014919	4.83326	known	proton channel OtopLc [Apis mellifera (honey bee)]
24	AD63669	AD	102680891	0	1	1	uncharacterized LOC102680891 [Apis dorsata (giant honeybee)]	0.044584	2154	1	1	0.00941884	0	0	unknown	uncharacterized LOC551498 [Apis mellifera (honey bee)]
24	AF69769	AF	100864570	0	1	1	neurabin-1 [Apis florea (little honeybee)]	0.038934	2154	1	1	0.0356506	0	0	unknown	uncharacterized LOC551498 [Apis mellifera (honey bee)]
24	AM66284	AM	551498	0	1	1	uncharacterized LOC551498 [Apis mellifera (honey bee)]	0.022383	2154	1	1	0.0190802	0	0	unknown	uncharacterized LOC551498 [Apis mellifera (honey bee)]
24	BI64721	AP	551498	3.88609	0.0527176	1	uncharacterized LOC551498 [Apis mellifera (honey bee)]	0.350833	2154	2	0.998429	0.0127812	0.00157112	3333.56	unknown	uncharacterized LOC551498 [Apis mellifera (honey bee)]
25	AD60476	AD	102671598	0	1	1	lipase member H-A-like [Apis dorsata (giant honeybee)]	0.14249	630	1	1	0.0763813	0	0	known	phospholipase A1 member A [Apis mellifera (honey bee)]
25	AF61802	AF	100873034	0	1	1	lipase member H-A-like [Apis florea (little honeybee)]	0.106433	630	1	1	0.559661	0	0	known	phospholipase A1 member A [Apis mellifera (honey bee)]
25	AM66820	AM	727037	0	1	1	phospholipase A1 member A [Apis mellifera (honey bee)]	0.12128	630	1	1	0.106454	0	0	known	phospholipase A1 member A [Apis mellifera (honey bee)]
25	BI63436	AP	727037	4.91347	0.0310439	1	phospholipase A1 member A [Apis mellifera (honey bee)]	1.43872	630	2	0.679141	0.0376675	0.320859	2.61686	known	phospholipase A1 member A [Apis mellifera (honey bee)]
29	AD69428	AD	102681881	0	1	1	S-formylglutathione hydrolase [Apis dorsata (giant honeybee)]	0.040772	2112	1	1	0.186431	0	0	known	S-formylglutathione hydrolase [Apis mellifera (honey bee)]
29	AF63352	AF	100871060	0	1	1	coiled-coil domain-containing protein 39-like [Apis florea (little honeybee)]	0.066313	2112	1	1	0.169969	0	0	known	S-formylglutathione hydrolase [Apis mellifera (honey bee)]
29	AM64257	AM	412193	0	1	1	S-formylglutathione hydrolase [Apis mellifera (honey bee)]	0.060887	2112	1	1	0.32612	0	0	known	S-formylglutathione hydrolase [Apis mellifera (honey bee)]
29	BI61844	AP	412193	0.299906	0.375013	1	S-formylglutathione hydrolase [Apis mellifera (honey bee)]	0.019762	2112	2	0.941153	0.183014	0.0588475	2.07268	known	S-formylglutathione hydrolase [Apis mellifera (honey bee)]
31	AD68048	AD	102679673	0	1	1	proteasome activator complex subunit 4B-like [Apis dorsata (giant honeybee)]	0.029768	5439	1	1	0.0757116	0	0	known	proteasome activator complex subunit 4A [Apis mellifera (honey bee)]
31	AF67877	AF	100863661	0	1	1	proteasome activator complex subunit 4A [Apis florea (little honeybee)]	0.031107	5439	1	1	0.0901972	0	0	known	proteasome activator complex subunit 4A [Apis mellifera (honey bee)]
31	AM63598	AM	725550	0	1	1	proteasome activator complex subunit 4A [Apis mellifera (honey bee)]	0.027131	5439	1	1	0.081876	0	0	known	proteasome activator complex subunit 4A [Apis mellifera (honey bee)]
31	BI66988	AP	725550	0.02951	0.468327	1	proteasome activator complex subunit 4A [Apis mellifera (honey bee)]	0.071003	5439	2	0.947464	0.138036	0.052536	1.5905	known	proteasome activator complex subunit 4A [Apis mellifera (honey bee)]
32	AD62738	AD	102673980	0	1	1	integrator complex subunit 9 [Apis dorsata (giant honeybee)]	0.030137	1983	1	1	0.0132949	0	0	known	integrator complex subunit 9 [Apis mellifera (honey bee)]
32	AF66889	AF	100871467	0	1	1	integrator complex subunit 9 [Apis florea (little honeybee)]	0.034466	1983	1	1	0.0536164	0	0	known	integrator complex subunit 9 [Apis mellifera (honey bee)]
32	AM66103	AM	551270	0	1	1	integrator complex subunit 9 [Apis mellifera (honey bee)]	0.012128	1983	1	1	0	0	0	known	integrator complex subunit 9 [Apis mellifera (honey bee)]
32	BI63913	AP	551270	0	1	1	integrator complex subunit 9 [Apis mellifera (honey bee)]	0.201246	1983	1	1	0.0103473	0	0	known	integrator complex subunit 9 [Apis mellifera (honey bee)]
34	AD64198	AD	102672251	0	1	1	guanine nucleotide-binding protein subunit alpha homolog [Apis dorsata (giant honeybee)]	0.011886	1107	1	1	0	0	0	known	guanine nucleotide-binding protein subunit alpha homolog [Apis mellifera (honey bee)]
34	AF61705	AF	100870055	0	1	1	guanine nucleotide-binding protein subunit alpha homolog [Apis florea (little honeybee)]	0.005899	1107	1	1	0	0	0	known	guanine nucleotide-binding protein subunit alpha homolog [Apis mellifera (honey bee)]
34	AM62492	AM	410906	0	1	1	guanine nucleotide-binding protein subunit alpha homolog [Apis mellifera (honey bee)]	0.011826	1107	1	1	0	0	0	known	guanine nucleotide-binding protein subunit alpha homolog [Apis mellifera (honey bee)]
34	BI61788	AP	410906	0	1	1	guanine nucleotide-binding protein subunit alpha homolog [Apis mellifera (honey bee)]	0.031998	1107	1	1	0.0211678	0	0	known	guanine nucleotide-binding protein subunit alpha homolog [Apis mellifera (honey bee)]
37	AD64937	AD	102676186	0.323251	0.36916	1	pentatricopeptide repeat-containing protein 2, mitochondrial-like [Apis dorsata (giant honeybee)]	0.127681	804	1	1	1.37817	0	0	known	pentatricopeptide repeat-containing protein 2, mitochondrial [Apis mellifera (honey bee)]
37	AF69204	AF	100865404	0.0587045	0.453033	1	pentatricopeptide repeat-containing protein 2, mitochondrial [Apis florea (little honeybee)]	0.133297	804	1	1	1.24341	0	0	known	pentatricopeptide repeat-containing protein 2, mitochondrial [Apis mellifera (honey bee)]
37	AM68250	AM	552071	5.07072	0.0286365	1	pentatricopeptide repeat-containing protein 2, mitochondrial [Apis mellifera (honey bee)]	0.255497	804	2	0.960919	0.507682	0.039081	18.3029	known	pentatricopeptide repeat-containing protein 2, mitochondrial [Apis mellifera (honey bee)]
37	BI68708	AP	552071	0	1	1	pentatricopeptide repeat-containing protein 2, mitochondrial [Apis mellifera (honey bee)]	0.730023	804	2	0.848567	0.109002	0.151433	1.00817	known	pentatricopeptide repeat-containing protein 2, mitochondrial [Apis mellifera (honey bee)]
38	AD61207	AD	102672432	4.33927	0.0417145	1	uncharacterized LOC102672432 [Apis dorsata (giant honeybee)]	0.035854	900	2	0.974393	0	0.025607	30.227	unknown	uncharacterized LOC724847 [Apis mellifera (honey bee)]
38	AF67208	AF	100872306	2.63868	0.101052	1	uncharacterized LOC100872306 [Apis florea (little honeybee)]	0.099261	900	2	0.919621	0	0.0803785	6.0848	unknown	uncharacterized LOC724847 [Apis mellifera (honey bee)]
38	AM68816	AM	724847	0	1	1	uncharacterized LOC724847 [Apis mellifera (honey bee)]	0.040578	900	1	1	0.229392	0	0	unknown	uncharacterized LOC724847 [Apis mellifera (honey bee)]
38	BI68491	AP	724847	0	1	1	uncharacterized LOC724847 [Apis mellifera (honey bee)]	4e-06	900	1	1	0.145075	0	0	unknown	uncharacterized LOC724847 [Apis mellifera (honey bee)]
39	AD67571	AD	102672587	0	1	1	protein takeout [Apis dorsata (giant honeybee)]	0.047765	324	1	1	0	0	0	known	protein takeout [Apis mellifera (honey bee)]
39	AF61069	AF	105736228	16.0483	0.000110587	0.0735592	uncharacterized LOC105736228 [Apis florea (little honeybee)]	0.218857	324	2	0.95668	0.0551154	0.0433197	47.7394	known	protein takeout [Apis mellifera (honey bee)]
39	AM65680	AM	412767	0	1	1	protein takeout [Apis mellifera (honey bee)]	0.1605	324	1	1	0	0	0	known	protein takeout [Apis mellifera (honey bee)]
39	BI61008	AP	412767	0	1	1	protein takeout [Apis mellifera (honey bee)]	0.575527	324	1	1	0.018253	0	0	known	protein takeout [Apis mellifera (honey bee)]
41	AD68951	AD	102675288	0	1	1	protein real-time [Apis dorsata (giant honeybee)]	0.03279	1986	1	1	0.0687886	0	0	known	protein real-time [Apis mellifera (honey bee)]
41	AF60131	AF	100872990	0	1	1	protein real-time [Apis florea (little honeybee)]	0.025994	1986	1	1	0.0379024	0	0	known	protein real-time [Apis mellifera (honey bee)]
41	AM62630	AM	551515	0	1	1	protein real-time [Apis mellifera (honey bee)]	0.039568	1986	1	1	0.078127	0	0	known	protein real-time [Apis mellifera (honey bee)]
41	BI65432	AP	551515	0.428138	0.344769	1	protein real-time [Apis mellifera (honey bee)]	0.147277	1986	2	0.983552	0.0392033	0.0164484	2.47875	known	protein real-time [Apis mellifera (honey bee)]
42	AD63320	AD	102671355	0	1	1	divergent protein kinase domain 1C [Apis dorsata (giant honeybee)]	0.021145	1227	1	1	0.131997	0	0	known	protein FAM69C [Apis mellifera (honey bee)]
42	AF61155	AF	100872399	0	1	1	divergent protein kinase domain 1C [Apis florea (little honeybee)]	0.054568	1227	1	1	0.150039	0	0	known	protein FAM69C [Apis mellifera (honey bee)]
42	AM60067	AM	409931	0	1	1	protein FAM69C [Apis mellifera (honey bee)]	0.038115	1227	1	1	0.0301001	0	0	known	protein FAM69C [Apis mellifera (honey bee)]
42	BI68628	AP	409931	0	1	1	protein FAM69C [Apis mellifera (honey bee)]	0.452599	1227	2	0.817806	0	0.182194	0.486377	known	protein FAM69C [Apis mellifera (honey bee)]
44	AD67438	AD	102676834	0	1	1	hsp90 co-chaperone Cdc37 [Apis dorsata (giant honeybee)]	0.026404	1098	1	1	0.0236629	0	0	known	cell division cycle 37 homolog [Apis mellifera (honey bee)]
44	AF62097	AF	100869816	0	1	1	hsp90 co-chaperone Cdc37 [Apis florea (little honeybee)]	0.033121	1098	1	1	0	0	0	known	cell division cycle 37 homolog [Apis mellifera (honey bee)]
44	AM61656	AM	724675	0	1	1	cell division cycle 37 homolog [Apis mellifera (honey bee)]	0.016311	1098	1	1	0.0471819	0	0	known	cell division cycle 37 homolog [Apis mellifera (honey bee)]
44	BI61526	AP	724675	5.24788	0.0261497	1	cell division cycle 37 homolog [Apis mellifera (honey bee)]	0.336	1098	2	0.962385	0.0342679	0.0376155	8.11663	known	cell division cycle 37 homolog [Apis mellifera (honey bee)]
45	AD68087	AD	102674455	0	1	1	intraflagellar transport protein 57 homolog [Apis dorsata (giant honeybee)]	0.024989	1221	1	1	0.0283736	0	0	known	intraflagellar transport protein 57 homolog [Apis mellifera (honey bee)]
45	AF60571	AF	100865813	0	1	1	intraflagellar transport protein 57 homolog [Apis florea (little honeybee)]	0.026577	1221	1	1	0.12448	0	0	known	intraflagellar transport protein 57 homolog [Apis mellifera (honey bee)]
45	AM62956	AM	552841	0	1	1	intraflagellar transport protein 57 homolog [Apis mellifera (honey bee)]	0.042495	1221	1	1	0.0311533	0	0	known	intraflagellar transport protein 57 homolog [Apis mellifera (honey bee)]
45	BI62272	AP	552841	0	1	1	intraflagellar transport protein 57 homolog [Apis mellifera (honey bee)]	4e-06	1221	2	0.69582	0	0.30418	0.232762	known	intraflagellar transport protein 57 homolog [Apis mellifera (honey bee)]
46	AD62448	AD	102674864	0	1	1	mediator of RNA polymerase II transcription subunit 22-like [Apis dorsata (giant honeybee)]	4e-06	420	1	1	0	0	0	known	mediator of RNA polymerase II transcription subunit 22 [Apis mellifera (honey bee)]
46	AF70153	AF	100868598	0	1	1	mediator of RNA polymerase II transcription subunit 22-like [Apis florea (little honeybee)]	4e-06	420	1	1	0	0	0	known	mediator of RNA polymerase II transcription subunit 22 [Apis mellifera (honey bee)]
46	AM62053	AM	410973	0	1	1	mediator of RNA polymerase II transcription subunit 22 [Apis mellifera (honey bee)]	0.045741	420	1	1	0	0	0	known	mediator of RNA polymerase II transcription subunit 22 [Apis mellifera (honey bee)]
46	BI66473	AP	410973	0	1	1	mediator of RNA polymerase II transcription subunit 22 [Apis mellifera (honey bee)]	1.89632	420	1	1	0.00197002	0	0	known	mediator of RNA polymerase II transcription subunit 22 [Apis mellifera (honey bee)]
47	AD60498	AD	102677315	0	1	1	steroid hormone receptor ERR1 [Apis dorsata (giant honeybee)]	0.040329	1353	1	1	0	0	0	known	estrogen-related receptor [Apis mellifera (honey bee)]
47	AF67690	AF	100863304	0	1	1	steroid hormone receptor ERR1 [Apis florea (little honeybee)]	0.028376	1353	1	1	0	0	0	known	estrogen-related receptor [Apis mellifera (honey bee)]
47	AM63406	AM	408855	0	1	1	estrogen-related receptor [Apis mellifera (honey bee)]	0.177863	1353	1	1	0.00505794	0	0	known	estrogen-related receptor [Apis mellifera (honey bee)]
47	BI67064	AP	408855	0	1	1	estrogen-related receptor [Apis mellifera (honey bee)]	0.012393	1353	1	1	0.0172474	0	0	known	estrogen-related receptor [Apis mellifera (honey bee)]
48	AD65520	AD	102673113	0	1	1	inner centromere protein-like [Apis dorsata (giant honeybee)]	0.062637	2472	1	1	0.109115	0	0	unknown	uncharacterized abhydrolase domain-containing protein DDB_G0269086 [Apis mellifera (honey bee)]
48	AF63255	AF	100871929	0	1	1	inner centromere protein-like [Apis florea (little honeybee)]	0.027702	2472	1	1	0.16515	0	0	unknown	uncharacterized abhydrolase domain-containing protein DDB_G0269086 [Apis mellifera (honey bee)]
48	AM64353	AM	725761	0	1	1	uncharacterized abhydrolase domain-containing protein DDB_G0269086 [Apis mellifera (honey bee)]	0.038705	2472	1	1	0.0579592	0	0	unknown	uncharacterized abhydrolase domain-containing protein DDB_G0269086 [Apis mellifera (honey bee)]
48	BI67225	AP	725761	1.85993	0.152897	1	uncharacterized abhydrolase domain-containing protein DDB_G0269086 [Apis mellifera (honey bee)]	0.831718	2472	2	0.912938	0.112053	0.0870622	2.33917	unknown	uncharacterized abhydrolase domain-containing protein DDB_G0269086 [Apis mellifera (honey bee)]
49	AD66554	AD	102680303	0	1	1	diphthine--ammonia ligase [Apis dorsata (giant honeybee)]	0.013888	2115	1	1	0.0384422	0	0	known	diphthine--ammonia ligase [Apis mellifera (honey bee)]
49	AF70022	AF	100863196	0	1	1	diphthine--ammonia ligase [Apis florea (little honeybee)]	0.026583	2115	1	1	0	0	0	known	diphthine--ammonia ligase [Apis mellifera (honey bee)]
49	AM66328	AM	411591	0	1	1	diphthine--ammonia ligase [Apis mellifera (honey bee)]	0.006646	2115	1	1	0	0	0	known	diphthine--ammonia ligase [Apis mellifera (honey bee)]
49	BI61606	AP	411591	0	1	1	diphthine--ammonia ligase [Apis mellifera (honey bee)]	0.213177	2115	1	1	0.0572783	0	0	known	diphthine--ammonia ligase [Apis mellifera (honey bee)]
54	AD60125	AD	102680549	0	1	1	small nuclear ribonucleoprotein Sm D3 [Apis dorsata (giant honeybee)]	4e-06	426	1	1	1	0	0	known	small nuclear ribonucleoprotein Sm D3 [Apis mellifera (honey bee)]
54	AF63479	AF	100868527	0	1	1	small nuclear ribonucleoprotein Sm D3 [Apis florea (little honeybee)]	0.004444	426	1	1	0	0	0	known	small nuclear ribonucleoprotein Sm D3 [Apis mellifera (honey bee)]
54	AM64975	AM	724533	0	1	1	small nuclear ribonucleoprotein Sm D3 [Apis mellifera (honey bee)]	0.024471	426	1	1	0	0	0	known	small nuclear ribonucleoprotein Sm D3 [Apis mellifera (honey bee)]
54	BI65015	AP	724533	0	1	1	small nuclear ribonucleoprotein Sm D3 [Apis mellifera (honey bee)]	0.440341	426	1	1	0.0150498	0	0	known	small nuclear ribonucleoprotein Sm D3 [Apis mellifera (honey bee)]
55	AD63811	AD	102675588	0	1	1	uncharacterized LOC102675588 [Apis dorsata (giant honeybee)]	0.045736	1362	1	1	0.141693	0	0	unknown	uncharacterized LOC726407 [Apis mellifera (honey bee)]
55	AF68617	AF	100871786	0	1	1	uncharacterized LOC100871786 [Apis florea (little honeybee)]	0.029124	1362	1	1	0.882789	0	0	unknown	uncharacterized LOC726407 [Apis mellifera (honey bee)]
55	AM66950	AM	726407	0	1	1	uncharacterized LOC726407 [Apis mellifera (honey bee)]	0.071298	1362	1	1	0.156687	0	0	unknown	uncharacterized LOC726407 [Apis mellifera (honey bee)]
55	BI62836	AP	726407	0	1	1	uncharacterized LOC726407 [Apis mellifera (honey bee)]	0.571033	1362	1	1	0.125336	0	0	unknown	uncharacterized LOC726407 [Apis mellifera (honey bee)]
57	AD64293	AD	102672252	0	1	1	uncharacterized LOC102672252 [Apis dorsata (giant honeybee)]	0.023244	1311	1	1	0.0734447	0	0	unknown	uncharacterized LOC409569 [Apis mellifera (honey bee)]
57	AF63158	AF	100866526	0	1	1	uncharacterized LOC100866526 [Apis florea (little honeybee)]	0.029654	1311	1	1	0.0622245	0	0	unknown	uncharacterized LOC409569 [Apis mellifera (honey bee)]
57	AM66650	AM	409569	0	1	1	uncharacterized LOC409569 [Apis mellifera (honey bee)]	0.021843	1311	1	1	0.0263149	0	0	unknown	uncharacterized LOC409569 [Apis mellifera (honey bee)]
57	BI67259	AP	409569	0.487048	0.332208	1	uncharacterized LOC409569 [Apis mellifera (honey bee)]	0.012329	1311	2	0.987285	0.0541791	0.0127151	3.57865	unknown	uncharacterized LOC409569 [Apis mellifera (honey bee)]
58	AD65587	AD	102676146	0	1	1	phosphofurin acidic cluster sorting protein 2 [Apis dorsata (giant honeybee)]	0.061494	2412	1	1	0.0491554	0	0	known	phosphofurin acidic cluster sorting protein 2 [Apis mellifera (honey bee)]
58	AF68815	AF	100866428	0	1	1	phosphofurin acidic cluster sorting protein 2 [Apis florea (little honeybee)]	0.036105	2412	1	1	0.0151312	0	0	known	phosphofurin acidic cluster sorting protein 2 [Apis mellifera (honey bee)]
58	AM63140	AM	725093	0	1	1	phosphofurin acidic cluster sorting protein 2 [Apis mellifera (honey bee)]	0.033293	2412	1	1	0	0	0	known	phosphofurin acidic cluster sorting protein 2 [Apis mellifera (honey bee)]
58	BI68658	AP	725093	0	1	1	phosphofurin acidic cluster sorting protein 2 [Apis mellifera (honey bee)]	0.0059	2412	1	1	0.0301764	0	0	known	phosphofurin acidic cluster sorting protein 2 [Apis mellifera (honey bee)]
59	AD62916	AD	102671934	0.834086	0.269917	1	cyclin-dependent kinase 2-interacting protein-like [Apis dorsata (giant honeybee)]	0.011695	525	1	1	10000000000	0	0	unknown	NO_refseq
59	AF64776	AF	100863176	0	1	1	cyclin-dependent kinase 2-interacting protein-like [Apis florea (little honeybee)]	0.06908	525	1	1	0.233298	0	0	unknown	NO_refseq
59	AM54584	AM	GB54584	0	1	1	NO_refseq	0.073767	525	1	1	0.326951	0	0	unknown	NO_refseq
59	BI63930	AP	GB54584	1.13639	0.227248	1	NO_refseq	0.103322	525	2	0.634745	0	0.365255	1.634	unknown	NO_refseq
60	AD68075	AD	102672631	0	1	1	uncharacterized LOC102672631 [Apis dorsata (giant honeybee)]	0.051817	723	1	1	0.291103	0	0	unknown	uncharacterized LOC100578779 [Apis mellifera (honey bee)]
60	AF60560	AF	100870931	0	1	1	uncharacterized LOC100870931 [Apis florea (little honeybee)]	0.025889	723	1	1	0.170328	0	0	unknown	uncharacterized LOC100578779 [Apis mellifera (honey bee)]
60	AM62942	AM	100578779	0	1	1	uncharacterized LOC100578779 [Apis mellifera (honey bee)]	0.034646	723	1	1	0.0472222	0	0	unknown	uncharacterized LOC100578779 [Apis mellifera (honey bee)]
60	BI62286	AP	100578779	0	1	1	uncharacterized LOC100578779 [Apis mellifera (honey bee)]	4e-06	723	1	1	0.156164	0	0	unknown	uncharacterized LOC100578779 [Apis mellifera (honey bee)]
63	AD65792	AD	102671319	0	1	1	translocon-associated protein subunit alpha [Apis dorsata (giant honeybee)]	0.068577	744	1	1	0.0484845	0	0	known	translocon-associated protein subunit alpha [Apis mellifera (honey bee)]
63	AF66923	AF	100865357	0	1	1	translocon-associated protein subunit alpha [Apis florea (little honeybee)]	0.045835	744	1	1	0.0224197	0	0	known	translocon-associated protein subunit alpha [Apis mellifera (honey bee)]
63	AM69926	AM	551353	0	1	1	translocon-associated protein subunit alpha [Apis mellifera (honey bee)]	0.041846	744	1	1	0.0233855	0	0	known	translocon-associated protein subunit alpha [Apis mellifera (honey bee)]
63	BI64588	AP	551353	0	1	1	translocon-associated protein subunit alpha [Apis mellifera (honey bee)]	0.043126	744	1	1	0.0673615	0	0	known	translocon-associated protein subunit alpha [Apis mellifera (honey bee)]
64	AD80641	AD	Ado2b000547	0	1	1	NO_refseq	0.062433	1008	1	1	0.0974591	0	0	known	cAMP-dependent protein kinase catalytic subunit-like [Apis mellifera (honey bee)]
64	AF60270	AF	105734906	3.6282	0.0602571	1	cAMP-dependent protein kinase catalytic subunit 1-like [Apis florea (little honeybee)]	0.092129	1008	2	0.992442	0.14321	0.00755803	3333.11	known	cAMP-dependent protein kinase catalytic subunit-like [Apis mellifera (honey bee)]
64	AM61068	AM	102653709	0	1	1	cAMP-dependent protein kinase catalytic subunit-like [Apis mellifera (honey bee)]	0.208487	1008	1	1	0.089728	0	0	known	cAMP-dependent protein kinase catalytic subunit-like [Apis mellifera (honey bee)]
64	BI70819	AP	102653709	0	1	1	cAMP-dependent protein kinase catalytic subunit-like [Apis mellifera (honey bee)]	0.978126	1008	2	0.766311	0	0.233689	0.763712	known	cAMP-dependent protein kinase catalytic subunit-like [Apis mellifera (honey bee)]
67	AD62664	AD	102679533	0	1	1	PEST proteolytic signal-containing nuclear protein-like [Apis dorsata (giant honeybee)]	0.042303	477	1	1	0.0552044	0	0	known	PEST proteolytic signal-containing nuclear protein [Apis mellifera (honey bee)]
67	AF66338	AF	100872421	0	1	1	PEST proteolytic signal-containing nuclear protein [Apis florea (little honeybee)]	0.029068	477	1	1	0	0	0	known	PEST proteolytic signal-containing nuclear protein [Apis mellifera (honey bee)]
67	AM67729	AM	726782	0	1	1	PEST proteolytic signal-containing nuclear protein [Apis mellifera (honey bee)]	0.029328	477	1	1	0	0	0	known	PEST proteolytic signal-containing nuclear protein [Apis mellifera (honey bee)]
67	BI65828	AP	726782	0	1	1	PEST proteolytic signal-containing nuclear protein [Apis mellifera (honey bee)]	0.034468	477	1	1	0.0206938	0	0	known	PEST proteolytic signal-containing nuclear protein [Apis mellifera (honey bee)]
68	AD66789	AD	102672353	0	1	1	protein pellino [Apis dorsata (giant honeybee)]	0.024624	1395	1	1	0.0286905	0	0	known	protein pellino [Apis mellifera (honey bee)]
68	AF62683	AF	100867762	0	1	1	protein pellino [Apis florea (little honeybee)]	0.031527	1395	1	1	0	0	0	known	protein pellino [Apis mellifera (honey bee)]
68	AM67121	AM	409070	0	1	1	protein pellino [Apis mellifera (honey bee)]	0.016555	1395	1	1	0	0	0	known	protein pellino [Apis mellifera (honey bee)]
68	BI65315	AP	409070	0	1	1	protein pellino [Apis mellifera (honey bee)]	0.224522	1395	1	1	0.00594441	0	0	known	protein pellino [Apis mellifera (honey bee)]
70	AD63650	AD	102677920	0	1	1	uncharacterized LOC102677920 [Apis dorsata (giant honeybee)]	0.045813	3192	1	1	0.106004	0	0	unknown	uncharacterized LOC725241 [Apis mellifera (honey bee)]
70	AF69789	AF	100872269	0	1	1	uncharacterized LOC100872269 [Apis florea (little honeybee)]	0.049656	3192	1	1	0.0693687	0	0	unknown	uncharacterized LOC725241 [Apis mellifera (honey bee)]
70	AM66264	AM	725241	0	1	1	uncharacterized LOC725241 [Apis mellifera (honey bee)]	0.092429	3192	1	1	0.0520013	0	0	unknown	uncharacterized LOC725241 [Apis mellifera (honey bee)]
70	BI64729	AP	725241	0.500273	0.329484	1	uncharacterized LOC725241 [Apis mellifera (honey bee)]	0.574454	3192	2	0.982941	0.0690664	0.0170588	2.64008	unknown	uncharacterized LOC725241 [Apis mellifera (honey bee)]
73	AD65748	AD	102672069	0	1	1	malate dehydrogenase, cytoplasmic-like [Apis dorsata (giant honeybee)]	0.063959	996	1	1	0.233536	0	0	known	malate dehydrogenase, cytoplasmic [Apis mellifera (honey bee)]
73	AF66564	AF	105735981	0	1	1	malate dehydrogenase, cytoplasmic-like [Apis florea (little honeybee)]	0.075258	996	1	1	0.207054	0	0	known	malate dehydrogenase, cytoplasmic [Apis mellifera (honey bee)]
73	AM64950	AM	100576801	0	1	1	malate dehydrogenase, cytoplasmic [Apis mellifera (honey bee)]	0.095568	996	1	1	0.160304	0	0	known	malate dehydrogenase, cytoplasmic [Apis mellifera (honey bee)]
73	BI63782	AP	100576801	0.0795101	0.4439	1	malate dehydrogenase, cytoplasmic [Apis mellifera (honey bee)]	4e-06	996	2	0.79309	0.0898743	0.20691	1.28417	known	malate dehydrogenase, cytoplasmic [Apis mellifera (honey bee)]
74	AD61009	AD	102673095	0	1	1	sorting and assembly machinery component 50 homolog [Apis dorsata (giant honeybee)]	0.014908	1440	1	1	4.28063e-19	0	0	known	sorting and assembly machinery component 50 homolog [Apis mellifera (honey bee)]
74	AF69894	AF	100863743	0	1	1	sorting and assembly machinery component 50 homolog [Apis florea (little honeybee)]	0.032905	1440	1	1	0.0234082	0	0	known	sorting and assembly machinery component 50 homolog [Apis mellifera (honey bee)]
74	AM67456	AM	413450	0	1	1	sorting and assembly machinery component 50 homolog [Apis mellifera (honey bee)]	0.020597	1440	1	1	0.0803798	0	0	known	sorting and assembly machinery component 50 homolog [Apis mellifera (honey bee)]
74	BI62455	AP	413450	5.73426	0.020386	1	sorting and assembly machinery component 50 homolog [Apis mellifera (honey bee)]	0.055732	1440	2	0.996294	0.0750097	0.00370599	1790.73	known	sorting and assembly machinery component 50 homolog [Apis mellifera (honey bee)]
75	AD67905	AD	102677585	0	1	1	ADP-dependent glucokinase [Apis dorsata (giant honeybee)]	0.023558	1440	1	1	0.0353202	0	0	known	ADP-dependent glucokinase [Apis mellifera (honey bee)]
75	AF62810	AF	100863049	0	1	1	ADP-dependent glucokinase [Apis florea (little honeybee)]	0.002057	1440	1	1	0.0486863	0	0	known	ADP-dependent glucokinase [Apis mellifera (honey bee)]
75	AM67337	AM	413336	0	1	1	ADP-dependent glucokinase [Apis mellifera (honey bee)]	0.044813	1440	1	1	0.0164473	0	0	known	ADP-dependent glucokinase [Apis mellifera (honey bee)]
75	BI63460	AP	413336	0	1	1	ADP-dependent glucokinase [Apis mellifera (honey bee)]	0.605558	1440	2	0.852146	0.00465887	0.147854	0.519373	known	ADP-dependent glucokinase [Apis mellifera (honey bee)]
76	AD66648	AD	102676434	0	1	1	60S ribosomal protein L3 [Apis dorsata (giant honeybee)]	0.046288	1200	1	1	0	0	0	known	60S ribosomal protein L3 [Apis mellifera (honey bee)]
76	AF60594	AF	100863950	0	1	1	60S ribosomal protein L3 [Apis florea (little honeybee)]	0.037481	1200	1	1	0	0	0	known	60S ribosomal protein L3 [Apis mellifera (honey bee)]
76	AM68227	AM	552445	0	1	1	60S ribosomal protein L3 [Apis mellifera (honey bee)]	0.045917	1200	1	1	0.0210858	0	0	known	60S ribosomal protein L3 [Apis mellifera (honey bee)]
76	BI69599	AP	552445	3.36421	0.06912	1	60S ribosomal protein L3 [Apis mellifera (honey bee)]	4e-06	1200	2	0.991779	0.0181527	0.00822121	3333.11	known	60S ribosomal protein L3 [Apis mellifera (honey bee)]
77	AD61023	AD	102675982	0	1	1	nucleolar GTP-binding protein 1 [Apis dorsata (giant honeybee)]	0.066626	1908	1	1	0.0190274	0	0	known	nucleolar GTP-binding protein 1 [Apis mellifera (honey bee)]
77	AF68403	AF	100863188	0	1	1	nucleolar GTP-binding protein 1 [Apis florea (little honeybee)]	0.052446	1908	1	1	0.0202675	0	0	known	nucleolar GTP-binding protein 1 [Apis mellifera (honey bee)]
77	AM61948	AM	410799	0	1	1	nucleolar GTP-binding protein 1 [Apis mellifera (honey bee)]	0.080042	1908	1	1	0.0619057	0	0	known	nucleolar GTP-binding protein 1 [Apis mellifera (honey bee)]
77	BI65758	AP	410799	0.0241698	0.471687	1	nucleolar GTP-binding protein 1 [Apis mellifera (honey bee)]	0.285901	1908	2	0.973062	0.0609103	0.0269376	2.35736	known	nucleolar GTP-binding protein 1 [Apis mellifera (honey bee)]
78	AD69690	AD	102681784	0	1	1	CAP-Gly domain-containing linker protein 1-like [Apis dorsata (giant honeybee)]	0.107693	363	1	1	0.0263732	0	0	known	CAP-Gly domain-containing linker protein 1 [Apis mellifera (honey bee)]
78	AF66964	AF	105736073	0	1	1	uncharacterized LOC105736073 [Apis florea (little honeybee)]	0.048745	363	1	1	0	0	0	known	CAP-Gly domain-containing linker protein 1 [Apis mellifera (honey bee)]
78	AM70053	AM	102656577	0	1	1	CAP-Gly domain-containing linker protein 1 [Apis mellifera (honey bee)]	0.00699	363	1	1	1	0	0	known	CAP-Gly domain-containing linker protein 1 [Apis mellifera (honey bee)]
78	BI15465	AP	102656577	2.19065	0.128099	1	CAP-Gly domain-containing linker protein 1 [Apis mellifera (honey bee)]	0.702772	363	2	0.872658	0.141587	0.127342	5.20543	known	CAP-Gly domain-containing linker protein 1 [Apis mellifera (honey bee)]
81	AD65015	AD	102680943	0	1	1	ras-related protein Rap-2a [Apis dorsata (giant honeybee)]	0.043682	816	1	1	0	0	0	known	ras-related protein Rap-2a [Apis mellifera (honey bee)]
81	AF70351	AF	100870640	0	1	1	ras-related protein Rap-2a [Apis florea (little honeybee)]	0.050046	816	1	1	0	0	0	known	ras-related protein Rap-2a [Apis mellifera (honey bee)]
81	AM62179	AM	410943	0	1	1	ras-related protein Rap-2a [Apis mellifera (honey bee)]	0.05039	816	1	1	0	0	0	known	ras-related protein Rap-2a [Apis mellifera (honey bee)]
81	BI62040	AP	410943	0	1	1	ras-related protein Rap-2a [Apis mellifera (honey bee)]	0.861089	816	1	1	0.0229898	0	0	known	ras-related protein Rap-2a [Apis mellifera (honey bee)]
82	AD65331	AD	102673993	0	1	1	E3 ubiquitin-protein ligase RNF123 [Apis dorsata (giant honeybee)]	0.025469	3585	1	1	0.095031	0	0	known	E3 ubiquitin-protein ligase RNF123 [Apis mellifera (honey bee)]
82	AF63363	AF	100869741	0	1	1	E3 ubiquitin-protein ligase RNF123 [Apis florea (little honeybee)]	0.031466	3585	1	1	0.0690644	0	0	known	E3 ubiquitin-protein ligase RNF123 [Apis mellifera (honey bee)]
82	AM64248	AM	410136	0	1	1	E3 ubiquitin-protein ligase RNF123 [Apis mellifera (honey bee)]	0.027389	3585	1	1	0.0567585	0	0	known	E3 ubiquitin-protein ligase RNF123 [Apis mellifera (honey bee)]
82	BI61855	AP	410136	0.766735	0.280714	1	E3 ubiquitin-protein ligase RNF123 [Apis mellifera (honey bee)]	0.553978	3585	2	0.956357	0.113089	0.0436433	2.30432	known	E3 ubiquitin-protein ligase RNF123 [Apis mellifera (honey bee)]
83	AD62113	AD	102679281	0	1	1	uncharacterized LOC102679281 [Apis dorsata (giant honeybee)]	0.041597	657	1	1	0.0504594	0	0	unknown	uncharacterized LOC726275 [Apis mellifera (honey bee)]
83	AF65489	AF	100866849	3.33192	0.0702924	1	uncharacterized LOC100866849 [Apis florea (little honeybee)]	0.06899	657	2	0.992242	0.0614517	0.007758	48.8988	unknown	uncharacterized LOC726275 [Apis mellifera (honey bee)]
83	AM68367	AM	726275	0	1	1	uncharacterized LOC726275 [Apis mellifera (honey bee)]	0.082054	657	1	1	0.39666	0	0	unknown	uncharacterized LOC726275 [Apis mellifera (honey bee)]
83	BI69719	AP	726275	0	1	1	uncharacterized LOC726275 [Apis mellifera (honey bee)]	0.101599	657	2	0.482798	0	0.517202	0.714484	unknown	uncharacterized LOC726275 [Apis mellifera (honey bee)]
85	AD68241	AD	102674365	0	1	1	phospholipase D2 [Apis dorsata (giant honeybee)]	0.026284	3288	1	1	0	0	0	known	phospholipase D2 [Apis mellifera (honey bee)]
85	AF62181	AF	100868605	0	1	1	phospholipase D2 [Apis florea (little honeybee)]	0.035077	3288	1	1	0.0337368	0	0	known	phospholipase D2 [Apis mellifera (honey bee)]
85	AM61468	AM	725119	0	1	1	phospholipase D2 [Apis mellifera (honey bee)]	0.036949	3288	1	1	0.0237323	0	0	known	phospholipase D2 [Apis mellifera (honey bee)]
85	BI68468	AP	725119	0.4293	0.344514	1	phospholipase D2 [Apis mellifera (honey bee)]	0.53093	3288	2	0.94777	0.0528694	0.0522299	1.55651	known	phospholipase D2 [Apis mellifera (honey bee)]
87	AD64902	AD	102676143	0	1	1	phosphorylated adapter RNA export protein [Apis dorsata (giant honeybee)]	0.020685	1206	1	1	0.0694594	0	0	known	phosphorylated adapter RNA export protein [Apis mellifera (honey bee)]
87	AF66738	AF	100866894	0	1	1	phosphorylated adapter RNA export protein [Apis florea (little honeybee)]	0.025038	1206	1	1	0.0243512	0	0	known	phosphorylated adapter RNA export protein [Apis mellifera (honey bee)]
87	AM61219	AM	409229	0	1	1	phosphorylated adapter RNA export protein [Apis mellifera (honey bee)]	0.034085	1206	1	1	0.0936916	0	0	known	phosphorylated adapter RNA export protein [Apis mellifera (honey bee)]
87	BI65482	AP	409229	0	1	1	phosphorylated adapter RNA export protein [Apis mellifera (honey bee)]	0.066985	1206	1	1	0.0574074	0	0	known	phosphorylated adapter RNA export protein [Apis mellifera (honey bee)]
91	AD61914	AD	102676504	2.25203	0.123985	1	golgin subfamily B member 1-like [Apis dorsata (giant honeybee)]	0.115085	10128	2	0.997875	0.241624	0.00212489	23.1883	known	golgin subfamily B member 1 [Apis mellifera (honey bee)]
91	AF61410	AF	100868744	0	1	1	protein lava lamp-like [Apis florea (little honeybee)]	0.142116	10128	2	0.941382	0.168222	0.0586177	2.03594	known	golgin subfamily B member 1 [Apis mellifera (honey bee)]
91	AM60282	AM	724634	0.286952	0.378339	1	golgin subfamily B member 1 [Apis mellifera (honey bee)]	0.171329	10128	2	0.801126	0.00864382	0.198874	1.24213	known	golgin subfamily B member 1 [Apis mellifera (honey bee)]
91	BI66049	AP	724634	0	1	1	golgin subfamily B member 1 [Apis mellifera (honey bee)]	1.31891	10128	2	0.65297	0.0492941	0.34703	0.424338	known	golgin subfamily B member 1 [Apis mellifera (honey bee)]
92	AD60817	AD	102671247	0	1	1	rab5 GDP/GTP exchange factor [Apis dorsata (giant honeybee)]	0.032523	1791	1	1	0.0645599	0	0	known	rab5 GDP/GTP exchange factor [Apis mellifera (honey bee)]
92	AF64251	AF	100872488	0	1	1	rab5 GDP/GTP exchange factor [Apis florea (little honeybee)]	0.031219	1791	1	1	0.0149011	0	0	known	rab5 GDP/GTP exchange factor [Apis mellifera (honey bee)]
92	AM65474	AM	412728	0	1	1	rab5 GDP/GTP exchange factor [Apis mellifera (honey bee)]	0.023859	1791	1	1	0.0618965	0	0	known	rab5 GDP/GTP exchange factor [Apis mellifera (honey bee)]
92	BI69115	AP	412728	0	1	1	rab5 GDP/GTP exchange factor [Apis mellifera (honey bee)]	4e-06	1791	1	1	0.0566631	0	0	known	rab5 GDP/GTP exchange factor [Apis mellifera (honey bee)]
93	AD60178	AD	102671153	0	1	1	protein KRTCAP2 homolog [Apis dorsata (giant honeybee)]	0.094333	393	1	1	0.0424589	0	0	known	protein KRTCAP2 homolog [Apis mellifera (honey bee)]
93	AF64221	AF	100864788	0	1	1	protein KRTCAP2 homolog [Apis florea (little honeybee)]	0.070882	393	1	1	0	0	0	known	protein KRTCAP2 homolog [Apis mellifera (honey bee)]
93	AM65170	AM	100576515	0	1	1	protein KRTCAP2 homolog [Apis mellifera (honey bee)]	0.036812	393	1	1	0.157987	0	0	known	protein KRTCAP2 homolog [Apis mellifera (honey bee)]
93	BI64928	AP	100576515	0	1	1	protein KRTCAP2 homolog [Apis mellifera (honey bee)]	0.058032	393	1	1	0.0619825	0	0	known	protein KRTCAP2 homolog [Apis mellifera (honey bee)]
94	AD65946	AD	102673072	0	1	1	zonadhesin-like [Apis dorsata (giant honeybee)]	0.056699	321	1	1	0.0661903	0	0	known	zonadhesin [Apis mellifera (honey bee)]
94	AFAM67873	AF	NA	0	1	1	NO_refseq	0.11368	321	1	1	0.173997	0	0	known	zonadhesin [Apis mellifera (honey bee)]
94	AM67873	AM	102655078	0.342043	0.364571	1	zonadhesin [Apis mellifera (honey bee)]	0.051196	321	1	1	35.7487	0	0	known	zonadhesin [Apis mellifera (honey bee)]
94	BI70351	AP	102655078	0.0815284	0.443064	1	zonadhesin [Apis mellifera (honey bee)]	0.109464	321	2	0.503261	0	0.496739	1.15488	known	zonadhesin [Apis mellifera (honey bee)]
95	AD60665	AD	102679681	0	1	1	tyrosine-protein kinase Drl-like [Apis dorsata (giant honeybee)]	0.044189	1623	1	1	0.00777692	0	0	known	tyrosine-protein kinase Drl [Apis mellifera (honey bee)]
95	AF63662	AF	100870102	0	1	1	tyrosine-protein kinase Drl [Apis florea (little honeybee)]	0.073337	1623	1	1	0.0280753	0	0	known	tyrosine-protein kinase Drl [Apis mellifera (honey bee)]
95	AM66538	AM	408278	0	1	1	tyrosine-protein kinase Drl [Apis mellifera (honey bee)]	0.066973	1623	1	1	0.0283837	0	0	known	tyrosine-protein kinase Drl [Apis mellifera (honey bee)]
95	BI64103	AP	408278	0	1	1	tyrosine-protein kinase Drl [Apis mellifera (honey bee)]	0.490596	1623	1	1	0.0178355	0	0	known	tyrosine-protein kinase Drl [Apis mellifera (honey bee)]
97	AD62401	AD	102674333	0	1	1	tRNA pseudouridine(38/39) synthase [Apis dorsata (giant honeybee)]	0.046729	1221	1	1	0.160508	0	0	known	tRNA pseudouridine(38/39) synthase [Apis mellifera (honey bee)]
97	AF68870	AF	100872787	0.187689	0.406097	1	tRNA pseudouridine(38/39) synthase [Apis florea (little honeybee)]	0.009755	1221	1	1	10000000000	0	0	known	tRNA pseudouridine(38/39) synthase [Apis mellifera (honey bee)]
97	AM68133	AM	410475	0	1	1	tRNA pseudouridine(38/39) synthase [Apis mellifera (honey bee)]	0.06454	1221	1	1	0.125714	0	0	known	tRNA pseudouridine(38/39) synthase [Apis mellifera (honey bee)]
97	BI68244	AP	410475	1.52788	0.183035	1	tRNA pseudouridine(38/39) synthase [Apis mellifera (honey bee)]	4e-06	1221	2	0.967459	0.0785742	0.0325412	3.08339	known	tRNA pseudouridine(38/39) synthase [Apis mellifera (honey bee)]
99	AD65191	AD	102674521	0	1	1	protein tilB homolog [Apis dorsata (giant honeybee)]	0.028039	1272	1	1	0.00772254	0	0	known	protein tilB homolog [Apis mellifera (honey bee)]
99	AF69246	AF	100870634	0	1	1	protein tilB homolog [Apis florea (little honeybee)]	0.02024	1272	1	1	0.155751	0	0	known	protein tilB homolog [Apis mellifera (honey bee)]
99	AM68274	AM	411663	0	1	1	protein tilB homolog [Apis mellifera (honey bee)]	0.032386	1272	1	1	0.161345	0	0	known	protein tilB homolog [Apis mellifera (honey bee)]
99	BI61656	AP	411663	0	1	1	protein tilB homolog [Apis mellifera (honey bee)]	0.002731	1272	1	1	0.059031	0	0	known	protein tilB homolog [Apis mellifera (honey bee)]
101	AD64551	AD	102672153	0	1	1	leucine-rich repeat-containing protein 59 [Apis dorsata (giant honeybee)]	0.045204	918	1	1	0.424563	0	0	known	leucine-rich repeat-containing protein 59 [Apis mellifera (honey bee)]
101	AF64462	AF	100871065	14.7715	0.000210281	0.107084	leucine-rich repeat-containing protein 59 [Apis florea (little honeybee)]	0.072512	918	2	0.993149	0.35577	0.00685118	10000	known	leucine-rich repeat-containing protein 59 [Apis mellifera (honey bee)]
101	AM60520	AM	102654555	0	1	1	leucine-rich repeat-containing protein 59 [Apis mellifera (honey bee)]	0.063001	918	1	1	0.321938	0	0	known	leucine-rich repeat-containing protein 59 [Apis mellifera (honey bee)]
101	BI68998	AP	102654555	0.372302	0.357395	1	leucine-rich repeat-containing protein 59 [Apis mellifera (honey bee)]	4e-06	918	2	0.738202	0.0396225	0.261798	1.45036	known	leucine-rich repeat-containing protein 59 [Apis mellifera (honey bee)]
102	AD69219	AD	102680274	2.09393	0.134877	1	long-chain-fatty-acid--CoA ligase ACSBG2 [Apis dorsata (giant honeybee)]	0.028447	1872	2	0.953774	0.0180693	0.0462263	7.91664	known	long-chain-fatty-acid--CoA ligase ACSBG2 [Apis mellifera (honey bee)]
102	AF66869	AF	100870033	0	1	1	long-chain-fatty-acid--CoA ligase ACSBG2 [Apis florea (little honeybee)]	0.073606	1872	1	1	0.155359	0	0	known	long-chain-fatty-acid--CoA ligase ACSBG2 [Apis mellifera (honey bee)]
102	AM61048	AM	551837	0	1	1	long-chain-fatty-acid--CoA ligase ACSBG2 [Apis mellifera (honey bee)]	0.081954	1872	1	1	0.160952	0	0	known	long-chain-fatty-acid--CoA ligase ACSBG2 [Apis mellifera (honey bee)]
102	BI67817	AP	551837	14.6928	0.000218774	0.109534	long-chain-fatty-acid--CoA ligase ACSBG2 [Apis mellifera (honey bee)]	4e-06	1872	2	0.908599	0.136453	0.0914007	7.90375	known	long-chain-fatty-acid--CoA ligase ACSBG2 [Apis mellifera (honey bee)]
103	AD65294	AD	102672944	0	1	1	uncharacterized LOC102672944 [Apis dorsata (giant honeybee)]	0.040129	309	1	1	0.136618	0	0	unknown	uncharacterized LOC100577748 [Apis mellifera (honey bee)]
103	AF63695	AF	100867805	0	1	1	uncharacterized LOC100867805 [Apis florea (little honeybee)]	0.023638	309	1	1	0.406965	0	0	unknown	uncharacterized LOC100577748 [Apis mellifera (honey bee)]
103	AM66363	AM	100577748	0	1	1	uncharacterized LOC100577748 [Apis mellifera (honey bee)]	0.060042	309	1	1	0.204818	0	0	unknown	uncharacterized LOC100577748 [Apis mellifera (honey bee)]
103	BI64620	AP	100577748	0	1	1	uncharacterized LOC100577748 [Apis mellifera (honey bee)]	0.155155	309	1	1	0.271716	0	0	unknown	uncharacterized LOC100577748 [Apis mellifera (honey bee)]
104	AD60004	AD	102672428	0	1	1	COP9 signalosome complex subunit 7b [Apis dorsata (giant honeybee)]	0.028664	810	1	1	2.9637e-18	0	0	known	COP9 signalosome complex subunit 7b [Apis mellifera (honey bee)]
104	AF65613	AF	100867167	0	1	1	COP9 signalosome complex subunit 7b [Apis florea (little honeybee)]	0.019893	810	1	1	0	0	0	known	COP9 signalosome complex subunit 7b [Apis mellifera (honey bee)]
104	AM67994	AM	411843	0	1	1	COP9 signalosome complex subunit 7b [Apis mellifera (honey bee)]	0.04651	810	1	1	0	0	0	known	COP9 signalosome complex subunit 7b [Apis mellifera (honey bee)]
104	BI61729	AP	411843	0	1	1	COP9 signalosome complex subunit 7b [Apis mellifera (honey bee)]	0.022617	810	1	1	0.0126078	0	0	known	COP9 signalosome complex subunit 7b [Apis mellifera (honey bee)]
105	AD66695	AD	102679838	0	1	1	dnaJ homolog subfamily C member 7 [Apis dorsata (giant honeybee)]	0.035069	1371	1	1	0.0194997	0	0	known	dnaJ homolog subfamily C member 7 [Apis mellifera (honey bee)]
105	AF65173	AF	100865146	0	1	1	dnaJ homolog subfamily C member 7 [Apis florea (little honeybee)]	0.037299	1371	1	1	0.0384623	0	0	known	dnaJ homolog subfamily C member 7 [Apis mellifera (honey bee)]
105	AM65293	AM	410037	0	1	1	dnaJ homolog subfamily C member 7 [Apis mellifera (honey bee)]	0.029362	1371	1	1	0	0	0	known	dnaJ homolog subfamily C member 7 [Apis mellifera (honey bee)]
105	BI69568	AP	410037	2.43011	0.112813	1	dnaJ homolog subfamily C member 7 [Apis mellifera (honey bee)]	0.468685	1371	2	0.949823	0.0318607	0.050177	3.64168	known	dnaJ homolog subfamily C member 7 [Apis mellifera (honey bee)]
108	AD62240	AD	102679482	0	1	1	monocarboxylate transporter 9-like [Apis dorsata (giant honeybee)]	0.052751	1734	1	1	0.0572196	0	0	known	monocarboxylate transporter 9 [Apis mellifera (honey bee)]
108	AF63992	AF	100864787	0	1	1	uncharacterized LOC100864787 [Apis florea (little honeybee)]	0.101403	1734	1	1	0.0200527	0	0	known	monocarboxylate transporter 9 [Apis mellifera (honey bee)]
108	AM64757	AM	552505	0	1	1	monocarboxylate transporter 9 [Apis mellifera (honey bee)]	0.086066	1734	1	1	0.00765235	0	0	known	monocarboxylate transporter 9 [Apis mellifera (honey bee)]
108	BI64060	AP	552505	0	1	1	monocarboxylate transporter 9 [Apis mellifera (honey bee)]	0.017426	1734	1	1	0.0341642	0	0	known	monocarboxylate transporter 9 [Apis mellifera (honey bee)]
109	AD60205	AD	102677774	0	1	1	thioredoxin-related transmembrane protein 2 homolog [Apis dorsata (giant honeybee)]	0.050558	801	1	1	0	0	0	known	thioredoxin-related transmembrane protein 2 homolog [Apis mellifera (honey bee)]
109	AF65262	AF	100866073	0.0174603	0.476367	1	thioredoxin-related transmembrane protein 2 homolog [Apis florea (little honeybee)]	0.01422	801	1	1	9.56358	0	0	known	thioredoxin-related transmembrane protein 2 homolog [Apis mellifera (honey bee)]
109	AM65195	AM	411391	0	1	1	thioredoxin-related transmembrane protein 2 homolog [Apis mellifera (honey bee)]	0.044679	801	1	1	0.281872	0	0	known	thioredoxin-related transmembrane protein 2 homolog [Apis mellifera (honey bee)]
109	BI64955	AP	411391	0	1	1	thioredoxin-related transmembrane protein 2 homolog [Apis mellifera (honey bee)]	4e-06	801	2	0.865858	0	0.134142	0.56804	known	thioredoxin-related transmembrane protein 2 homolog [Apis mellifera (honey bee)]
110	AD67964	AD	102681300	0	1	1	multidrug resistance-associated protein 4-like [Apis dorsata (giant honeybee)]	0.030099	4101	1	1	0.0370652	0	0	known	multidrug resistance-associated protein 4 [Apis mellifera (honey bee)]
110	AF62753	AF	100866883	0	1	1	multidrug resistance-associated protein 4 [Apis florea (little honeybee)]	0.049986	4101	1	1	0.0677744	0	0	known	multidrug resistance-associated protein 4 [Apis mellifera (honey bee)]
110	AM67195	AM	551061	0	1	1	multidrug resistance-associated protein 4 [Apis mellifera (honey bee)]	0.046797	4101	1	1	0.0805593	0	0	known	multidrug resistance-associated protein 4 [Apis mellifera (honey bee)]
110	BI63519	AP	551061	1.10047	0.231876	1	multidrug resistance-associated protein 4 [Apis mellifera (honey bee)]	4e-06	4101	2	0.955658	0.0424654	0.0443423	1.83658	known	multidrug resistance-associated protein 4 [Apis mellifera (honey bee)]
112	AD62594	AD	102677047	0	1	1	organic cation transporter 1-like [Apis dorsata (giant honeybee)]	0.026033	1476	1	1	0	0	0	known	organic cation transporter 1 [Apis mellifera (honey bee)]
112	AF60520	AF	100870412	0	1	1	organic cation transporter 1 [Apis florea (little honeybee)]	0.030987	1476	1	1	0.0556773	0	0	known	organic cation transporter 1 [Apis mellifera (honey bee)]
112	AM62901	AM	410997	0	1	1	organic cation transporter 1 [Apis mellifera (honey bee)]	0.037049	1476	1	1	0.0175978	0	0	known	organic cation transporter 1 [Apis mellifera (honey bee)]
112	BI64218	AP	410997	0	1	1	organic cation transporter 1 [Apis mellifera (honey bee)]	0.135555	1476	2	0.898016	0	0.101984	0.471387	known	organic cation transporter 1 [Apis mellifera (honey bee)]
113	AD82123	AD	Ado2b004482	0	1	1	NO_refseq	0.087443	2358	1	1	0.0421872	0	0	unknown	uncharacterized LOC552578 [Apis mellifera (honey bee)]
113	AF70509	AF	100863156	0	1	1	uncharacterized LOC100863156 [Apis florea (little honeybee)]	0.199833	2358	1	1	0.0100001	0	0	unknown	uncharacterized LOC552578 [Apis mellifera (honey bee)]
113	AM67830	AM	552578	3.8689	0.0531889	1	uncharacterized LOC552578 [Apis mellifera (honey bee)]	0.120929	2358	2	0.998309	0.0204163	0.00169125	43.3468	unknown	uncharacterized LOC552578 [Apis mellifera (honey bee)]
113	BI70322	AP	552578	0	1	1	uncharacterized LOC552578 [Apis mellifera (honey bee)]	0.427744	2358	2	0.981826	0.0222754	0.0181739	1.49257	unknown	uncharacterized LOC552578 [Apis mellifera (honey bee)]
114	AD67786	AD	102671589	0	1	1	octopamine receptor beta-2R-like [Apis dorsata (giant honeybee)]	0.043051	1293	1	1	0.0880281	0	0	known	octopamine receptor beta-2R [Apis mellifera (honey bee)]
114	AF65525	AF	100863221	0	1	1	octopamine receptor beta-2R-like [Apis florea (little honeybee)]	0.019076	1293	1	1	0.229775	0	0	known	octopamine receptor beta-2R [Apis mellifera (honey bee)]
114	AM64424	AM	412896	0	1	1	octopamine receptor beta-2R [Apis mellifera (honey bee)]	0.080063	1293	1	1	0.101814	0	0	known	octopamine receptor beta-2R [Apis mellifera (honey bee)]
114	BI63897	AP	412896	1.25283	0.212954	1	octopamine receptor beta-2R [Apis mellifera (honey bee)]	0.243719	1293	2	0.956607	0.0120882	0.0433932	3.47897	known	octopamine receptor beta-2R [Apis mellifera (honey bee)]
115	AD81536	AD	Ado2b009798	0.936988	0.254394	1	NO_refseq	0.052909	2385	2	0.950245	0.00409984	0.0497552	3.35573	unknown	uncharacterized LOC551249 [Apis mellifera (honey bee)]
115	AF65598	AF	100872060	0	1	1	uncharacterized LOC100872060 [Apis florea (little honeybee)]	0.06978	2385	1	1	0.0612565	0	0	unknown	uncharacterized LOC551249 [Apis mellifera (honey bee)]
115	AM68025	AM	551249	0	1	1	uncharacterized LOC551249 [Apis mellifera (honey bee)]	0.092928	2385	1	1	0.0599163	0	0	unknown	uncharacterized LOC551249 [Apis mellifera (honey bee)]
115	BI68951	AP	551249	0	1	1	uncharacterized LOC551249 [Apis mellifera (honey bee)]	4e-06	2385	2	0.789426	0.00373936	0.210574	0.675503	unknown	uncharacterized LOC551249 [Apis mellifera (honey bee)]
117	AD61895	AD	102679608	3.15979	0.0768937	1	arginine kinase-like [Apis dorsata (giant honeybee)]	0.085238	963	2	0.861639	0	0.138361	7.05922	known	arginine kinase [Apis mellifera (honey bee)]
117	AF61392	AF	100868635	0	1	1	arginine kinase-like [Apis florea (little honeybee)]	0.133757	963	1	1	0.257689	0	0	known	arginine kinase [Apis mellifera (honey bee)]
117	AM60297	AM	409807	0	1	1	arginine kinase [Apis mellifera (honey bee)]	0.06567	963	1	1	0.335653	0	0	known	arginine kinase [Apis mellifera (honey bee)]
117	BI65196	AP	409807	0	1	1	arginine kinase [Apis mellifera (honey bee)]	0.990392	963	2	0.703533	0.0232834	0.296467	0.853051	known	arginine kinase [Apis mellifera (honey bee)]
118	AD63333	AD	102674383	0	1	1	AP-3 complex subunit beta-2 [Apis dorsata (giant honeybee)]	0.023336	3132	1	1	0.0649497	0	0	known	AP-3 complex subunit beta-2 [Apis mellifera (honey bee)]
118	AF61168	AF	100864067	0	1	1	AP-3 complex subunit beta-2 [Apis florea (little honeybee)]	0.038005	3132	1	1	0.104734	0	0	known	AP-3 complex subunit beta-2 [Apis mellifera (honey bee)]
118	AM60054	AM	552064	0	1	1	AP-3 complex subunit beta-2 [Apis mellifera (honey bee)]	0.034977	3132	1	1	0.0754485	0	0	known	AP-3 complex subunit beta-2 [Apis mellifera (honey bee)]
118	BI66087	AP	552064	0	1	1	AP-3 complex subunit beta-2 [Apis mellifera (honey bee)]	0.068176	3132	2	0.795433	0.000873536	0.204567	0.288032	known	AP-3 complex subunit beta-2 [Apis mellifera (honey bee)]
120	AD69243	AD	102672777	0	1	1	kynurenine 3-monooxygenase [Apis dorsata (giant honeybee)]	0.049395	1134	1	1	0.0538955	0	0	known	kynurenine 3-monooxygenase [Apis mellifera (honey bee)]
120	AF65299	AF	100868537	0	1	1	kynurenine 3-monooxygenase [Apis florea (little honeybee)]	0.042004	1134	1	1	0.184867	0	0	known	kynurenine 3-monooxygenase [Apis mellifera (honey bee)]
120	AM62536	AM	551858	0	1	1	kynurenine 3-monooxygenase [Apis mellifera (honey bee)]	0.065572	1134	1	1	0.059918	0	0	known	kynurenine 3-monooxygenase [Apis mellifera (honey bee)]
120	BI66886	AP	551858	0	1	1	kynurenine 3-monooxygenase [Apis mellifera (honey bee)]	0.718408	1134	2	0.597954	0	0.402046	0.862081	known	kynurenine 3-monooxygenase [Apis mellifera (honey bee)]
121	AD61499	AD	102677957	0	1	1	nuclear pore complex protein Nup160 homolog [Apis dorsata (giant honeybee)]	0.036373	4173	1	1	0.0351889	0	0	known	nuclear pore complex protein Nup160 homolog [Apis mellifera (honey bee)]
121	AF65158	AF	100863141	0	1	1	nuclear pore complex protein Nup160 homolog [Apis florea (little honeybee)]	0.027943	4173	1	1	0.0222933	0	0	known	nuclear pore complex protein Nup160 homolog [Apis mellifera (honey bee)]
121	AM65277	AM	725332	0	1	1	nuclear pore complex protein Nup160 homolog [Apis mellifera (honey bee)]	0.026916	4173	1	1	0.049645	0	0	known	nuclear pore complex protein Nup160 homolog [Apis mellifera (honey bee)]
121	BI68611	AP	725332	4.30444	0.0424704	1	nuclear pore complex protein Nup160 homolog [Apis mellifera (honey bee)]	0.545855	4173	2	0.994644	0.0665825	0.00535606	3333.11	known	nuclear pore complex protein Nup160 homolog [Apis mellifera (honey bee)]
123	AD65927	AD	102680174	0	1	1	uncharacterized LOC102680174 [Apis dorsata (giant honeybee)]	0.065315	3408	1	1	0.0856964	0	0	unknown	uncharacterized LOC408405 [Apis mellifera (honey bee)]
123	AF70501	AF	100872945	0	1	1	uncharacterized LOC100872945 [Apis florea (little honeybee)]	0.118124	3408	1	1	0.0916577	0	0	unknown	uncharacterized LOC408405 [Apis mellifera (honey bee)]
123	AM67821	AM	408405	0.118104	0.429017	1	uncharacterized LOC408405 [Apis mellifera (honey bee)]	0.142777	3408	2	0.942312	0	0.0576882	1.37787	unknown	uncharacterized LOC408405 [Apis mellifera (honey bee)]
123	BI70332	AP	408405	0	1	1	uncharacterized LOC408405 [Apis mellifera (honey bee)]	0.069758	3408	2	0.782591	0	0.217409	0.425997	unknown	uncharacterized LOC408405 [Apis mellifera (honey bee)]
127	AD65982	AD	102670577	0	1	1	peroxisomal biogenesis factor 6 [Apis dorsata (giant honeybee)]	0.035205	2094	1	1	0.0914668	0	0	known	peroxisome assembly factor 2 [Apis mellifera (honey bee)]
127	AF69433	AF	100865930	5.23445	0.0263303	1	peroxisomal biogenesis factor 6 [Apis florea (little honeybee)]	0.03101	2094	2	0.985867	0	0.0141331	17.3214	known	peroxisome assembly factor 2 [Apis mellifera (honey bee)]
127	AM60819	AM	726348	0	1	1	peroxisome assembly factor 2 [Apis mellifera (honey bee)]	0.057837	2094	1	1	0.186594	0	0	known	peroxisome assembly factor 2 [Apis mellifera (honey bee)]
127	BI67719	AP	726348	0	1	1	peroxisome assembly factor 2 [Apis mellifera (honey bee)]	0.06556	2094	2	0.567593	0.0122263	0.432407	0.385949	known	peroxisome assembly factor 2 [Apis mellifera (honey bee)]
128	AD64832	AD	102673109	0	1	1	vitellogenin [Apis dorsata (giant honeybee)]	0.088811	4635	1	1	0.199773	0	0	known	vitellogenin [Apis mellifera (honey bee)]
128	AF60085	AF	100870965	0	1	1	vitellogenin [Apis florea (little honeybee)]	0.125764	4635	1	1	0.119067	0	0	known	vitellogenin [Apis mellifera (honey bee)]
128	AM62676	AM	406088	0	1	1	vitellogenin [Apis mellifera (honey bee)]	0.13263	4635	1	1	0.329187	0	0	known	vitellogenin [Apis mellifera (honey bee)]
128	BI67911	AP	406088	2.61851	0.102131	1	vitellogenin [Apis mellifera (honey bee)]	0.067565	4635	3	0.626313	0.0924331	0.324857	0.624133	known	vitellogenin [Apis mellifera (honey bee)]
130	AD66269	AD	102679835	0	1	1	endoribonuclease Dcr-1 [Apis dorsata (giant honeybee)]	0.036233	5748	1	1	0.0338161	0	0	known	endoribonuclease Dicer-1 [Apis mellifera (honey bee)]
130	AF67727	AF	100867176	0	1	1	endoribonuclease Dcr-1 [Apis florea (little honeybee)]	0.030649	5748	1	1	0.0372734	0	0	known	endoribonuclease Dicer-1 [Apis mellifera (honey bee)]
130	AM63445	AM	552127	0	1	1	endoribonuclease Dicer-1 [Apis mellifera (honey bee)]	0.026809	5748	1	1	0.0545018	0	0	known	endoribonuclease Dicer-1 [Apis mellifera (honey bee)]
130	BI69052	AP	552127	0	1	1	endoribonuclease Dicer-1 [Apis mellifera (honey bee)]	0.020625	5748	2	0.807631	0.0159791	0.192369	0.365697	known	endoribonuclease Dicer-1 [Apis mellifera (honey bee)]
133	AD64457	AD	102673516	0	1	1	ras-related and estrogen-regulated growth inhibitor [Apis dorsata (giant honeybee)]	0.024344	729	1	1	0	0	0	known	ras-related and estrogen-regulated growth inhibitor [Apis mellifera (honey bee)]
133	AF62279	AF	100872363	0	1	1	ras-related and estrogen-regulated growth inhibitor [Apis florea (little honeybee)]	0.085415	729	1	1	0.0216743	0	0	known	ras-related and estrogen-regulated growth inhibitor [Apis mellifera (honey bee)]
133	AM65107	AM	409633	0	1	1	ras-related and estrogen-regulated growth inhibitor [Apis mellifera (honey bee)]	0.050288	729	1	1	0.0847503	0	0	known	ras-related and estrogen-regulated growth inhibitor [Apis mellifera (honey bee)]
133	BI65595	AP	409633	0	1	1	ras-related and estrogen-regulated growth inhibitor [Apis mellifera (honey bee)]	0.225957	729	1	1	0.0510397	0	0	known	ras-related and estrogen-regulated growth inhibitor [Apis mellifera (honey bee)]
139	AD61109	AD	102672966	3.45206	0.0660317	1	CD9 antigen-like [Apis dorsata (giant honeybee)]	0.094744	735	2	0.989662	0	0.0103385	16.9019	known	CD9 antigen [Apis mellifera (honey bee)]
139	AF67105	AF	100867368	0	1	1	CD9 antigen [Apis florea (little honeybee)]	0.122781	735	1	1	0.0599972	0	0	known	CD9 antigen [Apis mellifera (honey bee)]
139	AM68708	AM	409513	0	1	1	CD9 antigen [Apis mellifera (honey bee)]	0.090082	735	1	1	0.0236452	0	0	known	CD9 antigen [Apis mellifera (honey bee)]
139	BI69361	AP	409513	6.3582	0.0148237	1	CD9 antigen [Apis mellifera (honey bee)]	0.330037	735	2	0.89192	0.233089	0.10808	9.38355	known	CD9 antigen [Apis mellifera (honey bee)]
140	AD66589	AD	102675779	0	1	1	uncharacterized LOC102675779 [Apis dorsata (giant honeybee)]	0.034354	1359	1	1	0.253425	0	0	unknown	uncharacterized LOC100577343 [Apis mellifera (honey bee)]
140	AF70059	AF	100867670	0	1	1	uncharacterized LOC100867670 [Apis florea (little honeybee)]	0.043017	1359	1	1	0.0205503	0	0	unknown	uncharacterized LOC100577343 [Apis mellifera (honey bee)]
140	AM66248	AM	100577343	6.11052	0.0168208	1	uncharacterized LOC100577343 [Apis mellifera (honey bee)]	0.063151	1359	2	0.994868	0	0.00513229	23.7296	unknown	uncharacterized LOC100577343 [Apis mellifera (honey bee)]
140	BI64681	AP	100577343	0	1	1	uncharacterized LOC100577343 [Apis mellifera (honey bee)]	0.011824	1359	1	1	0.0770774	0	0	unknown	uncharacterized LOC100577343 [Apis mellifera (honey bee)]
141	AD64639	AD	102679414	0	1	1	NADH-cytochrome b5 reductase-like [Apis dorsata (giant honeybee)]	0.046136	393	1	1	0.357693	0	0	known	NADH--cytochrome b5 reductase 1 [Apis mellifera (honey bee)]
141	AF69652	AF	100870005	0.378922	0.355858	1	NADH-cytochrome b5 reductase-like [Apis florea (little honeybee)]	0.014251	393	1	1	10000000000	0	0	known	NADH--cytochrome b5 reductase 1 [Apis mellifera (honey bee)]
141	AM67629	AM	100578628	0	1	1	NADH--cytochrome b5 reductase 1 [Apis mellifera (honey bee)]	0.058439	393	1	1	0	0	0	known	NADH--cytochrome b5 reductase 1 [Apis mellifera (honey bee)]
141	BI69284	AP	100578628	0	1	1	NADH--cytochrome b5 reductase 1 [Apis mellifera (honey bee)]	0.372171	393	1	1	0.314858	0	0	known	NADH--cytochrome b5 reductase 1 [Apis mellifera (honey bee)]
142	AD65999	AD	102673864	0	1	1	metalloendopeptidase OMA1, mitochondrial-like [Apis dorsata (giant honeybee)]	0.03873	1197	1	1	0.117691	0	0	known	metalloendopeptidase OMA1, mitochondrial-like [Apis mellifera (honey bee)]
142	AF69416	AF	100864498	0	1	1	metalloendopeptidase OMA1, mitochondrial [Apis florea (little honeybee)]	0.034735	1197	1	1	0.211667	0	0	known	metalloendopeptidase OMA1, mitochondrial-like [Apis mellifera (honey bee)]
142	AM60834	AM	100577593	0	1	1	metalloendopeptidase OMA1, mitochondrial-like [Apis mellifera (honey bee)]	0.058334	1197	1	1	0.385935	0	0	known	metalloendopeptidase OMA1, mitochondrial-like [Apis mellifera (honey bee)]
142	BI67734	AP	100577593	0.933483	0.254904	1	metalloendopeptidase OMA1, mitochondrial-like [Apis mellifera (honey bee)]	0.816378	1197	2	0.829366	0.243883	0.170634	2.12291	known	metalloendopeptidase OMA1, mitochondrial-like [Apis mellifera (honey bee)]
145	AD68463	AD	102670689	0	1	1	transmembrane protein 59-like [Apis dorsata (giant honeybee)]	0.027385	867	1	1	0.177993	0	0	known	transmembrane protein 59-like [Apis mellifera (honey bee)]
145	AF64100	AF	100871610	0	1	1	transmembrane protein 59-like [Apis florea (little honeybee)]	0.018485	867	1	1	0.150337	0	0	known	transmembrane protein 59-like [Apis mellifera (honey bee)]
145	AM67654	AM	724710	0	1	1	transmembrane protein 59-like [Apis mellifera (honey bee)]	0.013162	867	1	1	0.243469	0	0	known	transmembrane protein 59-like [Apis mellifera (honey bee)]
145	BI60122	AP	724710	0	1	1	transmembrane protein 59-like [Apis mellifera (honey bee)]	0.372895	867	1	1	0.0812404	0	0	known	transmembrane protein 59-like [Apis mellifera (honey bee)]
147	AD60576	AD	102671155	0	1	1	glutamate decarboxylase 1 [Apis dorsata (giant honeybee)]	0.048104	1440	1	1	0.092039	0	0	known	glutamate decarboxylase 1 [Apis mellifera (honey bee)]
147	AF62898	AF	100868720	0	1	1	glutamate decarboxylase 1 [Apis florea (little honeybee)]	0.066042	1440	1	1	0.0311537	0	0	known	glutamate decarboxylase 1 [Apis mellifera (honey bee)]
147	AM69088	AM	408509	0	1	1	glutamate decarboxylase 1 [Apis mellifera (honey bee)]	0.101255	1440	1	1	0.0744337	0	0	known	glutamate decarboxylase 1 [Apis mellifera (honey bee)]
147	BI62562	AP	408509	0	1	1	glutamate decarboxylase 1 [Apis mellifera (honey bee)]	0.757264	1440	2	0.599664	0.010824	0.400336	0.269874	known	glutamate decarboxylase 1 [Apis mellifera (honey bee)]
148	AD65760	AD	102673606	6.13612	0.0166024	1	chymotrypsin-like elastase family member 2A [Apis dorsata (giant honeybee)]	0.059912	855	2	0.981194	0.00639313	0.0188058	21.8868	known	chymotrypsin-like elastase family member 2A [Apis mellifera (honey bee)]
148	AF66553	AF	100865116	0	1	1	chymotrypsin-like elastase family member 2A [Apis florea (little honeybee)]	0.049267	855	1	1	0.0469651	0	0	known	chymotrypsin-like elastase family member 2A [Apis mellifera (honey bee)]
148	AM64938	AM	412444	0	1	1	chymotrypsin-like elastase family member 2A [Apis mellifera (honey bee)]	0.019066	855	1	1	0.798918	0	0	known	chymotrypsin-like elastase family member 2A [Apis mellifera (honey bee)]
148	BI63671	AP	412444	0	1	1	chymotrypsin-like elastase family member 2A [Apis mellifera (honey bee)]	0.103666	855	1	1	0.115201	0	0	known	chymotrypsin-like elastase family member 2A [Apis mellifera (honey bee)]
149	AD68839	AD	102672421	0	1	1	adenylate kinase isoenzyme 5 [Apis dorsata (giant honeybee)]	0.121756	1833	1	1	0.30816	0	0	known	adenylate kinase isoenzyme 5 [Apis mellifera (honey bee)]
149	AF69592	AF	100867382	0	1	1	adenylate kinase isoenzyme 5 [Apis florea (little honeybee)]	0.065684	1833	1	1	0.0327283	0	0	known	adenylate kinase isoenzyme 5 [Apis mellifera (honey bee)]
149	AM70052	AM	100578112	0	1	1	adenylate kinase isoenzyme 5 [Apis mellifera (honey bee)]	0.088914	1833	1	1	0.295214	0	0	known	adenylate kinase isoenzyme 5 [Apis mellifera (honey bee)]
149	BI60685	AP	100578112	9.97138	0.00236851	0.391427	adenylate kinase isoenzyme 5 [Apis mellifera (honey bee)]	4e-06	1833	2	0.979089	0.0910579	0.0209112	10000	known	adenylate kinase isoenzyme 5 [Apis mellifera (honey bee)]
150	AD68859	AD	102675972	0	1	1	MAD2L1-binding protein [Apis dorsata (giant honeybee)]	0.029478	726	1	1	0.254544	0	0	known	MAD2L1-binding protein [Apis mellifera (honey bee)]
150	AF67831	AF	100872142	0	1	1	MAD2L1-binding protein [Apis florea (little honeybee)]	0.067377	726	1	1	0.170137	0	0	known	MAD2L1-binding protein [Apis mellifera (honey bee)]
150	AM63552	AM	726397	0	1	1	MAD2L1-binding protein [Apis mellifera (honey bee)]	0.060131	726	1	1	0.223731	0	0	known	MAD2L1-binding protein [Apis mellifera (honey bee)]
150	BI64855	AP	726397	0	1	1	MAD2L1-binding protein [Apis mellifera (honey bee)]	0.781303	726	2	0.627278	0	0.372722	0.505902	known	MAD2L1-binding protein [Apis mellifera (honey bee)]
151	AD65336	AD	102675134	0	1	1	calcineurin B homologous protein 1 [Apis dorsata (giant honeybee)]	0.02862	567	1	1	0	0	0	known	calcineurin B homologous protein 1 [Apis mellifera (honey bee)]
151	AF60743	AF	100870684	0	1	1	calcineurin B homologous protein 1 [Apis florea (little honeybee)]	0.034466	567	1	1	0	0	0	known	calcineurin B homologous protein 1 [Apis mellifera (honey bee)]
151	AM65923	AM	408982	0	1	1	calcineurin B homologous protein 1 [Apis mellifera (honey bee)]	0.009826	567	1	1	0	0	0	known	calcineurin B homologous protein 1 [Apis mellifera (honey bee)]
151	BI60049	AP	408982	0	1	1	calcineurin B homologous protein 1 [Apis mellifera (honey bee)]	0.309546	567	1	1	0.0100809	0	0	known	calcineurin B homologous protein 1 [Apis mellifera (honey bee)]
153	AD62971	AD	102671478	0	1	1	PAN2-PAN3 deadenylation complex subunit PAN3 [Apis dorsata (giant honeybee)]	0.026523	1818	1	1	0.0511635	0	0	known	PAN2-PAN3 deadenylation complex subunit PAN3 [Apis mellifera (honey bee)]
153	AF64620	AF	100865909	0	1	1	PAN2-PAN3 deadenylation complex subunit PAN3 [Apis florea (little honeybee)]	0.016041	1818	1	1	0	0	0	known	PAN2-PAN3 deadenylation complex subunit PAN3 [Apis mellifera (honey bee)]
153	AM60665	AM	409718	0	1	1	PAN2-PAN3 deadenylation complex subunit PAN3 [Apis mellifera (honey bee)]	0.020357	1818	1	1	0.0317647	0	0	known	PAN2-PAN3 deadenylation complex subunit PAN3 [Apis mellifera (honey bee)]
153	BI67276	AP	409718	0	1	1	PAN2-PAN3 deadenylation complex subunit PAN3 [Apis mellifera (honey bee)]	0.351004	1818	2	0.895769	0.0315396	0.104231	0.727432	known	PAN2-PAN3 deadenylation complex subunit PAN3 [Apis mellifera (honey bee)]
154	AD62163	AD	102671017	0	1	1	phosphatidylinositol 5-phosphate 4-kinase type-2 alpha [Apis dorsata (giant honeybee)]	0.019317	1359	1	1	0.043058	0	0	known	phosphatidylinositol 5-phosphate 4-kinase type-2 alpha [Apis mellifera (honey bee)]
154	AF66131	AF	100863576	0	1	1	phosphatidylinositol 5-phosphate 4-kinase type-2 beta [Apis florea (little honeybee)]	0.008888	1359	1	1	0	0	0	known	phosphatidylinositol 5-phosphate 4-kinase type-2 alpha [Apis mellifera (honey bee)]
154	AM68478	AM	409276	0	1	1	phosphatidylinositol 5-phosphate 4-kinase type-2 alpha [Apis mellifera (honey bee)]	0.023178	1359	1	1	0	0	0	known	phosphatidylinositol 5-phosphate 4-kinase type-2 alpha [Apis mellifera (honey bee)]
154	BI60765	AP	409276	0	1	1	phosphatidylinositol 5-phosphate 4-kinase type-2 alpha [Apis mellifera (honey bee)]	0.042364	1359	1	1	0.0526862	0	0	known	phosphatidylinositol 5-phosphate 4-kinase type-2 alpha [Apis mellifera (honey bee)]
155	AD68498	AD	102680865	0	1	1	solute carrier family 35 member B1 [Apis dorsata (giant honeybee)]	0.076279	882	1	1	0.0157036	0	0	known	solute carrier family 35, member B1 [Apis mellifera (honey bee)]
155	AF69341	AF	100872075	0	1	1	solute carrier family 35 member B1 [Apis florea (little honeybee)]	0.023527	882	1	1	0.0803838	0	0	known	solute carrier family 35, member B1 [Apis mellifera (honey bee)]
155	AM69956	AM	724534	0	1	1	solute carrier family 35, member B1 [Apis mellifera (honey bee)]	0.056325	882	1	1	0.049053	0	0	known	solute carrier family 35, member B1 [Apis mellifera (honey bee)]
155	BI68186	AP	724534	0	1	1	solute carrier family 35, member B1 [Apis mellifera (honey bee)]	0.415231	882	1	1	0.075107	0	0	known	solute carrier family 35, member B1 [Apis mellifera (honey bee)]
157	AD65928	AD	102680298	0	1	1	cyclin-dependent kinase 4-like [Apis dorsata (giant honeybee)]	0.070746	1326	1	1	0.0271753	0	0	known	cyclin-dependent kinase 4 [Apis mellifera (honey bee)]
157	AF70500	AF	100871398	0	1	1	cyclin-dependent kinase 4-like [Apis florea (little honeybee)]	0.084445	1326	1	1	0.051241	0	0	known	cyclin-dependent kinase 4 [Apis mellifera (honey bee)]
157	AM67820	AM	408406	0	1	1	cyclin-dependent kinase 4 [Apis mellifera (honey bee)]	0.109765	1326	1	1	0.0482338	0	0	known	cyclin-dependent kinase 4 [Apis mellifera (honey bee)]
157	BI70331	AP	408406	0	1	1	cyclin-dependent kinase 4 [Apis mellifera (honey bee)]	0.677825	1326	2	0.701978	0	0.298022	0.329078	known	cyclin-dependent kinase 4 [Apis mellifera (honey bee)]
158	AD64996	AD	102675552	0	1	1	cyclin-dependent kinase 5 activator 1 [Apis dorsata (giant honeybee)]	0.023545	1077	1	1	0	0	0	known	cyclin-dependent kinase 5 activator 1 [Apis mellifera (honey bee)]
158	AF70369	AF	100863474	0	1	1	putative uncharacterized protein DDB_G0274435 [Apis florea (little honeybee)]	0.020269	1077	1	1	0	0	0	known	cyclin-dependent kinase 5 activator 1 [Apis mellifera (honey bee)]
158	AM62162	AM	411494	0	1	1	cyclin-dependent kinase 5 activator 1 [Apis mellifera (honey bee)]	0.025044	1077	1	1	0	0	0	known	cyclin-dependent kinase 5 activator 1 [Apis mellifera (honey bee)]
158	BI62059	AP	411494	0	1	1	cyclin-dependent kinase 5 activator 1 [Apis mellifera (honey bee)]	0.270502	1077	1	1	0.00679507	0	0	known	cyclin-dependent kinase 5 activator 1 [Apis mellifera (honey bee)]
160	AD63738	AD	102671939	0	1	1	micronuclear linker histone polyprotein-like [Apis dorsata (giant honeybee)]	0.036302	888	1	1	0.598275	0	0	known	pre-mRNA-splicing factor CWC22 homolog [Apis mellifera (honey bee)]
160	AF68096	AF	100871426	3.08193	0.0800856	1	pre-mRNA-splicing factor CWC22 homolog [Apis florea (little honeybee)]	0.075312	888	2	0.973816	0	0.0261842	7.43171	known	pre-mRNA-splicing factor CWC22 homolog [Apis mellifera (honey bee)]
160	AM63262	AM	724168	0	1	1	pre-mRNA-splicing factor CWC22 homolog [Apis mellifera (honey bee)]	0.058528	888	1	1	0.157116	0	0	known	pre-mRNA-splicing factor CWC22 homolog [Apis mellifera (honey bee)]
160	BI25225	AP	724168	5.86836	0.0190354	1	pre-mRNA-splicing factor CWC22 homolog [Apis mellifera (honey bee)]	0.458586	888	2	0.943878	0.287711	0.056122	10000	known	pre-mRNA-splicing factor CWC22 homolog [Apis mellifera (honey bee)]
162	AD65197	AD	102675597	0	1	1	phenoloxidase 1-like [Apis dorsata (giant honeybee)]	0.036619	2061	1	1	0.0018665	0	0	known	phenoloxidase subunit A3 [Apis mellifera (honey bee)]
162	AF69253	AF	100870521	0	1	1	phenoloxidase 1 [Apis florea (little honeybee)]	0.035382	2061	1	1	0.324503	0	0	known	phenoloxidase subunit A3 [Apis mellifera (honey bee)]
162	AM68268	AM	406155	0	1	1	phenoloxidase subunit A3 [Apis mellifera (honey bee)]	0.069317	2061	1	1	0.0917014	0	0	known	phenoloxidase subunit A3 [Apis mellifera (honey bee)]
162	BI60540	AP	406155	0	1	1	phenoloxidase subunit A3 [Apis mellifera (honey bee)]	0.878792	2061	2	0.863599	0.0239122	0.136401	0.574811	known	phenoloxidase subunit A3 [Apis mellifera (honey bee)]
163	AD66793	AD	102671277	0	1	1	annexin B11-like [Apis dorsata (giant honeybee)]	0.048374	1413	1	1	0.130024	0	0	known	annexin B11 [Apis mellifera (honey bee)]
163	AF62679	AF	100867646	0	1	1	annexin B9 [Apis florea (little honeybee)]	0.066445	1413	1	1	0.199841	0	0	known	annexin B11 [Apis mellifera (honey bee)]
163	AM67117	AM	409068	0	1	1	annexin B11 [Apis mellifera (honey bee)]	0.041296	1413	1	1	0.0582228	0	0	known	annexin B11 [Apis mellifera (honey bee)]
163	BI65319	AP	409068	0	1	1	annexin B11 [Apis mellifera (honey bee)]	0.33181	1413	2	0.761001	0.0175946	0.238999	0.86564	known	annexin B11 [Apis mellifera (honey bee)]
164	AD60625	AD	102678874	0	1	1	methionine--tRNA ligase, mitochondrial [Apis dorsata (giant honeybee)]	0.07612	1830	1	1	0.180798	0	0	known	methionine--tRNA ligase, mitochondrial [Apis mellifera (honey bee)]
164	AF62846	AF	100866885	0	1	1	methionine--tRNA ligase, mitochondrial [Apis florea (little honeybee)]	0.043311	1830	1	1	0.0785946	0	0	known	methionine--tRNA ligase, mitochondrial [Apis mellifera (honey bee)]
164	AM69038	AM	724733	3.86267	0.0533606	1	methionine--tRNA ligase, mitochondrial [Apis mellifera (honey bee)]	0.111895	1830	2	0.820428	0	0.179572	4.12019	known	methionine--tRNA ligase, mitochondrial [Apis mellifera (honey bee)]
164	BI62616	AP	724733	1.01429	0.24344	1	methionine--tRNA ligase, mitochondrial [Apis mellifera (honey bee)]	4e-06	1830	2	0.960742	0.20481	0.0392579	5.38934	known	methionine--tRNA ligase, mitochondrial [Apis mellifera (honey bee)]
165	AD62375	AD	102681113	0	1	1	tubulin polyglutamylase TTLL4-like [Apis dorsata (giant honeybee)]	0.093158	1617	1	1	0.0377886	0	0	known	tubulin polyglutamylase TTLL4 [Apis mellifera (honey bee)]
165	AF68897	AF	100869125	0	1	1	tubulin polyglutamylase TTLL4-like [Apis florea (little honeybee)]	0.060851	1617	1	1	0.0828585	0	0	known	tubulin polyglutamylase TTLL4 [Apis mellifera (honey bee)]
165	AM68161	AM	724379	0	1	1	tubulin polyglutamylase TTLL4 [Apis mellifera (honey bee)]	0.130572	1617	1	1	0.0156221	0	0	known	tubulin polyglutamylase TTLL4 [Apis mellifera (honey bee)]
165	BI60542	AP	724379	0.00524352	0.487669	1	tubulin polyglutamylase TTLL4 [Apis mellifera (honey bee)]	0.774743	1617	2	0.933759	0.0910087	0.0662414	1.13075	known	tubulin polyglutamylase TTLL4 [Apis mellifera (honey bee)]
166	AD67982	AD	102673257	0	1	1	prohormone-4 [Apis dorsata (giant honeybee)]	0.038826	606	1	1	0	0	0	known	prohormone-4 [Apis mellifera (honey bee)]
166	AF62735	AF	100865460	0	1	1	prohormone-4 [Apis florea (little honeybee)]	0.056834	606	1	1	0.0468587	0	0	known	prohormone-4 [Apis mellifera (honey bee)]
166	AM67175	AM	409241	0	1	1	prohormone-4 [Apis mellifera (honey bee)]	0.048596	606	1	1	0	0	0	known	prohormone-4 [Apis mellifera (honey bee)]
166	BI63538	AP	409241	0	1	1	prohormone-4 [Apis mellifera (honey bee)]	0.041655	606	1	1	0.0506199	0	0	known	prohormone-4 [Apis mellifera (honey bee)]
167	AD60922	AD	102672521	0	1	1	uncharacterized protein DDB_G0283697-like [Apis dorsata (giant honeybee)]	0.004976	2535	1	1	0	0	0	unknown	uncharacterized protein DDB_G0283697 [Apis mellifera (honey bee)]
167	AF65023	AF	100871420	0	1	1	uncharacterized protein DDB_G0283697 [Apis florea (little honeybee)]	0.004144	2535	1	1	0.126058	0	0	unknown	uncharacterized protein DDB_G0283697 [Apis mellifera (honey bee)]
167	AM64017	AM	725524	0	1	1	uncharacterized protein DDB_G0283697 [Apis mellifera (honey bee)]	0.011449	2535	1	1	0.0884277	0	0	unknown	uncharacterized protein DDB_G0283697 [Apis mellifera (honey bee)]
167	BI66006	AP	725524	0	1	1	uncharacterized protein DDB_G0283697 [Apis mellifera (honey bee)]	0.201086	2535	2	0.936376	0.00346926	0.0636241	1.18737	unknown	uncharacterized protein DDB_G0283697 [Apis mellifera (honey bee)]
169	AD64297	AD	102673288	0	1	1	uncharacterized LOC102673288 [Apis dorsata (giant honeybee)]	0.035648	1452	1	1	0.0242722	0	0	unknown	uncharacterized LOC410375 [Apis mellifera (honey bee)]
169	AF63154	AF	100865820	0	1	1	uncharacterized LOC100865820 [Apis florea (little honeybee)]	0.036978	1452	1	1	0.061212	0	0	unknown	uncharacterized LOC410375 [Apis mellifera (honey bee)]
169	AM66654	AM	410375	0	1	1	uncharacterized LOC410375 [Apis mellifera (honey bee)]	0.044105	1452	1	1	0.0208349	0	0	unknown	uncharacterized LOC410375 [Apis mellifera (honey bee)]
169	BI69922	AP	410375	1.6567	0.170641	1	uncharacterized LOC410375 [Apis mellifera (honey bee)]	0.290324	1452	2	0.991943	0.0822691	0.00805722	1999.2	unknown	uncharacterized LOC410375 [Apis mellifera (honey bee)]
171	AD69489	AD	102671919	0	1	1	tafazzin homolog [Apis dorsata (giant honeybee)]	0.029148	780	1	1	0.141899	0	0	known	tafazzin homolog [Apis mellifera (honey bee)]
171	AF64522	AF	100863688	0	1	1	tafazzin homolog [Apis florea (little honeybee)]	0.056703	780	1	1	0.0334642	0	0	known	tafazzin homolog [Apis mellifera (honey bee)]
171	AM60610	AM	550948	0	1	1	tafazzin homolog [Apis mellifera (honey bee)]	0.041683	780	1	1	0.091107	0	0	known	tafazzin homolog [Apis mellifera (honey bee)]
171	BI67372	AP	550948	0	1	1	tafazzin homolog [Apis mellifera (honey bee)]	0.585051	780	2	0.953186	0.115745	0.0468145	1.70059	known	tafazzin homolog [Apis mellifera (honey bee)]
173	AD62919	AD	102672883	0	1	1	gamma-tubulin complex component 5 [Apis dorsata (giant honeybee)]	0.036641	2928	1	1	0.0885677	0	0	known	gamma-tubulin complex component 5 [Apis mellifera (honey bee)]
173	AF64780	AF	100872370	0	1	1	gamma-tubulin complex component 5 [Apis florea (little honeybee)]	0.035472	2928	1	1	0.438673	0	0	known	gamma-tubulin complex component 5 [Apis mellifera (honey bee)]
173	AM66123	AM	725685	0	1	1	gamma-tubulin complex component 5 [Apis mellifera (honey bee)]	0.036374	2928	1	1	0.166122	0	0	known	gamma-tubulin complex component 5 [Apis mellifera (honey bee)]
173	BI63927	AP	725685	0	1	1	gamma-tubulin complex component 5 [Apis mellifera (honey bee)]	4e-06	2928	2	0.744817	0.0178479	0.255183	0.590395	known	gamma-tubulin complex component 5 [Apis mellifera (honey bee)]
175	AD61657	AD	102677959	6.2721	0.0154893	1	serine/threonine/tyrosine-interacting protein-like [Apis dorsata (giant honeybee)]	0.031053	612	2	0.993505	0.0398147	0.00649532	10000	known	serine/threonine/tyrosine-interacting protein [Apis mellifera (honey bee)]
175	AF60898	AF	100869326	0	1	1	serine/threonine/tyrosine-interacting protein [Apis florea (little honeybee)]	0.013134	612	1	1	0	0	0	known	serine/threonine/tyrosine-interacting protein [Apis mellifera (honey bee)]
175	AM65840	AM	411320	0	1	1	serine/threonine/tyrosine-interacting protein [Apis mellifera (honey bee)]	0.024802	612	1	1	0	0	0	known	serine/threonine/tyrosine-interacting protein [Apis mellifera (honey bee)]
175	BI62878	AP	411320	0	1	1	serine/threonine/tyrosine-interacting protein [Apis mellifera (honey bee)]	0.49684	612	1	1	0.117386	0	0	known	serine/threonine/tyrosine-interacting protein [Apis mellifera (honey bee)]
176	AD68053	AD	102681915	1.74596	0.162589	1	F-box only protein 11 [Apis dorsata (giant honeybee)]	0.01907	2742	2	0.997857	0.00207822	0.00214335	132.233	known	F-box only protein 11 [Apis mellifera (honey bee)]
176	AF67881	AF	100864253	0	1	1	F-box only protein 11 [Apis florea (little honeybee)]	0.023391	2742	1	1	0.013183	0	0	known	F-box only protein 11 [Apis mellifera (honey bee)]
176	AM63603	AM	412059	0	1	1	F-box only protein 11 [Apis mellifera (honey bee)]	0.019969	2742	1	1	0	0	0	known	F-box only protein 11 [Apis mellifera (honey bee)]
176	BI66983	AP	412059	0.286635	0.378421	1	F-box only protein 11 [Apis mellifera (honey bee)]	0.193566	2742	2	0.996076	6.88883e-05	0.00392391	2.06665	known	F-box only protein 11 [Apis mellifera (honey bee)]
177	AD63365	AD	102681198	0	1	1	uncharacterized LOC102681198 [Apis dorsata (giant honeybee)]	0.043237	1422	1	1	0.328015	0	0	unknown	uncharacterized LOC107963964 [Apis mellifera (honey bee)]
177	AF64834	AF	100868536	0	1	1	uncharacterized LOC100868536 [Apis florea (little honeybee)]	0.06307	1422	1	1	0.107124	0	0	unknown	uncharacterized LOC107963964 [Apis mellifera (honey bee)]
177	AM63949	AM	107963964	0	1	1	uncharacterized LOC107963964 [Apis mellifera (honey bee)]	0.093101	1422	1	1	0.182205	0	0	unknown	uncharacterized LOC107963964 [Apis mellifera (honey bee)]
177	BI60825	AP	107963964	0	1	1	uncharacterized LOC107963964 [Apis mellifera (honey bee)]	4e-06	1422	2	0.554106	0.0166055	0.445894	0.319265	unknown	uncharacterized LOC107963964 [Apis mellifera (honey bee)]
178	AD69829	AD	102678323	0	1	1	poly(A) polymerase type 3 [Apis dorsata (giant honeybee)]	0.032877	1839	1	1	0.0413429	0	0	known	poly(A) polymerase type 3 [Apis mellifera (honey bee)]
178	AF66071	AF	100866076	0	1	1	poly(A) polymerase type 3 [Apis florea (little honeybee)]	0.015459	1839	1	1	0	0	0	known	poly(A) polymerase type 3 [Apis mellifera (honey bee)]
178	AM60885	AM	409704	0	1	1	poly(A) polymerase type 3 [Apis mellifera (honey bee)]	0.028629	1839	1	1	0	0	0	known	poly(A) polymerase type 3 [Apis mellifera (honey bee)]
178	BI68877	AP	409704	0.259478	0.385593	1	poly(A) polymerase type 3 [Apis mellifera (honey bee)]	0.525926	1839	2	0.970779	0.0283547	0.0292212	2.16181	known	poly(A) polymerase type 3 [Apis mellifera (honey bee)]
179	AD66915	AD	102678776	0	1	1	E3 ubiquitin-protein ligase HECW2 [Apis dorsata (giant honeybee)]	0.033165	3780	1	1	0.0656023	0	0	known	E3 ubiquitin-protein ligase HECW2 [Apis mellifera (honey bee)]
179	AF69961	AF	100865686	0	1	1	E3 ubiquitin-protein ligase HECW2 [Apis florea (little honeybee)]	0.042443	3780	1	1	0.0521578	0	0	known	E3 ubiquitin-protein ligase HECW2 [Apis mellifera (honey bee)]
179	AM66874	AM	409385	0	1	1	E3 ubiquitin-protein ligase HECW2 [Apis mellifera (honey bee)]	0.03833	3780	1	1	0.125004	0	0	known	E3 ubiquitin-protein ligase HECW2 [Apis mellifera (honey bee)]
179	BI61118	AP	409385	0.642058	0.302214	1	E3 ubiquitin-protein ligase HECW2 [Apis mellifera (honey bee)]	0.024495	3780	2	0.951579	0.0510579	0.0484206	1.956	known	E3 ubiquitin-protein ligase HECW2 [Apis mellifera (honey bee)]
180	AD68645	AD	102670958	0	1	1	pecanex-like protein 1 [Apis dorsata (giant honeybee)]	0.023342	6873	1	1	0.0332065	0	0	known	pecanex-like protein 1 [Apis mellifera (honey bee)]
180	AF63041	AF	100864425	5.15923	0.0273656	1	pecanex-like protein 1 [Apis florea (little honeybee)]	0.029053	6873	2	0.992896	0.00087026	0.00710364	9.79178	known	pecanex-like protein 1 [Apis mellifera (honey bee)]
180	AM66897	AM	552309	0	1	1	pecanex-like protein 1 [Apis mellifera (honey bee)]	0.030931	6873	1	1	0.0393176	0	0	known	pecanex-like protein 1 [Apis mellifera (honey bee)]
180	BI61095	AP	552309	0	1	1	pecanex-like protein 1 [Apis mellifera (honey bee)]	0.006504	6873	1	1	0.04423	0	0	known	pecanex-like protein 1 [Apis mellifera (honey bee)]
181	AD68138	AD	102676931	0	1	1	gustatory receptor for sugar taste 64f-like [Apis dorsata (giant honeybee)]	0.046789	1344	1	1	0.259738	0	0	known	gustatory receptor for sugar taste 64f [Apis mellifera (honey bee)]
181	AF67611	AF	100866167	0	1	1	gustatory receptor for sugar taste 64f [Apis florea (little honeybee)]	0.054481	1344	1	1	0.209342	0	0	known	gustatory receptor for sugar taste 64f [Apis mellifera (honey bee)]
181	AM63673	AM	413684	8.25336	0.00565444	0.61526	gustatory receptor for sugar taste 64f [Apis mellifera (honey bee)]	0.07841	1344	2	0.997368	0.236991	0.00263166	986.357	known	gustatory receptor for sugar taste 64f [Apis mellifera (honey bee)]
181	BI68354	AP	413684	0	1	1	gustatory receptor for sugar taste 64f [Apis mellifera (honey bee)]	0.223324	1344	2	0.424556	0	0.575444	0.32345	known	gustatory receptor for sugar taste 64f [Apis mellifera (honey bee)]
184	AD66401	AD	102675175	0	1	1	ionotropic receptor 75a-like [Apis dorsata (giant honeybee)]	0.077395	852	1	1	0.242128	0	0	unknown	uncharacterized LOC102656048 [Apis mellifera (honey bee)]
184	AF60199	AF	105737435	0	1	1	ionotropic receptor 75a-like [Apis florea (little honeybee)]	4e-06	852	1	1	0	0	0	unknown	uncharacterized LOC102656048 [Apis mellifera (honey bee)]
184	AM63844	AM	102656048	0	1	1	uncharacterized LOC102656048 [Apis mellifera (honey bee)]	0.111724	852	1	1	0.194297	0	0	unknown	uncharacterized LOC102656048 [Apis mellifera (honey bee)]
184	BI65989	AP	102656048	0	1	1	uncharacterized LOC102656048 [Apis mellifera (honey bee)]	0.011364	852	1	1	0.115835	0	0	unknown	uncharacterized LOC102656048 [Apis mellifera (honey bee)]
185	AD60821	AD	102671872	0	1	1	mediator of RNA polymerase II transcription subunit 14 [Apis dorsata (giant honeybee)]	0.02424	4584	1	1	0.0235353	0	0	known	mediator of RNA polymerase II transcription subunit 14 [Apis mellifera (honey bee)]
185	AF64255	AF	100866610	0	1	1	mediator of RNA polymerase II transcription subunit 14 [Apis florea (little honeybee)]	0.023227	4584	1	1	0.0323178	0	0	known	mediator of RNA polymerase II transcription subunit 14 [Apis mellifera (honey bee)]
185	AM65470	AM	552794	0	1	1	mediator of RNA polymerase II transcription subunit 14 [Apis mellifera (honey bee)]	0.025987	4584	1	1	0.021685	0	0	known	mediator of RNA polymerase II transcription subunit 14 [Apis mellifera (honey bee)]
185	BI69109	AP	552794	0	1	1	mediator of RNA polymerase II transcription subunit 14 [Apis mellifera (honey bee)]	0.366956	4584	2	0.932298	0.00184363	0.0677025	0.259351	known	mediator of RNA polymerase II transcription subunit 14 [Apis mellifera (honey bee)]
186	AD64737	AD	102678445	0	1	1	DNA replication licensing factor Mcm6 [Apis dorsata (giant honeybee)]	0.040675	2343	1	1	0.0195742	0	0	known	DNA replication licensing factor Mcm6 [Apis mellifera (honey bee)]
186	AF67429	AF	100867454	0	1	1	DNA replication licensing factor Mcm6 [Apis florea (little honeybee)]	0.045464	2343	1	1	0.0316831	0	0	known	DNA replication licensing factor Mcm6 [Apis mellifera (honey bee)]
186	AM67373	AM	413064	0	1	1	DNA replication licensing factor Mcm6 [Apis mellifera (honey bee)]	0.035582	2343	1	1	0	0	0	known	DNA replication licensing factor Mcm6 [Apis mellifera (honey bee)]
186	BI62499	AP	413064	5.18671	0.0269827	1	DNA replication licensing factor Mcm6 [Apis mellifera (honey bee)]	0.547032	2343	2	0.943951	0.0299365	0.0560491	4.3847	known	DNA replication licensing factor Mcm6 [Apis mellifera (honey bee)]
187	AD64694	AD	102676557	14.2092	0.000279103	0.12572	synaptotagmin-3 [Apis dorsata (giant honeybee)]	0.0432	1473	2	0.994035	0.105855	0.00596539	127.827	known	synaptotagmin 13 [Apis mellifera (honey bee)]
187	AF62157	AF	100866645	7.92883	0.0066668	0.670971	synaptotagmin-6 [Apis florea (little honeybee)]	0.03581	1473	2	0.995291	0.0290753	0.00470902	3286.02	known	synaptotagmin 13 [Apis mellifera (honey bee)]
187	AM61490	AM	725860	0	1	1	synaptotagmin 13 [Apis mellifera (honey bee)]	0.050257	1473	1	1	0.0531182	0	0	known	synaptotagmin 13 [Apis mellifera (honey bee)]
187	BI61581	AP	725860	0	1	1	synaptotagmin 13 [Apis mellifera (honey bee)]	0.161474	1473	2	0.845415	0.00661641	0.154585	0.367863	known	synaptotagmin 13 [Apis mellifera (honey bee)]
188	AD68593	AD	102680866	0	1	1	mitochondrial pyruvate carrier 3-like [Apis dorsata (giant honeybee)]	0.008722	375	1	1	0	0	0	known	mitochondrial pyruvate carrier 3 [Apis mellifera (honey bee)]
188	AF61996	AF	100871967	0.282925	0.379384	1	mitochondrial pyruvate carrier 3 [Apis florea (little honeybee)]	0.0212	375	1	1	10000000000	0	0	known	mitochondrial pyruvate carrier 3 [Apis mellifera (honey bee)]
188	AM61549	AM	413186	0	1	1	mitochondrial pyruvate carrier 3 [Apis mellifera (honey bee)]	0.063673	375	1	1	0.137177	0	0	known	mitochondrial pyruvate carrier 3 [Apis mellifera (honey bee)]
188	BI64502	AP	413186	0	1	1	mitochondrial pyruvate carrier 3 [Apis mellifera (honey bee)]	4e-06	375	1	1	0.122598	0	0	known	mitochondrial pyruvate carrier 3 [Apis mellifera (honey bee)]
192	AD61014	AD	102674905	0	1	1	microphthalmia-associated transcription factor [Apis dorsata (giant honeybee)]	0.055479	1329	1	1	0	0	0	known	microphthalmia-associated transcription factor [Apis mellifera (honey bee)]
192	AF68413	AF	100863784	0	1	1	microphthalmia-associated transcription factor [Apis florea (little honeybee)]	0.082001	1329	1	1	0.0139273	0	0	known	microphthalmia-associated transcription factor [Apis mellifera (honey bee)]
192	AM61958	AM	410802	0	1	1	microphthalmia-associated transcription factor [Apis mellifera (honey bee)]	0.118379	1329	1	1	0.0179788	0	0	known	microphthalmia-associated transcription factor [Apis mellifera (honey bee)]
192	BI65747	AP	410802	0	1	1	microphthalmia-associated transcription factor [Apis mellifera (honey bee)]	0.036292	1329	1	1	0.0438029	0	0	known	microphthalmia-associated transcription factor [Apis mellifera (honey bee)]
198	AD65860	AD	102674173	0	1	1	aldehyde dehydrogenase family 3 member B1 [Apis dorsata (giant honeybee)]	0.035185	1482	1	1	0.22629	0	0	known	aldehyde dehydrogenase family 3 member B1 [Apis mellifera (honey bee)]
198	AF60804	AF	100868513	0	1	1	aldehyde dehydrogenase, dimeric NADP-preferring [Apis florea (little honeybee)]	0.034529	1482	1	1	0.235684	0	0	known	aldehyde dehydrogenase family 3 member B1 [Apis mellifera (honey bee)]
198	AM65986	AM	411822	0	1	1	aldehyde dehydrogenase family 3 member B1 [Apis mellifera (honey bee)]	0.041624	1482	1	1	0.243825	0	0	known	aldehyde dehydrogenase family 3 member B1 [Apis mellifera (honey bee)]
198	BI67934	AP	411822	6.29202	0.0153327	1	aldehyde dehydrogenase family 3 member B1 [Apis mellifera (honey bee)]	0.018423	1482	2	0.939121	0.138789	0.0608787	7.88594	known	aldehyde dehydrogenase family 3 member B1 [Apis mellifera (honey bee)]
199	AD63242	AD	102677473	0	1	1	ABC transporter F family member 4-like [Apis dorsata (giant honeybee)]	0.087819	471	1	1	0.695613	0	0	known	DNA ligase 1 [Apis mellifera (honey bee)]
199	AF64921	AF	105735491	13.2355	0.00045586	0.164837	uncharacterized LOC105735491 [Apis florea (little honeybee)]	0.136	471	2	0.976455	0.0429152	0.0235446	10000	known	DNA ligase 1 [Apis mellifera (honey bee)]
199	AM64132	AM	100576253	0	1	1	DNA ligase 1 [Apis mellifera (honey bee)]	0.181339	471	1	1	0.284814	0	0	known	DNA ligase 1 [Apis mellifera (honey bee)]
199	BI66922	AP	100576253	0	1	1	DNA ligase 1 [Apis mellifera (honey bee)]	4e-06	471	1	1	0.508041	0	0	known	DNA ligase 1 [Apis mellifera (honey bee)]
204	AD68914	AD	102678518	0	1	1	protein king tubby [Apis dorsata (giant honeybee)]	0.020943	1245	1	1	0.0870486	0	0	known	protein king tubby [Apis mellifera (honey bee)]
204	AF64870	AF	100866222	0	1	1	protein king tubby [Apis florea (little honeybee)]	0.030203	1245	1	1	0.0278287	0	0	known	protein king tubby [Apis mellifera (honey bee)]
204	AM63983	AM	412481	0	1	1	protein king tubby [Apis mellifera (honey bee)]	0.020808	1245	1	1	0.0394322	0	0	known	protein king tubby [Apis mellifera (honey bee)]
204	BI60512	AP	412481	0.00714517	0.485457	1	protein king tubby [Apis mellifera (honey bee)]	0.060148	1245	2	0.965939	0.000147772	0.0340613	1.26182	known	protein king tubby [Apis mellifera (honey bee)]
205	AD64075	AD	102676280	0	1	1	EH domain-binding protein 1 [Apis dorsata (giant honeybee)]	0.039625	2847	1	1	0.10333	0	0	known	EH domain-binding protein 1 [Apis mellifera (honey bee)]
205	AF68520	AF	100863189	0	1	1	EH domain-binding protein 1 [Apis florea (little honeybee)]	0.027141	2847	1	1	0.0378087	0	0	known	EH domain-binding protein 1 [Apis mellifera (honey bee)]
205	AM69764	AM	726053	0	1	1	EH domain-binding protein 1 [Apis mellifera (honey bee)]	0.022185	2847	1	1	0.036163	0	0	known	EH domain-binding protein 1 [Apis mellifera (honey bee)]
205	BI64543	AP	726053	0	1	1	EH domain-binding protein 1 [Apis mellifera (honey bee)]	4e-06	2847	1	1	0.0360163	0	0	known	EH domain-binding protein 1 [Apis mellifera (honey bee)]
209	AD68994	AD	102673920	0	1	1	prostaglandin E synthase 2 [Apis dorsata (giant honeybee)]	0.034195	1155	1	1	0.0211732	0	0	known	prostaglandin E synthase 2 [Apis mellifera (honey bee)]
209	AF63727	AF	100868986	0	1	1	prostaglandin E synthase 2 [Apis florea (little honeybee)]	0.022185	1155	1	1	0.125645	0	0	known	prostaglandin E synthase 2 [Apis mellifera (honey bee)]
209	AM66393	AM	726977	0	1	1	prostaglandin E synthase 2 [Apis mellifera (honey bee)]	0.028062	1155	1	1	0.160533	0	0	known	prostaglandin E synthase 2 [Apis mellifera (honey bee)]
209	BI60009	AP	726977	0	1	1	prostaglandin E synthase 2 [Apis mellifera (honey bee)]	0.553515	1155	1	1	0.115245	0	0	known	prostaglandin E synthase 2 [Apis mellifera (honey bee)]
210	AD65163	AD	102678210	0	1	1	tubulin polyglutamylase TTLL5 [Apis dorsata (giant honeybee)]	0.029767	2076	1	1	1.07789e-18	0	0	known	tubulin polyglutamylase TTLL5 [Apis mellifera (honey bee)]
210	AF67917	AF	100867491	0	1	1	tubulin polyglutamylase TTLL5 [Apis florea (little honeybee)]	0.030132	2076	1	1	0.018391	0	0	known	tubulin polyglutamylase TTLL5 [Apis mellifera (honey bee)]
210	AM63339	AM	414032	0	1	1	tubulin polyglutamylase TTLL5 [Apis mellifera (honey bee)]	0.062945	2076	1	1	0.0303778	0	0	known	tubulin polyglutamylase TTLL5 [Apis mellifera (honey bee)]
210	BI66946	AP	414032	0	1	1	tubulin polyglutamylase TTLL5 [Apis mellifera (honey bee)]	0.424229	2076	2	0.94588	0.00571905	0.0541205	1.20882	known	tubulin polyglutamylase TTLL5 [Apis mellifera (honey bee)]
212	AD69026	AD	102679558	0	1	1	hydroxysteroid dehydrogenase-like protein 2 [Apis dorsata (giant honeybee)]	0.060259	1191	1	1	0.195514	0	0	known	hydroxysteroid dehydrogenase-like protein 2 [Apis mellifera (honey bee)]
212	AF69738	AF	100869013	0	1	1	hydroxysteroid dehydrogenase-like protein 2 [Apis florea (little honeybee)]	0.085229	1191	1	1	0.315915	0	0	known	hydroxysteroid dehydrogenase-like protein 2 [Apis mellifera (honey bee)]
212	AM64894	AM	552717	0	1	1	hydroxysteroid dehydrogenase-like protein 2 [Apis mellifera (honey bee)]	0.055628	1191	1	1	0.307284	0	0	known	hydroxysteroid dehydrogenase-like protein 2 [Apis mellifera (honey bee)]
212	BI63769	AP	552717	5.23722	0.0262929	1	hydroxysteroid dehydrogenase-like protein 2 [Apis mellifera (honey bee)]	0.625259	1191	2	0.899873	0.0459589	0.100127	4.13619	known	hydroxysteroid dehydrogenase-like protein 2 [Apis mellifera (honey bee)]
214	AD65321	AD	102671315	0	1	1	SOSS complex subunit C homolog [Apis dorsata (giant honeybee)]	0.010242	630	1	1	0.232471	0	0	known	methyltransferase-like protein 5 [Apis mellifera (honey bee)]
214	AF63374	AF	105735040	0.00309031	0.49067	1	methyltransferase-like protein 5 [Apis florea (little honeybee)]	0.02041	630	1	1	1.12821	0	0	known	methyltransferase-like protein 5 [Apis mellifera (honey bee)]
214	AM64368	AM	726163	0	1	1	methyltransferase-like protein 5 [Apis mellifera (honey bee)]	0.022276	630	1	1	0	0	0	known	methyltransferase-like protein 5 [Apis mellifera (honey bee)]
214	BI61865	AP	726163	0	1	1	methyltransferase-like protein 5 [Apis mellifera (honey bee)]	0.390349	630	2	0.564398	0.000922385	0.435602	0.644828	known	methyltransferase-like protein 5 [Apis mellifera (honey bee)]
218	AD68822	AD	102679886	0.664835	0.298128	1	uncharacterized LOC102679886 [Apis dorsata (giant honeybee)]	0.007811	396	1	1	10000000000	0	0	unknown	uncharacterized LOC107965179 [Apis mellifera (honey bee)]
218	AF64715	AF	100867526	0.660178	0.298957	1	serine/threonine-protein kinase pakB [Apis florea (little honeybee)]	0.008758	396	1	1	10000000000	0	0	unknown	uncharacterized LOC107965179 [Apis mellifera (honey bee)]
218	AM66764	AM	107965179	0	1	1	uncharacterized LOC107965179 [Apis mellifera (honey bee)]	0.0231	396	1	1	0.790933	0	0	unknown	uncharacterized LOC107965179 [Apis mellifera (honey bee)]
218	BT63325	AP	107965179	0	1	1	uncharacterized LOC107965179 [Apis mellifera (honey bee)]	0.260106	396	1	1	0.223696	0	0	unknown	uncharacterized LOC107965179 [Apis mellifera (honey bee)]
220	AD61166	AD	102675302	0	1	1	proline-rich nuclear receptor coactivator 2-like [Apis dorsata (giant honeybee)]	4e-06	393	1	1	1	0	0	known	proline-rich nuclear receptor coactivator 2 [Apis mellifera (honey bee)]
220	AF67162	AF	100863418	33.0996	2.12333e-08	0.000136171	proline-rich nuclear receptor coactivator 2-like [Apis florea (little honeybee)]	0.070354	393	2	0.967684	0	0.0323157	10000	known	proline-rich nuclear receptor coactivator 2 [Apis mellifera (honey bee)]
220	AM68772	AM	726543	0.655559	0.299783	1	proline-rich nuclear receptor coactivator 2 [Apis mellifera (honey bee)]	0.007526	393	1	1	10000000000	0	0	known	proline-rich nuclear receptor coactivator 2 [Apis mellifera (honey bee)]
220	BI60384	AP	726543	0	1	1	proline-rich nuclear receptor coactivator 2 [Apis mellifera (honey bee)]	0.297382	393	1	1	0.362007	0	0	known	proline-rich nuclear receptor coactivator 2 [Apis mellifera (honey bee)]
221	AD62392	AD	102673319	0	1	1	zinc finger and SCAN domain-containing protein 22-like [Apis dorsata (giant honeybee)]	0.051307	885	1	1	0.113173	0	0	known	zinc finger protein 300-like [Apis mellifera (honey bee)]
221	AF68879	AF	100863000	0	1	1	zinc finger protein 502-like [Apis florea (little honeybee)]	0.06321	885	1	1	0.0320378	0	0	known	zinc finger protein 300-like [Apis mellifera (honey bee)]
221	AM70137	AM	102655131	0	1	1	zinc finger protein 300-like [Apis mellifera (honey bee)]	0.136659	885	1	1	0.117195	0	0	known	zinc finger protein 300-like [Apis mellifera (honey bee)]
221	BI68232	AP	102655131	0	1	1	zinc finger protein 300-like [Apis mellifera (honey bee)]	4e-06	885	1	1	0.092222	0	0	known	zinc finger protein 300-like [Apis mellifera (honey bee)]
223	AD63423	AD	102672483	0	1	1	probable GDP-L-fucose synthase [Apis dorsata (giant honeybee)]	0.045149	963	1	1	0.127224	0	0	known	probable GDP-L-fucose synthase [Apis mellifera (honey bee)]
223	AF68761	AF	100871161	0	1	1	probable GDP-L-fucose synthase [Apis florea (little honeybee)]	0.056125	963	1	1	0.0688768	0	0	known	probable GDP-L-fucose synthase [Apis mellifera (honey bee)]
223	AM67709	AM	552755	0	1	1	probable GDP-L-fucose synthase [Apis mellifera (honey bee)]	0.030273	963	1	1	0.104473	0	0	known	probable GDP-L-fucose synthase [Apis mellifera (honey bee)]
223	BI69815	AP	552755	0	1	1	probable GDP-L-fucose synthase [Apis mellifera (honey bee)]	4e-06	963	2	0.840905	0	0.159095	0.646725	known	probable GDP-L-fucose synthase [Apis mellifera (honey bee)]
225	AD60312	AD	102678143	0	1	1	non-structural maintenance of chromosomes element 1 homolog [Apis dorsata (giant honeybee)]	0.052819	594	1	1	0.0989809	0	0	known	non-structural maintenance of chromosomes element 1 homolog [Apis mellifera (honey bee)]
225	AF70538	AF	105737016	0	1	1	non-structural maintenance of chromosomes element 1 homolog [Apis florea (little honeybee)]	0.069216	594	1	1	0.280195	0	0	known	non-structural maintenance of chromosomes element 1 homolog [Apis mellifera (honey bee)]
225	AM64450	AM	727247	0	1	1	non-structural maintenance of chromosomes element 1 homolog [Apis mellifera (honey bee)]	0.044629	594	1	1	0.121425	0	0	known	non-structural maintenance of chromosomes element 1 homolog [Apis mellifera (honey bee)]
225	BI63695	AP	727247	2.47286	0.110291	1	non-structural maintenance of chromosomes element 1 homolog [Apis mellifera (honey bee)]	0.093519	594	2	0.838182	0.0824264	0.161818	3.58116	known	non-structural maintenance of chromosomes element 1 homolog [Apis mellifera (honey bee)]
228	AD66521	AD	102672541	0	1	1	TWiK family of potassium channels protein 7 [Apis dorsata (giant honeybee)]	0.01687	1017	1	1	0	0	0	known	TWiK family of potassium channels protein 7-like [Apis mellifera (honey bee)]
228	AF63844	AF	100863447	0	1	1	TWiK family of potassium channels protein 7 [Apis florea (little honeybee)]	0.062546	1017	1	1	0.0697825	0	0	known	TWiK family of potassium channels protein 7-like [Apis mellifera (honey bee)]
228	AM64609	AM	725219	0	1	1	TWiK family of potassium channels protein 7-like [Apis mellifera (honey bee)]	0.069439	1017	1	1	0.0404054	0	0	known	TWiK family of potassium channels protein 7-like [Apis mellifera (honey bee)]
228	BI62751	AP	725219	0	1	1	TWiK family of potassium channels protein 7-like [Apis mellifera (honey bee)]	4e-06	1017	1	1	0.039736	0	0	known	TWiK family of potassium channels protein 7-like [Apis mellifera (honey bee)]
229	AD62785	AD	102674866	0	1	1	polypeptide N-acetylgalactosaminyltransferase 2 [Apis dorsata (giant honeybee)]	0.03776	1713	1	1	0	0	0	known	polypeptide N-acetylgalactosaminyltransferase 2 [Apis mellifera (honey bee)]
229	AF62535	AF	100862978	0	1	1	polypeptide N-acetylgalactosaminyltransferase 2 [Apis florea (little honeybee)]	0.029066	1713	1	1	0	0	0	known	polypeptide N-acetylgalactosaminyltransferase 2 [Apis mellifera (honey bee)]
229	AM62561	AM	411054	0	1	1	polypeptide N-acetylgalactosaminyltransferase 2 [Apis mellifera (honey bee)]	0.046351	1713	1	1	0	0	0	known	polypeptide N-acetylgalactosaminyltransferase 2 [Apis mellifera (honey bee)]
229	BI64151	AP	411054	0	1	1	polypeptide N-acetylgalactosaminyltransferase 2 [Apis mellifera (honey bee)]	0.012228	1713	1	1	0.00983151	0	0	known	polypeptide N-acetylgalactosaminyltransferase 2 [Apis mellifera (honey bee)]
230	AD65498	AD	102678074	0	1	1	polypeptide N-acetylgalactosaminyltransferase 35A-like [Apis dorsata (giant honeybee)]	0.026543	1929	1	1	0.201894	0	0	known	polypeptide N-acetylgalactosaminyltransferase 35A [Apis mellifera (honey bee)]
230	AF63277	AF	100863286	0	1	1	polypeptide N-acetylgalactosaminyltransferase 35A [Apis florea (little honeybee)]	0.047439	1929	1	1	0.0850006	0	0	known	polypeptide N-acetylgalactosaminyltransferase 35A [Apis mellifera (honey bee)]
230	AM64330	AM	552496	0	1	1	polypeptide N-acetylgalactosaminyltransferase 35A [Apis mellifera (honey bee)]	0.036005	1929	1	1	0.018705	0	0	known	polypeptide N-acetylgalactosaminyltransferase 35A [Apis mellifera (honey bee)]
230	BI61331	AP	552496	0	1	1	polypeptide N-acetylgalactosaminyltransferase 35A [Apis mellifera (honey bee)]	0.011177	1929	2	0.850066	0.0327646	0.149934	0.660957	known	polypeptide N-acetylgalactosaminyltransferase 35A [Apis mellifera (honey bee)]
231	AD66230	AD	102670944	0	1	1	myosin heavy chain, non-muscle-like [Apis dorsata (giant honeybee)]	0.04998	2145	1	1	0.126623	0	0	known	myosin heavy chain, non-muscle [Apis mellifera (honey bee)]
231	AF62238	AF	100871846	0	1	1	myosin heavy chain, non-muscle-like [Apis florea (little honeybee)]	0.041051	2145	1	1	0.017757	0	0	known	myosin heavy chain, non-muscle [Apis mellifera (honey bee)]
231	AM65077	AM	100576096	0	1	1	myosin heavy chain, non-muscle [Apis mellifera (honey bee)]	0.046561	2145	1	1	0.0490177	0	0	known	myosin heavy chain, non-muscle [Apis mellifera (honey bee)]
231	BI66548	AP	100576096	0.0438228	0.460335	1	myosin heavy chain, non-muscle [Apis mellifera (honey bee)]	4e-06	2145	2	0.895368	0.0910206	0.104632	1.3279	known	myosin heavy chain, non-muscle [Apis mellifera (honey bee)]
233	AD64739	AD	102679158	0	1	1	uncharacterized LOC102679158 [Apis dorsata (giant honeybee)]	0.050998	891	1	1	0.0577772	0	0	known	lateral signaling target protein 2 homolog [Apis mellifera (honey bee)]
233	AF67427	AF	105736242	0	1	1	uncharacterized LOC105736242 [Apis florea (little honeybee)]	0.022273	891	1	1	0.426859	0	0	known	lateral signaling target protein 2 homolog [Apis mellifera (honey bee)]
233	AM67371	AM	100576428	0	1	1	lateral signaling target protein 2 homolog [Apis mellifera (honey bee)]	0.096737	891	1	1	0.0148423	0	0	known	lateral signaling target protein 2 homolog [Apis mellifera (honey bee)]
233	BI62497	AP	100576428	0.0762266	0.445277	1	lateral signaling target protein 2 homolog [Apis mellifera (honey bee)]	0.548915	891	2	0.976506	0.0309185	0.0234942	2.2532	known	lateral signaling target protein 2 homolog [Apis mellifera (honey bee)]
236	AD60263	AD	102680412	0	1	1	uncharacterized LOC102680412 [Apis dorsata (giant honeybee)]	0.009255	360	1	1	0	0	0	unknown	uncharacterized LOC726669 [Apis mellifera (honey bee)]
236	AF66223	AF	100871033	0	1	1	uncharacterized LOC100871033 [Apis florea (little honeybee)]	0.057105	360	1	1	0.0670362	0	0	unknown	uncharacterized LOC726669 [Apis mellifera (honey bee)]
236	AM67785	AM	726669	0	1	1	uncharacterized LOC726669 [Apis mellifera (honey bee)]	0.065725	360	1	1	0	0	0	unknown	uncharacterized LOC726669 [Apis mellifera (honey bee)]
236	BI70263	AP	726669	0	1	1	uncharacterized LOC726669 [Apis mellifera (honey bee)]	0.660219	360	1	1	0.192932	0	0	unknown	uncharacterized LOC726669 [Apis mellifera (honey bee)]
237	AD62416	AD	102677654	0	1	1	CDP-diacylglycerol--glycerol-3-phosphate 3-phosphatidyltransferase, mitochondrial [Apis dorsata (giant honeybee)]	0.03468	1545	1	1	0.235945	0	0	known	CDP-diacylglycerol--glycerol-3-phosphate 3-phosphatidyltransferase, mitochondrial [Apis mellifera (honey bee)]
237	AF68854	AF	100867297	0	1	1	CDP-diacylglycerol--glycerol-3-phosphate 3-phosphatidyltransferase, mitochondrial [Apis florea (little honeybee)]	0.029288	1545	1	1	0.191885	0	0	known	CDP-diacylglycerol--glycerol-3-phosphate 3-phosphatidyltransferase, mitochondrial [Apis mellifera (honey bee)]
237	AM68115	AM	413879	5.31416	0.0252764	1	CDP-diacylglycerol--glycerol-3-phosphate 3-phosphatidyltransferase, mitochondrial [Apis mellifera (honey bee)]	0.039988	1545	2	0.99784	0.0310224	0.0021604	10000	known	CDP-diacylglycerol--glycerol-3-phosphate 3-phosphatidyltransferase, mitochondrial [Apis mellifera (honey bee)]
237	BI68719	AP	413879	0	1	1	CDP-diacylglycerol--glycerol-3-phosphate 3-phosphatidyltransferase, mitochondrial [Apis mellifera (honey bee)]	4e-06	1545	1	1	0.132821	0	0	known	CDP-diacylglycerol--glycerol-3-phosphate 3-phosphatidyltransferase, mitochondrial [Apis mellifera (honey bee)]
240	AD66027	AD	102679956	0	1	1	histone deacetylase complex subunit SAP30 homolog [Apis dorsata (giant honeybee)]	0.01214	525	1	1	0	0	0	known	histone deacetylase complex subunit SAP30 homolog [Apis mellifera (honey bee)]
240	AF67667	AF	100871949	0	1	1	histone deacetylase complex subunit SAP30 homolog [Apis florea (little honeybee)]	0.014133	525	1	1	0	0	0	known	histone deacetylase complex subunit SAP30 homolog [Apis mellifera (honey bee)]
240	AM63635	AM	551831	0	1	1	histone deacetylase complex subunit SAP30 homolog [Apis mellifera (honey bee)]	4e-06	525	1	1	1	0	0	known	histone deacetylase complex subunit SAP30 homolog [Apis mellifera (honey bee)]
240	BI62078	AP	551831	0	1	1	histone deacetylase complex subunit SAP30 homolog [Apis mellifera (honey bee)]	0.248656	525	1	1	0.00674674	0	0	known	histone deacetylase complex subunit SAP30 homolog [Apis mellifera (honey bee)]
241	AD66236	AD	102672623	0	1	1	putative homeodomain transcription factor [Apis dorsata (giant honeybee)]	0.024034	2394	1	1	0.0734455	0	0	known	putative homeodomain transcription factor [Apis mellifera (honey bee)]
241	AF62232	AF	100871257	0	1	1	putative homeodomain transcription factor [Apis florea (little honeybee)]	0.018858	2394	1	1	0.048868	0	0	known	putative homeodomain transcription factor [Apis mellifera (honey bee)]
241	AM65071	AM	551885	0	1	1	putative homeodomain transcription factor [Apis mellifera (honey bee)]	0.037288	2394	1	1	0.0620237	0	0	known	putative homeodomain transcription factor [Apis mellifera (honey bee)]
241	BI66554	AP	551885	0	1	1	putative homeodomain transcription factor [Apis mellifera (honey bee)]	0.339547	2394	1	1	0.07028	0	0	known	putative homeodomain transcription factor [Apis mellifera (honey bee)]
242	AD61287	AD	102678569	0	1	1	gonadotropin-releasing hormone II receptor [Apis dorsata (giant honeybee)]	0.05137	1026	1	1	0.119861	0	0	known	adipokinetic hormone receptor [Apis mellifera (honey bee)]
242	AF61254	AF	100872477	0	1	1	gonadotropin-releasing hormone II receptor [Apis florea (little honeybee)]	0.025444	1026	1	1	0.195842	0	0	known	adipokinetic hormone receptor [Apis mellifera (honey bee)]
242	AM60195	AM	551388	0	1	1	adipokinetic hormone receptor [Apis mellifera (honey bee)]	0.062358	1026	1	1	0.117085	0	0	known	adipokinetic hormone receptor [Apis mellifera (honey bee)]
242	BI61370	AP	551388	5.37862	0.0244553	1	adipokinetic hormone receptor [Apis mellifera (honey bee)]	4e-06	1026	2	0.987338	0.103312	0.0126623	10.9815	known	adipokinetic hormone receptor [Apis mellifera (honey bee)]
243	AD67289	AD	102673528	0	1	1	uncharacterized protein DDB_G0287625 [Apis dorsata (giant honeybee)]	0.051833	1734	1	1	0.847685	0	0	known	asparagine-rich protein [Apis mellifera (honey bee)]
243	AF63766	AF	100870266	0	1	1	uncharacterized protein DDB_G0287625 [Apis florea (little honeybee)]	0.072594	1734	1	1	0.351484	0	0	known	asparagine-rich protein [Apis mellifera (honey bee)]
243	AM66432	AM	100576915	0	1	1	asparagine-rich protein [Apis mellifera (honey bee)]	0.092729	1734	1	1	0.475816	0	0	known	asparagine-rich protein [Apis mellifera (honey bee)]
243	BI69168	AP	100576915	0.35698	0.360997	1	asparagine-rich protein [Apis mellifera (honey bee)]	4e-06	1734	2	0.881938	0.217877	0.118062	1.83056	known	asparagine-rich protein [Apis mellifera (honey bee)]
249	AD68678	AD	102680222	0	1	1	ras-related protein Rab-40C [Apis dorsata (giant honeybee)]	0.003398	882	1	1	0	0	0	known	ras-related protein Rab-40C [Apis mellifera (honey bee)]
249	AF69576	AF	100865566	0	1	1	ras-related protein Rab-40C [Apis florea (little honeybee)]	0.003427	882	1	1	0.0577623	0	0	known	ras-related protein Rab-40C [Apis mellifera (honey bee)]
249	AM66783	AM	413827	0	1	1	ras-related protein Rab-40C [Apis mellifera (honey bee)]	0.023303	882	1	1	0	0	0	known	ras-related protein Rab-40C [Apis mellifera (honey bee)]
249	BI60668	AP	413827	0	1	1	ras-related protein Rab-40C [Apis mellifera (honey bee)]	0.166271	882	1	1	0	0	0	known	ras-related protein Rab-40C [Apis mellifera (honey bee)]
250	AD61210	AD	102679894	0	1	1	uncharacterized LOC102679894 [Apis dorsata (giant honeybee)]	0.163308	312	1	1	0.53807	0	0	unknown	uncharacterized LOC725005 [Apis mellifera (honey bee)]
250	AF20608	AF	AFLO20608	0	1	1	NO_refseq	0.249685	312	1	1	0.161437	0	0	unknown	uncharacterized LOC725005 [Apis mellifera (honey bee)]
250	AM68818	AM	725005	0	1	1	uncharacterized LOC725005 [Apis mellifera (honey bee)]	0.066268	312	1	1	0	0	0	unknown	uncharacterized LOC725005 [Apis mellifera (honey bee)]
250	BI68489	AP	725005	0	1	1	uncharacterized LOC725005 [Apis mellifera (honey bee)]	1.6184	312	1	1	0.134155	0	0	unknown	uncharacterized LOC725005 [Apis mellifera (honey bee)]
251	AD60254	AD	102677312	0	1	1	tumor protein p63-regulated gene 1-like protein [Apis dorsata (giant honeybee)]	0.02257	741	1	1	0.167151	0	0	known	tumor protein p63-regulated gene 1-like protein [Apis mellifera (honey bee)]
251	AF65212	AF	100869630	0	1	1	tumor protein p63-regulated gene 1-like protein [Apis florea (little honeybee)]	0.05493	741	1	1	0.0996612	0	0	known	tumor protein p63-regulated gene 1-like protein [Apis mellifera (honey bee)]
251	AM65331	AM	726713	0	1	1	tumor protein p63-regulated gene 1-like protein [Apis mellifera (honey bee)]	0.042588	741	1	1	0.31411	0	0	known	tumor protein p63-regulated gene 1-like protein [Apis mellifera (honey bee)]
251	BI61965	AP	726713	1.88548	0.15081	1	tumor protein p63-regulated gene 1-like protein [Apis mellifera (honey bee)]	0.494838	741	2	0.985039	0.0862737	0.0149613	132.35	known	tumor protein p63-regulated gene 1-like protein [Apis mellifera (honey bee)]
254	AD81463	AD	Ado2b008338	0	1	1	NO_refseq	0.018625	1149	1	1	0.10843	0	0	known	metallophosphoesterase 1 homolog [Apis mellifera (honey bee)]
254	AF68599	AF	100867337	0	1	1	uncharacterized LOC100867337 [Apis florea (little honeybee)]	0.038739	1149	1	1	0.162129	0	0	known	metallophosphoesterase 1 homolog [Apis mellifera (honey bee)]
254	AM66971	AM	552716	0	1	1	metallophosphoesterase 1 homolog [Apis mellifera (honey bee)]	0.020676	1149	1	1	0.0719016	0	0	known	metallophosphoesterase 1 homolog [Apis mellifera (honey bee)]
254	BI62818	AP	552716	0	1	1	metallophosphoesterase 1 homolog [Apis mellifera (honey bee)]	4e-06	1149	1	1	0.0703489	0	0	known	metallophosphoesterase 1 homolog [Apis mellifera (honey bee)]
256	AD60016	AD	102675934	0	1	1	zinc finger protein SNAI2 [Apis dorsata (giant honeybee)]	0.09551	996	1	1	0.0180717	0	0	known	protein escargot [Apis mellifera (honey bee)]
256	AF65627	AF	100862987	0	1	1	protein escargot-like [Apis florea (little honeybee)]	0.120773	996	1	1	0.0470764	0	0	known	protein escargot [Apis mellifera (honey bee)]
256	AM68010	AM	410464	0	1	1	protein escargot [Apis mellifera (honey bee)]	0.091831	996	1	1	0.056845	0	0	known	protein escargot [Apis mellifera (honey bee)]
256	BI62347	AP	410464	0	1	1	protein escargot [Apis mellifera (honey bee)]	0.466022	996	2	0.74887	0	0.25113	0.204822	known	protein escargot [Apis mellifera (honey bee)]
259	AD69492	AD	102674624	0	1	1	myb protein [Apis dorsata (giant honeybee)]	0.042212	2112	1	1	0.161079	0	0	known	transcriptional activator Myb [Apis mellifera (honey bee)]
259	AF64525	AF	100864638	0	1	1	transcriptional activator Myb [Apis florea (little honeybee)]	0.030005	2112	1	1	0.0613155	0	0	known	transcriptional activator Myb [Apis mellifera (honey bee)]
259	AM60607	AM	409733	0	1	1	transcriptional activator Myb [Apis mellifera (honey bee)]	0.043367	2112	1	1	0.107314	0	0	known	transcriptional activator Myb [Apis mellifera (honey bee)]
259	BI67369	AP	409733	0	1	1	transcriptional activator Myb [Apis mellifera (honey bee)]	0.116201	2112	2	0.791497	0.0281316	0.208503	0.357962	known	transcriptional activator Myb [Apis mellifera (honey bee)]
262	AD60426	AD	102681611	0	1	1	FAD-linked sulfhydryl oxidase ALR [Apis dorsata (giant honeybee)]	0.031448	474	1	1	0.221189	0	0	known	FAD-linked sulfhydryl oxidase ALR [Apis mellifera (honey bee)]
262	AF61046	AF	100868149	0	1	1	FAD-linked sulfhydryl oxidase ALR [Apis florea (little honeybee)]	0.057733	474	1	1	0.292499	0	0	known	FAD-linked sulfhydryl oxidase ALR [Apis mellifera (honey bee)]
262	AM65706	AM	724451	0	1	1	FAD-linked sulfhydryl oxidase ALR [Apis mellifera (honey bee)]	0.008175	474	1	1	0	0	0	known	FAD-linked sulfhydryl oxidase ALR [Apis mellifera (honey bee)]
262	BI60082	AP	724451	1.99775	0.141995	1	FAD-linked sulfhydryl oxidase ALR [Apis mellifera (honey bee)]	0.546349	474	2	0.729032	0	0.270968	2.34858	known	FAD-linked sulfhydryl oxidase ALR [Apis mellifera (honey bee)]
263	AD67279	AD	102670998	0	1	1	14-3-3 protein zeta [Apis dorsata (giant honeybee)]	0.00812	741	1	1	7.05385e-16	0	0	known	14-3-3 protein zeta [Apis mellifera (honey bee)]
263	AF63756	AF	100868871	0	1	1	14-3-3 protein zeta [Apis florea (little honeybee)]	4e-06	741	1	1	1	0	0	known	14-3-3 protein zeta [Apis mellifera (honey bee)]
263	AM66421	AM	102655329	0	1	1	14-3-3 protein zeta [Apis mellifera (honey bee)]	0.004042	741	1	1	0	0	0	known	14-3-3 protein zeta [Apis mellifera (honey bee)]
263	BI69178	AP	102655329	0	1	1	14-3-3 protein zeta [Apis mellifera (honey bee)]	0.004132	741	1	1	0.0113952	0	0	known	14-3-3 protein zeta [Apis mellifera (honey bee)]
266	AD65730	AD	102677393	0	1	1	lysosomal acid glucosylceramidase-like [Apis dorsata (giant honeybee)]	0.09428	1446	1	1	0.179315	0	0	known	putative glucosylceramidase 4 [Apis mellifera (honey bee)]
266	AF63210	AF	100864827	5.04358	0.0290383	1	lysosomal acid glucosylceramidase [Apis florea (little honeybee)]	0.105984	1446	2	0.939864	0	0.0601361	5.23568	known	putative glucosylceramidase 4 [Apis mellifera (honey bee)]
266	AM64205	AM	409709	5.26492	0.0259223	1	putative glucosylceramidase 4 [Apis mellifera (honey bee)]	0.112027	1446	2	0.989133	0.207348	0.0108671	45.0917	known	putative glucosylceramidase 4 [Apis mellifera (honey bee)]
266	BI66753	AP	409709	6.87368	0.0113993	0.892414	putative glucosylceramidase 4 [Apis mellifera (honey bee)]	0.031802	1446	2	0.885188	0.140329	0.114812	4.48805	known	putative glucosylceramidase 4 [Apis mellifera (honey bee)]
267	AD60407	AD	102678328	0	1	1	chitooligosaccharidolytic beta-N-acetylglucosaminidase [Apis dorsata (giant honeybee)]	0.061355	1752	1	1	0.208908	0	0	known	chitooligosaccharidolytic beta-N-acetylglucosaminidase [Apis mellifera (honey bee)]
267	AF61025	AF	100868237	0	1	1	chitooligosaccharidolytic beta-N-acetylglucosaminidase [Apis florea (little honeybee)]	0.051273	1752	1	1	0.102386	0	0	known	chitooligosaccharidolytic beta-N-acetylglucosaminidase [Apis mellifera (honey bee)]
267	AM65727	AM	725178	0	1	1	chitooligosaccharidolytic beta-N-acetylglucosaminidase [Apis mellifera (honey bee)]	0.037054	1752	1	1	0.117463	0	0	known	chitooligosaccharidolytic beta-N-acetylglucosaminidase [Apis mellifera (honey bee)]
267	BI61405	AP	725178	0.00977043	0.48279	1	chitooligosaccharidolytic beta-N-acetylglucosaminidase [Apis mellifera (honey bee)]	4e-06	1752	2	0.917038	0.0694908	0.0829616	1.22998	known	chitooligosaccharidolytic beta-N-acetylglucosaminidase [Apis mellifera (honey bee)]
269	AD60522	AD	102680728	0	1	1	uncharacterized LOC102680728 [Apis dorsata (giant honeybee)]	0.04874	2544	1	1	0.269745	0	0	known	putative cysteine proteinase CG12163 [Apis mellifera (honey bee)]
269	AF67710	AF	100865035	0	1	1	putative cysteine proteinase CG12163 [Apis florea (little honeybee)]	0.056194	2544	1	1	0.209853	0	0	known	putative cysteine proteinase CG12163 [Apis mellifera (honey bee)]
269	AM63428	AM	408851	0	1	1	putative cysteine proteinase CG12163 [Apis mellifera (honey bee)]	0.038299	2544	1	1	0.112016	0	0	known	putative cysteine proteinase CG12163 [Apis mellifera (honey bee)]
269	BI68408	AP	408851	0.147786	0.418763	1	putative cysteine proteinase CG12163 [Apis mellifera (honey bee)]	4e-06	2544	2	0.874134	0.0827448	0.125866	1.39966	known	putative cysteine proteinase CG12163 [Apis mellifera (honey bee)]
274	AD68347	AD	102672083	0	1	1	uncharacterized LOC102672083 [Apis dorsata (giant honeybee)]	0.060199	675	1	1	0.281371	0	0	unknown	uncharacterized LOC725101 [Apis mellifera (honey bee)]
274	AF68196	AF	100863621	0	1	1	uncharacterized LOC100863621 [Apis florea (little honeybee)]	0.088349	675	1	1	0.586879	0	0	unknown	uncharacterized LOC725101 [Apis mellifera (honey bee)]
274	AM61741	AM	725101	0.0711006	0.44747	1	uncharacterized LOC725101 [Apis mellifera (honey bee)]	0.038268	675	1	1	1.30205	0	0	unknown	uncharacterized LOC725101 [Apis mellifera (honey bee)]
274	BI60174	AP	725101	0	1	1	uncharacterized LOC725101 [Apis mellifera (honey bee)]	0.867643	675	1	1	0.376038	0	0	unknown	uncharacterized LOC725101 [Apis mellifera (honey bee)]
276	AD65043	AD	102676050	0	1	1	mucin-5AC-like [Apis dorsata (giant honeybee)]	0.023726	6951	1	1	0.090418	0	0	known	homeobox protein 5 [Apis mellifera (honey bee)]
276	AF63949	AF	100872452	0	1	1	serine-rich adhesin for platelets [Apis florea (little honeybee)]	0.026309	6951	1	1	0.0809438	0	0	known	homeobox protein 5 [Apis mellifera (honey bee)]
276	AM64710	AM	409107	0	1	1	homeobox protein 5 [Apis mellifera (honey bee)]	0.021104	6951	1	1	0.107713	0	0	known	homeobox protein 5 [Apis mellifera (honey bee)]
276	BI63353	AP	409107	0	1	1	homeobox protein 5 [Apis mellifera (honey bee)]	0.013416	6951	1	1	0.104156	0	0	known	homeobox protein 5 [Apis mellifera (honey bee)]
277	AD65213	AD	102677663	0	1	1	sodium-dependent nutrient amino acid transporter 1-like [Apis dorsata (giant honeybee)]	0.063869	1803	1	1	0.250387	0	0	known	sodium-dependent nutrient amino acid transporter 1 [Apis mellifera (honey bee)]
277	AF65403	AF	100865466	0	1	1	sodium-dependent nutrient amino acid transporter 1-like [Apis florea (little honeybee)]	0.046714	1803	1	1	0.131515	0	0	known	sodium-dependent nutrient amino acid transporter 1 [Apis mellifera (honey bee)]
277	AM60387	AM	725456	0	1	1	sodium-dependent nutrient amino acid transporter 1 [Apis mellifera (honey bee)]	0.084623	1803	1	1	0.069384	0	0	known	sodium-dependent nutrient amino acid transporter 1 [Apis mellifera (honey bee)]
277	BI60703	AP	725456	0	1	1	sodium-dependent nutrient amino acid transporter 1 [Apis mellifera (honey bee)]	0.993123	1803	2	0.592025	0.0203601	0.407975	0.305671	known	sodium-dependent nutrient amino acid transporter 1 [Apis mellifera (honey bee)]
278	AD67601	AD	102677764	5.78341	0.0198801	1	FAD-dependent oxidoreductase domain-containing protein 1-like [Apis dorsata (giant honeybee)]	0.025068	1200	2	0.992002	0.0438776	0.00799754	93.7349	known	FAD-dependent oxidoreductase domain-containing protein 1 [Apis mellifera (honey bee)]
278	AF66991	AF	100863859	0	1	1	FAD-dependent oxidoreductase domain-containing protein 1 [Apis florea (little honeybee)]	0.050539	1200	1	1	0.0915293	0	0	known	FAD-dependent oxidoreductase domain-containing protein 1 [Apis mellifera (honey bee)]
278	AM70084	AM	552066	0	1	1	FAD-dependent oxidoreductase domain-containing protein 1 [Apis mellifera (honey bee)]	0.049575	1200	1	1	0.18633	0	0	known	FAD-dependent oxidoreductase domain-containing protein 1 [Apis mellifera (honey bee)]
278	BI69059	AP	552066	7.95244	0.00658737	0.666742	FAD-dependent oxidoreductase domain-containing protein 1 [Apis mellifera (honey bee)]	0.260786	1200	2	0.867777	0.0684563	0.132223	5.8615	known	FAD-dependent oxidoreductase domain-containing protein 1 [Apis mellifera (honey bee)]
280	AD67294	AD	102675564	0	1	1	ionotropic receptor 25a [Apis dorsata (giant honeybee)]	0.069989	2637	1	1	0.105908	0	0	known	ionotropic receptor 25a [Apis mellifera (honey bee)]
280	AF69322	AF	100865042	0	1	1	ionotropic receptor 25a [Apis florea (little honeybee)]	0.08194	2637	1	1	0.0532638	0	0	known	ionotropic receptor 25a [Apis mellifera (honey bee)]
280	AM69446	AM	409777	0	1	1	ionotropic receptor 25a [Apis mellifera (honey bee)]	0.124353	2637	1	1	0.0934949	0	0	known	ionotropic receptor 25a [Apis mellifera (honey bee)]
280	BI67408	AP	409777	0	1	1	ionotropic receptor 25a [Apis mellifera (honey bee)]	0.013171	2637	2	0.90249	0.0485054	0.0975103	1.16741	known	ionotropic receptor 25a [Apis mellifera (honey bee)]
281	AD68072	AD	102673220	0	1	1	uncharacterized LOC102673220 [Apis dorsata (giant honeybee)]	0.032713	345	1	1	0.360016	0	0	unknown	uncharacterized LOC107964329 [Apis mellifera (honey bee)]
281	AF82043	AF	Afl1a012641	0	1	1	NO_refseq	0.075505	345	1	1	0.172132	0	0	unknown	uncharacterized LOC107964329 [Apis mellifera (honey bee)]
281	AM62944	AM	107964329	0	1	1	uncharacterized LOC107964329 [Apis mellifera (honey bee)]	0.072057	345	1	1	0.23502	0	0	unknown	uncharacterized LOC107964329 [Apis mellifera (honey bee)]
281	BI10586	AP	107964329	1.94795	0.145835	1	uncharacterized LOC107964329 [Apis mellifera (honey bee)]	0.155562	345	2	0.914734	0.201898	0.0852661	6.70862	unknown	uncharacterized LOC107964329 [Apis mellifera (honey bee)]
284	AD65620	AD	102672758	0	1	1	uncharacterized LOC102672758 [Apis dorsata (giant honeybee)]	0.028239	1713	1	1	0.103229	0	0	unknown	uncharacterized LOC100577515 [Apis mellifera (honey bee)]
284	AF66234	AF	100872102	0	1	1	uncharacterized LOC100872102 [Apis florea (little honeybee)]	0.041963	1713	1	1	0.0636292	0	0	unknown	uncharacterized LOC100577515 [Apis mellifera (honey bee)]
284	AM67771	AM	100577515	19.5688	1.88374e-05	0.0245073	uncharacterized LOC100577515 [Apis mellifera (honey bee)]	0.184947	1713	2	0.99222	0.0100322	0.00777972	65.8354	unknown	uncharacterized LOC100577515 [Apis mellifera (honey bee)]
284	BI70250	AP	100577515	0	1	1	uncharacterized LOC100577515 [Apis mellifera (honey bee)]	0.521607	1713	2	0.7496	0.0109964	0.2504	0.581453	unknown	uncharacterized LOC100577515 [Apis mellifera (honey bee)]
287	AD62127	AD	102679778	0	1	1	uncharacterized LOC102679778 [Apis dorsata (giant honeybee)]	0.074658	2436	1	1	0.0642089	0	0	unknown	uncharacterized LOC410515 [Apis mellifera (honey bee)]
287	AF65502	AF	100867444	0	1	1	chorion peroxidase [Apis florea (little honeybee)]	0.218914	2436	1	1	0.0669698	0	0	unknown	uncharacterized LOC410515 [Apis mellifera (honey bee)]
287	AM68379	AM	410515	0	1	1	uncharacterized LOC410515 [Apis mellifera (honey bee)]	0.140697	2436	1	1	0.128815	0	0	unknown	uncharacterized LOC410515 [Apis mellifera (honey bee)]
287	BI60802	AP	410515	0	1	1	uncharacterized LOC410515 [Apis mellifera (honey bee)]	0.280074	2436	2	0.935232	0.0612133	0.0647682	1.12073	unknown	uncharacterized LOC410515 [Apis mellifera (honey bee)]
291	AD64289	AD	102671576	0	1	1	ankyrin repeat domain-containing protein 40-like [Apis dorsata (giant honeybee)]	0.027038	786	1	1	0.121331	0	0	known	ankyrin repeat domain-containing protein 40 [Apis mellifera (honey bee)]
291	AF63162	AF	100866887	0.128632	0.425284	1	ankyrin repeat domain-containing protein 40 [Apis florea (little honeybee)]	0.003918	786	1	1	10000000000	0	0	known	ankyrin repeat domain-containing protein 40 [Apis mellifera (honey bee)]
291	AM66646	AM	100577060	0	1	1	ankyrin repeat domain-containing protein 40 [Apis mellifera (honey bee)]	0.009696	786	1	1	0.115277	0	0	known	ankyrin repeat domain-containing protein 40 [Apis mellifera (honey bee)]
291	BI67263	AP	100577060	0	1	1	ankyrin repeat domain-containing protein 40 [Apis mellifera (honey bee)]	0.067135	786	1	1	0.0684792	0	0	known	ankyrin repeat domain-containing protein 40 [Apis mellifera (honey bee)]
292	AD66727	AD	102677670	0	1	1	DNA topoisomerase 2 [Apis dorsata (giant honeybee)]	0.023748	4356	1	1	0.0461112	0	0	known	DNA topoisomerase 2 [Apis mellifera (honey bee)]
292	AF61715	AF	100870533	0	1	1	DNA topoisomerase 2 [Apis florea (little honeybee)]	0.033356	4356	1	1	0.0475402	0	0	known	DNA topoisomerase 2 [Apis mellifera (honey bee)]
292	AM62504	AM	724215	0	1	1	DNA topoisomerase 2 [Apis mellifera (honey bee)]	0.034781	4356	1	1	0.0543686	0	0	known	DNA topoisomerase 2 [Apis mellifera (honey bee)]
292	BI61776	AP	724215	0.310204	0.372409	1	DNA topoisomerase 2 [Apis mellifera (honey bee)]	4e-06	4356	2	0.971207	0.0377859	0.0287927	1.92375	known	DNA topoisomerase 2 [Apis mellifera (honey bee)]
294	AD66336	AD	102671220	0	1	1	uncharacterized LOC102671220 [Apis dorsata (giant honeybee)]	0.02306	774	1	1	0	0	0	unknown	uncharacterized LOC100578629 [Apis mellifera (honey bee)]
294	AF63933	AF	100871301	0	1	1	uncharacterized LOC100871301 [Apis florea (little honeybee)]	0.03367	774	1	1	0	0	0	unknown	uncharacterized LOC100578629 [Apis mellifera (honey bee)]
294	AM64646	AM	100578629	0	1	1	uncharacterized LOC100578629 [Apis mellifera (honey bee)]	0.029804	774	1	1	0.0407654	0	0	unknown	uncharacterized LOC100578629 [Apis mellifera (honey bee)]
294	BI63335	AP	100578629	0	1	1	uncharacterized LOC100578629 [Apis mellifera (honey bee)]	0.10035	774	1	1	0.0346229	0	0	unknown	uncharacterized LOC100578629 [Apis mellifera (honey bee)]
295	AD64828	AD	102672445	0	1	1	40S ribosomal protein S14a [Apis dorsata (giant honeybee)]	0.02531	453	1	1	0	0	0	known	ribosomal protein S14 [Apis mellifera (honey bee)]
295	AF60090	AF	100872394	0	1	1	40S ribosomal protein S14a [Apis florea (little honeybee)]	0.055308	453	1	1	0	0	0	known	ribosomal protein S14 [Apis mellifera (honey bee)]
295	AM62671	AM	725168	0	1	1	ribosomal protein S14 [Apis mellifera (honey bee)]	0.031934	453	1	1	0	0	0	known	ribosomal protein S14 [Apis mellifera (honey bee)]
295	BI67906	AP	725168	0	1	1	ribosomal protein S14 [Apis mellifera (honey bee)]	0.484238	453	1	1	0	0	0	known	ribosomal protein S14 [Apis mellifera (honey bee)]
298	AD60853	AD	102678564	0	1	1	2-oxoglutarate and iron-dependent oxygenase JMJD4 [Apis dorsata (giant honeybee)]	0.032102	1257	1	1	0.0479706	0	0	known	jmjC domain-containing protein 4 [Apis mellifera (honey bee)]
298	AF64287	AF	100864120	0	1	1	2-oxoglutarate and iron-dependent oxygenase JMJD4 [Apis florea (little honeybee)]	0.036121	1257	1	1	0.0307874	0	0	known	jmjC domain-containing protein 4 [Apis mellifera (honey bee)]
298	AM65422	AM	412192	0	1	1	jmjC domain-containing protein 4 [Apis mellifera (honey bee)]	0.027408	1257	1	1	0.148722	0	0	known	jmjC domain-containing protein 4 [Apis mellifera (honey bee)]
298	BI68504	AP	412192	0	1	1	jmjC domain-containing protein 4 [Apis mellifera (honey bee)]	0.173923	1257	2	0.669704	0.0110785	0.330296	0.286133	known	jmjC domain-containing protein 4 [Apis mellifera (honey bee)]
301	AD64650	AD	102681504	0	1	1	transmembrane protein 185A [Apis dorsata (giant honeybee)]	0.02866	1017	1	1	0	0	0	known	transmembrane protein 185A [Apis mellifera (honey bee)]
301	AF66422	AF	100872183	0	1	1	transmembrane protein 185A [Apis florea (little honeybee)]	0.041522	1017	1	1	0.0272214	0	0	known	transmembrane protein 185A [Apis mellifera (honey bee)]
301	AM67618	AM	413297	0	1	1	transmembrane protein 185A [Apis mellifera (honey bee)]	0.003667	1017	1	1	0	0	0	known	transmembrane protein 185A [Apis mellifera (honey bee)]
301	BI69268	AP	413297	3.37718	0.0686548	1	transmembrane protein 185A [Apis mellifera (honey bee)]	0.07218	1017	2	0.991523	0.0841212	0.00847711	12.4769	known	transmembrane protein 185A [Apis mellifera (honey bee)]
302	AD68276	AD	102681474	0	1	1	putative uncharacterized protein DDB_G0282133 [Apis dorsata (giant honeybee)]	0.041327	2472	1	1	0.292103	0	0	known	protein kinase 4 [Apis mellifera (honey bee)]
302	AF69119	AF	100865367	0	1	1	putative leucine-rich repeat-containing protein DDB_G0290503 [Apis florea (little honeybee)]	0.052217	2472	1	1	0.286836	0	0	known	protein kinase 4 [Apis mellifera (honey bee)]
302	AM65609	AM	100578726	0	1	1	protein kinase 4 [Apis mellifera (honey bee)]	0.050157	2472	1	1	0.183476	0	0	known	protein kinase 4 [Apis mellifera (honey bee)]
302	BI61914	AP	100578726	0.824438	0.271431	1	protein kinase 4 [Apis mellifera (honey bee)]	4e-06	2472	2	0.894409	0.157508	0.105591	1.8247	known	protein kinase 4 [Apis mellifera (honey bee)]
303	AD62769	AD	102672607	0	1	1	chromatin assembly factor 1 subunit B [Apis dorsata (giant honeybee)]	0.035835	1515	1	1	0.265798	0	0	known	chromatin assembly factor 1 subunit B [Apis mellifera (honey bee)]
303	AF62519	AF	100868277	0.00817457	0.484368	1	chromatin assembly factor 1 subunit B [Apis florea (little honeybee)]	0.041084	1515	1	1	1.37425	0	0	known	chromatin assembly factor 1 subunit B [Apis mellifera (honey bee)]
303	AM62579	AM	551918	0	1	1	chromatin assembly factor 1 subunit B [Apis mellifera (honey bee)]	0.032062	1515	1	1	0.128528	0	0	known	chromatin assembly factor 1 subunit B [Apis mellifera (honey bee)]
303	BI64244	AP	551918	0	1	1	chromatin assembly factor 1 subunit B [Apis mellifera (honey bee)]	0.020747	1515	2	0.761439	0.0275861	0.238561	0.756105	known	chromatin assembly factor 1 subunit B [Apis mellifera (honey bee)]
304	AD64064	AD	102673244	0	1	1	uncharacterized LOC102673244 [Apis dorsata (giant honeybee)]	0.075327	468	1	1	0.0866006	0	0	unknown	uncharacterized LOC100576891 [Apis mellifera (honey bee)]
304	AF67378	AF	105736111	0	1	1	uncharacterized LOC105736111 [Apis florea (little honeybee)]	0.022136	468	1	1	0.249644	0	0	unknown	uncharacterized LOC100576891 [Apis mellifera (honey bee)]
304	AM69010	AM	100576891	0	1	1	uncharacterized LOC100576891 [Apis mellifera (honey bee)]	0.088881	468	1	1	0.240401	0	0	unknown	uncharacterized LOC100576891 [Apis mellifera (honey bee)]
304	BI60400	AP	100576891	0	1	1	uncharacterized LOC100576891 [Apis mellifera (honey bee)]	0.104041	468	1	1	0.401183	0	0	unknown	uncharacterized LOC100576891 [Apis mellifera (honey bee)]
307	AD62201	AD	102670836	0	1	1	uncharacterized LOC102670836 [Apis dorsata (giant honeybee)]	0.045498	1440	1	1	0.209196	0	0	unknown	uncharacterized LOC409163 [Apis mellifera (honey bee)]
307	AF64028	AF	100871062	0	1	1	uncharacterized LOC100871062 [Apis florea (little honeybee)]	0.07275	1440	1	1	0.101337	0	0	unknown	uncharacterized LOC409163 [Apis mellifera (honey bee)]
307	AM64795	AM	409163	3.63968	0.0598991	1	uncharacterized LOC409163 [Apis mellifera (honey bee)]	0.072272	1440	2	0.992041	0.0431181	0.00795865	31.2365	unknown	uncharacterized LOC409163 [Apis mellifera (honey bee)]
307	BI60220	AP	409163	0	1	1	uncharacterized LOC409163 [Apis mellifera (honey bee)]	4e-06	1440	2	0.844325	0	0.155675	0.745011	unknown	uncharacterized LOC409163 [Apis mellifera (honey bee)]
308	AD60201	AD	102676448	0	1	1	uncharacterized LOC102676448 [Apis dorsata (giant honeybee)]	0.037766	570	1	1	0.128956	0	0	unknown	uncharacterized LOC551338 [Apis mellifera (honey bee)]
308	AF65267	AF	100866532	0	1	1	uncharacterized LOC100866532 [Apis florea (little honeybee)]	0.056984	570	1	1	0.451924	0	0	unknown	uncharacterized LOC551338 [Apis mellifera (honey bee)]
308	AM65191	AM	551338	0	1	1	uncharacterized LOC551338 [Apis mellifera (honey bee)]	0.038554	570	1	1	0.0582607	0	0	unknown	uncharacterized LOC551338 [Apis mellifera (honey bee)]
308	BI64950	AP	551338	0	1	1	uncharacterized LOC551338 [Apis mellifera (honey bee)]	0.676891	570	1	1	0.0585021	0	0	unknown	uncharacterized LOC551338 [Apis mellifera (honey bee)]
309	AD61348	AD	102679275	0	1	1	cysteine dioxygenase type 1 [Apis dorsata (giant honeybee)]	0.034787	642	1	1	0.0511536	0	0	known	cysteine dioxygenase type 1 [Apis mellifera (honey bee)]
309	AF61505	AF	105737315	0	1	1	cysteine dioxygenase type 1 [Apis florea (little honeybee)]	0.05289	642	1	1	0	0	0	known	cysteine dioxygenase type 1 [Apis mellifera (honey bee)]
309	AM67884	AM	726371	0	1	1	cysteine dioxygenase type 1 [Apis mellifera (honey bee)]	0.060276	642	1	1	0.0305881	0	0	known	cysteine dioxygenase type 1 [Apis mellifera (honey bee)]
309	BI70364	AP	726371	0	1	1	cysteine dioxygenase type 1 [Apis mellifera (honey bee)]	0.445111	642	2	0.758044	0	0.241956	0.690294	known	cysteine dioxygenase type 1 [Apis mellifera (honey bee)]
311	AD68581	AD	102677819	0	1	1	histone-lysine N-methyltransferase KMT5B-B-like [Apis dorsata (giant honeybee)]	0.026369	3348	1	1	0.0680415	0	0	known	histone-lysine N-methyltransferase KMT5B-B-like [Apis mellifera (honey bee)]
311	AF68317	AF	100864139	0	1	1	histone-lysine N-methyltransferase Suv4-20 [Apis florea (little honeybee)]	0.032611	3348	1	1	0.11866	0	0	known	histone-lysine N-methyltransferase KMT5B-B-like [Apis mellifera (honey bee)]
311	AM61862	AM	411906	0	1	1	histone-lysine N-methyltransferase KMT5B-B-like [Apis mellifera (honey bee)]	0.043328	3348	1	1	0.166478	0	0	known	histone-lysine N-methyltransferase KMT5B-B-like [Apis mellifera (honey bee)]
311	BI66277	AP	411906	0	1	1	histone-lysine N-methyltransferase KMT5B-B-like [Apis mellifera (honey bee)]	0.212625	3348	2	0.538381	0.0122175	0.461619	0.405428	known	histone-lysine N-methyltransferase KMT5B-B-like [Apis mellifera (honey bee)]
312	AD60007	AD	102673004	0	1	1	paired amphipathic helix protein Sin3a [Apis dorsata (giant honeybee)]	0.018116	3987	1	1	0	0	0	known	paired amphipathic helix protein Sin3a [Apis mellifera (honey bee)]
312	AF65616	AF	100872651	0	1	1	paired amphipathic helix protein Sin3a [Apis florea (little honeybee)]	0.026982	3987	1	1	0	0	0	known	paired amphipathic helix protein Sin3a [Apis mellifera (honey bee)]
312	AM67998	AM	409049	0	1	1	paired amphipathic helix protein Sin3a [Apis mellifera (honey bee)]	0.023104	3987	1	1	0	0	0	known	paired amphipathic helix protein Sin3a [Apis mellifera (honey bee)]
312	BI61732	AP	409049	3.16259	0.0767812	1	paired amphipathic helix protein Sin3a [Apis mellifera (honey bee)]	0.190636	3987	2	0.998572	0.0297498	0.00142814	3333.11	known	paired amphipathic helix protein Sin3a [Apis mellifera (honey bee)]
313	AD67734	AD	102673254	0	1	1	Golgi-specific brefeldin A-resistance guanine nucleotide exchange factor 1 [Apis dorsata (giant honeybee)]	0.034584	4959	1	1	0.0985776	0	0	known	Golgi-specific brefeldin A-resistance guanine nucleotide exchange factor 1 [Apis mellifera (honey bee)]
313	AF65840	AF	100868923	0	1	1	Golgi-specific brefeldin A-resistance guanine nucleotide exchange factor 1 [Apis florea (little honeybee)]	0.044402	4959	1	1	0.181226	0	0	known	Golgi-specific brefeldin A-resistance guanine nucleotide exchange factor 1 [Apis mellifera (honey bee)]
313	AM68509	AM	727312	0	1	1	Golgi-specific brefeldin A-resistance guanine nucleotide exchange factor 1 [Apis mellifera (honey bee)]	0.049615	4959	1	1	0.147782	0	0	known	Golgi-specific brefeldin A-resistance guanine nucleotide exchange factor 1 [Apis mellifera (honey bee)]
313	BI66810	AP	727312	7.05808	0.0103781	0.84872	Golgi-specific brefeldin A-resistance guanine nucleotide exchange factor 1 [Apis mellifera (honey bee)]	0.671164	4959	2	0.979715	0.0799198	0.0202848	7.6008	known	Golgi-specific brefeldin A-resistance guanine nucleotide exchange factor 1 [Apis mellifera (honey bee)]
314	AD81601	AD	Ado2b001575	3.62674	0.0603026	1	NO_refseq	0.084339	6921	2	0.997981	0.198055	0.00201895	114.204	known	cadherin-86C [Apis mellifera (honey bee)]
314	AF65723	AF	105735734	0.353845	0.361742	1	cadherin-86C [Apis florea (little honeybee)]	0.106703	6921	2	0.858495	0.0115841	0.141505	1.53656	known	cadherin-86C [Apis mellifera (honey bee)]
314	AM62839	AM	102655408	0.224203	0.395357	1	cadherin-86C [Apis mellifera (honey bee)]	0.119035	6921	2	0.812414	0.00488016	0.187586	1.2988	known	cadherin-86C [Apis mellifera (honey bee)]
314	BI67886	AP	102655408	0	1	1	cadherin-86C [Apis mellifera (honey bee)]	0.811728	6921	2	0.790344	0.0544019	0.209656	1.01077	known	cadherin-86C [Apis mellifera (honey bee)]
315	AD62209	AD	102671932	0	1	1	syntaxin-7 [Apis dorsata (giant honeybee)]	0.031798	813	1	1	0	0	0	known	syntaxin-7 [Apis mellifera (honey bee)]
315	AF64020	AF	100870696	0	1	1	syntaxin-7 [Apis florea (little honeybee)]	0.009755	813	1	1	0.274449	0	0	known	syntaxin-7 [Apis mellifera (honey bee)]
315	AM64788	AM	412816	0	1	1	syntaxin-7 [Apis mellifera (honey bee)]	0.03355	813	1	1	0.0404491	0	0	known	syntaxin-7 [Apis mellifera (honey bee)]
315	BI60212	AP	412816	0	1	1	syntaxin-7 [Apis mellifera (honey bee)]	0.031756	813	1	1	0.0576388	0	0	known	syntaxin-7 [Apis mellifera (honey bee)]
317	AD64698	AD	102681240	0	1	1	malignant T-cell-amplified sequence 1 homolog [Apis dorsata (giant honeybee)]	0.04215	546	1	1	0	0	0	known	malignant T-cell-amplified sequence 1 homolog [Apis mellifera (honey bee)]
317	AF62153	AF	100865976	0	1	1	malignant T-cell-amplified sequence 1 homolog [Apis florea (little honeybee)]	0.041909	546	1	1	0	0	0	known	malignant T-cell-amplified sequence 1 homolog [Apis mellifera (honey bee)]
317	AM61494	AM	726009	0	1	1	malignant T-cell-amplified sequence 1 homolog [Apis mellifera (honey bee)]	0.026814	546	1	1	0	0	0	known	malignant T-cell-amplified sequence 1 homolog [Apis mellifera (honey bee)]
317	BI65702	AP	726009	0	1	1	malignant T-cell-amplified sequence 1 homolog [Apis mellifera (honey bee)]	0.040071	546	1	1	0.0607859	0	0	known	malignant T-cell-amplified sequence 1 homolog [Apis mellifera (honey bee)]
319	AD66635	AD	102675054	0	1	1	uncharacterized LOC102675054 [Apis dorsata (giant honeybee)]	0.022092	723	1	1	0.0985406	0	0	unknown	uncharacterized LOC100577121 [Apis mellifera (honey bee)]
319	AF60581	AF	100866440	0	1	1	uncharacterized LOC100866440 [Apis florea (little honeybee)]	0.058946	723	1	1	0.0374491	0	0	unknown	uncharacterized LOC100577121 [Apis mellifera (honey bee)]
319	AM68214	AM	100577121	0	1	1	uncharacterized LOC100577121 [Apis mellifera (honey bee)]	0.034768	723	1	1	0.386711	0	0	unknown	uncharacterized LOC100577121 [Apis mellifera (honey bee)]
319	BI69627	AP	100577121	0	1	1	uncharacterized LOC100577121 [Apis mellifera (honey bee)]	0.101813	723	1	1	0.231995	0	0	unknown	uncharacterized LOC100577121 [Apis mellifera (honey bee)]
320	AD63088	AD	102672390	0	1	1	NTF2-related export protein [Apis dorsata (giant honeybee)]	0.047264	405	1	1	0	0	0	known	NTF2-related export protein [Apis mellifera (honey bee)]
320	AF66814	AF	100864997	0	1	1	NTF2-related export protein [Apis florea (little honeybee)]	0.010685	405	1	1	0	0	0	known	NTF2-related export protein [Apis mellifera (honey bee)]
320	AM61141	AM	413378	0	1	1	NTF2-related export protein [Apis mellifera (honey bee)]	0.014562	405	1	1	0	0	0	known	NTF2-related export protein [Apis mellifera (honey bee)]
320	BI63605	AP	413378	0	1	1	NTF2-related export protein [Apis mellifera (honey bee)]	0.022682	405	1	1	0.03751	0	0	known	NTF2-related export protein [Apis mellifera (honey bee)]
321	AD61006	AD	102672472	0	1	1	antifreeze protein Maxi-like [Apis dorsata (giant honeybee)]	0.042586	873	1	1	0.197743	0	0	known	silk fibroin 1 [Apis mellifera (honey bee)]
321	AF69891	AF	100863504	0.00720102	0.485397	1	antifreeze protein Maxi-like [Apis florea (little honeybee)]	0.028668	873	1	1	1.23336	0	0	known	silk fibroin 1 [Apis mellifera (honey bee)]
321	AM67459	AM	724771	0	1	1	silk fibroin 1 [Apis mellifera (honey bee)]	0.122206	873	1	1	0.163959	0	0	known	silk fibroin 1 [Apis mellifera (honey bee)]
321	BT66684	AP	724771	0.265675	0.383932	1	silk fibroin 1 [Apis mellifera (honey bee)]	3.57797	873	2	0.776124	0.0843971	0.223876	1.49512	known	silk fibroin 1 [Apis mellifera (honey bee)]
322	AD62812	AD	102681015	0	1	1	uncharacterized LOC102681015 [Apis dorsata (giant honeybee)]	0.014463	669	1	1	0.180394	0	0	unknown	uncharacterized LOC552171 [Apis mellifera (honey bee)]
322	AF60077	AF	100870446	0	1	1	uncharacterized LOC100870446 [Apis florea (little honeybee)]	0.038715	669	1	1	0	0	0	unknown	uncharacterized LOC552171 [Apis mellifera (honey bee)]
322	AM62684	AM	552171	0	1	1	uncharacterized LOC552171 [Apis mellifera (honey bee)]	0.014616	669	1	1	0	0	0	unknown	uncharacterized LOC552171 [Apis mellifera (honey bee)]
322	BI67919	AP	552171	0	1	1	uncharacterized LOC552171 [Apis mellifera (honey bee)]	0.198661	669	1	1	0.107758	0	0	unknown	uncharacterized LOC552171 [Apis mellifera (honey bee)]
324	AD61239	AD	102680836	0	1	1	uncharacterized LOC102680836 [Apis dorsata (giant honeybee)]	0.073093	411	1	1	0	0	0	unknown	uncharacterized LOC102656231 [Apis mellifera (honey bee)]
324	AF67239	AF	105736233	0	1	1	uncharacterized LOC105736233 [Apis florea (little honeybee)]	0.13238	411	1	1	0.0142269	0	0	unknown	uncharacterized LOC102656231 [Apis mellifera (honey bee)]
324	AM68851	AM	102656231	0	1	1	uncharacterized LOC102656231 [Apis mellifera (honey bee)]	0.076114	411	1	1	0.0361893	0	0	unknown	uncharacterized LOC102656231 [Apis mellifera (honey bee)]
324	BI70488	AP	102656231	0	1	1	uncharacterized LOC102656231 [Apis mellifera (honey bee)]	0.00558	411	1	1	0.03999	0	0	unknown	uncharacterized LOC102656231 [Apis mellifera (honey bee)]
326	AD66166	AD	102678359	0	1	1	snRNA-activating protein complex subunit 1 [Apis dorsata (giant honeybee)]	0.025564	582	1	1	0	0	0	known	snRNA-activating protein complex subunit 1 [Apis mellifera (honey bee)]
326	AF65961	AF	100865554	0	1	1	snRNA-activating protein complex subunit 1 [Apis florea (little honeybee)]	0.018671	582	1	1	0	0	0	known	snRNA-activating protein complex subunit 1 [Apis mellifera (honey bee)]
326	AM68414	AM	726474	0	1	1	snRNA-activating protein complex subunit 1 [Apis mellifera (honey bee)]	0.04338	582	1	1	0.0349414	0	0	known	snRNA-activating protein complex subunit 1 [Apis mellifera (honey bee)]
326	BI69698	AP	726474	0	1	1	snRNA-activating protein complex subunit 1 [Apis mellifera (honey bee)]	0.414737	582	1	1	0.229138	0	0	known	snRNA-activating protein complex subunit 1 [Apis mellifera (honey bee)]
329	AD61420	AD	102674244	0	1	1	partitioning defective 3 homolog [Apis dorsata (giant honeybee)]	0.035779	2832	1	1	0.0793403	0	0	known	partitioning defective 3 homolog [Apis mellifera (honey bee)]
329	AF63499	AF	105735114	0	1	1	partitioning defective 3 homolog [Apis florea (little honeybee)]	0.032547	2832	1	1	0.0140967	0	0	known	partitioning defective 3 homolog [Apis mellifera (honey bee)]
329	AM67926	AM	726759	0	1	1	partitioning defective 3 homolog [Apis mellifera (honey bee)]	0.054592	2832	1	1	0.0489496	0	0	known	partitioning defective 3 homolog [Apis mellifera (honey bee)]
329	BI62357	AP	726759	0	1	1	partitioning defective 3 homolog [Apis mellifera (honey bee)]	0.144695	2832	1	1	0.0663007	0	0	known	partitioning defective 3 homolog [Apis mellifera (honey bee)]
331	AD63379	AD	102671408	0	1	1	histone-lysine N-methyltransferase SETD1 [Apis dorsata (giant honeybee)]	0.024364	4476	1	1	0.0450165	0	0	known	histone-lysine N-methyltransferase SETD1 [Apis mellifera (honey bee)]
331	AF61207	AF	100867676	0	1	1	histone-lysine N-methyltransferase SETD1 [Apis florea (little honeybee)]	0.040314	4476	1	1	0.0356338	0	0	known	histone-lysine N-methyltransferase SETD1 [Apis mellifera (honey bee)]
331	AM60101	AM	411985	0	1	1	histone-lysine N-methyltransferase SETD1 [Apis mellifera (honey bee)]	0.034207	4476	1	1	0.0679409	0	0	known	histone-lysine N-methyltransferase SETD1 [Apis mellifera (honey bee)]
331	BI63807	AP	411985	0	1	1	histone-lysine N-methyltransferase SETD1 [Apis mellifera (honey bee)]	4e-06	4476	1	1	0.059544	0	0	known	histone-lysine N-methyltransferase SETD1 [Apis mellifera (honey bee)]
332	AD61787	AD	102673504	0	1	1	pupal cuticle protein-like [Apis dorsata (giant honeybee)]	0.037739	666	1	1	0.341594	0	0	unknown	uncharacterized LOC725838 [Apis mellifera (honey bee)]
332	AF64315	AF	100870945	0	1	1	uncharacterized LOC100870945 [Apis florea (little honeybee)]	0.120029	666	1	1	0.044786	0	0	unknown	uncharacterized LOC725838 [Apis mellifera (honey bee)]
332	AM65412	AM	725838	0	1	1	uncharacterized LOC725838 [Apis mellifera (honey bee)]	0.100842	666	1	1	0.154674	0	0	unknown	uncharacterized LOC725838 [Apis mellifera (honey bee)]
332	BI67462	AP	725838	0	1	1	uncharacterized LOC725838 [Apis mellifera (honey bee)]	0.364355	666	1	1	0.0844839	0	0	unknown	uncharacterized LOC725838 [Apis mellifera (honey bee)]
334	AD66941	AD	102672268	0	1	1	myosin regulatory light chain sqh [Apis dorsata (giant honeybee)]	0.063259	522	1	1	0	0	0	known	myosin regulatory light chain sqh [Apis mellifera (honey bee)]
334	AF64740	AF	100871935	0	1	1	myosin regulatory light chain sqh [Apis florea (little honeybee)]	0.082176	522	1	1	0	0	0	known	myosin regulatory light chain sqh [Apis mellifera (honey bee)]
334	AM66739	AM	550973	0	1	1	myosin regulatory light chain sqh [Apis mellifera (honey bee)]	0.064871	522	1	1	0	0	0	known	myosin regulatory light chain sqh [Apis mellifera (honey bee)]
334	BI60337	AP	550973	0	1	1	myosin regulatory light chain sqh [Apis mellifera (honey bee)]	0.005527	522	1	1	0.00338094	0	0	known	myosin regulatory light chain sqh [Apis mellifera (honey bee)]
335	AD69811	AD	102675344	0	1	1	uncharacterized LOC102675344 [Apis dorsata (giant honeybee)]	0.054529	705	1	1	0.281025	0	0	unknown	uncharacterized LOC107965011 [Apis mellifera (honey bee)]
335	AF60878	AF	105736721	0	1	1	uncharacterized LOC105736721 [Apis florea (little honeybee)]	0.06001	705	1	1	0.104847	0	0	unknown	uncharacterized LOC107965011 [Apis mellifera (honey bee)]
335	AM65862	AM	107965011	5.70921	0.0206488	1	uncharacterized LOC107965011 [Apis mellifera (honey bee)]	0.117679	705	2	0.994488	0.205947	0.00551174	86.1386	unknown	uncharacterized LOC107965011 [Apis mellifera (honey bee)]
335	BI62898	AP	107965011	0	1	1	uncharacterized LOC107965011 [Apis mellifera (honey bee)]	0.06928	705	1	1	0.239191	0	0	unknown	uncharacterized LOC107965011 [Apis mellifera (honey bee)]
337	AD62645	AD	102675160	0	1	1	transmembrane protein 35A [Apis dorsata (giant honeybee)]	0.029342	468	1	1	0.119128	0	0	known	transmembrane protein 35A [Apis mellifera (honey bee)]
337	AF64389	AF	100864352	0	1	1	transmembrane protein 35A [Apis florea (little honeybee)]	0.098222	468	1	1	0.0288852	0	0	known	transmembrane protein 35A [Apis mellifera (honey bee)]
337	AM69547	AM	551755	0	1	1	transmembrane protein 35A [Apis mellifera (honey bee)]	0.013411	468	1	1	0	0	0	known	transmembrane protein 35A [Apis mellifera (honey bee)]
337	BI63113	AP	551755	0	1	1	transmembrane protein 35A [Apis mellifera (honey bee)]	0.672959	468	1	1	0.0210937	0	0	known	transmembrane protein 35A [Apis mellifera (honey bee)]
339	AD62667	AD	102680163	0	1	1	uncharacterized LOC102680163 [Apis dorsata (giant honeybee)]	0.058398	1893	1	1	0.110672	0	0	unknown	uncharacterized LOC100578613 [Apis mellifera (honey bee)]
339	AF66341	AF	100867449	0	1	1	uncharacterized LOC100867449 [Apis florea (little honeybee)]	0.051099	1893	1	1	0.257136	0	0	unknown	uncharacterized LOC100578613 [Apis mellifera (honey bee)]
339	AM67732	AM	100578613	0	1	1	uncharacterized LOC100578613 [Apis mellifera (honey bee)]	0.049197	1893	1	1	0.14029	0	0	unknown	uncharacterized LOC100578613 [Apis mellifera (honey bee)]
339	BI65825	AP	100578613	2.22347	0.125882	1	uncharacterized LOC100578613 [Apis mellifera (honey bee)]	4e-06	1893	2	0.979974	0.0610961	0.0200264	4.48785	unknown	uncharacterized LOC100578613 [Apis mellifera (honey bee)]
341	AD61772	AD	102672970	0	1	1	ecdysone receptor-like [Apis dorsata (giant honeybee)]	4e-06	1248	1	1	0	0	0	known	ecdysone receptor [Apis mellifera (honey bee)]
341	AF64333	AF	100872217	0	1	1	ecdysone receptor [Apis florea (little honeybee)]	0.09194	1248	1	1	0	0	0	known	ecdysone receptor [Apis mellifera (honey bee)]
341	AM65386	AM	406084	0	1	1	ecdysone receptor [Apis mellifera (honey bee)]	0.123083	1248	1	1	0	0	0	known	ecdysone receptor [Apis mellifera (honey bee)]
341	BI67485	AP	406084	0	1	1	ecdysone receptor [Apis mellifera (honey bee)]	0.439195	1248	1	1	0.013901	0	0	known	ecdysone receptor [Apis mellifera (honey bee)]
342	AD65243	AD	102674034	0	1	1	zinc finger protein 423 [Apis dorsata (giant honeybee)]	0.061679	3597	1	1	0.119031	0	0	known	zinc finger protein 423 [Apis mellifera (honey bee)]
342	AF65434	AF	100870948	0	1	1	zinc finger protein 423 [Apis florea (little honeybee)]	0.072256	3597	1	1	0.10614	0	0	known	zinc finger protein 423 [Apis mellifera (honey bee)]
342	AM68314	AM	413466	0	1	1	zinc finger protein 423 [Apis mellifera (honey bee)]	0.117708	3597	1	1	0.0641239	0	0	known	zinc finger protein 423 [Apis mellifera (honey bee)]
342	BI60735	AP	413466	0	1	1	zinc finger protein 423 [Apis mellifera (honey bee)]	0.16312	3597	2	0.800281	0.0160461	0.199719	0.32916	known	zinc finger protein 423 [Apis mellifera (honey bee)]
343	AD66097	AD	102673338	0	1	1	39S ribosomal protein L19, mitochondrial [Apis dorsata (giant honeybee)]	0.060391	870	1	1	0.125858	0	0	known	39S ribosomal protein L19, mitochondrial [Apis mellifera (honey bee)]
343	AF68370	AF	100870118	0	1	1	39S ribosomal protein L19, mitochondrial [Apis florea (little honeybee)]	0.057711	870	1	1	0.284175	0	0	known	39S ribosomal protein L19, mitochondrial [Apis mellifera (honey bee)]
343	AM61915	AM	552593	0	1	1	39S ribosomal protein L19, mitochondrial [Apis mellifera (honey bee)]	0.080695	870	1	1	0.600346	0	0	known	39S ribosomal protein L19, mitochondrial [Apis mellifera (honey bee)]
343	BI69222	AP	552593	6.60953	0.013041	0.959179	39S ribosomal protein L19, mitochondrial [Apis mellifera (honey bee)]	4e-06	870	2	0.764233	0	0.235767	3.23149	known	39S ribosomal protein L19, mitochondrial [Apis mellifera (honey bee)]
344	AD65393	AD	102678073	0	1	1	potassium/sodium hyperpolarization-activated cyclic nucleotide-gated channel 3 [Apis dorsata (giant honeybee)]	0.023175	1896	1	1	0	0	0	known	hyperpolarization-activated ion channel [Apis mellifera (honey bee)]
344	AF63003	AF	100865854	0	1	1	potassium/sodium hyperpolarization-activated cyclic nucleotide-gated channel 2 [Apis florea (little honeybee)]	0.028286	1896	1	1	0	0	0	known	hyperpolarization-activated ion channel [Apis mellifera (honey bee)]
344	AM64854	AM	406072	0	1	1	hyperpolarization-activated ion channel [Apis mellifera (honey bee)]	0.036852	1896	1	1	0	0	0	known	hyperpolarization-activated ion channel [Apis mellifera (honey bee)]
344	BI65841	AP	406072	0	1	1	hyperpolarization-activated ion channel [Apis mellifera (honey bee)]	0.147117	1896	1	1	0	0	0	known	hyperpolarization-activated ion channel [Apis mellifera (honey bee)]
347	AD64041	AD	102680432	0	1	1	uncharacterized LOC102680432 [Apis dorsata (giant honeybee)]	0.062101	3195	1	1	0.131393	0	0	unknown	uncharacterized LOC100577198 [Apis mellifera (honey bee)]
347	AF66947	AF	100865120	6.56001	0.0133743	0.972269	protein javelin [Apis florea (little honeybee)]	0.055098	3195	2	0.998618	0.135109	0.00138165	131.748	unknown	uncharacterized LOC100577198 [Apis mellifera (honey bee)]
347	AM69802	AM	100577198	0	1	1	uncharacterized LOC100577198 [Apis mellifera (honey bee)]	0.051077	3195	1	1	0.140589	0	0	unknown	uncharacterized LOC100577198 [Apis mellifera (honey bee)]
347	BI61633	AP	100577198	0	1	1	uncharacterized LOC100577198 [Apis mellifera (honey bee)]	1.14603	3195	2	0.925181	0.0642631	0.0748187	1.07618	unknown	uncharacterized LOC100577198 [Apis mellifera (honey bee)]
348	AD60281	AD	102671776	0	1	1	uncharacterized LOC102671776 [Apis dorsata (giant honeybee)]	0.09851	1335	1	1	0.375012	0	0	unknown	uncharacterized LOC100576192 [Apis mellifera (honey bee)]
348	AF60866	AF	100870602	0	1	1	uncharacterized LOC100870602 [Apis florea (little honeybee)]	0.096599	1335	1	1	0.411207	0	0	unknown	uncharacterized LOC100576192 [Apis mellifera (honey bee)]
348	AM65875	AM	100576192	0	1	1	uncharacterized LOC100576192 [Apis mellifera (honey bee)]	0.103571	1335	1	1	0.448016	0	0	unknown	uncharacterized LOC100576192 [Apis mellifera (honey bee)]
348	BI62913	AP	100576192	0	1	1	uncharacterized LOC100576192 [Apis mellifera (honey bee)]	0.415181	1335	1	1	0.21957	0	0	unknown	uncharacterized LOC100576192 [Apis mellifera (honey bee)]
349	AD65014	AD	102680622	0	1	1	uncharacterized LOC102680622 [Apis dorsata (giant honeybee)]	0.058636	390	1	1	0.158993	0	0	unknown	uncharacterized LOC100577810 [Apis mellifera (honey bee)]
349	AF70352	AF	100870764	0	1	1	uncharacterized LOC100870764 [Apis florea (little honeybee)]	0.075009	390	1	1	0.298139	0	0	unknown	uncharacterized LOC100577810 [Apis mellifera (honey bee)]
349	AM62178	AM	100577810	0	1	1	uncharacterized LOC100577810 [Apis mellifera (honey bee)]	0.064723	390	1	1	0.358349	0	0	unknown	uncharacterized LOC100577810 [Apis mellifera (honey bee)]
349	BI62041	AP	100577810	11.5806	0.00105042	0.256912	uncharacterized LOC100577810 [Apis mellifera (honey bee)]	0.018993	390	2	0.9078	0.0918756	0.0922002	850.786	unknown	uncharacterized LOC100577810 [Apis mellifera (honey bee)]
350	AD67568	AD	102670820	0	1	1	protein takeout-like [Apis dorsata (giant honeybee)]	0.043964	720	1	1	0.0529716	0	0	known	protein takeout [Apis mellifera (honey bee)]
350	AF61067	AF	100872833	0	1	1	protein takeout-like [Apis florea (little honeybee)]	0.105831	720	1	1	0.112542	0	0	known	protein takeout [Apis mellifera (honey bee)]
350	AM65683	AM	552773	0	1	1	protein takeout [Apis mellifera (honey bee)]	0.087671	720	1	1	0.0716233	0	0	known	protein takeout [Apis mellifera (honey bee)]
350	BI61011	AP	552773	0.731215	0.28663	1	protein takeout [Apis mellifera (honey bee)]	0.015058	720	2	0.972026	0.0697918	0.0279738	2.64197	known	protein takeout [Apis mellifera (honey bee)]
352	AD64496	AD	102681024	0	1	1	aryl hydrocarbon receptor protein 1 [Apis dorsata (giant honeybee)]	0.044841	1473	1	1	0	0	0	known	aryl hydrocarbon receptor protein 1 [Apis mellifera (honey bee)]
352	AF62319	AF	100870456	0	1	1	aryl hydrocarbon receptor-like [Apis florea (little honeybee)]	0.059751	1473	1	1	0	0	0	known	aryl hydrocarbon receptor protein 1 [Apis mellifera (honey bee)]
352	AM65147	AM	411264	0	1	1	aryl hydrocarbon receptor protein 1 [Apis mellifera (honey bee)]	0.075308	1473	1	1	0.0197422	0	0	known	aryl hydrocarbon receptor protein 1 [Apis mellifera (honey bee)]
352	BI67990	AP	411264	0	1	1	aryl hydrocarbon receptor protein 1 [Apis mellifera (honey bee)]	0.555725	1473	2	0.957777	0	0.0422231	0.390483	known	aryl hydrocarbon receptor protein 1 [Apis mellifera (honey bee)]
353	AD61541	AD	102671519	0	1	1	protein C12orf4 homolog [Apis dorsata (giant honeybee)]	0.032323	1221	1	1	0	0	0	known	protein C12orf4 homolog [Apis mellifera (honey bee)]
353	AF60022	AF	100866129	0	1	1	protein C12orf4 homolog [Apis florea (little honeybee)]	0.027451	1221	1	1	0.0431732	0	0	known	protein C12orf4 homolog [Apis mellifera (honey bee)]
353	AM61718	AM	410871	0	1	1	protein C12orf4 homolog [Apis mellifera (honey bee)]	0.028422	1221	1	1	0.0748813	0	0	known	protein C12orf4 homolog [Apis mellifera (honey bee)]
353	BI61509	AP	410871	0	1	1	protein C12orf4 homolog [Apis mellifera (honey bee)]	4e-06	1221	2	0.909405	0	0.0905953	0.80121	known	protein C12orf4 homolog [Apis mellifera (honey bee)]
354	AD68792	AD	102672902	0	1	1	fidgetin-like protein 1 [Apis dorsata (giant honeybee)]	0.042651	1926	1	1	0.147003	0	0	known	fidgetin-like protein 1 [Apis mellifera (honey bee)]
354	AF69755	AF	100871203	0	1	1	fidgetin-like protein 1 [Apis florea (little honeybee)]	0.058928	1926	1	1	0.130518	0	0	known	fidgetin-like protein 1 [Apis mellifera (honey bee)]
354	AM63778	AM	552806	0	1	1	fidgetin-like protein 1 [Apis mellifera (honey bee)]	0.049782	1926	1	1	0.182014	0	0	known	fidgetin-like protein 1 [Apis mellifera (honey bee)]
354	BI69445	AP	552806	0.905005	0.259099	1	fidgetin-like protein 1 [Apis mellifera (honey bee)]	4e-06	1926	2	0.971708	0.0954067	0.0282918	2.29709	known	fidgetin-like protein 1 [Apis mellifera (honey bee)]
356	AD66677	AD	102674532	0	1	1	NADPH-dependent diflavin oxidoreductase 1 [Apis dorsata (giant honeybee)]	0.032058	2355	1	1	0.276342	0	0	known	NADPH-dependent diflavin oxidoreductase 1 [Apis mellifera (honey bee)]
356	AF60698	AF	100867116	0	1	1	NADPH-dependent diflavin oxidoreductase 1 [Apis florea (little honeybee)]	0.035866	2355	1	1	0.198323	0	0	known	NADPH-dependent diflavin oxidoreductase 1 [Apis mellifera (honey bee)]
356	AM64392	AM	552491	0	1	1	NADPH-dependent diflavin oxidoreductase 1 [Apis mellifera (honey bee)]	0.04836	2355	1	1	0.106246	0	0	known	NADPH-dependent diflavin oxidoreductase 1 [Apis mellifera (honey bee)]
356	BI65646	AP	552491	0	1	1	NADPH-dependent diflavin oxidoreductase 1 [Apis mellifera (honey bee)]	4e-06	2355	2	0.777486	0.0145897	0.222514	0.626823	known	NADPH-dependent diflavin oxidoreductase 1 [Apis mellifera (honey bee)]
357	AD60409	AD	102678604	0	1	1	epimerase family protein SDR39U1 [Apis dorsata (giant honeybee)]	0.045463	891	1	1	0.0783064	0	0	known	epimerase family protein SDR39U1 [Apis mellifera (honey bee)]
357	AF61027	AF	100867078	0	1	1	epimerase family protein SDR39U1 [Apis florea (little honeybee)]	0.063472	891	1	1	0.0472835	0	0	known	epimerase family protein SDR39U1 [Apis mellifera (honey bee)]
357	AM65725	AM	412276	0	1	1	epimerase family protein SDR39U1 [Apis mellifera (honey bee)]	0.026934	891	1	1	0.0263026	0	0	known	epimerase family protein SDR39U1 [Apis mellifera (honey bee)]
357	BI61407	AP	412276	0	1	1	epimerase family protein SDR39U1 [Apis mellifera (honey bee)]	0.074472	891	1	1	0.0873389	0	0	known	epimerase family protein SDR39U1 [Apis mellifera (honey bee)]
361	AD68493	AD	102679759	0	1	1	peptidyl-prolyl cis-trans isomerase [Apis dorsata (giant honeybee)]	0.050295	492	1	1	0	0	0	known	peptidyl-prolyl cis-trans isomerase [Apis mellifera (honey bee)]
361	AF69337	AF	100866709	0	1	1	peptidyl-prolyl cis-trans isomerase [Apis florea (little honeybee)]	0.051019	492	1	1	0.256481	0	0	known	peptidyl-prolyl cis-trans isomerase [Apis mellifera (honey bee)]
361	AM69961	AM	724326	0	1	1	peptidyl-prolyl cis-trans isomerase [Apis mellifera (honey bee)]	0.048019	492	1	1	0.0358825	0	0	known	peptidyl-prolyl cis-trans isomerase [Apis mellifera (honey bee)]
361	BI68191	AP	724326	0	1	1	peptidyl-prolyl cis-trans isomerase [Apis mellifera (honey bee)]	0.264073	492	1	1	0.0460469	0	0	known	peptidyl-prolyl cis-trans isomerase [Apis mellifera (honey bee)]
362	AD64299	AD	102673515	0	1	1	peptidyl-tRNA hydrolase ICT1, mitochondrial [Apis dorsata (giant honeybee)]	0.09058	594	1	1	0.309945	0	0	known	peptidyl-tRNA hydrolase ICT1, mitochondrial [Apis mellifera (honey bee)]
362	AF63152	AF	100866068	0	1	1	peptidyl-tRNA hydrolase ICT1, mitochondrial [Apis florea (little honeybee)]	0.077849	594	1	1	0.0998857	0	0	known	peptidyl-tRNA hydrolase ICT1, mitochondrial [Apis mellifera (honey bee)]
362	AM66683	AM	410376	3.50432	0.0642616	1	peptidyl-tRNA hydrolase ICT1, mitochondrial [Apis mellifera (honey bee)]	0.065744	594	2	0.992662	0.225325	0.00733806	10000	known	peptidyl-tRNA hydrolase ICT1, mitochondrial [Apis mellifera (honey bee)]
362	BI69924	AP	410376	1.92354	0.147758	1	peptidyl-tRNA hydrolase ICT1, mitochondrial [Apis mellifera (honey bee)]	0.217123	594	2	0.873787	0.0660029	0.126213	2.79313	known	peptidyl-tRNA hydrolase ICT1, mitochondrial [Apis mellifera (honey bee)]
363	AD67980	AD	102672456	0	1	1	28S ribosomal protein S2, mitochondrial [Apis dorsata (giant honeybee)]	0.039558	756	1	1	0.109388	0	0	known	28S ribosomal protein S2, mitochondrial [Apis mellifera (honey bee)]
363	AF62737	AF	100865224	0	1	1	28S ribosomal protein S2, mitochondrial [Apis florea (little honeybee)]	0.032588	756	1	1	0.231871	0	0	known	28S ribosomal protein S2, mitochondrial [Apis mellifera (honey bee)]
363	AM67177	AM	411862	1.70971	0.165808	1	28S ribosomal protein S2, mitochondrial [Apis mellifera (honey bee)]	0.061899	756	2	0.953726	0	0.0462743	5.71497	known	28S ribosomal protein S2, mitochondrial [Apis mellifera (honey bee)]
363	BI63536	AP	411862	0.527311	0.324019	1	28S ribosomal protein S2, mitochondrial [Apis mellifera (honey bee)]	0.03166	756	2	0.82216	0.0617828	0.17784	1.64702	known	28S ribosomal protein S2, mitochondrial [Apis mellifera (honey bee)]
364	AD67140	AD	102674582	0	1	1	zinc finger protein 2 homolog [Apis dorsata (giant honeybee)]	0.02243	600	1	1	0.0700808	0	0	known	zinc finger protein 3 [Apis mellifera (honey bee)]
364	AF68531	AF	100870714	0	1	1	zinc finger protein 570-like [Apis florea (little honeybee)]	0.015872	600	1	1	0	0	0	known	zinc finger protein 3 [Apis mellifera (honey bee)]
364	AM69593	AM	100578694	0	1	1	zinc finger protein 3 [Apis mellifera (honey bee)]	0.042288	600	1	1	0	0	0	known	zinc finger protein 3 [Apis mellifera (honey bee)]
364	BI65438	AP	100578694	0	1	1	zinc finger protein 3 [Apis mellifera (honey bee)]	0.528728	600	2	0.893509	0	0.106491	0.425233	known	zinc finger protein 3 [Apis mellifera (honey bee)]
365	AD62263	AD	102674727	0	1	1	eukaryotic translation initiation factor 5B [Apis dorsata (giant honeybee)]	0.041376	2454	1	1	0.0356794	0	0	known	eukaryotic translation initiation factor 5B [Apis mellifera (honey bee)]
365	AF61952	AF	100870728	0	1	1	eukaryotic translation initiation factor 5B [Apis florea (little honeybee)]	0.057112	2454	1	1	0.0149412	0	0	known	eukaryotic translation initiation factor 5B [Apis mellifera (honey bee)]
365	AM69369	AM	408556	0	1	1	eukaryotic translation initiation factor 5B [Apis mellifera (honey bee)]	0.041394	2454	1	1	0	0	0	known	eukaryotic translation initiation factor 5B [Apis mellifera (honey bee)]
365	BI66598	AP	408556	0.429599	0.344448	1	eukaryotic translation initiation factor 5B [Apis mellifera (honey bee)]	0.0178	2454	2	0.993501	0.0341504	0.00649911	4.14102	known	eukaryotic translation initiation factor 5B [Apis mellifera (honey bee)]
369	AD63182	AD	102681805	0	1	1	beta carbonic anhydrase 1 [Apis dorsata (giant honeybee)]	0.038232	765	1	1	0.35749	0	0	known	beta carbonic anhydrase 1 [Apis mellifera (honey bee)]
369	AF63649	AF	100868985	0	1	1	beta carbonic anhydrase 1 [Apis florea (little honeybee)]	0.067205	765	1	1	0.111301	0	0	known	beta carbonic anhydrase 1 [Apis mellifera (honey bee)]
369	AM66549	AM	725877	0	1	1	beta carbonic anhydrase 1 [Apis mellifera (honey bee)]	0.053685	765	1	1	0.135416	0	0	known	beta carbonic anhydrase 1 [Apis mellifera (honey bee)]
369	BI64114	AP	725877	0.00518582	0.487742	1	beta carbonic anhydrase 1 [Apis mellifera (honey bee)]	0.462519	765	2	0.928553	0.0717756	0.0714472	1.20779	known	beta carbonic anhydrase 1 [Apis mellifera (honey bee)]
374	AD64218	AD	102676958	0	1	1	dnaJ homolog subfamily C member 28 [Apis dorsata (giant honeybee)]	0.064194	687	1	1	0.0185355	0	0	known	dnaJ homolog subfamily C member 28 [Apis mellifera (honey bee)]
374	AF61684	AF	100868363	0	1	1	dnaJ homolog subfamily C member 28 [Apis florea (little honeybee)]	0.033547	687	1	1	0.303475	0	0	known	dnaJ homolog subfamily C member 28 [Apis mellifera (honey bee)]
374	AM62470	AM	551875	0	1	1	dnaJ homolog subfamily C member 28 [Apis mellifera (honey bee)]	0.035869	687	1	1	0.133053	0	0	known	dnaJ homolog subfamily C member 28 [Apis mellifera (honey bee)]
374	BI65118	AP	551875	0	1	1	dnaJ homolog subfamily C member 28 [Apis mellifera (honey bee)]	0.278484	687	1	1	0.125037	0	0	known	dnaJ homolog subfamily C member 28 [Apis mellifera (honey bee)]
375	AD63981	AD	102677248	0	1	1	ubiquitin-like protein 7 [Apis dorsata (giant honeybee)]	0.016348	1041	1	1	0.0500544	0	0	known	ubiquitin-like protein 7 [Apis mellifera (honey bee)]
375	AF69683	AF	100865931	0	1	1	ubiquitin-like protein 7 [Apis florea (little honeybee)]	0.038831	1041	1	1	0	0	0	known	ubiquitin-like protein 7 [Apis mellifera (honey bee)]
375	AM67487	AM	552170	0	1	1	ubiquitin-like protein 7 [Apis mellifera (honey bee)]	0.027852	1041	1	1	0	0	0	known	ubiquitin-like protein 7 [Apis mellifera (honey bee)]
375	BI66657	AP	552170	0	1	1	ubiquitin-like protein 7 [Apis mellifera (honey bee)]	0.156409	1041	1	1	0.0872871	0	0	known	ubiquitin-like protein 7 [Apis mellifera (honey bee)]
376	AD63238	AD	102673240	0	1	1	receptor-type tyrosine-protein phosphatase kappa [Apis dorsata (giant honeybee)]	0.01117	2115	1	1	0.0636755	0	0	known	receptor-type tyrosine-protein phosphatase kappa [Apis mellifera (honey bee)]
376	AF61082	AF	100869087	0	1	1	receptor-type tyrosine-protein phosphatase kappa [Apis florea (little honeybee)]	0.065274	2115	1	1	0.00901524	0	0	known	receptor-type tyrosine-protein phosphatase kappa [Apis mellifera (honey bee)]
376	AM65666	AM	412960	0	1	1	receptor-type tyrosine-protein phosphatase kappa [Apis mellifera (honey bee)]	0.047308	2115	1	1	0.0117048	0	0	known	receptor-type tyrosine-protein phosphatase kappa [Apis mellifera (honey bee)]
376	BI60994	AP	412960	0	1	1	receptor-type tyrosine-protein phosphatase kappa [Apis mellifera (honey bee)]	0.152913	2115	1	1	0.022909	0	0	known	receptor-type tyrosine-protein phosphatase kappa [Apis mellifera (honey bee)]
377	AD67897	AD	102675612	0	1	1	tubulin-specific chaperone cofactor E-like protein [Apis dorsata (giant honeybee)]	0.0633	1500	1	1	0.0113694	0	0	known	tubulin-specific chaperone cofactor E-like protein [Apis mellifera (honey bee)]
377	AF62818	AF	100864752	0	1	1	tubulin-specific chaperone cofactor E-like protein [Apis florea (little honeybee)]	0.076931	1500	1	1	0.0214096	0	0	known	tubulin-specific chaperone cofactor E-like protein [Apis mellifera (honey bee)]
377	AM67330	AM	552804	0	1	1	tubulin-specific chaperone cofactor E-like protein [Apis mellifera (honey bee)]	0.063776	1500	1	1	0.0106306	0	0	known	tubulin-specific chaperone cofactor E-like protein [Apis mellifera (honey bee)]
377	BI63453	AP	552804	0	1	1	tubulin-specific chaperone cofactor E-like protein [Apis mellifera (honey bee)]	0.3	1500	1	1	0.0252088	0	0	known	tubulin-specific chaperone cofactor E-like protein [Apis mellifera (honey bee)]
378	AD64935	AD	102671809	0	1	1	uncharacterized LOC102671809 [Apis dorsata (giant honeybee)]	0.051953	759	1	1	0.37345	0	0	unknown	uncharacterized LOC100577506 [Apis mellifera (honey bee)]
378	AF69206	AF	100865635	0	1	1	uncharacterized LOC100865635 [Apis florea (little honeybee)]	0.066814	759	1	1	0.69356	0	0	unknown	uncharacterized LOC100577506 [Apis mellifera (honey bee)]
378	AM68252	AM	100577506	2.17233	0.129355	1	uncharacterized LOC100577506 [Apis mellifera (honey bee)]	0.06532	759	2	0.954171	0	0.0458291	7.50593	unknown	uncharacterized LOC100577506 [Apis mellifera (honey bee)]
378	BI68710	AP	100577506	0	1	1	uncharacterized LOC100577506 [Apis mellifera (honey bee)]	0.225103	759	2	0.350943	0	0.649057	0.661315	unknown	uncharacterized LOC100577506 [Apis mellifera (honey bee)]
379	AD63541	AD	102672572	0	1	1	protein rolling stone-like [Apis dorsata (giant honeybee)]	0.036881	951	1	1	0.0256463	0	0	known	protein rolling stone [Apis mellifera (honey bee)]
379	AF67791	AF	100863233	0	1	1	protein rolling stone [Apis florea (little honeybee)]	0.058235	951	1	1	0.111051	0	0	known	protein rolling stone [Apis mellifera (honey bee)]
379	AM63512	AM	100577335	0	1	1	protein rolling stone [Apis mellifera (honey bee)]	0.034178	951	1	1	0.270386	0	0	known	protein rolling stone [Apis mellifera (honey bee)]
379	BI61032	AP	100577335	0	1	1	protein rolling stone [Apis mellifera (honey bee)]	0.139206	951	1	1	0.242409	0	0	known	protein rolling stone [Apis mellifera (honey bee)]
380	AD64711	AD	102672344	0	1	1	T-box protein 2-like [Apis dorsata (giant honeybee)]	0.035612	1146	1	1	0.0350255	0	0	known	T-box protein 2 [Apis mellifera (honey bee)]
380	AF62141	AF	100864343	0	1	1	T-box transcription factor TBX6-like [Apis florea (little honeybee)]	0.045048	1146	1	1	0.0710149	0	0	known	T-box protein 2 [Apis mellifera (honey bee)]
380	AM61507	AM	410885	0	1	1	T-box protein 2 [Apis mellifera (honey bee)]	0.096642	1146	1	1	0.166838	0	0	known	T-box protein 2 [Apis mellifera (honey bee)]
380	BI66396	AP	410885	0.146763	0.419104	1	T-box protein 2 [Apis mellifera (honey bee)]	0.006845	1146	2	0.927812	0.123813	0.0721882	1.77799	known	T-box protein 2 [Apis mellifera (honey bee)]
382	AD62988	AD	102676272	0	1	1	NADH dehydrogenase [ubiquinone] 1 beta subcomplex subunit 11, mitochondrial [Apis dorsata (giant honeybee)]	0.090994	429	1	1	0.33317	0	0	known	NADH dehydrogenase [ubiquinone] 1 beta subcomplex subunit 11, mitochondrial [Apis mellifera (honey bee)]
382	AF64603	AF	100864639	0.788928	0.277097	1	NADH dehydrogenase [ubiquinone] 1 beta subcomplex subunit 11, mitochondrial [Apis florea (little honeybee)]	0.068403	429	1	1	10000000000	0	0	known	NADH dehydrogenase [ubiquinone] 1 beta subcomplex subunit 11, mitochondrial [Apis mellifera (honey bee)]
382	AM60681	AM	724719	0	1	1	NADH dehydrogenase [ubiquinone] 1 beta subcomplex subunit 11, mitochondrial [Apis mellifera (honey bee)]	0.088096	429	1	1	0.249485	0	0	known	NADH dehydrogenase [ubiquinone] 1 beta subcomplex subunit 11, mitochondrial [Apis mellifera (honey bee)]
382	BI67292	AP	724719	0	1	1	NADH dehydrogenase [ubiquinone] 1 beta subcomplex subunit 11, mitochondrial [Apis mellifera (honey bee)]	0.146424	429	1	1	0.236039	0	0	known	NADH dehydrogenase [ubiquinone] 1 beta subcomplex subunit 11, mitochondrial [Apis mellifera (honey bee)]
383	AD65180	AD	102671416	2.58776	0.1038	1	putative uncharacterized protein DDB_G0282133 [Apis dorsata (giant honeybee)]	0.036833	1563	2	0.989378	0	0.0106215	9.41329	known	homeobox protein 2 [Apis mellifera (honey bee)]
383	AF67901	AF	100864530	0	1	1	homeobox protein 2-like [Apis florea (little honeybee)]	0.048507	1563	1	1	0.324367	0	0	known	homeobox protein 2 [Apis mellifera (honey bee)]
383	AM63323	AM	724349	0	1	1	homeobox protein 2 [Apis mellifera (honey bee)]	0.04385	1563	1	1	0.152082	0	0	known	homeobox protein 2 [Apis mellifera (honey bee)]
383	BI66963	AP	724349	0	1	1	homeobox protein 2 [Apis mellifera (honey bee)]	4e-06	1563	2	0.647845	0.0793227	0.352155	1.02197	known	homeobox protein 2 [Apis mellifera (honey bee)]
385	AD64313	AD	102676600	0	1	1	synaptotagmin-1-like [Apis dorsata (giant honeybee)]	0.060259	1326	1	1	0.182077	0	0	known	synaptotagmin 20 [Apis mellifera (honey bee)]
385	AF61922	AF	100868976	6.45108	0.014138	1	synaptotagmin-2 [Apis florea (little honeybee)]	0.045901	1326	2	0.994936	0.101335	0.00506435	10000	known	synaptotagmin 20 [Apis mellifera (honey bee)]
385	AM69251	AM	410052	0	1	1	synaptotagmin 20 [Apis mellifera (honey bee)]	0.054004	1326	1	1	0.0898288	0	0	known	synaptotagmin 20 [Apis mellifera (honey bee)]
385	BI69425	AP	410052	0	1	1	synaptotagmin 20 [Apis mellifera (honey bee)]	0.821065	1326	1	1	0.138527	0	0	known	synaptotagmin 20 [Apis mellifera (honey bee)]
390	AD66355	AD	102677853	0	1	1	ecdysone-induced protein 74EF [Apis dorsata (giant honeybee)]	0.029829	1722	1	1	0	0	0	known	ecdysteroid-regulated gene E74 [Apis mellifera (honey bee)]
390	AF70186	AF	100871323	0	1	1	ecdysone-induced protein 74EF [Apis florea (little honeybee)]	0.028944	1722	1	1	0.0998557	0	0	known	ecdysteroid-regulated gene E74 [Apis mellifera (honey bee)]
390	AM62018	AM	408758	0	1	1	ecdysteroid-regulated gene E74 [Apis mellifera (honey bee)]	0.050641	1722	1	1	0.0163616	0	0	known	ecdysteroid-regulated gene E74 [Apis mellifera (honey bee)]
390	BI66439	AP	408758	0	1	1	ecdysteroid-regulated gene E74 [Apis mellifera (honey bee)]	0.158222	1722	1	1	0.0176491	0	0	known	ecdysteroid-regulated gene E74 [Apis mellifera (honey bee)]
391	AD67368	AD	102670947	0	1	1	hemicentin-1-like [Apis dorsata (giant honeybee)]	0.075633	855	1	1	0.190896	0	0	known	hemicentin-1 [Apis mellifera (honey bee)]
391	AF68353	AF	100867295	6.31984	0.0151166	1	zwei Ig domain protein zig-8-like [Apis florea (little honeybee)]	0.040347	855	2	0.991933	0	0.00806678	51.4084	known	hemicentin-1 [Apis mellifera (honey bee)]
391	AM61896	AM	724734	0	1	1	hemicentin-1 [Apis mellifera (honey bee)]	0.046293	855	1	1	0.112991	0	0	known	hemicentin-1 [Apis mellifera (honey bee)]
391	BI66242	AP	724734	0	1	1	hemicentin-1 [Apis mellifera (honey bee)]	4e-06	855	1	1	0.10417	0	0	known	hemicentin-1 [Apis mellifera (honey bee)]
394	AD65263	AD	102677755	0	1	1	atypical kinase COQ8B, mitochondrial [Apis dorsata (giant honeybee)]	0.03481	1617	1	1	0.23651	0	0	known	atypical kinase COQ8B, mitochondrial [Apis mellifera (honey bee)]
394	AF65455	AF	100864757	0	1	1	atypical kinase COQ8B, mitochondrial [Apis florea (little honeybee)]	0.039548	1617	1	1	0.194043	0	0	known	atypical kinase COQ8B, mitochondrial [Apis mellifera (honey bee)]
394	AM68332	AM	552569	0	1	1	atypical kinase COQ8B, mitochondrial [Apis mellifera (honey bee)]	0.041375	1617	1	1	0.05422	0	0	known	atypical kinase COQ8B, mitochondrial [Apis mellifera (honey bee)]
394	BI60755	AP	552569	1.8515	0.153592	1	atypical kinase COQ8B, mitochondrial [Apis mellifera (honey bee)]	0.003923	1617	2	0.958541	0.0653707	0.0414592	4.61005	known	atypical kinase COQ8B, mitochondrial [Apis mellifera (honey bee)]
396	AD69732	AD	102678788	0	1	1	enoyl-CoA delta isomerase 1, mitochondrial-like [Apis dorsata (giant honeybee)]	0.064039	831	1	1	0.0907243	0	0	known	enoyl-CoA delta isomerase 1, mitochondrial [Apis mellifera (honey bee)]
396	AF63971	AF	100864118	0.0464361	0.458992	1	enoyl-CoA delta isomerase 1, mitochondrial [Apis florea (little honeybee)]	0.026138	831	1	1	4.7717e+12	0	0	known	enoyl-CoA delta isomerase 1, mitochondrial [Apis mellifera (honey bee)]
396	AM64733	AM	552000	0	1	1	enoyl-CoA delta isomerase 1, mitochondrial [Apis mellifera (honey bee)]	0.110398	831	1	1	0.641131	0	0	known	enoyl-CoA delta isomerase 1, mitochondrial [Apis mellifera (honey bee)]
396	BI63369	AP	552000	0	1	1	enoyl-CoA delta isomerase 1, mitochondrial [Apis mellifera (honey bee)]	0.15035	831	2	0.623812	0.00350455	0.376188	0.578704	known	enoyl-CoA delta isomerase 1, mitochondrial [Apis mellifera (honey bee)]
398	AD67887	AD	102673870	0	1	1	symplekin [Apis dorsata (giant honeybee)]	0.027828	3321	1	1	0	0	0	known	symplekin [Apis mellifera (honey bee)]
398	AF62827	AF	100865018	0	1	1	symplekin [Apis florea (little honeybee)]	0.02718	3321	1	1	0.0328852	0	0	known	symplekin [Apis mellifera (honey bee)]
398	AM67321	AM	552752	0	1	1	symplekin [Apis mellifera (honey bee)]	0.04218	3321	1	1	0.0268945	0	0	known	symplekin [Apis mellifera (honey bee)]
398	BI66070	AP	552752	0	1	1	symplekin [Apis mellifera (honey bee)]	0.40951	3321	1	1	0.0342806	0	0	known	symplekin [Apis mellifera (honey bee)]
400	AD65555	AD	102680760	0	1	1	atlastin [Apis dorsata (giant honeybee)]	0.016055	1785	1	1	0.176646	0	0	known	atlastin [Apis mellifera (honey bee)]
400	AF60345	AF	100866909	0	1	1	atlastin [Apis florea (little honeybee)]	0.03543	1785	1	1	0	0	0	known	atlastin [Apis mellifera (honey bee)]
400	AM63098	AM	550886	0	1	1	atlastin [Apis mellifera (honey bee)]	0.018122	1785	1	1	0.0359728	0	0	known	atlastin [Apis mellifera (honey bee)]
400	BI61047	AP	550886	6.12286	0.0167151	1	atlastin [Apis mellifera (honey bee)]	0.475942	1785	2	0.975803	0.125152	0.0241973	17.7988	known	atlastin [Apis mellifera (honey bee)]
404	AD62450	AD	102675899	0	1	1	uncharacterized LOC102675899 [Apis dorsata (giant honeybee)]	0.053133	867	1	1	0.0647718	0	0	unknown	uncharacterized LOC725791 [Apis mellifera (honey bee)]
404	AF70155	AF	100868388	0	1	1	uncharacterized LOC100868388 [Apis florea (little honeybee)]	0.023292	867	1	1	0.0545748	0	0	unknown	uncharacterized LOC725791 [Apis mellifera (honey bee)]
404	AM62051	AM	725791	0	1	1	uncharacterized LOC725791 [Apis mellifera (honey bee)]	0.059524	867	1	1	0.0922313	0	0	unknown	uncharacterized LOC725791 [Apis mellifera (honey bee)]
404	BI66471	AP	725791	1.01292	0.243628	1	uncharacterized LOC725791 [Apis mellifera (honey bee)]	0.035181	867	2	0.9747	0.112141	0.0252999	4.83103	unknown	uncharacterized LOC725791 [Apis mellifera (honey bee)]
405	AD60173	AD	102679399	0	1	1	nicalin-1 [Apis dorsata (giant honeybee)]	0.028327	1662	1	1	0.131028	0	0	known	nicalin [Apis mellifera (honey bee)]
405	AF64215	AF	100863806	0	1	1	nicalin-1 [Apis florea (little honeybee)]	0.037808	1662	1	1	0.0387697	0	0	known	nicalin [Apis mellifera (honey bee)]
405	AM65165	AM	411266	0	1	1	nicalin [Apis mellifera (honey bee)]	0.03397	1662	1	1	0.0349719	0	0	known	nicalin [Apis mellifera (honey bee)]
405	BI63657	AP	411266	0	1	1	nicalin [Apis mellifera (honey bee)]	0.189177	1662	2	0.963427	0.0359918	0.0365728	0.91974	known	nicalin [Apis mellifera (honey bee)]
406	AD69627	AD	102680826	0	1	1	scavenger receptor class B member 1 [Apis dorsata (giant honeybee)]	0.077623	1542	1	1	0.0924086	0	0	known	scavenger receptor class B member 1-like [Apis mellifera (honey bee)]
406	AF61859	AF	100871843	0	1	1	scavenger receptor class B member 1 [Apis florea (little honeybee)]	0.064069	1542	1	1	0.0685402	0	0	known	scavenger receptor class B member 1-like [Apis mellifera (honey bee)]
406	AM69213	AM	107965695	0	1	1	scavenger receptor class B member 1-like [Apis mellifera (honey bee)]	0.07106	1542	1	1	0.0213861	0	0	known	scavenger receptor class B member 1-like [Apis mellifera (honey bee)]
406	BI67530	AP	107965695	0.881284	0.262657	1	scavenger receptor class B member 1-like [Apis mellifera (honey bee)]	0.638502	1542	2	0.981615	0.0969235	0.0183853	3.70246	known	scavenger receptor class B member 1-like [Apis mellifera (honey bee)]
407	AD62989	AD	102676413	0	1	1	Golgi reassembly-stacking protein 2 [Apis dorsata (giant honeybee)]	0.032397	1263	1	1	0.116771	0	0	known	Golgi reassembly-stacking protein 2 [Apis mellifera (honey bee)]
407	AF64602	AF	100864520	0	1	1	Golgi reassembly-stacking protein 2 [Apis florea (little honeybee)]	0.023456	1263	1	1	0	0	0	known	Golgi reassembly-stacking protein 2 [Apis mellifera (honey bee)]
407	AM60682	AM	409571	0	1	1	Golgi reassembly-stacking protein 2 [Apis mellifera (honey bee)]	0.024052	1263	1	1	0.117307	0	0	known	Golgi reassembly-stacking protein 2 [Apis mellifera (honey bee)]
407	BI67293	AP	409571	0	1	1	Golgi reassembly-stacking protein 2 [Apis mellifera (honey bee)]	0.276386	1263	1	1	0.16874	0	0	known	Golgi reassembly-stacking protein 2 [Apis mellifera (honey bee)]
410	AD69486	AD	102673088	0	1	1	basigin [Apis dorsata (giant honeybee)]	0.035127	1071	1	1	0.0855762	0	0	known	basigin [Apis mellifera (honey bee)]
410	AF64518	AF	100872692	0	1	1	basigin [Apis florea (little honeybee)]	0.058324	1071	1	1	0.0544981	0	0	known	basigin [Apis mellifera (honey bee)]
410	AM60615	AM	726060	0	1	1	basigin [Apis mellifera (honey bee)]	0.03496	1071	1	1	0.220965	0	0	known	basigin [Apis mellifera (honey bee)]
410	BI67375	AP	726060	5.37653	0.0244816	1	basigin [Apis mellifera (honey bee)]	0.684222	1071	2	0.965521	0.134962	0.0344793	50.2635	known	basigin [Apis mellifera (honey bee)]
411	AD67726	AD	102671498	0	1	1	ATP-dependent RNA helicase dbp2-like [Apis dorsata (giant honeybee)]	0.022919	1803	1	1	0.0303702	0	0	known	ATP-dependent RNA helicase dbp2 [Apis mellifera (honey bee)]
411	AF68919	AF	100870558	0	1	1	ATP-dependent RNA helicase dbp2 [Apis florea (little honeybee)]	0.027074	1803	1	1	0.0924799	0	0	known	ATP-dependent RNA helicase dbp2 [Apis mellifera (honey bee)]
411	AM68175	AM	550801	0	1	1	ATP-dependent RNA helicase dbp2 [Apis mellifera (honey bee)]	0.013009	1803	1	1	0	0	0	known	ATP-dependent RNA helicase dbp2 [Apis mellifera (honey bee)]
411	BI65288	AP	550801	0	1	1	ATP-dependent RNA helicase dbp2 [Apis mellifera (honey bee)]	0.064939	1803	1	1	0.0444049	0	0	known	ATP-dependent RNA helicase dbp2 [Apis mellifera (honey bee)]
413	AD61975	AD	102671016	0	1	1	uncharacterized LOC102671016 [Apis dorsata (giant honeybee)]	0.179361	306	1	1	0.0701619	0	0	unknown	uncharacterized LOC408608 [Apis mellifera (honey bee)]
413	AF61472	AF	100870850	0.0428226	0.460857	1	uncharacterized LOC100870850 [Apis florea (little honeybee)]	0.065531	306	1	1	10000000000	0	0	unknown	uncharacterized LOC408608 [Apis mellifera (honey bee)]
413	AM60415	AM	408608	0.24136	0.39054	1	uncharacterized LOC408608 [Apis mellifera (honey bee)]	0.291015	306	1	1	1.30287	0	0	unknown	uncharacterized LOC408608 [Apis mellifera (honey bee)]
413	BI62780	AP	408608	0.321077	0.369698	1	uncharacterized LOC408608 [Apis mellifera (honey bee)]	4.00106	306	2	0.589182	0.0914136	0.410818	3333.11	unknown	uncharacterized LOC408608 [Apis mellifera (honey bee)]
417	AD64043	AD	102681503	0	1	1	bifunctional heparan sulfate N-deacetylase/N-sulfotransferase [Apis dorsata (giant honeybee)]	0.03919	2667	1	1	0	0	0	known	bifunctional heparan sulfate N-deacetylase/N-sulfotransferase [Apis mellifera (honey bee)]
417	AF66952	AF	100868888	0	1	1	bifunctional heparan sulfate N-deacetylase/N-sulfotransferase [Apis florea (little honeybee)]	0.03259	2667	1	1	0	0	0	known	bifunctional heparan sulfate N-deacetylase/N-sulfotransferase [Apis mellifera (honey bee)]
417	AM66024	AM	413242	0	1	1	bifunctional heparan sulfate N-deacetylase/N-sulfotransferase [Apis mellifera (honey bee)]	0.031302	2667	1	1	0.0168491	0	0	known	bifunctional heparan sulfate N-deacetylase/N-sulfotransferase [Apis mellifera (honey bee)]
417	BI61636	AP	413242	1.3428	0.202606	1	bifunctional heparan sulfate N-deacetylase/N-sulfotransferase [Apis mellifera (honey bee)]	0.368565	2667	2	0.994927	0.0103697	0.00507295	6.14703	known	bifunctional heparan sulfate N-deacetylase/N-sulfotransferase [Apis mellifera (honey bee)]
418	AD60149	AD	102671830	0	1	1	40S ribosomal protein S2 [Apis dorsata (giant honeybee)]	0.046466	837	1	1	0	0	0	known	40S ribosomal protein S2 [Apis mellifera (honey bee)]
418	AF66524	AF	100870316	0	1	1	40S ribosomal protein S2 [Apis florea (little honeybee)]	0.020938	837	1	1	0	0	0	known	40S ribosomal protein S2 [Apis mellifera (honey bee)]
418	AM64908	AM	409326	0	1	1	40S ribosomal protein S2 [Apis mellifera (honey bee)]	0.026105	837	1	1	0	0	0	known	40S ribosomal protein S2 [Apis mellifera (honey bee)]
418	BI68599	AP	409326	0	1	1	40S ribosomal protein S2 [Apis mellifera (honey bee)]	0.006869	837	1	1	0.00494606	0	0	known	40S ribosomal protein S2 [Apis mellifera (honey bee)]
419	AD68967	AD	102679346	0	1	1	diphosphoinositol polyphosphate phosphohydrolase 1 [Apis dorsata (giant honeybee)]	0.023687	549	1	1	0.121074	0	0	known	diphosphoinositol polyphosphate phosphohydrolase 1 [Apis mellifera (honey bee)]
419	AF68481	AF	100868474	0	1	1	diphosphoinositol polyphosphate phosphohydrolase 1 [Apis florea (little honeybee)]	4e-06	549	1	1	0	0	0	known	diphosphoinositol polyphosphate phosphohydrolase 1 [Apis mellifera (honey bee)]
419	AM70094	AM	409489	0	1	1	diphosphoinositol polyphosphate phosphohydrolase 1 [Apis mellifera (honey bee)]	0.031141	549	1	1	0	0	0	known	diphosphoinositol polyphosphate phosphohydrolase 1 [Apis mellifera (honey bee)]
419	BI65680	AP	409489	4.27684	0.0430793	1	diphosphoinositol polyphosphate phosphohydrolase 1 [Apis mellifera (honey bee)]	0.099174	549	2	0.987419	0	0.0125807	234.333	known	diphosphoinositol polyphosphate phosphohydrolase 1 [Apis mellifera (honey bee)]
420	AD61816	AD	102681670	0	1	1	eyes absent homolog 4 [Apis dorsata (giant honeybee)]	0.035245	1485	1	1	0.0278593	0	0	known	eyes absent homolog 4 [Apis mellifera (honey bee)]
420	AF61314	AF	100871212	0	1	1	eyes absent homolog 4 [Apis florea (little honeybee)]	0.019575	1485	1	1	0.0556857	0	0	known	eyes absent homolog 4 [Apis mellifera (honey bee)]
420	AM60220	AM	412528	0	1	1	eyes absent homolog 4 [Apis mellifera (honey bee)]	0.03232	1485	1	1	0.0304956	0	0	known	eyes absent homolog 4 [Apis mellifera (honey bee)]
420	BI69875	AP	412528	0	1	1	eyes absent homolog 4 [Apis mellifera (honey bee)]	0.397247	1485	1	1	0.0288421	0	0	known	eyes absent homolog 4 [Apis mellifera (honey bee)]
427	AD61026	AD	102676539	0	1	1	BLOC-1-related complex subunit 6 [Apis dorsata (giant honeybee)]	0.035036	828	1	1	0	0	0	known	BLOC-1-related complex subunit 6 [Apis mellifera (honey bee)]
427	AF68400	AF	100862954	0	1	1	BLOC-1-related complex subunit 6 [Apis florea (little honeybee)]	0.069302	828	1	1	0.0208158	0	0	known	BLOC-1-related complex subunit 6 [Apis mellifera (honey bee)]
427	AM61945	AM	726304	0	1	1	BLOC-1-related complex subunit 6 [Apis mellifera (honey bee)]	0.045806	828	1	1	0	0	0	known	BLOC-1-related complex subunit 6 [Apis mellifera (honey bee)]
427	BI65761	AP	726304	0	1	1	BLOC-1-related complex subunit 6 [Apis mellifera (honey bee)]	0.026677	828	2	0.945377	0	0.0546231	0.789955	known	BLOC-1-related complex subunit 6 [Apis mellifera (honey bee)]
431	AD66143	AD	102672265	0	1	1	high mobility group protein 20A [Apis dorsata (giant honeybee)]	0.031303	960	1	1	0	0	0	known	high mobility group protein 20A [Apis mellifera (honey bee)]
431	AF65939	AF	100863063	0	1	1	high mobility group protein 20A [Apis florea (little honeybee)]	0.04702	960	1	1	0.0351744	0	0	known	high mobility group protein 20A [Apis mellifera (honey bee)]
431	AM68608	AM	552815	0	1	1	high mobility group protein 20A [Apis mellifera (honey bee)]	0.034038	960	1	1	0.0208693	0	0	known	high mobility group protein 20A [Apis mellifera (honey bee)]
431	BI60558	AP	552815	0	1	1	high mobility group protein 20A [Apis mellifera (honey bee)]	0.07474	960	1	1	0.0439607	0	0	known	high mobility group protein 20A [Apis mellifera (honey bee)]
432	AD64049	AD	102671359	0	1	1	sperm-tail PG-rich repeat-containing protein 2-like [Apis dorsata (giant honeybee)]	0.117475	609	1	1	0.645055	0	0	known	sperm-tail PG-rich repeat-containing protein 2-like [Apis mellifera (honey bee)]
432	AF60046	AF	105735276	0	1	1	sperm-tail PG-rich repeat-containing protein 2-like [Apis florea (little honeybee)]	0.08976	609	1	1	0.0505953	0	0	known	sperm-tail PG-rich repeat-containing protein 2-like [Apis mellifera (honey bee)]
432	AM66026	AM	102656560	0	1	1	sperm-tail PG-rich repeat-containing protein 2-like [Apis mellifera (honey bee)]	0.163482	609	1	1	0.270757	0	0	known	sperm-tail PG-rich repeat-containing protein 2-like [Apis mellifera (honey bee)]
432	BI61642	AP	102656560	0	1	1	sperm-tail PG-rich repeat-containing protein 2-like [Apis mellifera (honey bee)]	0.042789	609	2	0.50315	0.000777291	0.49685	0.744215	known	sperm-tail PG-rich repeat-containing protein 2-like [Apis mellifera (honey bee)]
433	AD66652	AD	102678265	3.23771	0.0738299	1	inositol hexakisphosphate and diphosphoinositol-pentakisphosphate kinase 2 [Apis dorsata (giant honeybee)]	0.041132	5145	2	0.986587	0	0.0134131	6.57526	known	inositol hexakisphosphate and diphosphoinositol-pentakisphosphate kinase 2 [Apis mellifera (honey bee)]
433	AF60598	AF	100863008	0	1	1	inositol hexakisphosphate and diphosphoinositol-pentakisphosphate kinase 2 [Apis florea (little honeybee)]	0.036383	5145	1	1	0.103136	0	0	known	inositol hexakisphosphate and diphosphoinositol-pentakisphosphate kinase 2 [Apis mellifera (honey bee)]
433	AM68231	AM	725179	0	1	1	inositol hexakisphosphate and diphosphoinositol-pentakisphosphate kinase 2 [Apis mellifera (honey bee)]	0.029176	5145	1	1	0.0211811	0	0	known	inositol hexakisphosphate and diphosphoinositol-pentakisphosphate kinase 2 [Apis mellifera (honey bee)]
433	BI69603	AP	725179	0.678856	0.29565	1	inositol hexakisphosphate and diphosphoinositol-pentakisphosphate kinase 2 [Apis mellifera (honey bee)]	0.143303	5145	2	0.990686	0.0347549	0.00931438	3.21894	known	inositol hexakisphosphate and diphosphoinositol-pentakisphosphate kinase 2 [Apis mellifera (honey bee)]
434	AD63731	AD	102681854	0	1	1	inosine-5'-monophosphate dehydrogenase 1b [Apis dorsata (giant honeybee)]	0.03767	1569	1	1	0	0	0	known	inosine-5'-monophosphate dehydrogenase 1b [Apis mellifera (honey bee)]
434	AF68090	AF	100867617	0	1	1	inosine-5'-monophosphate dehydrogenase 1b [Apis florea (little honeybee)]	0.043106	1569	1	1	0	0	0	known	inosine-5'-monophosphate dehydrogenase 1b [Apis mellifera (honey bee)]
434	AM63256	AM	550673	0	1	1	inosine-5'-monophosphate dehydrogenase 1b [Apis mellifera (honey bee)]	0.02262	1569	1	1	0	0	0	known	inosine-5'-monophosphate dehydrogenase 1b [Apis mellifera (honey bee)]
434	BI67077	AP	550673	0	1	1	inosine-5'-monophosphate dehydrogenase 1b [Apis mellifera (honey bee)]	0.343737	1569	1	1	0.0373813	0	0	known	inosine-5'-monophosphate dehydrogenase 1b [Apis mellifera (honey bee)]
436	AD63946	AD	102678895	0	1	1	homer protein homolog 2 [Apis dorsata (giant honeybee)]	0.030397	1263	1	1	0	0	0	known	homer protein homolog 2 [Apis mellifera (honey bee)]
436	AF69082	AF	100869886	0	1	1	homer protein homolog 2 [Apis florea (little honeybee)]	0.022592	1263	1	1	0	0	0	known	homer protein homolog 2 [Apis mellifera (honey bee)]
436	AM61384	AM	413278	0	1	1	homer protein homolog 2 [Apis mellifera (honey bee)]	0.016283	1263	1	1	0	0	0	known	homer protein homolog 2 [Apis mellifera (honey bee)]
436	BI65665	AP	413278	1.09213	0.232967	1	homer protein homolog 2 [Apis mellifera (honey bee)]	0.20868	1263	2	0.994199	0.0582563	0.00580134	17.9258	known	homer protein homolog 2 [Apis mellifera (honey bee)]
438	AD68409	AD	102677074	0	1	1	homeobox protein SIX6 [Apis dorsata (giant honeybee)]	0.062909	1293	1	1	0	0	0	known	homeobox protein SIX6 [Apis mellifera (honey bee)]
438	AF69381	AF	100870522	0	1	1	homeobox protein SIX6 [Apis florea (little honeybee)]	4e-06	1293	1	1	0	0	0	known	homeobox protein SIX6 [Apis mellifera (honey bee)]
438	AM60726	AM	724796	0	1	1	homeobox protein SIX6 [Apis mellifera (honey bee)]	0.157961	1293	1	1	0.011051	0	0	known	homeobox protein SIX6 [Apis mellifera (honey bee)]
438	BI67769	AP	724796	0	1	1	homeobox protein SIX6 [Apis mellifera (honey bee)]	0.457032	1293	1	1	0.0564375	0	0	known	homeobox protein SIX6 [Apis mellifera (honey bee)]
439	AD62887	AD	102677199	0	1	1	uncharacterized LOC102677199 [Apis dorsata (giant honeybee)]	0.135431	426	1	1	0.504636	0	0	unknown	uncharacterized LOC100577661 [Apis mellifera (honey bee)]
439	AF68290	AF	105736454	0.203132	0.401467	1	uncharacterized LOC105736454 [Apis florea (little honeybee)]	0.07923	426	1	1	10000000000	0	0	unknown	uncharacterized LOC100577661 [Apis mellifera (honey bee)]
439	AM61835	AM	100577661	0.620413	0.306167	1	uncharacterized LOC100577661 [Apis mellifera (honey bee)]	0.293469	426	1	1	1.52715	0	0	unknown	uncharacterized LOC100577661 [Apis mellifera (honey bee)]
439	BI66304	AP	100577661	0	1	1	uncharacterized LOC100577661 [Apis mellifera (honey bee)]	1.39993	426	1	1	0.449056	0	0	unknown	uncharacterized LOC100577661 [Apis mellifera (honey bee)]
440	AD63917	AD	102671267	0	1	1	mitochondrial Rho GTPase [Apis dorsata (giant honeybee)]	0.033651	1992	1	1	0	0	0	known	mitochondrial Rho GTPase [Apis mellifera (honey bee)]
440	AF62602	AF	100866255	0	1	1	mitochondrial Rho GTPase [Apis florea (little honeybee)]	0.031175	1992	1	1	0.017101	0	0	known	mitochondrial Rho GTPase [Apis mellifera (honey bee)]
440	AM67039	AM	725244	0	1	1	mitochondrial Rho GTPase [Apis mellifera (honey bee)]	0.036211	1992	1	1	0.0648546	0	0	known	mitochondrial Rho GTPase [Apis mellifera (honey bee)]
440	BI63831	AP	725244	0	1	1	mitochondrial Rho GTPase [Apis mellifera (honey bee)]	0.308243	1992	1	1	0.0603401	0	0	known	mitochondrial Rho GTPase [Apis mellifera (honey bee)]
442	AD69347	AD	102681006	0	1	1	dorsal-ventral patterning protein Sog [Apis dorsata (giant honeybee)]	0.073881	2643	1	1	0.090818	0	0	known	dorsal-ventral patterning protein Sog [Apis mellifera (honey bee)]
442	AF64595	AF	100872293	0	1	1	dorsal-ventral patterning protein Sog [Apis florea (little honeybee)]	0.049726	2643	1	1	0.0295856	0	0	known	dorsal-ventral patterning protein Sog [Apis mellifera (honey bee)]
442	AM60689	AM	410035	0	1	1	dorsal-ventral patterning protein Sog [Apis mellifera (honey bee)]	0.077823	2643	1	1	0.0508971	0	0	known	dorsal-ventral patterning protein Sog [Apis mellifera (honey bee)]
442	BI67301	AP	410035	0	1	1	dorsal-ventral patterning protein Sog [Apis mellifera (honey bee)]	4e-06	2643	1	1	0.0451661	0	0	known	dorsal-ventral patterning protein Sog [Apis mellifera (honey bee)]
443	AD67053	AD	102678218	0	1	1	probable sodium/potassium/calcium exchanger CG1090 [Apis dorsata (giant honeybee)]	0.039693	1209	1	1	0.0279146	0	0	known	probable sodium/potassium/calcium exchanger CG1090 [Apis mellifera (honey bee)]
443	AF66467	AF	100863971	0	1	1	probable sodium/potassium/calcium exchanger CG1090 [Apis florea (little honeybee)]	0.077038	1209	1	1	0.0302915	0	0	known	probable sodium/potassium/calcium exchanger CG1090 [Apis mellifera (honey bee)]
443	AM64543	AM	100577986	0	1	1	probable sodium/potassium/calcium exchanger CG1090 [Apis mellifera (honey bee)]	0.063906	1209	1	1	0	0	0	known	probable sodium/potassium/calcium exchanger CG1090 [Apis mellifera (honey bee)]
443	BI66535	AP	100577986	1.7747	0.160084	1	probable sodium/potassium/calcium exchanger CG1090 [Apis mellifera (honey bee)]	0.608364	1209	2	0.986882	0.0451938	0.0131179	31.4139	known	probable sodium/potassium/calcium exchanger CG1090 [Apis mellifera (honey bee)]
444	AD80820	AD	Ado2b002236	0	1	1	NO_refseq	0.054176	681	1	1	0.228095	0	0	known	protein RRNAD1 [Apis mellifera (honey bee)]
444	AF69588	AF	100866950	9.89133	0.00246637	0.399697	protein RRNAD1-like [Apis florea (little honeybee)]	0.111672	681	2	0.991196	0.159602	0.00880442	10000	known	protein RRNAD1 [Apis mellifera (honey bee)]
444	AM69914	AM	100578723	0	1	1	protein RRNAD1 [Apis mellifera (honey bee)]	0.037433	681	1	1	0.18858	0	0	known	protein RRNAD1 [Apis mellifera (honey bee)]
444	BI60680	AP	100578723	0	1	1	protein RRNAD1 [Apis mellifera (honey bee)]	0.196844	681	1	1	0.187432	0	0	known	protein RRNAD1 [Apis mellifera (honey bee)]
447	AD62701	AD	102676035	0	1	1	protein jagunal [Apis dorsata (giant honeybee)]	0.034545	576	1	1	0.141791	0	0	known	protein jagunal [Apis mellifera (honey bee)]
447	AF66374	AF	100866693	0	1	1	protein jagunal [Apis florea (little honeybee)]	0.033531	576	1	1	0.0456688	0	0	known	protein jagunal [Apis mellifera (honey bee)]
447	AM67571	AM	552705	0	1	1	protein jagunal [Apis mellifera (honey bee)]	0.016631	576	1	1	0	0	0	known	protein jagunal [Apis mellifera (honey bee)]
447	BI62436	AP	552705	0	1	1	protein jagunal [Apis mellifera (honey bee)]	4e-06	576	1	1	0.0731483	0	0	known	protein jagunal [Apis mellifera (honey bee)]
450	AD67324	AD	102670771	0	1	1	arginine-hydroxylase NDUFAF5, mitochondrial [Apis dorsata (giant honeybee)]	0.085533	1020	1	1	0.144007	0	0	known	arginine-hydroxylase NDUFAF5, mitochondrial [Apis mellifera (honey bee)]
450	AF69292	AF	100868103	0	1	1	arginine-hydroxylase NDUFAF5, mitochondrial [Apis florea (little honeybee)]	0.046558	1020	1	1	0.0487729	0	0	known	arginine-hydroxylase NDUFAF5, mitochondrial [Apis mellifera (honey bee)]
450	AM69412	AM	100576544	0	1	1	arginine-hydroxylase NDUFAF5, mitochondrial [Apis mellifera (honey bee)]	0.034704	1020	1	1	0.0959398	0	0	known	arginine-hydroxylase NDUFAF5, mitochondrial [Apis mellifera (honey bee)]
450	BI65162	AP	100576544	0.0487691	0.457817	1	arginine-hydroxylase NDUFAF5, mitochondrial [Apis mellifera (honey bee)]	4e-06	1020	2	0.936383	0.0702384	0.0636171	1.63105	known	arginine-hydroxylase NDUFAF5, mitochondrial [Apis mellifera (honey bee)]
451	AD68061	AD	102671185	12.7806	0.000573382	0.186563	uncharacterized LOC102671185 [Apis dorsata (giant honeybee)]	0.105773	843	2	0.991777	0.193328	0.00822283	261.331	known	flocculation protein FLO11 [Apis mellifera (honey bee)]
451	AF61766	AF	105737379	0	1	1	flocculation protein FLO11 [Apis florea (little honeybee)]	0.086148	843	1	1	0.12798	0	0	known	flocculation protein FLO11 [Apis mellifera (honey bee)]
451	AM66694	AM	107965237	0	1	1	flocculation protein FLO11 [Apis mellifera (honey bee)]	0.082749	843	1	1	0.165614	0	0	known	flocculation protein FLO11 [Apis mellifera (honey bee)]
451	BI62683	AP	107965237	0	1	1	flocculation protein FLO11 [Apis mellifera (honey bee)]	0.744772	843	1	1	0.255639	0	0	known	flocculation protein FLO11 [Apis mellifera (honey bee)]
452	AD64769	AD	102676228	0	1	1	palmitoyltransferase Hip14 [Apis dorsata (giant honeybee)]	0.020672	1824	1	1	0.0304969	0	0	known	palmitoyltransferase Hip14 [Apis mellifera (honey bee)]
452	AF64822	AF	100867567	0	1	1	palmitoyltransferase Hip14 [Apis florea (little honeybee)]	0.012664	1824	1	1	0	0	0	known	palmitoyltransferase Hip14 [Apis mellifera (honey bee)]
452	AM64178	AM	411148	0	1	1	palmitoyltransferase Hip14 [Apis mellifera (honey bee)]	0.022432	1824	1	1	0	0	0	known	palmitoyltransferase Hip14 [Apis mellifera (honey bee)]
452	BI60816	AP	411148	8.06501	0.00622153	0.646966	palmitoyltransferase Hip14 [Apis mellifera (honey bee)]	0.350536	1824	2	0.989829	0.0430456	0.0101714	19.7125	known	palmitoyltransferase Hip14 [Apis mellifera (honey bee)]
453	AD65957	AD	102676472	0	1	1	uncharacterized LOC102676472 [Apis dorsata (giant honeybee)]	0.038067	3420	1	1	0.0994127	0	0	unknown	uncharacterized LOC409268 [Apis mellifera (honey bee)]
453	AF66980	AF	100872610	0	1	1	uncharacterized LOC100872610 [Apis florea (little honeybee)]	0.02915	3420	1	1	0.0217373	0	0	unknown	uncharacterized LOC409268 [Apis mellifera (honey bee)]
453	AM69881	AM	409268	0	1	1	uncharacterized LOC409268 [Apis mellifera (honey bee)]	0.065676	3420	1	1	0.136752	0	0	unknown	uncharacterized LOC409268 [Apis mellifera (honey bee)]
453	BI67453	AP	409268	0	1	1	uncharacterized LOC409268 [Apis mellifera (honey bee)]	0.159493	3420	2	0.798793	0	0.201207	0.312709	unknown	uncharacterized LOC409268 [Apis mellifera (honey bee)]
454	AD61025	AD	102676848	0	1	1	GPI transamidase component PIG-T [Apis dorsata (giant honeybee)]	0.023417	1680	1	1	0.18337	0	0	known	GPI transamidase component PIG-T [Apis mellifera (honey bee)]
454	AF68401	AF	100863072	0	1	1	GPI transamidase component PIG-T [Apis florea (little honeybee)]	0.038263	1680	1	1	0.0718336	0	0	known	GPI transamidase component PIG-T [Apis mellifera (honey bee)]
454	AM61946	AM	410132	0	1	1	GPI transamidase component PIG-T [Apis mellifera (honey bee)]	0.030175	1680	1	1	0.122801	0	0	known	GPI transamidase component PIG-T [Apis mellifera (honey bee)]
454	BI65760	AP	410132	0.246817	0.389036	1	GPI transamidase component PIG-T [Apis mellifera (honey bee)]	4e-06	1680	2	0.962258	0.0703812	0.0377423	1.78755	known	GPI transamidase component PIG-T [Apis mellifera (honey bee)]
456	AD68969	AD	102679761	0	1	1	mismatch repair endonuclease PMS2 [Apis dorsata (giant honeybee)]	0.047614	1482	1	1	0.791264	0	0	known	mismatch repair endonuclease PMS2 [Apis mellifera (honey bee)]
456	AF68479	AF	100865872	0	1	1	mismatch repair endonuclease PMS2 [Apis florea (little honeybee)]	0.044108	1482	1	1	0.227648	0	0	known	mismatch repair endonuclease PMS2 [Apis mellifera (honey bee)]
456	AM70092	AM	100576649	0	1	1	mismatch repair endonuclease PMS2 [Apis mellifera (honey bee)]	0.05817	1482	1	1	0.0671463	0	0	known	mismatch repair endonuclease PMS2 [Apis mellifera (honey bee)]
456	BI65682	AP	100576649	2.20734	0.126966	1	mismatch repair endonuclease PMS2 [Apis mellifera (honey bee)]	0.695965	1482	2	0.958617	0.101856	0.0413828	3.80755	known	mismatch repair endonuclease PMS2 [Apis mellifera (honey bee)]
457	AD61591	AD	102674815	0	1	1	solute carrier organic anion transporter family member 4A1 [Apis dorsata (giant honeybee)]	0.034161	2130	1	1	0.0391152	0	0	known	solute carrier organic anion transporter family member 4A1-like [Apis mellifera (honey bee)]
457	AF66906	AF	100873016	0	1	1	solute carrier organic anion transporter family member 4A1 [Apis florea (little honeybee)]	0.048654	2130	1	1	0.0382072	0	0	known	solute carrier organic anion transporter family member 4A1-like [Apis mellifera (honey bee)]
457	AM66090	AM	552333	0	1	1	solute carrier organic anion transporter family member 4A1-like [Apis mellifera (honey bee)]	0.048086	2130	1	1	0.026648	0	0	known	solute carrier organic anion transporter family member 4A1-like [Apis mellifera (honey bee)]
457	BI63899	AP	552333	0	1	1	solute carrier organic anion transporter family member 4A1-like [Apis mellifera (honey bee)]	0.493255	2130	1	1	0.0648926	0	0	known	solute carrier organic anion transporter family member 4A1-like [Apis mellifera (honey bee)]
458	AD60549	AD	102677087	0	1	1	cuticle protein 76-like [Apis dorsata (giant honeybee)]	0.037366	372	1	1	0.10911	0	0	known	cuticular protein CPF1 [Apis mellifera (honey bee)]
458	AF62923	AF	100872685	0	1	1	pupal cuticle protein C1B-like [Apis florea (little honeybee)]	0.007632	372	1	1	0.0893366	0	0	known	cuticular protein CPF1 [Apis mellifera (honey bee)]
458	AM69113	AM	726632	0	1	1	cuticular protein CPF1 [Apis mellifera (honey bee)]	0.114831	372	1	1	0.0607668	0	0	known	cuticular protein CPF1 [Apis mellifera (honey bee)]
458	BI62536	AP	726632	0	1	1	cuticular protein CPF1 [Apis mellifera (honey bee)]	1.17632	372	1	1	0.0592866	0	0	known	cuticular protein CPF1 [Apis mellifera (honey bee)]
459	AD67528	AD	102673777	0	1	1	nuclear cap-binding protein subunit 2 [Apis dorsata (giant honeybee)]	0.021914	495	1	1	0	0	0	known	nuclear cap-binding protein subunit 2 [Apis mellifera (honey bee)]
459	AF63307	AF	100867155	0	1	1	nuclear cap-binding protein subunit 2 [Apis florea (little honeybee)]	4e-06	495	1	1	0	0	0	known	nuclear cap-binding protein subunit 2 [Apis mellifera (honey bee)]
459	AM64298	AM	413877	0	1	1	nuclear cap-binding protein subunit 2 [Apis mellifera (honey bee)]	0.007698	495	1	1	0	0	0	known	nuclear cap-binding protein subunit 2 [Apis mellifera (honey bee)]
459	BI61261	AP	413877	0	1	1	nuclear cap-binding protein subunit 2 [Apis mellifera (honey bee)]	0.439316	495	1	1	0.00951212	0	0	known	nuclear cap-binding protein subunit 2 [Apis mellifera (honey bee)]
460	AD61601	AD	102676713	0	1	1	uncharacterized LOC102676713 [Apis dorsata (giant honeybee)]	0.077822	312	1	1	0	0	0	unknown	uncharacterized LOC107963984 [Apis mellifera (honey bee)]
460	AF70846	AF	105737196	0	1	1	uncharacterized LOC105737196 [Apis florea (little honeybee)]	0.035559	312	1	1	0.0264771	0	0	unknown	uncharacterized LOC107963984 [Apis mellifera (honey bee)]
460	AM65784	AM	107963984	0	1	1	uncharacterized LOC107963984 [Apis mellifera (honey bee)]	0.105602	312	1	1	0.166534	0	0	unknown	uncharacterized LOC107963984 [Apis mellifera (honey bee)]
460	BI61392	AP	107963984	0	1	1	uncharacterized LOC107963984 [Apis mellifera (honey bee)]	0.854615	312	1	1	0.256344	0	0	unknown	uncharacterized LOC107963984 [Apis mellifera (honey bee)]
461	AD66535	AD	102676060	0	1	1	WW domain-containing oxidoreductase [Apis dorsata (giant honeybee)]	0.033193	1230	1	1	0.0146443	0	0	known	WW domain-containing oxidoreductase [Apis mellifera (honey bee)]
461	AF69259	AF	100866708	0	1	1	WW domain-containing oxidoreductase [Apis florea (little honeybee)]	0.031149	1230	1	1	0.0227936	0	0	known	WW domain-containing oxidoreductase [Apis mellifera (honey bee)]
461	AM69383	AM	411815	0	1	1	WW domain-containing oxidoreductase [Apis mellifera (honey bee)]	0.029206	1230	1	1	0.0387051	0	0	known	WW domain-containing oxidoreductase [Apis mellifera (honey bee)]
461	BI63073	AP	411815	4.32169	0.0420941	1	WW domain-containing oxidoreductase [Apis mellifera (honey bee)]	0.49554	1230	2	0.934237	0.0914901	0.0657626	3.48443	known	WW domain-containing oxidoreductase [Apis mellifera (honey bee)]
464	AD64583	AD	102679110	0	1	1	protein scabrous-like [Apis dorsata (giant honeybee)]	0.077683	1917	1	1	0.189078	0	0	known	protein scabrous [Apis mellifera (honey bee)]
464	AF64496	AF	100870228	4.66657	0.0352441	1	protein scabrous [Apis florea (little honeybee)]	0.022211	1917	2	0.980324	0	0.0196759	46.7226	known	protein scabrous [Apis mellifera (honey bee)]
464	AM60552	AM	725237	2.57547	0.104475	1	protein scabrous [Apis mellifera (honey bee)]	0.082404	1917	2	0.955816	0	0.0441836	4.12187	known	protein scabrous [Apis mellifera (honey bee)]
464	BI60290	AP	725237	0	1	1	protein scabrous [Apis mellifera (honey bee)]	0.9872	1917	2	0.625796	0.0408058	0.374204	0.300361	known	protein scabrous [Apis mellifera (honey bee)]
466	AD62675	AD	102680841	0	1	1	60S ribosomal protein L36 [Apis dorsata (giant honeybee)]	0.008575	345	1	1	0	0	0	known	60S ribosomal protein L36 [Apis mellifera (honey bee)]
466	AF66349	AF	100868015	0	1	1	60S ribosomal protein L36 [Apis florea (little honeybee)]	4e-06	345	1	1	1	0	0	known	60S ribosomal protein L36 [Apis mellifera (honey bee)]
466	AM67740	AM	551870	0	1	1	60S ribosomal protein L36 [Apis mellifera (honey bee)]	0.017277	345	1	1	0.322365	0	0	known	60S ribosomal protein L36 [Apis mellifera (honey bee)]
466	BI69398	AP	551870	0	1	1	60S ribosomal protein L36 [Apis mellifera (honey bee)]	0.024601	345	1	1	0.0287095	0	0	known	60S ribosomal protein L36 [Apis mellifera (honey bee)]
467	ADAM63531	AD	NA	0	1	1	NO_refseq	0.104422	522	1	1	0.21129	0	0	unknown	uncharacterized LOC100578156 [Apis mellifera (honey bee)]
467	AF67811	AF	105736361	2.05935	0.137392	1	uncharacterized LOC105736361 [Apis florea (little honeybee)]	0.069147	522	2	0.990795	0.0875836	0.00920464	3333.56	unknown	uncharacterized LOC100578156 [Apis mellifera (honey bee)]
467	AM63531	AM	100578156	0	1	1	uncharacterized LOC100578156 [Apis mellifera (honey bee)]	0.186076	522	1	1	0.178007	0	0	unknown	uncharacterized LOC100578156 [Apis mellifera (honey bee)]
467	BI64876	AP	100578156	0.0223644	0.472888	1	uncharacterized LOC100578156 [Apis mellifera (honey bee)]	1.24057	522	2	0.722209	0	0.277791	1.06022	unknown	uncharacterized LOC100578156 [Apis mellifera (honey bee)]
470	AD62897	AD	102679239	0	1	1	cilia- and flagella-associated protein 20-like [Apis dorsata (giant honeybee)]	0.030997	783	1	1	0.1445	0	0	known	cilia- and flagella-associated protein 20-like [Apis mellifera (honey bee)]
470	AF69749	AF	100870524	0	1	1	cilia- and flagella-associated protein 20-like [Apis florea (little honeybee)]	0.037903	783	1	1	0.0966174	0	0	known	cilia- and flagella-associated protein 20-like [Apis mellifera (honey bee)]
470	AM66141	AM	412310	0	1	1	cilia- and flagella-associated protein 20-like [Apis mellifera (honey bee)]	0.052785	783	1	1	0.025842	0	0	known	cilia- and flagella-associated protein 20-like [Apis mellifera (honey bee)]
470	BI63948	AP	412310	3.18705	0.0758072	1	cilia- and flagella-associated protein 20-like [Apis mellifera (honey bee)]	0.080611	783	2	0.952745	0.0910654	0.0472546	8.36243	known	cilia- and flagella-associated protein 20-like [Apis mellifera (honey bee)]
471	AD63974	AD	102675866	0	1	1	serine/threonine-protein kinase KIN4 [Apis dorsata (giant honeybee)]	0.029223	1527	1	1	0.116871	0	0	unknown	uncharacterized LOC102656656 [Apis mellifera (honey bee)]
471	AF68934	AF	105736600	0	1	1	fatty acyl-CoA synthetase and RNA processing-associated kinase 1 [Apis florea (little honeybee)]	0.051439	1527	1	1	0.0449703	0	0	unknown	uncharacterized LOC102656656 [Apis mellifera (honey bee)]
471	AM66047	AM	102656656	0	1	1	uncharacterized LOC102656656 [Apis mellifera (honey bee)]	0.097745	1527	1	1	0.0688255	0	0	unknown	uncharacterized LOC102656656 [Apis mellifera (honey bee)]
471	BI64088	AP	102656656	0	1	1	uncharacterized LOC102656656 [Apis mellifera (honey bee)]	0.53699	1527	2	0.91402	0.0108992	0.0859798	0.500251	unknown	uncharacterized LOC102656656 [Apis mellifera (honey bee)]
475	AD64545	AD	102670624	0	1	1	iron-sulfur cluster co-chaperone protein HscB [Apis dorsata (giant honeybee)]	0.03289	669	1	1	0.340915	0	0	known	iron-sulfur cluster co-chaperone protein HscB, mitochondrial [Apis mellifera (honey bee)]
475	AF66021	AF	100868693	0	1	1	iron-sulfur cluster co-chaperone protein HscB [Apis florea (little honeybee)]	0.015368	669	1	1	0	0	0	known	iron-sulfur cluster co-chaperone protein HscB, mitochondrial [Apis mellifera (honey bee)]
475	AM61078	AM	100577992	0	1	1	iron-sulfur cluster co-chaperone protein HscB, mitochondrial [Apis mellifera (honey bee)]	0.049441	669	1	1	0.170071	0	0	known	iron-sulfur cluster co-chaperone protein HscB, mitochondrial [Apis mellifera (honey bee)]
475	BI65581	AP	100577992	0	1	1	iron-sulfur cluster co-chaperone protein HscB, mitochondrial [Apis mellifera (honey bee)]	0.785476	669	1	1	0.146367	0	0	known	iron-sulfur cluster co-chaperone protein HscB, mitochondrial [Apis mellifera (honey bee)]
476	AD64562	AD	102674216	0	1	1	uncharacterized J domain-containing protein C4H3.01-like [Apis dorsata (giant honeybee)]	0.034025	402	1	1	0.261476	0	0	known	dnaJ homolog subfamily C member 24 [Apis mellifera (honey bee)]
476	AF64473	AF	100871649	0	1	1	dnaJ homolog subfamily C member 24-like [Apis florea (little honeybee)]	0.06807	402	1	1	0.241371	0	0	known	dnaJ homolog subfamily C member 24 [Apis mellifera (honey bee)]
476	AM60531	AM	724329	0	1	1	dnaJ homolog subfamily C member 24 [Apis mellifera (honey bee)]	0.041719	402	1	1	0.332078	0	0	known	dnaJ homolog subfamily C member 24 [Apis mellifera (honey bee)]
476	BI68987	AP	724329	0.629159	0.304562	1	dnaJ homolog subfamily C member 24 [Apis mellifera (honey bee)]	0.275341	402	2	0.8968	0.104236	0.1032	2.06182	known	dnaJ homolog subfamily C member 24 [Apis mellifera (honey bee)]
477	AD66545	AD	102677669	0	1	1	acyl-CoA:lysophosphatidylglycerol acyltransferase 1-like [Apis dorsata (giant honeybee)]	0.016988	1116	1	1	0.137508	0	0	known	acyl-CoA:lysophosphatidylglycerol acyltransferase 1 [Apis mellifera (honey bee)]
477	AF70013	AF	100872985	0	1	1	acyl-CoA:lysophosphatidylglycerol acyltransferase 1 [Apis florea (little honeybee)]	0.033905	1116	1	1	0.139209	0	0	known	acyl-CoA:lysophosphatidylglycerol acyltransferase 1 [Apis mellifera (honey bee)]
477	AM66515	AM	552688	0	1	1	acyl-CoA:lysophosphatidylglycerol acyltransferase 1 [Apis mellifera (honey bee)]	0.01291	1116	1	1	0.0793046	0	0	known	acyl-CoA:lysophosphatidylglycerol acyltransferase 1 [Apis mellifera (honey bee)]
477	BI61598	AP	552688	0	1	1	acyl-CoA:lysophosphatidylglycerol acyltransferase 1 [Apis mellifera (honey bee)]	4e-06	1116	1	1	0.0916025	0	0	known	acyl-CoA:lysophosphatidylglycerol acyltransferase 1 [Apis mellifera (honey bee)]
478	AD60172	AD	102679813	0	1	1	ATPase ASNA1 homolog [Apis dorsata (giant honeybee)]	0.030354	1005	1	1	0.0355414	0	0	known	ATPase ASNA1 homolog [Apis mellifera (honey bee)]
478	AF64214	AF	100864047	0	1	1	ATPase ASNA1 homolog [Apis florea (little honeybee)]	0.040358	1005	1	1	0	0	0	known	ATPase ASNA1 homolog [Apis mellifera (honey bee)]
478	AM65163	AM	409264	0	1	1	ATPase ASNA1 homolog [Apis mellifera (honey bee)]	0.04983	1005	1	1	0.0222805	0	0	known	ATPase ASNA1 homolog [Apis mellifera (honey bee)]
478	BI63655	AP	409264	0	1	1	ATPase ASNA1 homolog [Apis mellifera (honey bee)]	0.030243	1005	1	1	0.0336083	0	0	known	ATPase ASNA1 homolog [Apis mellifera (honey bee)]
479	AD60804	AD	102679851	0	1	1	FACT complex subunit Ssrp1 [Apis dorsata (giant honeybee)]	0.03531	2166	1	1	0.0195675	0	0	known	FACT complex subunit Ssrp1 [Apis mellifera (honey bee)]
479	AF60320	AF	100865763	0	1	1	FACT complex subunit Ssrp1 [Apis florea (little honeybee)]	0.02532	2166	1	1	0.00807235	0	0	known	FACT complex subunit Ssrp1 [Apis mellifera (honey bee)]
479	AM69846	AM	726058	0	1	1	FACT complex subunit Ssrp1 [Apis mellifera (honey bee)]	0.031166	2166	1	1	0.0232387	0	0	known	FACT complex subunit Ssrp1 [Apis mellifera (honey bee)]
479	BI64282	AP	726058	0	1	1	FACT complex subunit Ssrp1 [Apis mellifera (honey bee)]	0.225718	2166	2	0.947031	0.00307639	0.052969	0.459308	known	FACT complex subunit Ssrp1 [Apis mellifera (honey bee)]
480	AD62247	AD	102681148	0	1	1	uncharacterized LOC102681148 [Apis dorsata (giant honeybee)]	0.017411	354	1	1	0.272557	0	0	unknown	uncharacterized LOC100576974 [Apis mellifera (honey bee)]
480	AF63986	AF	100866184	0	1	1	uncharacterized LOC100866184 [Apis florea (little honeybee)]	0.019991	354	1	1	0	0	0	unknown	uncharacterized LOC100576974 [Apis mellifera (honey bee)]
480	AM64750	AM	100576974	0	1	1	uncharacterized LOC100576974 [Apis mellifera (honey bee)]	0.058451	354	1	1	0.049482	0	0	unknown	uncharacterized LOC100576974 [Apis mellifera (honey bee)]
480	BI64053	AP	100576974	0	1	1	uncharacterized LOC100576974 [Apis mellifera (honey bee)]	0.029623	354	2	0.851614	0	0.148386	0.674988	unknown	uncharacterized LOC100576974 [Apis mellifera (honey bee)]
482	AD68943	AD	102673573	0	1	1	S phase cyclin A-associated protein in the endoplasmic reticulum [Apis dorsata (giant honeybee)]	0.059824	4866	1	1	0.154695	0	0	known	S phase cyclin A-associated protein in the endoplasmic reticulum [Apis mellifera (honey bee)]
482	AF63791	AF	100865982	0	1	1	S phase cyclin A-associated protein in the endoplasmic reticulum [Apis florea (little honeybee)]	0.034625	4866	1	1	0.120958	0	0	known	S phase cyclin A-associated protein in the endoplasmic reticulum [Apis mellifera (honey bee)]
482	AM69729	AM	413873	0	1	1	S phase cyclin A-associated protein in the endoplasmic reticulum [Apis mellifera (honey bee)]	0.060682	4866	1	1	0.147888	0	0	known	S phase cyclin A-associated protein in the endoplasmic reticulum [Apis mellifera (honey bee)]
482	BI63643	AP	413873	0	1	1	S phase cyclin A-associated protein in the endoplasmic reticulum [Apis mellifera (honey bee)]	4e-06	4866	1	1	0.0859304	0	0	known	S phase cyclin A-associated protein in the endoplasmic reticulum [Apis mellifera (honey bee)]
483	AD64554	AD	102672443	0	1	1	uncharacterized LOC102672443 [Apis dorsata (giant honeybee)]	0.060515	2433	1	1	0.122163	0	0	unknown	uncharacterized LOC413907 [Apis mellifera (honey bee)]
483	AF64465	AF	100871303	7.11073	0.0101038	0.836663	uncharacterized LOC100871303 [Apis florea (little honeybee)]	0.076943	2433	2	0.995394	0.226615	0.00460576	49.4415	unknown	uncharacterized LOC413907 [Apis mellifera (honey bee)]
483	AM60523	AM	413907	0	1	1	uncharacterized LOC413907 [Apis mellifera (honey bee)]	0.064454	2433	1	1	0.208704	0	0	unknown	uncharacterized LOC413907 [Apis mellifera (honey bee)]
483	BI68995	AP	413907	0	1	1	uncharacterized LOC413907 [Apis mellifera (honey bee)]	0.05862	2433	2	0.766587	0.138298	0.233413	0.76041	unknown	uncharacterized LOC413907 [Apis mellifera (honey bee)]
487	AD69507	AD	102678996	0	1	1	lanC-like protein 2 [Apis dorsata (giant honeybee)]	0.025099	1302	1	1	0.0289468	0	0	known	lanC-like protein 2 [Apis mellifera (honey bee)]
487	AF64542	AF	100866611	0	1	1	glutathione S-transferase LANCL1 [Apis florea (little honeybee)]	0.048469	1302	1	1	0.0438538	0	0	known	lanC-like protein 2 [Apis mellifera (honey bee)]
487	AM60593	AM	551636	0	1	1	lanC-like protein 2 [Apis mellifera (honey bee)]	0.054638	1302	1	1	0.054072	0	0	known	lanC-like protein 2 [Apis mellifera (honey bee)]
487	BI67355	AP	551636	0.00858971	0.483946	1	lanC-like protein 2 [Apis mellifera (honey bee)]	0.553658	1302	2	0.77018	0.0793864	0.22982	1.34106	known	lanC-like protein 2 [Apis mellifera (honey bee)]
488	AD61943	AD	102676766	0	1	1	uncharacterized LOC102676766 [Apis dorsata (giant honeybee)]	0.055379	2109	1	1	0.0455444	0	0	unknown	uncharacterized LOC725775 [Apis mellifera (honey bee)]
488	AF61441	AF	100869457	1.04502	0.239241	1	uncharacterized LOC100869457 [Apis florea (little honeybee)]	0.108317	2109	2	0.966481	0	0.0335188	2.36918	unknown	uncharacterized LOC725775 [Apis mellifera (honey bee)]
488	AM60376	AM	725775	0	1	1	uncharacterized LOC725775 [Apis mellifera (honey bee)]	0.082819	2109	1	1	0.056842	0	0	unknown	uncharacterized LOC725775 [Apis mellifera (honey bee)]
488	BI65383	AP	725775	0	1	1	uncharacterized LOC725775 [Apis mellifera (honey bee)]	0.084209	2109	2	0.772626	0.00288261	0.227374	0.232313	unknown	uncharacterized LOC725775 [Apis mellifera (honey bee)]
490	AD62452	AD	102677467	0	1	1	uncharacterized protein PF11_0213 [Apis dorsata (giant honeybee)]	0.050335	2940	1	1	0.213293	0	0	unknown	uncharacterized protein MAL13P1.304 [Apis mellifera (honey bee)]
490	AF70157	AF	100867504	0	1	1	putative uncharacterized protein DDB_G0282133 [Apis florea (little honeybee)]	0.046641	2940	1	1	0.582487	0	0	unknown	uncharacterized protein MAL13P1.304 [Apis mellifera (honey bee)]
490	AM62049	AM	408762	0	1	1	uncharacterized protein MAL13P1.304 [Apis mellifera (honey bee)]	0.040702	2940	1	1	0.186995	0	0	unknown	uncharacterized protein MAL13P1.304 [Apis mellifera (honey bee)]
490	BI66469	AP	408762	7.09758	0.0101716	0.839658	uncharacterized protein MAL13P1.304 [Apis mellifera (honey bee)]	0.108785	2940	3	0.363929	0.0106	0.60349	0.43457	unknown	uncharacterized protein MAL13P1.304 [Apis mellifera (honey bee)]
494	AD64200	AD	102673060	0.278495	0.380542	1	cerebellar degeneration-related protein 2-like [Apis dorsata (giant honeybee)]	0.079285	2157	2	0.947887	0.00172386	0.052113	1.88072	known	cerebellar degeneration-related protein 2-like [Apis mellifera (honey bee)]
494	AF61701	AF	100869618	0	1	1	cerebellar degeneration-related protein 2-like [Apis florea (little honeybee)]	0.125337	2157	1	1	0.0300811	0	0	known	cerebellar degeneration-related protein 2-like [Apis mellifera (honey bee)]
494	AM62490	AM	408723	0	1	1	cerebellar degeneration-related protein 2-like [Apis mellifera (honey bee)]	0.095462	2157	1	1	0.0575498	0	0	known	cerebellar degeneration-related protein 2-like [Apis mellifera (honey bee)]
494	BI61790	AP	408723	0	1	1	cerebellar degeneration-related protein 2-like [Apis mellifera (honey bee)]	0.865358	2157	2	0.731859	0.0466268	0.268141	0.526205	known	cerebellar degeneration-related protein 2-like [Apis mellifera (honey bee)]
497	AD65769	AD	102676380	0	1	1	putative elongator complex protein 1 [Apis dorsata (giant honeybee)]	0.055361	3888	1	1	0.187792	0	0	known	putative elongator complex protein 1 [Apis mellifera (honey bee)]
497	AF66544	AF	100864760	2.29504	0.121185	1	putative elongator complex protein 1 [Apis florea (little honeybee)]	0.04476	3888	2	0.938229	0	0.0617709	3.84398	known	putative elongator complex protein 1 [Apis mellifera (honey bee)]
497	AM64929	AM	551809	0	1	1	putative elongator complex protein 1 [Apis mellifera (honey bee)]	0.053335	3888	1	1	0.145504	0	0	known	putative elongator complex protein 1 [Apis mellifera (honey bee)]
497	BI63664	AP	551809	0.394473	0.35229	1	putative elongator complex protein 1 [Apis mellifera (honey bee)]	4e-06	3888	2	0.869042	0.0981836	0.130958	1.49367	known	putative elongator complex protein 1 [Apis mellifera (honey bee)]
498	AD66163	AD	102676692	0	1	1	DAZ-associated protein 2-like [Apis dorsata (giant honeybee)]	0.006234	507	1	1	0	0	0	known	DAZ-associated protein 2 [Apis mellifera (honey bee)]
498	AF69834	AF	100868966	0	1	1	DAZ-associated protein 2 [Apis florea (little honeybee)]	0.007792	507	1	1	0	0	0	known	DAZ-associated protein 2 [Apis mellifera (honey bee)]
498	AM68410	AM	550799	0	1	1	DAZ-associated protein 2 [Apis mellifera (honey bee)]	0.006134	507	1	1	0	0	0	known	DAZ-associated protein 2 [Apis mellifera (honey bee)]
498	BI69702	AP	550799	0	1	1	DAZ-associated protein 2 [Apis mellifera (honey bee)]	0.101388	507	1	1	0	0	0	known	DAZ-associated protein 2 [Apis mellifera (honey bee)]
499	AD68940	AD	102672279	0	1	1	protein SMG5 [Apis dorsata (giant honeybee)]	0.01739	2961	1	1	0.28327	0	0	known	protein SMG5 [Apis mellifera (honey bee)]
499	AF64844	AF	100872457	0	1	1	protein SMG5 [Apis florea (little honeybee)]	0.035657	2961	1	1	0.0232804	0	0	known	protein SMG5 [Apis mellifera (honey bee)]
499	AM63957	AM	727497	0	1	1	protein SMG5 [Apis mellifera (honey bee)]	0.042217	2961	1	1	0.112006	0	0	known	protein SMG5 [Apis mellifera (honey bee)]
499	BI60485	AP	727497	0.576664	0.314378	1	protein SMG5 [Apis mellifera (honey bee)]	0.208333	2961	2	0.953908	0.100936	0.0460921	2.30107	known	protein SMG5 [Apis mellifera (honey bee)]
500	AD69480	AD	102671553	0	1	1	carbonic anhydrase 2-like [Apis dorsata (giant honeybee)]	0.078872	483	1	1	0.0889982	0	0	known	carbonic anhydrase 2 [Apis mellifera (honey bee)]
500	AF65378	AF	100866156	0	1	1	carbonic anhydrase 2 [Apis florea (little honeybee)]	0.042153	483	1	1	0	0	0	known	carbonic anhydrase 2 [Apis mellifera (honey bee)]
500	AM67439	AM	727237	0	1	1	carbonic anhydrase 2 [Apis mellifera (honey bee)]	0.08229	483	1	1	0.0378699	0	0	known	carbonic anhydrase 2 [Apis mellifera (honey bee)]
500	BI62989	AP	727237	2.07276	0.136411	1	carbonic anhydrase 2 [Apis mellifera (honey bee)]	0.68139	483	2	0.818797	0.235266	0.181203	4.35173	known	carbonic anhydrase 2 [Apis mellifera (honey bee)]
503	AD62697	AD	102675683	0	1	1	transcription factor IIIB 90 kDa subunit [Apis dorsata (giant honeybee)]	0.037785	1911	1	1	0.211508	0	0	known	transcription factor IIIB 90 kDa subunit [Apis mellifera (honey bee)]
503	AF66370	AF	100865799	0	1	1	transcription factor IIIB 90 kDa subunit [Apis florea (little honeybee)]	0.02924	1911	1	1	0.0146514	0	0	known	transcription factor IIIB 90 kDa subunit [Apis mellifera (honey bee)]
503	AM67567	AM	409247	0	1	1	transcription factor IIIB 90 kDa subunit [Apis mellifera (honey bee)]	0.025223	1911	1	1	0.0834605	0	0	known	transcription factor IIIB 90 kDa subunit [Apis mellifera (honey bee)]
503	BI62435	AP	409247	0	1	1	transcription factor IIIB 90 kDa subunit [Apis mellifera (honey bee)]	4e-06	1911	2	0.802905	0	0.197095	0.696124	known	transcription factor IIIB 90 kDa subunit [Apis mellifera (honey bee)]
506	AD68796	AD	102675113	0	1	1	protein FAM161A [Apis dorsata (giant honeybee)]	0.054939	1302	1	1	0.441271	0	0	unknown	uncharacterized LOC552810 [Apis mellifera (honey bee)]
506	AF67552	AF	100863263	0	1	1	protein FAM161A [Apis florea (little honeybee)]	0.04036	1302	1	1	0.181835	0	0	unknown	uncharacterized LOC552810 [Apis mellifera (honey bee)]
506	AM63774	AM	552810	0	1	1	uncharacterized LOC552810 [Apis mellifera (honey bee)]	0.052531	1302	1	1	0.215321	0	0	unknown	uncharacterized LOC552810 [Apis mellifera (honey bee)]
506	BI67042	AP	552810	0.0454911	0.459474	1	uncharacterized LOC552810 [Apis mellifera (honey bee)]	0.252466	1302	2	0.838707	0.0427386	0.161293	1.16281	unknown	uncharacterized LOC552810 [Apis mellifera (honey bee)]
507	AD68699	AD	102674409	0	1	1	neuromodulin [Apis dorsata (giant honeybee)]	0.038662	330	1	1	0	0	0	known	neuromodulin [Apis mellifera (honey bee)]
507	AF69190	AF	100872385	0	1	1	neuromodulin [Apis florea (little honeybee)]	0.022209	330	1	1	0	0	0	known	neuromodulin [Apis mellifera (honey bee)]
507	AM61434	AM	552020	0	1	1	neuromodulin [Apis mellifera (honey bee)]	0.037953	330	1	1	0.126577	0	0	known	neuromodulin [Apis mellifera (honey bee)]
507	BI61068	AP	552020	0	1	1	neuromodulin [Apis mellifera (honey bee)]	0.447085	330	1	1	0.224433	0	0	known	neuromodulin [Apis mellifera (honey bee)]
511	AD64892	AD	102674690	0	1	1	uncharacterized LOC102674690 [Apis dorsata (giant honeybee)]	0.020171	1596	1	1	0.268292	0	0	unknown	uncharacterized LOC410057 [Apis mellifera (honey bee)]
511	AF66728	AF	100865708	0	1	1	uncharacterized LOC100865708 [Apis florea (little honeybee)]	0.033041	1596	1	1	0.0652441	0	0	unknown	uncharacterized LOC410057 [Apis mellifera (honey bee)]
511	AM61275	AM	410057	0	1	1	uncharacterized LOC410057 [Apis mellifera (honey bee)]	0.035136	1596	1	1	0.0578538	0	0	unknown	uncharacterized LOC410057 [Apis mellifera (honey bee)]
511	BI69772	AP	410057	0	1	1	uncharacterized LOC410057 [Apis mellifera (honey bee)]	4e-06	1596	1	1	0.0717642	0	0	unknown	uncharacterized LOC410057 [Apis mellifera (honey bee)]
512	AD61448	AD	102673009	0	1	1	serine/threonine-protein kinase NLK [Apis dorsata (giant honeybee)]	0.046455	537	1	1	0	0	0	known	serine/threonine-protein kinase NLK [Apis mellifera (honey bee)]
512	AF68940	AF	100870286	18.8822	2.65985e-05	0.0305378	serine/threonine-protein kinase NLK2-like [Apis florea (little honeybee)]	0.255357	537	2	0.959912	0.0157441	0.0400877	10000	known	serine/threonine-protein kinase NLK [Apis mellifera (honey bee)]
512	AM62233	AM	410956	0	1	1	serine/threonine-protein kinase NLK [Apis mellifera (honey bee)]	0.064905	537	1	1	0	0	0	known	serine/threonine-protein kinase NLK [Apis mellifera (honey bee)]
512	BI65094	AP	410956	0	1	1	serine/threonine-protein kinase NLK [Apis mellifera (honey bee)]	0.213303	537	1	1	0	0	0	known	serine/threonine-protein kinase NLK [Apis mellifera (honey bee)]
513	AD60859	AD	102679607	0	1	1	monocarboxylate transporter 13-like [Apis dorsata (giant honeybee)]	0.034752	1641	1	1	0.101409	0	0	known	monocarboxylate transporter 13 [Apis mellifera (honey bee)]
513	AF64293	AF	100869345	0.554852	0.318588	1	monocarboxylate transporter 13-like [Apis florea (little honeybee)]	0.019012	1641	1	1	10000000000	0	0	known	monocarboxylate transporter 13 [Apis mellifera (honey bee)]
513	AM65428	AM	551263	0	1	1	monocarboxylate transporter 13 [Apis mellifera (honey bee)]	0.053077	1641	1	1	0.134557	0	0	known	monocarboxylate transporter 13 [Apis mellifera (honey bee)]
513	BI68498	AP	551263	0	1	1	monocarboxylate transporter 13 [Apis mellifera (honey bee)]	0.077973	1641	2	0.832299	0.0449255	0.167701	0.68505	known	monocarboxylate transporter 13 [Apis mellifera (honey bee)]
514	AD60366	AD	102681053	0	1	1	dolichyl-diphosphooligosaccharide--protein glycosyltransferase subunit 1 [Apis dorsata (giant honeybee)]	0.034836	1815	1	1	0.0425654	0	0	known	ribophorin I [Apis mellifera (honey bee)]
514	AF60985	AF	100864865	0	1	1	dolichyl-diphosphooligosaccharide--protein glycosyltransferase subunit 1 [Apis florea (little honeybee)]	0.014408	1815	1	1	0.388081	0	0	known	ribophorin I [Apis mellifera (honey bee)]
514	AM65768	AM	726087	0	1	1	ribophorin I [Apis mellifera (honey bee)]	0.019993	1815	1	1	0.0512297	0	0	known	ribophorin I [Apis mellifera (honey bee)]
514	BI61376	AP	726087	0.960895	0.250944	1	ribophorin I [Apis mellifera (honey bee)]	0.040067	1815	2	0.9892	0.0515541	0.0107998	4.14314	known	ribophorin I [Apis mellifera (honey bee)]
515	AD67247	AD	102674451	9.1969	0.00350509	0.479412	transcriptional protein SWT1 [Apis dorsata (giant honeybee)]	0.039419	2541	2	0.99878	0.141231	0.00122015	205.221	known	transcriptional protein SWT1 [Apis mellifera (honey bee)]
515	AF63197	AF	100871097	0	1	1	transcriptional protein SWT1 [Apis florea (little honeybee)]	0.059807	2541	1	1	0.145058	0	0	known	transcriptional protein SWT1 [Apis mellifera (honey bee)]
515	AM66611	AM	726780	0	1	1	transcriptional protein SWT1 [Apis mellifera (honey bee)]	0.079715	2541	1	1	0.3176	0	0	known	transcriptional protein SWT1 [Apis mellifera (honey bee)]
515	BI60204	AP	726780	5.67221	0.0210432	1	transcriptional protein SWT1 [Apis mellifera (honey bee)]	0.081028	2541	2	0.860874	0.165562	0.139126	3.32485	known	transcriptional protein SWT1 [Apis mellifera (honey bee)]
516	AD61860	AD	102671201	0	1	1	putative mediator of RNA polymerase II transcription subunit 26 [Apis dorsata (giant honeybee)]	0.037224	3858	1	1	0.0963306	0	0	known	protein PF14_0175 [Apis mellifera (honey bee)]
516	AF61359	AF	100863320	0	1	1	probable serine/threonine-protein kinase DDB_G0282963 [Apis florea (little honeybee)]	0.038743	3858	1	1	0.123855	0	0	known	protein PF14_0175 [Apis mellifera (honey bee)]
516	AM60332	AM	409053	0	1	1	protein PF14_0175 [Apis mellifera (honey bee)]	0.030761	3858	1	1	0.0479268	0	0	known	protein PF14_0175 [Apis mellifera (honey bee)]
516	BI69877	AP	409053	1.17806	0.22201	1	protein PF14_0175 [Apis mellifera (honey bee)]	0.020618	3858	2	0.988036	0.0800751	0.0119641	7.78585	known	protein PF14_0175 [Apis mellifera (honey bee)]
517	AD65558	AD	102680003	0	1	1	uncharacterized LOC102680003 [Apis dorsata (giant honeybee)]	0.016124	1137	1	1	0.0705654	0	0	unknown	uncharacterized LOC411058 [Apis mellifera (honey bee)]
517	AF60350	AF	100867147	0	1	1	uncharacterized LOC100867147 [Apis florea (little honeybee)]	0.013488	1137	1	1	0	0	0	unknown	uncharacterized LOC411058 [Apis mellifera (honey bee)]
517	AM63102	AM	411058	0	1	1	uncharacterized LOC411058 [Apis mellifera (honey bee)]	0.016166	1137	1	1	0.0707478	0	0	unknown	uncharacterized LOC411058 [Apis mellifera (honey bee)]
517	BI64781	AP	411058	0	1	1	uncharacterized LOC411058 [Apis mellifera (honey bee)]	0.069321	1137	1	1	0.0261847	0	0	unknown	uncharacterized LOC411058 [Apis mellifera (honey bee)]
518	AD67741	AD	102674405	0	1	1	bystin [Apis dorsata (giant honeybee)]	0.034188	1284	1	1	0.0385018	0	0	known	bystin [Apis mellifera (honey bee)]
518	AF67601	AF	100872260	0	1	1	bystin [Apis florea (little honeybee)]	0.027275	1284	1	1	0.120975	0	0	known	bystin [Apis mellifera (honey bee)]
518	AM63684	AM	413588	0	1	1	bystin [Apis mellifera (honey bee)]	0.031883	1284	1	1	0.147364	0	0	known	bystin [Apis mellifera (honey bee)]
518	BI65802	AP	413588	0	1	1	bystin [Apis mellifera (honey bee)]	4e-06	1284	2	0.784855	0.00797793	0.215145	0.527984	known	bystin [Apis mellifera (honey bee)]
519	AD63150	AD	102674869	0	1	1	WD repeat-containing protein 61 [Apis dorsata (giant honeybee)]	0.040382	981	1	1	0.0289957	0	0	known	WD repeat-containing protein 61 [Apis mellifera (honey bee)]
519	AF62246	AF	100867001	0	1	1	WD repeat-containing protein 61 [Apis florea (little honeybee)]	0.054911	981	1	1	0.0504177	0	0	known	WD repeat-containing protein 61 [Apis mellifera (honey bee)]
519	AM65085	AM	551226	0	1	1	WD repeat-containing protein 61 [Apis mellifera (honey bee)]	0.032977	981	1	1	0.0238978	0	0	known	WD repeat-containing protein 61 [Apis mellifera (honey bee)]
519	BI68135	AP	551226	0	1	1	WD repeat-containing protein 61 [Apis mellifera (honey bee)]	0.030678	981	2	0.848834	0	0.151166	0.443677	known	WD repeat-containing protein 61 [Apis mellifera (honey bee)]
522	AD67990	AD	102678552	0	1	1	centrosomal protein of 162 kDa [Apis dorsata (giant honeybee)]	0.03808	4221	1	1	0.142267	0	0	known	centrosomal protein of 162 kDa [Apis mellifera (honey bee)]
522	AF65925	AF	100871386	0	1	1	centrosomal protein of 162 kDa-like [Apis florea (little honeybee)]	0.041492	4221	1	1	0.121252	0	0	known	centrosomal protein of 162 kDa [Apis mellifera (honey bee)]
522	AM68593	AM	107963986	0	1	1	centrosomal protein of 162 kDa [Apis mellifera (honey bee)]	0.115526	4221	1	1	0.0828203	0	0	known	centrosomal protein of 162 kDa [Apis mellifera (honey bee)]
522	BI64127	AP	107963986	0	1	1	centrosomal protein of 162 kDa [Apis mellifera (honey bee)]	0.317407	4221	2	0.944578	0.0774172	0.0554217	0.926734	known	centrosomal protein of 162 kDa [Apis mellifera (honey bee)]
524	AD69521	AD	102681104	0	1	1	ATP-binding cassette sub-family G member 1-like [Apis dorsata (giant honeybee)]	0.054513	1893	1	1	0.0533802	0	0	known	ATP-binding cassette sub-family G member 1 [Apis mellifera (honey bee)]
524	AF64555	AF	100867929	0	1	1	ATP-binding cassette sub-family G member 1 [Apis florea (little honeybee)]	0.037275	1893	1	1	0.0191552	0	0	known	ATP-binding cassette sub-family G member 1 [Apis mellifera (honey bee)]
524	AM60580	AM	412748	0	1	1	ATP-binding cassette sub-family G member 1 [Apis mellifera (honey bee)]	0.054837	1893	1	1	0.102194	0	0	known	ATP-binding cassette sub-family G member 1 [Apis mellifera (honey bee)]
524	BI67341	AP	412748	0	1	1	ATP-binding cassette sub-family G member 1 [Apis mellifera (honey bee)]	4e-06	1893	1	1	0.0754825	0	0	known	ATP-binding cassette sub-family G member 1 [Apis mellifera (honey bee)]
525	AD69398	AD	102675147	0	1	1	Fanconi anemia group D2 protein [Apis dorsata (giant honeybee)]	0.027663	3231	1	1	0.238665	0	0	known	Fanconi anemia group D2 protein [Apis mellifera (honey bee)]
525	AF63134	AF	100872286	0	1	1	Fanconi anemia group D2 protein homolog [Apis florea (little honeybee)]	0.040434	3231	1	1	0.0762541	0	0	known	Fanconi anemia group D2 protein [Apis mellifera (honey bee)]
525	AM69980	AM	727180	0	1	1	Fanconi anemia group D2 protein [Apis mellifera (honey bee)]	0.035208	3231	1	1	0.177273	0	0	known	Fanconi anemia group D2 protein [Apis mellifera (honey bee)]
525	BI66569	AP	727180	0	1	1	Fanconi anemia group D2 protein [Apis mellifera (honey bee)]	0.013056	3231	2	0.515228	0	0.484772	0.280577	known	Fanconi anemia group D2 protein [Apis mellifera (honey bee)]
527	AD68891	AD	102672175	0	1	1	zinc transporter ZIP3 [Apis dorsata (giant honeybee)]	0.091789	972	1	1	0.239183	0	0	known	zinc transporter ZIP1 [Apis mellifera (honey bee)]
527	AF63145	AF	100872762	0	1	1	zinc transporter ZIP3 [Apis florea (little honeybee)]	0.138744	972	1	1	0.284028	0	0	known	zinc transporter ZIP1 [Apis mellifera (honey bee)]
527	AM69969	AM	412448	0	1	1	zinc transporter ZIP1 [Apis mellifera (honey bee)]	0.092728	972	1	1	0.320277	0	0	known	zinc transporter ZIP1 [Apis mellifera (honey bee)]
527	BI66126	AP	412448	8.68516	0.00454251	0.548639	zinc transporter ZIP1 [Apis mellifera (honey bee)]	0.402087	972	2	0.91675	0.0585358	0.0832504	5.2641	known	zinc transporter ZIP1 [Apis mellifera (honey bee)]
529	AD62841	AD	102678200	0	1	1	viral IAP-associated factor homolog [Apis dorsata (giant honeybee)]	0.006936	705	1	1	0	0	0	known	viral IAP-associated factor homolog [Apis mellifera (honey bee)]
529	AF65641	AF	100865988	0	1	1	viral IAP-associated factor homolog [Apis florea (little honeybee)]	0.040615	705	1	1	0.171958	0	0	known	viral IAP-associated factor homolog [Apis mellifera (honey bee)]
529	AM62745	AM	100577876	0	1	1	viral IAP-associated factor homolog [Apis mellifera (honey bee)]	0.036386	705	1	1	0.245582	0	0	known	viral IAP-associated factor homolog [Apis mellifera (honey bee)]
529	BI66391	AP	100577876	2.66699	0.0995564	1	viral IAP-associated factor homolog [Apis mellifera (honey bee)]	0.135806	705	2	0.982013	0.0650871	0.0179869	17.2339	known	viral IAP-associated factor homolog [Apis mellifera (honey bee)]
532	AD69514	AD	102677595	0	1	1	mitochondrial-processing peptidase subunit beta-like [Apis dorsata (giant honeybee)]	0.025578	1290	1	1	0.136864	0	0	known	mitochondrial-processing peptidase subunit beta [Apis mellifera (honey bee)]
532	AF64548	AF	100863768	0	1	1	mitochondrial-processing peptidase subunit beta-like [Apis florea (little honeybee)]	0.022868	1290	1	1	0.0513724	0	0	known	mitochondrial-processing peptidase subunit beta [Apis mellifera (honey bee)]
532	AM60587	AM	100579052	0	1	1	mitochondrial-processing peptidase subunit beta [Apis mellifera (honey bee)]	0.053574	1290	1	1	0.0524775	0	0	known	mitochondrial-processing peptidase subunit beta [Apis mellifera (honey bee)]
532	BI67349	AP	100579052	0.449233	0.340187	1	mitochondrial-processing peptidase subunit beta [Apis mellifera (honey bee)]	0.414821	1290	2	0.627607	0	0.372393	1.22284	known	mitochondrial-processing peptidase subunit beta [Apis mellifera (honey bee)]
534	AD65189	AD	102674261	0	1	1	serine/threonine-protein kinase Aurora-2-like [Apis dorsata (giant honeybee)]	0.011995	1155	1	1	0	0	0	known	serine/threonine-protein kinase Aurora-2 [Apis mellifera (honey bee)]
534	AF69244	AF	100871002	0	1	1	serine/threonine-protein kinase Aurora-2-like [Apis florea (little honeybee)]	0.032112	1155	1	1	0.0569507	0	0	known	serine/threonine-protein kinase Aurora-2 [Apis mellifera (honey bee)]
534	AM68276	AM	412271	0	1	1	serine/threonine-protein kinase Aurora-2 [Apis mellifera (honey bee)]	0.028606	1155	1	1	0.0227136	0	0	known	serine/threonine-protein kinase Aurora-2 [Apis mellifera (honey bee)]
534	BI61658	AP	412271	0	1	1	serine/threonine-protein kinase Aurora-2 [Apis mellifera (honey bee)]	0.448165	1155	2	0.640861	0	0.359139	0.593122	known	serine/threonine-protein kinase Aurora-2 [Apis mellifera (honey bee)]
535	AD67330	AD	102674931	0	1	1	uncharacterized LOC102674931 [Apis dorsata (giant honeybee)]	0.015101	1728	1	1	0.0756161	0	0	unknown	uncharacterized LOC551214 [Apis mellifera (honey bee)]
535	AF69287	AF	100867628	0	1	1	uncharacterized LOC100867628 [Apis florea (little honeybee)]	0.023766	1728	1	1	0.045808	0	0	unknown	uncharacterized LOC551214 [Apis mellifera (honey bee)]
535	AM69407	AM	551214	0	1	1	uncharacterized LOC551214 [Apis mellifera (honey bee)]	0.030496	1728	1	1	0.0161273	0	0	unknown	uncharacterized LOC551214 [Apis mellifera (honey bee)]
535	BI69316	AP	551214	0	1	1	uncharacterized LOC551214 [Apis mellifera (honey bee)]	4e-06	1728	2	0.903505	0.00863822	0.0964953	0.5135	unknown	uncharacterized LOC551214 [Apis mellifera (honey bee)]
538	AD63264	AD	102679945	0	1	1	guanine nucleotide-binding protein subunit beta-5 [Apis dorsata (giant honeybee)]	0.031063	1047	1	1	1.44107e-16	0	0	known	guanine nucleotide-binding protein subunit beta-5 [Apis mellifera (honey bee)]
538	AF68967	AF	100865160	0	1	1	guanine nucleotide-binding protein subunit beta-5 [Apis florea (little honeybee)]	0.021663	1047	1	1	0.0282275	0	0	known	guanine nucleotide-binding protein subunit beta-5 [Apis mellifera (honey bee)]
538	AM60472	AM	409113	0	1	1	guanine nucleotide-binding protein subunit beta-5 [Apis mellifera (honey bee)]	0.023713	1047	1	1	0.0708348	0	0	known	guanine nucleotide-binding protein subunit beta-5 [Apis mellifera (honey bee)]
538	BI62664	AP	409113	0	1	1	guanine nucleotide-binding protein subunit beta-5 [Apis mellifera (honey bee)]	0.123615	1047	1	1	0.0171259	0	0	known	guanine nucleotide-binding protein subunit beta-5 [Apis mellifera (honey bee)]
539	AD61472	AD	102676405	0	1	1	LIM/homeobox protein LMX-1.2 [Apis dorsata (giant honeybee)]	0.058509	1206	1	1	0	0	0	known	LIM/homeobox protein LMX-1.2 [Apis mellifera (honey bee)]
539	AF70267	AF	100872112	0	1	1	LIM homeobox transcription factor 1-beta-like [Apis florea (little honeybee)]	0.093464	1206	1	1	0	0	0	known	LIM/homeobox protein LMX-1.2 [Apis mellifera (honey bee)]
539	AM62146	AM	724778	0	1	1	LIM/homeobox protein LMX-1.2 [Apis mellifera (honey bee)]	0.04435	1206	1	1	0	0	0	known	LIM/homeobox protein LMX-1.2 [Apis mellifera (honey bee)]
539	BI62165	AP	724778	0.270515	0.382645	1	LIM/homeobox protein LMX-1.2 [Apis mellifera (honey bee)]	0.055857	1206	2	0.986893	0.0309643	0.0131067	2.38314	known	LIM/homeobox protein LMX-1.2 [Apis mellifera (honey bee)]
540	AD69684	AD	102680229	0	1	1	serine hydroxymethyltransferase, cytosolic [Apis dorsata (giant honeybee)]	0.034864	1296	1	1	0.12137	0	0	known	serine hydroxymethyltransferase [Apis mellifera (honey bee)]
540	AF69563	AF	100868432	0	1	1	serine hydroxymethyltransferase, cytosolic [Apis florea (little honeybee)]	0.030742	1296	1	1	0.0791937	0	0	known	serine hydroxymethyltransferase [Apis mellifera (honey bee)]
540	AM66795	AM	411796	0	1	1	serine hydroxymethyltransferase [Apis mellifera (honey bee)]	0.035655	1296	1	1	0.0871425	0	0	known	serine hydroxymethyltransferase [Apis mellifera (honey bee)]
540	BI60656	AP	411796	2.77159	0.0942275	1	serine hydroxymethyltransferase [Apis mellifera (honey bee)]	0.379316	1296	2	0.984726	0.0474226	0.015274	5.86264	known	serine hydroxymethyltransferase [Apis mellifera (honey bee)]
541	AD61729	AD	102670606	0	1	1	mitochondrial transcription rescue factor 1 [Apis dorsata (giant honeybee)]	0.061987	555	1	1	0.686643	0	0	unknown	uncharacterized protein C6orf203 homolog [Apis mellifera (honey bee)]
541	AF60162	AF	105737285	0	1	1	mitochondrial transcription rescue factor 1 [Apis florea (little honeybee)]	0.06166	555	1	1	0.303117	0	0	unknown	uncharacterized protein C6orf203 homolog [Apis mellifera (honey bee)]
541	AM62718	AM	102654345	0	1	1	uncharacterized protein C6orf203 homolog [Apis mellifera (honey bee)]	0.054574	555	1	1	0.697058	0	0	unknown	uncharacterized protein C6orf203 homolog [Apis mellifera (honey bee)]
541	BI62863	AP	102654345	0	1	1	uncharacterized protein C6orf203 homolog [Apis mellifera (honey bee)]	0.110653	555	2	0.399822	0	0.600178	0.959756	unknown	uncharacterized protein C6orf203 homolog [Apis mellifera (honey bee)]
547	AD64370	AD	102681154	0	1	1	aquaporin AQPAe.a-like [Apis dorsata (giant honeybee)]	0.046493	783	1	1	0.403621	0	0	known	aquaporin AQPAe.a [Apis mellifera (honey bee)]
547	AF62079	AF	100868157	5.82314	0.0194804	1	aquaporin AQPAn.G-like [Apis florea (little honeybee)]	0.079149	783	2	0.988133	0.0655465	0.0118667	478.801	known	aquaporin AQPAe.a [Apis mellifera (honey bee)]
547	AM61640	AM	725165	0	1	1	aquaporin AQPAe.a [Apis mellifera (honey bee)]	0.104097	783	1	1	0.147713	0	0	known	aquaporin AQPAe.a [Apis mellifera (honey bee)]
547	BI60187	AP	725165	3.90946	0.0520838	1	aquaporin AQPAe.a [Apis mellifera (honey bee)]	4e-06	783	2	0.883482	0.0133576	0.116518	3.08716	known	aquaporin AQPAe.a [Apis mellifera (honey bee)]
549	AD69048	AD	102673173	0	1	1	forkhead box protein K1 [Apis dorsata (giant honeybee)]	0.01012	1611	1	1	0	0	0	known	forkhead box protein K1 [Apis mellifera (honey bee)]
549	AF69828	AF	100867985	0	1	1	forkhead box protein K1 [Apis florea (little honeybee)]	0.015328	1611	1	1	0	0	0	known	forkhead box protein K1 [Apis mellifera (honey bee)]
549	AM70043	AM	551340	0	1	1	forkhead box protein K1 [Apis mellifera (honey bee)]	0.017242	1611	1	1	0	0	0	known	forkhead box protein K1 [Apis mellifera (honey bee)]
549	BI66829	AP	551340	0	1	1	forkhead box protein K1 [Apis mellifera (honey bee)]	0.014879	1611	2	0.918975	0	0.0810255	0.934293	known	forkhead box protein K1 [Apis mellifera (honey bee)]
550	AD63904	AD	102675550	0	1	1	putative glutathione-specific gamma-glutamylcyclotransferase 2 [Apis dorsata (giant honeybee)]	0.058015	669	1	1	0.0316206	0	0	known	putative glutathione-specific gamma-glutamylcyclotransferase 2 [Apis mellifera (honey bee)]
550	AF62588	AF	100868278	0	1	1	putative glutathione-specific gamma-glutamylcyclotransferase 2 [Apis florea (little honeybee)]	0.035553	669	1	1	0	0	0	known	putative glutathione-specific gamma-glutamylcyclotransferase 2 [Apis mellifera (honey bee)]
550	AM67024	AM	408369	0	1	1	putative glutathione-specific gamma-glutamylcyclotransferase 2 [Apis mellifera (honey bee)]	0.063863	669	1	1	0.148425	0	0	known	putative glutathione-specific gamma-glutamylcyclotransferase 2 [Apis mellifera (honey bee)]
550	BI63845	AP	408369	0	1	1	putative glutathione-specific gamma-glutamylcyclotransferase 2 [Apis mellifera (honey bee)]	0.712455	669	1	1	0.0987045	0	0	known	putative glutathione-specific gamma-glutamylcyclotransferase 2 [Apis mellifera (honey bee)]
551	AD67968	AD	102670719	0	1	1	protein eiger [Apis dorsata (giant honeybee)]	0.0931	1389	1	1	0.275199	0	0	known	protein eiger [Apis mellifera (honey bee)]
551	AF62749	AF	100872721	0	1	1	protein eiger [Apis florea (little honeybee)]	0.085045	1389	1	1	0.221996	0	0	known	protein eiger [Apis mellifera (honey bee)]
551	AM67191	AM	725245	0	1	1	protein eiger [Apis mellifera (honey bee)]	0.10398	1389	1	1	0.24983	0	0	known	protein eiger [Apis mellifera (honey bee)]
551	BI63522	AP	725245	0	1	1	protein eiger [Apis mellifera (honey bee)]	0.163164	1389	2	0.774168	0.0900246	0.225832	0.956179	known	protein eiger [Apis mellifera (honey bee)]
552	AD61854	AD	102679774	0	1	1	probable ATP-dependent RNA helicase DDX47 [Apis dorsata (giant honeybee)]	0.03002	1338	1	1	0.0367279	0	0	known	probable ATP-dependent RNA helicase DDX47 [Apis mellifera (honey bee)]
552	AF61352	AF	100864339	3.47905	0.0651113	1	probable ATP-dependent RNA helicase DDX47 [Apis florea (little honeybee)]	0.03646	1338	2	0.996817	0	0.00318281	15.6546	known	probable ATP-dependent RNA helicase DDX47 [Apis mellifera (honey bee)]
552	AM60340	AM	412190	0	1	1	probable ATP-dependent RNA helicase DDX47 [Apis mellifera (honey bee)]	0.038915	1338	1	1	0.0743465	0	0	known	probable ATP-dependent RNA helicase DDX47 [Apis mellifera (honey bee)]
552	BI60977	AP	412190	0	1	1	probable ATP-dependent RNA helicase DDX47 [Apis mellifera (honey bee)]	0.153409	1338	1	1	0.0334893	0	0	known	probable ATP-dependent RNA helicase DDX47 [Apis mellifera (honey bee)]
553	AD66413	AD	102679119	0	1	1	DNA-binding protein D-ETS-6-like [Apis dorsata (giant honeybee)]	0.044381	792	1	1	0.25279	0	0	known	DNA-binding protein D-ETS-6-like [Apis mellifera (honey bee)]
553	AF60211	AF	100870368	0	1	1	DNA-binding protein D-ETS-6-like [Apis florea (little honeybee)]	0.029465	792	1	1	0.0940564	0	0	known	DNA-binding protein D-ETS-6-like [Apis mellifera (honey bee)]
553	AM63834	AM	725629	0	1	1	DNA-binding protein D-ETS-6-like [Apis mellifera (honey bee)]	0.029066	792	1	1	0.0729818	0	0	known	DNA-binding protein D-ETS-6-like [Apis mellifera (honey bee)]
553	BI66001	AP	725629	12.3548	0.00071072	0.209196	DNA-binding protein D-ETS-6-like [Apis mellifera (honey bee)]	4e-06	792	2	0.951249	0.06195	0.0487512	15.1584	known	DNA-binding protein D-ETS-6-like [Apis mellifera (honey bee)]
554	AD60142	AD	102672779	0	1	1	toll-interacting protein A-like [Apis dorsata (giant honeybee)]	0.06158	837	1	1	0.06749	0	0	known	toll-interacting protein [Apis mellifera (honey bee)]
554	AF66517	AF	100870196	0	1	1	toll-interacting protein A [Apis florea (little honeybee)]	0.009331	837	1	1	0.232382	0	0	known	toll-interacting protein [Apis mellifera (honey bee)]
554	AM64901	AM	552034	0	1	1	toll-interacting protein [Apis mellifera (honey bee)]	0.035492	837	1	1	0.0850688	0	0	known	toll-interacting protein [Apis mellifera (honey bee)]
554	BI64902	AP	552034	0	1	1	toll-interacting protein [Apis mellifera (honey bee)]	0.126126	837	1	1	0.0577984	0	0	known	toll-interacting protein [Apis mellifera (honey bee)]
555	AD67932	AD	102681874	0	1	1	uncharacterized LOC102681874 [Apis dorsata (giant honeybee)]	0.022937	1023	1	1	1.06413e-21	0	0	unknown	uncharacterized LOC100576985 [Apis mellifera (honey bee)]
555	AF62777	AF	100870692	0	1	1	uncharacterized LOC100870692 [Apis florea (little honeybee)]	0.043151	1023	1	1	0	0	0	unknown	uncharacterized LOC100576985 [Apis mellifera (honey bee)]
555	AM67228	AM	100576985	0	1	1	uncharacterized LOC100576985 [Apis mellifera (honey bee)]	0.017584	1023	1	1	0.10196	0	0	unknown	uncharacterized LOC100576985 [Apis mellifera (honey bee)]
555	BI63488	AP	100576985	9.66897	0.00276005	0.423617	uncharacterized LOC100576985 [Apis mellifera (honey bee)]	0.046311	1023	2	0.99611	0.0553301	0.00389007	66.2019	unknown	uncharacterized LOC100576985 [Apis mellifera (honey bee)]
557	AD62495	AD	102678836	0	1	1	radial spoke head protein 9 homolog [Apis dorsata (giant honeybee)]	0.05559	837	1	1	0.153446	0	0	known	radial spoke head protein 9 homolog [Apis mellifera (honey bee)]
557	AF60425	AF	100871718	0.017168	0.476587	1	radial spoke head protein 9 homolog [Apis florea (little honeybee)]	0.003257	837	1	1	10000000000	0	0	known	radial spoke head protein 9 homolog [Apis mellifera (honey bee)]
557	AM63043	AM	725360	0	1	1	radial spoke head protein 9 homolog [Apis mellifera (honey bee)]	0.04878	837	1	1	0.18185	0	0	known	radial spoke head protein 9 homolog [Apis mellifera (honey bee)]
557	BI62316	AP	725360	0	1	1	radial spoke head protein 9 homolog [Apis mellifera (honey bee)]	0.628399	837	2	0.759251	0	0.240749	0.526346	known	radial spoke head protein 9 homolog [Apis mellifera (honey bee)]
558	AD64575	AD	102676556	0	1	1	sesquipedalian-1-like [Apis dorsata (giant honeybee)]	0.000895	648	1	1	1	0	0	known	sesquipedalian-1 [Apis mellifera (honey bee)]
558	AF64487	AF	100869866	0	1	1	sesquipedalian-1 [Apis florea (little honeybee)]	0.022296	648	1	1	0	0	0	known	sesquipedalian-1 [Apis mellifera (honey bee)]
558	AM60544	AM	412343	0	1	1	sesquipedalian-1 [Apis mellifera (honey bee)]	0.053226	648	1	1	0	0	0	known	sesquipedalian-1 [Apis mellifera (honey bee)]
558	BI60282	AP	412343	0	1	1	sesquipedalian-1 [Apis mellifera (honey bee)]	0.548651	648	1	1	0.0275325	0	0	known	sesquipedalian-1 [Apis mellifera (honey bee)]
559	AD63836	AD	102672200	4.0627	0.0481154	1	H/ACA ribonucleoprotein complex subunit 4 [Apis dorsata (giant honeybee)]	0.017166	1551	2	0.9934	0	0.00660022	22.4069	known	H/ACA ribonucleoprotein complex subunit 4 [Apis mellifera (honey bee)]
559	AF61645	AF	100865057	0	1	1	H/ACA ribonucleoprotein complex subunit 4 [Apis florea (little honeybee)]	0.021461	1551	1	1	0.0303016	0	0	known	H/ACA ribonucleoprotein complex subunit 4 [Apis mellifera (honey bee)]
559	AM62431	AM	413805	0	1	1	H/ACA ribonucleoprotein complex subunit 4 [Apis mellifera (honey bee)]	0.026625	1551	1	1	0.065632	0	0	known	H/ACA ribonucleoprotein complex subunit 4 [Apis mellifera (honey bee)]
559	BI63170	AP	413805	0	1	1	H/ACA ribonucleoprotein complex subunit 4 [Apis mellifera (honey bee)]	0.227604	1551	2	0.903909	0.0155882	0.0960905	0.722804	known	H/ACA ribonucleoprotein complex subunit 4 [Apis mellifera (honey bee)]
561	AD80532	AD	Ado2b008084	0	1	1	NO_refseq	0.040494	3267	1	1	0.136392	0	0	unknown	uncharacterized LOC413369 [Apis mellifera (honey bee)]
561	AF67447	AF	100871424	0	1	1	uncharacterized LOC100871424 [Apis florea (little honeybee)]	0.055543	3267	1	1	0.155747	0	0	unknown	uncharacterized LOC413369 [Apis mellifera (honey bee)]
561	AM67393	AM	413369	0	1	1	uncharacterized LOC413369 [Apis mellifera (honey bee)]	0.033554	3267	1	1	0.0781452	0	0	unknown	uncharacterized LOC413369 [Apis mellifera (honey bee)]
561	BI70064	AP	413369	4.85028	0.032068	1	uncharacterized LOC413369 [Apis mellifera (honey bee)]	4e-06	3267	2	0.981916	0.11293	0.0180841	186.016	unknown	uncharacterized LOC413369 [Apis mellifera (honey bee)]
562	AD62458	AD	102679576	0	1	1	raf homolog serine/threonine-protein kinase Raf [Apis dorsata (giant honeybee)]	0.010697	2142	1	1	0	0	0	known	raf homolog serine/threonine-protein kinase Raf [Apis mellifera (honey bee)]
562	AF70164	AF	100871206	0	1	1	raf homolog serine/threonine-protein kinase Raf [Apis florea (little honeybee)]	0.023877	2142	1	1	0.0206483	0	0	known	raf homolog serine/threonine-protein kinase Raf [Apis mellifera (honey bee)]
562	AM62043	AM	413448	0	1	1	raf homolog serine/threonine-protein kinase Raf [Apis mellifera (honey bee)]	0.008763	2142	1	1	0	0	0	known	raf homolog serine/threonine-protein kinase Raf [Apis mellifera (honey bee)]
562	BI66463	AP	413448	0	1	1	raf homolog serine/threonine-protein kinase Raf [Apis mellifera (honey bee)]	0.276287	2142	1	1	0.0248868	0	0	known	raf homolog serine/threonine-protein kinase Raf [Apis mellifera (honey bee)]
563	AD67732	AD	102673694	0	1	1	group XIIA secretory phospholipase A2 [Apis dorsata (giant honeybee)]	0.055765	606	1	1	0.0839942	0	0	known	group XIIA secretory phospholipase A2 [Apis mellifera (honey bee)]
563	AF65838	AF	100863180	0	1	1	group XIIA secretory phospholipase A2 [Apis florea (little honeybee)]	0.030711	606	1	1	0.453974	0	0	known	group XIIA secretory phospholipase A2 [Apis mellifera (honey bee)]
563	AM68507	AM	409614	0	1	1	group XIIA secretory phospholipase A2 [Apis mellifera (honey bee)]	0.029032	606	1	1	0.0667074	0	0	known	group XIIA secretory phospholipase A2 [Apis mellifera (honey bee)]
563	BI66812	AP	409614	0	1	1	group XIIA secretory phospholipase A2 [Apis mellifera (honey bee)]	0.514342	606	2	0.849791	0	0.150209	0.644173	known	group XIIA secretory phospholipase A2 [Apis mellifera (honey bee)]
565	AD63206	AD	102674566	0	1	1	uncharacterized LOC102674566 [Apis dorsata (giant honeybee)]	0.08956	2643	1	1	0.0751552	0	0	known	serine/arginine repetitive matrix protein 1-like [Apis mellifera (honey bee)]
565	AF69147	AF	105736659	1.1037	0.231456	1	proteoglycan 4-like [Apis florea (little honeybee)]	0.107338	2643	2	0.935084	0.0095674	0.0649164	3.48301	known	serine/arginine repetitive matrix protein 1-like [Apis mellifera (honey bee)]
565	AM65637	AM	102656198	0	1	1	serine/arginine repetitive matrix protein 1-like [Apis mellifera (honey bee)]	0.152529	2643	1	1	0.15589	0	0	known	serine/arginine repetitive matrix protein 1-like [Apis mellifera (honey bee)]
565	BI64474	AP	102656198	0.0201834	0.474393	1	serine/arginine repetitive matrix protein 1-like [Apis mellifera (honey bee)]	1.13441	2643	2	0.951762	0.0532501	0.0482379	1.36552	known	serine/arginine repetitive matrix protein 1-like [Apis mellifera (honey bee)]
569	AD62792	AD	102671798	0	1	1	spidroin-2-like [Apis dorsata (giant honeybee)]	0.058906	507	1	1	0.121248	0	0	known	spidroin-2-like [Apis mellifera (honey bee)]
569	AF62542	AF	100865459	0	1	1	cuticle protein 64-like [Apis florea (little honeybee)]	0.125087	507	1	1	0.095122	0	0	known	spidroin-2-like [Apis mellifera (honey bee)]
569	AM62553	AM	727131	1.30751	0.206596	1	spidroin-2-like [Apis mellifera (honey bee)]	0.18954	507	2	0.991584	0.0115701	0.00841626	14.4082	known	spidroin-2-like [Apis mellifera (honey bee)]
569	BI68962	AP	727131	1.91829	0.148175	1	spidroin-2-like [Apis mellifera (honey bee)]	4e-06	507	2	0.923802	0.0447814	0.0761984	3333.11	known	spidroin-2-like [Apis mellifera (honey bee)]
570	AD68468	AD	102671382	0	1	1	membrane-associated guanylate kinase, WW and PDZ domain-containing protein 1-like [Apis dorsata (giant honeybee)]	0.031421	2994	1	1	0.0410477	0	0	known	membrane-associated guanylate kinase, WW and PDZ domain-containing protein 1 [Apis mellifera (honey bee)]
570	AF68674	AF	100872383	0	1	1	membrane-associated guanylate kinase, WW and PDZ domain-containing protein 1-like [Apis florea (little honeybee)]	0.033678	2994	1	1	0.052192	0	0	known	membrane-associated guanylate kinase, WW and PDZ domain-containing protein 1 [Apis mellifera (honey bee)]
570	AM60938	AM	410083	0	1	1	membrane-associated guanylate kinase, WW and PDZ domain-containing protein 1 [Apis mellifera (honey bee)]	0.032655	2994	1	1	0.0558409	0	0	known	membrane-associated guanylate kinase, WW and PDZ domain-containing protein 1 [Apis mellifera (honey bee)]
570	BI69750	AP	410083	0	1	1	membrane-associated guanylate kinase, WW and PDZ domain-containing protein 1 [Apis mellifera (honey bee)]	0.358599	2994	1	1	0.027311	0	0	known	membrane-associated guanylate kinase, WW and PDZ domain-containing protein 1 [Apis mellifera (honey bee)]
575	AD60728	AD	102672784	0	1	1	3-oxoacyl-[acyl-carrier-protein] synthase, mitochondrial [Apis dorsata (giant honeybee)]	0.035663	1320	1	1	0.0417537	0	0	known	3-oxoacyl-[acyl-carrier-protein] synthase, mitochondrial [Apis mellifera (honey bee)]
575	AF61532	AF	100868272	0	1	1	3-oxoacyl-[acyl-carrier-protein] synthase, mitochondrial [Apis florea (little honeybee)]	0.035569	1320	1	1	0.022922	0	0	known	3-oxoacyl-[acyl-carrier-protein] synthase, mitochondrial [Apis mellifera (honey bee)]
575	AM62328	AM	413655	0	1	1	3-oxoacyl-[acyl-carrier-protein] synthase, mitochondrial [Apis mellifera (honey bee)]	0.030686	1320	1	1	0.0325589	0	0	known	3-oxoacyl-[acyl-carrier-protein] synthase, mitochondrial [Apis mellifera (honey bee)]
575	BI65814	AP	413655	0	1	1	3-oxoacyl-[acyl-carrier-protein] synthase, mitochondrial [Apis mellifera (honey bee)]	0.471789	1320	1	1	0.048122	0	0	known	3-oxoacyl-[acyl-carrier-protein] synthase, mitochondrial [Apis mellifera (honey bee)]
582	AD63299	AD	102678203	0	1	1	uncharacterized LOC102678203 [Apis dorsata (giant honeybee)]	0.067909	669	1	1	0.56205	0	0	unknown	NO_refseq
582	AF61131	AF	105736964	0.607889	0.308487	1	DNA ligase 1 [Apis florea (little honeybee)]	0.0192	669	1	1	6.62712	0	0	unknown	NO_refseq
582	AM47696	AM	GB47696	0	1	1	NO_refseq	0.116824	669	1	1	0.631453	0	0	unknown	NO_refseq
582	BI69981	AP	GB47696	3.18339	0.075952	1	NO_refseq	0.066559	669	2	0.767733	0.249175	0.232267	3.24991	unknown	NO_refseq
583	AD63485	AD	102680290	0	1	1	WW domain-containing adapter protein with coiled-coil homolog [Apis dorsata (giant honeybee)]	0.021293	1800	1	1	0.0354924	0	0	known	WW domain-containing adapter protein with coiled-coil homolog [Apis mellifera (honey bee)]
583	AF61738	AF	100865774	0	1	1	WW domain-containing adapter protein with coiled-coil homolog [Apis florea (little honeybee)]	0.018179	1800	1	1	0	0	0	known	WW domain-containing adapter protein with coiled-coil homolog [Apis mellifera (honey bee)]
583	AM66671	AM	413545	0	1	1	WW domain-containing adapter protein with coiled-coil homolog [Apis mellifera (honey bee)]	0.008291	1800	1	1	0	0	0	known	WW domain-containing adapter protein with coiled-coil homolog [Apis mellifera (honey bee)]
583	BI63270	AP	413545	8.50991	0.00496456	0.574706	WW domain-containing adapter protein with coiled-coil homolog [Apis mellifera (honey bee)]	0.00573	1800	2	0.996733	0.0317512	0.0032673	3333.11	known	WW domain-containing adapter protein with coiled-coil homolog [Apis mellifera (honey bee)]
584	AD62344	AD	102676409	0	1	1	probable ubiquitin carboxyl-terminal hydrolase FAF-X [Apis dorsata (giant honeybee)]	0.019412	7764	1	1	0.00694916	0	0	known	probable ubiquitin carboxyl-terminal hydrolase FAF-X [Apis mellifera (honey bee)]
584	AF68011	AF	100869119	0	1	1	probable ubiquitin carboxyl-terminal hydrolase FAF-X [Apis florea (little honeybee)]	0.020415	7764	1	1	0.0127139	0	0	known	probable ubiquitin carboxyl-terminal hydrolase FAF-X [Apis mellifera (honey bee)]
584	AM63177	AM	411981	0	1	1	probable ubiquitin carboxyl-terminal hydrolase FAF-X [Apis mellifera (honey bee)]	0.02784	7764	1	1	0	0	0	known	probable ubiquitin carboxyl-terminal hydrolase FAF-X [Apis mellifera (honey bee)]
584	BI64366	AP	411981	0	1	1	probable ubiquitin carboxyl-terminal hydrolase FAF-X [Apis mellifera (honey bee)]	0.310851	7764	1	1	0.0124663	0	0	known	probable ubiquitin carboxyl-terminal hydrolase FAF-X [Apis mellifera (honey bee)]
586	AD64160	AD	102674572	0	1	1	vesicle-trafficking protein SEC22b-B [Apis dorsata (giant honeybee)]	0.036964	633	1	1	0	0	0	known	vesicle-trafficking protein SEC22b-B [Apis mellifera (honey bee)]
586	AF70132	AF	100867461	0	1	1	vesicle-trafficking protein SEC22b-B [Apis florea (little honeybee)]	0.063567	633	1	1	0	0	0	known	vesicle-trafficking protein SEC22b-B [Apis mellifera (honey bee)]
586	AM61996	AM	413394	0	1	1	vesicle-trafficking protein SEC22b-B [Apis mellifera (honey bee)]	0.041292	633	1	1	0	0	0	known	vesicle-trafficking protein SEC22b-B [Apis mellifera (honey bee)]
586	BI66496	AP	413394	0	1	1	vesicle-trafficking protein SEC22b-B [Apis mellifera (honey bee)]	0.097775	633	1	1	0.0885978	0	0	known	vesicle-trafficking protein SEC22b-B [Apis mellifera (honey bee)]
587	AD65286	AD	102672157	0	1	1	glyceraldehyde-3-phosphate dehydrogenase-like [Apis dorsata (giant honeybee)]	0.043885	1002	1	1	0.0502028	0	0	known	glyceraldehyde-3-phosphate dehydrogenase [Apis mellifera (honey bee)]
587	AF63688	AF	100867436	0.232893	0.392901	1	glyceraldehyde-3-phosphate dehydrogenase-like [Apis florea (little honeybee)]	0.0222	1002	1	1	10000000000	0	0	known	glyceraldehyde-3-phosphate dehydrogenase [Apis mellifera (honey bee)]
587	AM66356	AM	413924	0	1	1	glyceraldehyde-3-phosphate dehydrogenase [Apis mellifera (honey bee)]	0.208243	1002	1	1	0.0259278	0	0	known	glyceraldehyde-3-phosphate dehydrogenase [Apis mellifera (honey bee)]
587	BI64627	AP	413924	0	1	1	glyceraldehyde-3-phosphate dehydrogenase [Apis mellifera (honey bee)]	0.250467	1002	1	1	0.0411744	0	0	known	glyceraldehyde-3-phosphate dehydrogenase [Apis mellifera (honey bee)]
588	AD62570	AD	102681720	0	1	1	sodium- and chloride-dependent transporter XTRP3 [Apis dorsata (giant honeybee)]	0.027992	2076	1	1	0.0668013	0	0	known	sodium- and chloride-dependent transporter XTRP3 [Apis mellifera (honey bee)]
588	AF60495	AF	100869136	0.682108	0.295079	1	sodium- and chloride-dependent transporter XTRP3 [Apis florea (little honeybee)]	0.028324	2076	2	0.992146	0.00518577	0.00785404	15.134	known	sodium- and chloride-dependent transporter XTRP3 [Apis mellifera (honey bee)]
588	AM62876	AM	409142	0	1	1	sodium- and chloride-dependent transporter XTRP3 [Apis mellifera (honey bee)]	0.034567	2076	1	1	0.0583548	0	0	known	sodium- and chloride-dependent transporter XTRP3 [Apis mellifera (honey bee)]
588	BI62253	AP	409142	2.64131	0.100911	1	sodium- and chloride-dependent transporter XTRP3 [Apis mellifera (honey bee)]	4e-06	2076	2	0.963182	0.022634	0.0368178	3.86449	known	sodium- and chloride-dependent transporter XTRP3 [Apis mellifera (honey bee)]
590	AD60687	AD	102674196	0	1	1	COMM domain-containing protein 5-like [Apis dorsata (giant honeybee)]	0.055936	618	1	1	0.206769	0	0	known	COMM domain-containing protein 5 [Apis mellifera (honey bee)]
590	AF70224	AF	100867462	0	1	1	uncharacterized LOC100867462 [Apis florea (little honeybee)]	0.033459	618	1	1	0	0	0	known	COMM domain-containing protein 5 [Apis mellifera (honey bee)]
590	AM62094	AM	726232	0	1	1	COMM domain-containing protein 5 [Apis mellifera (honey bee)]	0.066181	618	1	1	0.0815888	0	0	known	COMM domain-containing protein 5 [Apis mellifera (honey bee)]
590	BI62119	AP	726232	0	1	1	COMM domain-containing protein 5 [Apis mellifera (honey bee)]	4e-06	618	1	1	0.107794	0	0	known	COMM domain-containing protein 5 [Apis mellifera (honey bee)]
591	AD60259	AD	102677911	0	1	1	pachytene checkpoint protein 2 homolog [Apis dorsata (giant honeybee)]	0.042454	1236	1	1	0	0	0	known	pachytene checkpoint protein 2 homolog [Apis mellifera (honey bee)]
591	AF65207	AF	100869266	0	1	1	pachytene checkpoint protein 2 homolog [Apis florea (little honeybee)]	0.073719	1236	1	1	0.0388115	0	0	known	pachytene checkpoint protein 2 homolog [Apis mellifera (honey bee)]
591	AM65327	AM	411596	0	1	1	pachytene checkpoint protein 2 homolog [Apis mellifera (honey bee)]	0.034226	1236	1	1	0.126964	0	0	known	pachytene checkpoint protein 2 homolog [Apis mellifera (honey bee)]
591	BI61959	AP	411596	0	1	1	pachytene checkpoint protein 2 homolog [Apis mellifera (honey bee)]	0.665913	1236	2	0.657679	0	0.342321	0.45697	known	pachytene checkpoint protein 2 homolog [Apis mellifera (honey bee)]
592	AD64534	AD	102679656	0	1	1	snurportin-1 [Apis dorsata (giant honeybee)]	0.036189	687	1	1	0.0887358	0	0	known	snurportin-1 [Apis mellifera (honey bee)]
592	AF66010	AF	100869390	0	1	1	snurportin-1 [Apis florea (little honeybee)]	0.01737	687	1	1	0	0	0	known	snurportin-1 [Apis mellifera (honey bee)]
592	AM61090	AM	551281	0	1	1	snurportin-1 [Apis mellifera (honey bee)]	0.037421	687	1	1	0	0	0	known	snurportin-1 [Apis mellifera (honey bee)]
592	BI65570	AP	551281	0	1	1	snurportin-1 [Apis mellifera (honey bee)]	0.440846	687	1	1	0.105394	0	0	known	snurportin-1 [Apis mellifera (honey bee)]
594	AD67146	AD	102676874	0	1	1	glucose-6-phosphate 1-epimerase [Apis dorsata (giant honeybee)]	0.019316	534	1	1	0	0	0	known	glucose-6-phosphate 1-epimerase [Apis mellifera (honey bee)]
594	AF68524	AF	100863541	0	1	1	glucose-6-phosphate 1-epimerase [Apis florea (little honeybee)]	0.077112	534	1	1	0	0	0	known	glucose-6-phosphate 1-epimerase [Apis mellifera (honey bee)]
594	AM69750	AM	727456	0	1	1	glucose-6-phosphate 1-epimerase [Apis mellifera (honey bee)]	0.019505	534	1	1	0	0	0	known	glucose-6-phosphate 1-epimerase [Apis mellifera (honey bee)]
594	BI64548	AP	727456	0	1	1	glucose-6-phosphate 1-epimerase [Apis mellifera (honey bee)]	4e-06	534	1	1	0	0	0	known	glucose-6-phosphate 1-epimerase [Apis mellifera (honey bee)]
595	AD60638	AD	102672783	0	1	1	SEC23-interacting protein-like [Apis dorsata (giant honeybee)]	0.035199	2064	1	1	0.0392247	0	0	known	SEC23-interacting protein [Apis mellifera (honey bee)]
595	AF66678	AF	100872424	2.63778	0.1011	1	SEC23-interacting protein [Apis florea (little honeybee)]	0.051493	2064	2	0.97971	0.00918697	0.0202897	6.75009	known	SEC23-interacting protein [Apis mellifera (honey bee)]
595	AM61228	AM	408607	0	1	1	SEC23-interacting protein [Apis mellifera (honey bee)]	0.129465	2064	1	1	0.0693252	0	0	known	SEC23-interacting protein [Apis mellifera (honey bee)]
595	BI68159	AP	408607	5.28813	0.0256158	1	SEC23-interacting protein [Apis mellifera (honey bee)]	0.694638	2064	2	0.961646	0.0621041	0.0383544	4.51948	known	SEC23-interacting protein [Apis mellifera (honey bee)]
596	AD68414	AD	102681528	0	1	1	eIF-2-alpha kinase GCN2 [Apis dorsata (giant honeybee)]	0.030554	3402	1	1	0.084423	0	0	known	eIF-2-alpha kinase GCN2 [Apis mellifera (honey bee)]
596	AF69525	AF	105736733	0	1	1	eIF-2-alpha kinase GCN2-like [Apis florea (little honeybee)]	0.046064	3402	1	1	0.0179847	0	0	known	eIF-2-alpha kinase GCN2 [Apis mellifera (honey bee)]
596	AM69209	AM	725088	0	1	1	eIF-2-alpha kinase GCN2 [Apis mellifera (honey bee)]	0.032028	3402	1	1	0.0523564	0	0	known	eIF-2-alpha kinase GCN2 [Apis mellifera (honey bee)]
596	BI69309	AP	725088	0.239372	0.391092	1	eIF-2-alpha kinase GCN2 [Apis mellifera (honey bee)]	0.447538	3402	2	0.98244	0.0430052	0.0175605	2.1063	known	eIF-2-alpha kinase GCN2 [Apis mellifera (honey bee)]
597	AD67459	AD	102681827	0	1	1	uncharacterized protein DDB_G0287499 [Apis dorsata (giant honeybee)]	0.018642	1875	1	1	0.207281	0	0	unknown	putative uncharacterized protein DDB_G0282133 [Apis mellifera (honey bee)]
597	AF62119	AF	100864420	0	1	1	probable serine/threonine-protein kinase DDB_G0278845 [Apis florea (little honeybee)]	0.036351	1875	1	1	0.138385	0	0	unknown	putative uncharacterized protein DDB_G0282133 [Apis mellifera (honey bee)]
597	AM61537	AM	725009	4.5068	0.0382646	1	putative uncharacterized protein DDB_G0282133 [Apis mellifera (honey bee)]	0.0537	1875	2	0.997791	0.0992251	0.00220906	487.672	unknown	putative uncharacterized protein DDB_G0282133 [Apis mellifera (honey bee)]
597	BI61549	AP	725009	0	1	1	putative uncharacterized protein DDB_G0282133 [Apis mellifera (honey bee)]	0.959723	1875	2	0.459009	0.0100598	0.540991	0.278844	unknown	putative uncharacterized protein DDB_G0282133 [Apis mellifera (honey bee)]
599	AD69404	AD	102676576	0	1	1	structure-specific endonuclease subunit slx1 [Apis dorsata (giant honeybee)]	0.046523	408	1	1	0	0	0	known	structure-specific endonuclease subunit slx1 [Apis mellifera (honey bee)]
599	AF63130	AF	100867924	0	1	1	structure-specific endonuclease subunit slx1 [Apis florea (little honeybee)]	0.030724	408	1	1	0	0	0	known	structure-specific endonuclease subunit slx1 [Apis mellifera (honey bee)]
599	AM69984	AM	102656132	0	1	1	structure-specific endonuclease subunit slx1 [Apis mellifera (honey bee)]	0.053574	408	1	1	0.0443282	0	0	known	structure-specific endonuclease subunit slx1 [Apis mellifera (honey bee)]
599	BI66573	AP	102656132	0.415463	0.34757	1	structure-specific endonuclease subunit slx1 [Apis mellifera (honey bee)]	0.089688	408	2	0.792203	0	0.207797	1.44742	known	structure-specific endonuclease subunit slx1 [Apis mellifera (honey bee)]
600	AD67965	AD	102680999	0	1	1	serine/threonine-protein kinase polo [Apis dorsata (giant honeybee)]	0.017778	1725	1	1	0.0358267	0	0	known	serine/threonine-protein kinase polo [Apis mellifera (honey bee)]
600	AF62752	AF	100864395	0	1	1	serine/threonine-protein kinase polo [Apis florea (little honeybee)]	0.025788	1725	1	1	0.0570375	0	0	known	serine/threonine-protein kinase polo [Apis mellifera (honey bee)]
600	AM67194	AM	413261	0	1	1	serine/threonine-protein kinase polo [Apis mellifera (honey bee)]	0.032901	1725	1	1	0	0	0	known	serine/threonine-protein kinase polo [Apis mellifera (honey bee)]
600	BI63520	AP	413261	0	1	1	serine/threonine-protein kinase polo [Apis mellifera (honey bee)]	0.00346	1725	1	1	0.0460493	0	0	known	serine/threonine-protein kinase polo [Apis mellifera (honey bee)]
601	AD61228	AD	102680418	0	1	1	POU domain, class 4, transcription factor 2-like [Apis dorsata (giant honeybee)]	0.043001	402	1	1	0.142085	0	0	unknown	uncharacterized LOC102655709 [Apis mellifera (honey bee)]
601	AF67229	AF	105736110	0	1	1	uncharacterized LOC105736110 [Apis florea (little honeybee)]	0.179013	402	1	1	0.0177005	0	0	unknown	uncharacterized LOC102655709 [Apis mellifera (honey bee)]
601	AM68839	AM	102655709	0	1	1	uncharacterized LOC102655709 [Apis mellifera (honey bee)]	0.102259	402	1	1	0	0	0	unknown	uncharacterized LOC102655709 [Apis mellifera (honey bee)]
601	BI70500	AP	102655709	0	1	1	uncharacterized LOC102655709 [Apis mellifera (honey bee)]	0.47454	402	2	0.855022	0	0.144978	0.763817	unknown	uncharacterized LOC102655709 [Apis mellifera (honey bee)]
603	AD66571	AD	102672161	0	1	1	uncharacterized LOC102672161 [Apis dorsata (giant honeybee)]	0.055127	1230	1	1	0.420467	0	0	unknown	uncharacterized LOC552728 [Apis mellifera (honey bee)]
603	AF70038	AF	100864928	0.614398	0.307279	1	uncharacterized LOC100864928 [Apis florea (little honeybee)]	0.056831	1230	1	1	28.4992	0	0	unknown	uncharacterized LOC552728 [Apis mellifera (honey bee)]
603	AM66313	AM	552728	0	1	1	uncharacterized LOC552728 [Apis mellifera (honey bee)]	0.034119	1230	1	1	0.111711	0	0	unknown	uncharacterized LOC552728 [Apis mellifera (honey bee)]
603	BI61621	AP	552728	4.15895	0.0457818	1	uncharacterized LOC552728 [Apis mellifera (honey bee)]	0.831642	1230	2	0.962672	0.160839	0.0373276	7.71291	unknown	uncharacterized LOC552728 [Apis mellifera (honey bee)]
604	AD63054	AD	102676771	0	1	1	protein enabled [Apis dorsata (giant honeybee)]	0.025632	2148	1	1	0.0250317	0	0	known	protein enabled [Apis mellifera (honey bee)]
604	AF65872	AF	100866273	0	1	1	protein enabled [Apis florea (little honeybee)]	0.039535	2148	1	1	0.0516924	0	0	known	protein enabled [Apis mellifera (honey bee)]
604	AM68546	AM	727235	0	1	1	protein enabled [Apis mellifera (honey bee)]	0.058975	2148	1	1	0.0334135	0	0	known	protein enabled [Apis mellifera (honey bee)]
604	BI70844	AP	727235	0	1	1	protein enabled [Apis mellifera (honey bee)]	0.396744	2148	2	0.953943	0.0453146	0.0460565	1.00811	known	protein enabled [Apis mellifera (honey bee)]
605	AD61233	AD	102674513	0	1	1	uncharacterized LOC102674513 [Apis dorsata (giant honeybee)]	0.100366	426	1	1	0.0823549	0	0	unknown	uncharacterized LOC100577464 [Apis mellifera (honey bee)]
605	AF67233	AF	105736236	0	1	1	uncharacterized LOC105736236 [Apis florea (little honeybee)]	0.117284	426	1	1	0.815968	0	0	unknown	uncharacterized LOC100577464 [Apis mellifera (honey bee)]
605	AM68845	AM	100577464	0	1	1	uncharacterized LOC100577464 [Apis mellifera (honey bee)]	0.144359	426	1	1	0.180636	0	0	unknown	uncharacterized LOC100577464 [Apis mellifera (honey bee)]
605	BI70493	AP	100577464	0	1	1	uncharacterized LOC100577464 [Apis mellifera (honey bee)]	4e-06	426	2	0.600788	0	0.399212	0.72419	unknown	uncharacterized LOC100577464 [Apis mellifera (honey bee)]
607	AD64161	AD	102674787	0	1	1	box C/D snoRNA protein 1 [Apis dorsata (giant honeybee)]	0.052556	774	1	1	0.0468576	0	0	known	box C/D snoRNA protein 1 [Apis mellifera (honey bee)]
607	AF70133	AF	100864291	0	1	1	box C/D snoRNA protein 1 [Apis florea (little honeybee)]	0.023175	774	1	1	0	0	0	known	box C/D snoRNA protein 1 [Apis mellifera (honey bee)]
607	AM61997	AM	413393	0	1	1	box C/D snoRNA protein 1 [Apis mellifera (honey bee)]	0.029946	774	1	1	0.346233	0	0	known	box C/D snoRNA protein 1 [Apis mellifera (honey bee)]
607	BI66495	AP	413393	0	1	1	box C/D snoRNA protein 1 [Apis mellifera (honey bee)]	0.287494	774	1	1	0.113467	0	0	known	box C/D snoRNA protein 1 [Apis mellifera (honey bee)]
610	AD68437	AD	102675928	0	1	1	endocuticle structural glycoprotein ABD-4-like [Apis dorsata (giant honeybee)]	0.011947	540	1	1	7.18818e-20	0	0	known	endocuticle structural glycoprotein ABD-4 [Apis mellifera (honey bee)]
610	AF66283	AF	100863224	0	1	1	endocuticle structural glycoprotein ABD-4 [Apis florea (little honeybee)]	4e-06	540	1	1	1	0	0	known	endocuticle structural glycoprotein ABD-4 [Apis mellifera (honey bee)]
610	AM69567	AM	726995	0	1	1	endocuticle structural glycoprotein ABD-4 [Apis mellifera (honey bee)]	0.029873	540	1	1	0.0941466	0	0	known	endocuticle structural glycoprotein ABD-4 [Apis mellifera (honey bee)]
610	BI63293	AP	726995	7.08323	0.0102461	0.842937	endocuticle structural glycoprotein ABD-4 [Apis mellifera (honey bee)]	0.044173	540	2	0.981813	0.0509069	0.0181874	1999.2	known	endocuticle structural glycoprotein ABD-4 [Apis mellifera (honey bee)]
611	AD67792	AD	102674229	0	1	1	uncharacterized LOC102674229 [Apis dorsata (giant honeybee)]	0.043663	693	1	1	0.0450106	0	0	unknown	uncharacterized LOC100578448 [Apis mellifera (honey bee)]
611	AF63669	AF	100866489	0	1	1	uncharacterized LOC100866489 [Apis florea (little honeybee)]	0.029166	693	1	1	0	0	0	unknown	uncharacterized LOC100578448 [Apis mellifera (honey bee)]
611	AM66338	AM	100578448	0	1	1	uncharacterized LOC100578448 [Apis mellifera (honey bee)]	0.065739	693	1	1	0.097201	0	0	unknown	uncharacterized LOC100578448 [Apis mellifera (honey bee)]
611	BI64645	AP	100578448	0	1	1	uncharacterized LOC100578448 [Apis mellifera (honey bee)]	1.21527	693	1	1	0.257363	0	0	unknown	uncharacterized LOC100578448 [Apis mellifera (honey bee)]
613	AD62758	AD	102681361	0	1	1	uncharacterized LOC102681361 [Apis dorsata (giant honeybee)]	0.0265	849	1	1	0.0937083	0	0	unknown	uncharacterized LOC412149 [Apis mellifera (honey bee)]
613	AF62507	AF	100867353	0	1	1	uncharacterized LOC100867353 [Apis florea (little honeybee)]	0.038448	849	1	1	0.0225851	0	0	unknown	uncharacterized LOC412149 [Apis mellifera (honey bee)]
613	AM62591	AM	412149	0	1	1	uncharacterized LOC412149 [Apis mellifera (honey bee)]	0.02037	849	1	1	0.0541668	0	0	unknown	uncharacterized LOC412149 [Apis mellifera (honey bee)]
613	BI66855	AP	412149	0	1	1	uncharacterized LOC412149 [Apis mellifera (honey bee)]	0.357525	849	1	1	0.0786144	0	0	unknown	uncharacterized LOC412149 [Apis mellifera (honey bee)]
615	AD60926	AD	102673668	0	1	1	uncharacterized LOC102673668 [Apis dorsata (giant honeybee)]	0.032866	8997	1	1	0.124322	0	0	unknown	uncharacterized LOC551566 [Apis mellifera (honey bee)]
615	AF65019	AF	100872251	0.476117	0.334484	1	mucin-4-like [Apis florea (little honeybee)]	0.046606	8997	2	0.925732	0.0118963	0.0742676	1.74136	unknown	uncharacterized LOC551566 [Apis mellifera (honey bee)]
615	AM64013	AM	551566	1.01541	0.243284	1	uncharacterized LOC551566 [Apis mellifera (honey bee)]	0.036521	8997	2	0.942871	0	0.0571289	2.12267	unknown	uncharacterized LOC551566 [Apis mellifera (honey bee)]
615	BI61942	AP	551566	0.0328263	0.466361	1	uncharacterized LOC551566 [Apis mellifera (honey bee)]	0.516251	8997	2	0.904776	0.0935826	0.0952238	1.05432	unknown	uncharacterized LOC551566 [Apis mellifera (honey bee)]
617	AD61272	AD	102676497	0	1	1	furin-like protease 2 [Apis dorsata (giant honeybee)]	0.062735	3600	1	1	0	0	0	known	furin-like protease 2 [Apis mellifera (honey bee)]
617	AF61238	AF	100870812	0	1	1	furin-like protease 2 [Apis florea (little honeybee)]	0.111198	3600	1	1	0.0092458	0	0	known	furin-like protease 2 [Apis mellifera (honey bee)]
617	AM60149	AM	408618	0	1	1	furin-like protease 2 [Apis mellifera (honey bee)]	0.104339	3600	1	1	0.0182512	0	0	known	furin-like protease 2 [Apis mellifera (honey bee)]
617	BI62764	AP	408618	0	1	1	furin-like protease 2 [Apis mellifera (honey bee)]	0.036109	3600	2	0.923988	0.011935	0.0760119	0.301727	known	furin-like protease 2 [Apis mellifera (honey bee)]
620	AD61546	AD	102671784	1.0999	0.231951	1	uncharacterized LOC102671784 [Apis dorsata (giant honeybee)]	0.02261	528	1	1	10000000000	0	0	unknown	uncharacterized LOC100578730 [Apis mellifera (honey bee)]
620	AF60018	AF	100864178	0	1	1	uncharacterized LOC100864178 [Apis florea (little honeybee)]	0.084795	528	1	1	0.0509713	0	0	unknown	uncharacterized LOC100578730 [Apis mellifera (honey bee)]
620	AM61543	AM	100578730	0	1	1	uncharacterized LOC100578730 [Apis mellifera (honey bee)]	0.102704	528	1	1	0.0937711	0	0	unknown	uncharacterized LOC100578730 [Apis mellifera (honey bee)]
620	BI64497	AP	100578730	0	1	1	uncharacterized LOC100578730 [Apis mellifera (honey bee)]	0.425599	528	2	0.780183	0.0220761	0.219817	0.976526	unknown	uncharacterized LOC100578730 [Apis mellifera (honey bee)]
623	AD67643	AD	102673739	0	1	1	histone H1-like [Apis dorsata (giant honeybee)]	0.009308	669	1	1	0	0	0	known	histone H1 [Apis mellifera (honey bee)]
623	AF69477	AF	100871200	0	1	1	histone H1-like [Apis florea (little honeybee)]	4e-06	669	1	1	0	0	0	known	histone H1 [Apis mellifera (honey bee)]
623	AM60770	AM	725238	0	1	1	histone H1 [Apis mellifera (honey bee)]	0.009612	669	1	1	0	0	0	known	histone H1 [Apis mellifera (honey bee)]
623	BI65544	AP	725238	0.348829	0.36294	1	histone H1 [Apis mellifera (honey bee)]	0.107829	669	2	0.902838	0.00397071	0.0971621	1.51497	known	histone H1 [Apis mellifera (honey bee)]
626	AD69316	AD	102680410	0	1	1	transcription initiation factor IIA subunit 1 [Apis dorsata (giant honeybee)]	0.049731	1113	1	1	0.0510302	0	0	known	transcription initiation factor IIA subunit 1 [Apis mellifera (honey bee)]
626	AF60295	AF	100864456	0	1	1	transcription initiation factor IIA subunit 1 [Apis florea (little honeybee)]	0.022874	1113	1	1	0.0331948	0	0	known	transcription initiation factor IIA subunit 1 [Apis mellifera (honey bee)]
626	AM69631	AM	412268	0	1	1	transcription initiation factor IIA subunit 1 [Apis mellifera (honey bee)]	0.033841	1113	1	1	0.0822344	0	0	known	transcription initiation factor IIA subunit 1 [Apis mellifera (honey bee)]
626	BI64313	AP	412268	0	1	1	transcription initiation factor IIA subunit 1 [Apis mellifera (honey bee)]	0.130773	1113	1	1	0.0373171	0	0	known	transcription initiation factor IIA subunit 1 [Apis mellifera (honey bee)]
628	AD67248	AD	102675061	0	1	1	phytanoyl-CoA dioxygenase [Apis dorsata (giant honeybee)]	0.044087	846	1	1	0.135665	0	0	known	phytanoyl-CoA dioxygenase [Apis mellifera (honey bee)]
628	AF63198	AF	100868949	0	1	1	phytanoyl-CoA dioxygenase [Apis florea (little honeybee)]	0.034522	846	1	1	0	0	0	known	phytanoyl-CoA dioxygenase [Apis mellifera (honey bee)]
628	AM66610	AM	410288	7.22134	0.00955094	0.81192	phytanoyl-CoA dioxygenase [Apis mellifera (honey bee)]	0.080516	846	2	0.975988	0	0.024012	15.2784	known	phytanoyl-CoA dioxygenase [Apis mellifera (honey bee)]
628	BI60203	AP	410288	0	1	1	phytanoyl-CoA dioxygenase [Apis mellifera (honey bee)]	0.267066	846	1	1	0.0839864	0	0	known	phytanoyl-CoA dioxygenase [Apis mellifera (honey bee)]
629	AD66818	AD	102678361	0	1	1	7SK snRNA methylphosphate capping enzyme-like [Apis dorsata (giant honeybee)]	0.058726	795	1	1	0.0604445	0	0	unknown	uncharacterized LOC552396 [Apis mellifera (honey bee)]
629	AF62654	AF	100870180	0	1	1	7SK snRNA methylphosphate capping enzyme [Apis florea (little honeybee)]	0.041432	795	1	1	0.0337535	0	0	unknown	uncharacterized LOC552396 [Apis mellifera (honey bee)]
629	AM67093	AM	552396	0	1	1	uncharacterized LOC552396 [Apis mellifera (honey bee)]	0.075223	795	1	1	0.0218243	0	0	unknown	uncharacterized LOC552396 [Apis mellifera (honey bee)]
629	BI66080	AP	552396	0.21569	0.397799	1	uncharacterized LOC552396 [Apis mellifera (honey bee)]	0.53234	795	2	0.937699	0.0408139	0.062301	2.30303	unknown	uncharacterized LOC552396 [Apis mellifera (honey bee)]
632	AD60010	AD	102673399	0	1	1	segment polarity protein dishevelled homolog DVL-3 [Apis dorsata (giant honeybee)]	0.015442	1974	1	1	0	0	0	known	segment polarity protein dishevelled homolog DVL-3 [Apis mellifera (honey bee)]
632	AF65619	AF	100866736	0	1	1	segment polarity protein dishevelled homolog DVL-3 [Apis florea (little honeybee)]	0.020221	1974	1	1	0	0	0	known	segment polarity protein dishevelled homolog DVL-3 [Apis mellifera (honey bee)]
632	AM68001	AM	409050	0	1	1	segment polarity protein dishevelled homolog DVL-3 [Apis mellifera (honey bee)]	0.018785	1974	1	1	0	0	0	known	segment polarity protein dishevelled homolog DVL-3 [Apis mellifera (honey bee)]
632	BI61735	AP	409050	0	1	1	segment polarity protein dishevelled homolog DVL-3 [Apis mellifera (honey bee)]	0.22354	1974	1	1	0.0146726	0	0	known	segment polarity protein dishevelled homolog DVL-3 [Apis mellifera (honey bee)]
633	AD62951	AD	102679985	0	1	1	uncharacterized LOC102679985 [Apis dorsata (giant honeybee)]	0.111552	1005	1	1	0.15714	0	0	unknown	uncharacterized LOC102656640 [Apis mellifera (honey bee)]
633	AF64643	AF	105735386	0	1	1	uncharacterized LOC105735386 [Apis florea (little honeybee)]	0.240281	1005	1	1	0.0975012	0	0	unknown	uncharacterized LOC102656640 [Apis mellifera (honey bee)]
633	AM60645	AM	102656640	0	1	1	uncharacterized LOC102656640 [Apis mellifera (honey bee)]	0.097887	1005	1	1	0.240806	0	0	unknown	uncharacterized LOC102656640 [Apis mellifera (honey bee)]
633	BI62719	AP	102656640	0	1	1	uncharacterized LOC102656640 [Apis mellifera (honey bee)]	0.954477	1005	2	0.641261	0.069014	0.358739	0.591764	unknown	uncharacterized LOC102656640 [Apis mellifera (honey bee)]
634	AD69596	AD	102674414	0	1	1	vacuolar protein sorting-associated protein 52 homolog [Apis dorsata (giant honeybee)]	0.043145	2001	1	1	0.0307828	0	0	known	vacuolar protein sorting-associated protein 52 homolog [Apis mellifera (honey bee)]
634	AF69599	AF	100867867	0	1	1	vacuolar protein sorting-associated protein 52 homolog [Apis florea (little honeybee)]	0.011196	2001	1	1	0.0422684	0	0	known	vacuolar protein sorting-associated protein 52 homolog [Apis mellifera (honey bee)]
634	AM69733	AM	412346	0	1	1	vacuolar protein sorting-associated protein 52 homolog [Apis mellifera (honey bee)]	0.036378	2001	1	1	0.0114049	0	0	known	vacuolar protein sorting-associated protein 52 homolog [Apis mellifera (honey bee)]
634	BI60691	AP	412346	0.149382	0.418234	1	vacuolar protein sorting-associated protein 52 homolog [Apis mellifera (honey bee)]	0.530894	2001	2	0.988216	0.0119852	0.0117844	1.72279	known	vacuolar protein sorting-associated protein 52 homolog [Apis mellifera (honey bee)]
635	AD63804	AD	102679104	0.359147	0.360484	1	dynein heavy chain 7, axonemal [Apis dorsata (giant honeybee)]	0.07486	10350	2	0.947147	0.0142125	0.0528531	1.72198	known	dynein heavy chain 7, axonemal [Apis mellifera (honey bee)]
635	AF68612	AF	100867703	2.9843	0.0842816	1	dynein heavy chain 7, axonemal [Apis florea (little honeybee)]	0.11026	10350	2	0.966791	0	0.0332091	2.56086	known	dynein heavy chain 7, axonemal [Apis mellifera (honey bee)]
635	AM66956	AM	410323	0	1	1	dynein heavy chain 7, axonemal [Apis mellifera (honey bee)]	0.141189	10350	2	0.907142	0.0192885	0.0928576	0.589008	known	dynein heavy chain 7, axonemal [Apis mellifera (honey bee)]
635	BI62831	AP	410323	0.0733796	0.446488	1	dynein heavy chain 7, axonemal [Apis mellifera (honey bee)]	0.63016	10350	2	0.901242	0.0402541	0.0987575	1.22408	known	dynein heavy chain 7, axonemal [Apis mellifera (honey bee)]
639	AD66725	AD	102677165	0	1	1	SUZ domain-containing protein 1 [Apis dorsata (giant honeybee)]	0.02747	504	1	1	0	0	0	known	SUZ domain-containing protein 1 [Apis mellifera (honey bee)]
639	AF61718	AF	100871407	0.00253428	0.49159	1	SUZ domain-containing protein 1 [Apis florea (little honeybee)]	0.026061	504	1	1	1.24205	0	0	known	SUZ domain-containing protein 1 [Apis mellifera (honey bee)]
639	AM62507	AM	551727	0	1	1	SUZ domain-containing protein 1 [Apis mellifera (honey bee)]	0.056919	504	1	1	0	0	0	known	SUZ domain-containing protein 1 [Apis mellifera (honey bee)]
639	BI61773	AP	551727	0	1	1	SUZ domain-containing protein 1 [Apis mellifera (honey bee)]	0.461431	504	1	1	0.0641088	0	0	known	SUZ domain-containing protein 1 [Apis mellifera (honey bee)]
640	AD60662	AD	102675980	0.432703	0.343769	1	kielin/chordin-like protein [Apis dorsata (giant honeybee)]	0.05684	825	1	1	1.8884	0	0	unknown	uncharacterized LOC724993 [Apis mellifera (honey bee)]
640	AF66703	AF	105736019	0	1	1	kielin/chordin-like protein [Apis florea (little honeybee)]	0.124395	825	1	1	0.565867	0	0	unknown	uncharacterized LOC724993 [Apis mellifera (honey bee)]
640	AM61250	AM	724993	1.77833	0.159771	1	uncharacterized LOC724993 [Apis mellifera (honey bee)]	0.206062	825	2	0.977715	0.365921	0.0222848	12.2045	unknown	uncharacterized LOC724993 [Apis mellifera (honey bee)]
640	BI64512	AP	724993	0.0830767	0.442428	1	uncharacterized LOC724993 [Apis mellifera (honey bee)]	0.461872	825	2	0.617224	0	0.382776	1.08565	unknown	uncharacterized LOC724993 [Apis mellifera (honey bee)]
641	AD69609	AD	102676487	0	1	1	pyrroline-5-carboxylate reductase [Apis dorsata (giant honeybee)]	0.008306	804	1	1	0.140521	0	0	known	pyrroline-5-carboxylate reductase [Apis mellifera (honey bee)]
641	AF65360	AF	100867443	0	1	1	pyrroline-5-carboxylate reductase [Apis florea (little honeybee)]	0.019389	804	1	1	0	0	0	known	pyrroline-5-carboxylate reductase [Apis mellifera (honey bee)]
641	AM70119	AM	412234	0	1	1	pyrroline-5-carboxylate reductase [Apis mellifera (honey bee)]	0.013466	804	1	1	0.070119	0	0	known	pyrroline-5-carboxylate reductase [Apis mellifera (honey bee)]
641	BI62860	AP	412234	0	1	1	pyrroline-5-carboxylate reductase [Apis mellifera (honey bee)]	0.537974	804	1	1	0.0739057	0	0	known	pyrroline-5-carboxylate reductase [Apis mellifera (honey bee)]
644	AD65538	AD	102675170	0	1	1	ATP-dependent Clp protease ATP-binding subunit clpX-like, mitochondrial [Apis dorsata (giant honeybee)]	0.036507	1758	1	1	0	0	0	known	ATP-dependent Clp protease ATP-binding subunit clpX-like, mitochondrial [Apis mellifera (honey bee)]
644	AF63234	AF	100870654	0	1	1	ATP-dependent Clp protease ATP-binding subunit clpX-like, mitochondrial [Apis florea (little honeybee)]	0.026363	1758	1	1	0.0492525	0	0	known	ATP-dependent Clp protease ATP-binding subunit clpX-like, mitochondrial [Apis mellifera (honey bee)]
644	AM64233	AM	411141	0	1	1	ATP-dependent Clp protease ATP-binding subunit clpX-like, mitochondrial [Apis mellifera (honey bee)]	0.030304	1758	1	1	0.0882316	0	0	known	ATP-dependent Clp protease ATP-binding subunit clpX-like, mitochondrial [Apis mellifera (honey bee)]
644	BI67246	AP	411141	0.172662	0.410738	1	ATP-dependent Clp protease ATP-binding subunit clpX-like, mitochondrial [Apis mellifera (honey bee)]	0.64569	1758	2	0.986553	0.0254159	0.0134466	1.80942	known	ATP-dependent Clp protease ATP-binding subunit clpX-like, mitochondrial [Apis mellifera (honey bee)]
646	AD61396	AD	102680108	0.559642	0.317657	1	piezo-type mechanosensitive ion channel component [Apis dorsata (giant honeybee)]	0.066553	7155	2	0.893088	0.0333022	0.106912	2.02054	known	piezo-type mechanosensitive ion channel component [Apis mellifera (honey bee)]
646	AF63526	AF	100870612	0	1	1	piezo-type mechanosensitive ion channel component [Apis florea (little honeybee)]	0.070125	7155	1	1	0.223793	0	0	known	piezo-type mechanosensitive ion channel component [Apis mellifera (honey bee)]
646	AM67954	AM	408427	0.123472	0.427099	1	piezo-type mechanosensitive ion channel component [Apis mellifera (honey bee)]	0.114133	7155	2	0.910733	0.014651	0.0892669	1.48494	known	piezo-type mechanosensitive ion channel component [Apis mellifera (honey bee)]
646	BI70524	AP	408427	0	1	1	piezo-type mechanosensitive ion channel component [Apis mellifera (honey bee)]	4e-06	7155	2	0.849997	0.0451219	0.150003	0.89869	known	piezo-type mechanosensitive ion channel component [Apis mellifera (honey bee)]
647	AD62460	AD	102679982	0	1	1	deoxynucleotidyltransferase terminal-interacting protein 2 [Apis dorsata (giant honeybee)]	0.048338	732	1	1	0.128042	0	0	known	deoxynucleotidyltransferase terminal-interacting protein 2 [Apis mellifera (honey bee)]
647	AF70163	AF	100872352	0	1	1	deoxynucleotidyltransferase terminal-interacting protein 2 [Apis florea (little honeybee)]	0.03444	732	1	1	0	0	0	known	deoxynucleotidyltransferase terminal-interacting protein 2 [Apis mellifera (honey bee)]
647	AM62041	AM	412294	0	1	1	deoxynucleotidyltransferase terminal-interacting protein 2 [Apis mellifera (honey bee)]	0.064682	732	1	1	0.195107	0	0	known	deoxynucleotidyltransferase terminal-interacting protein 2 [Apis mellifera (honey bee)]
647	BI66461	AP	412294	0	1	1	deoxynucleotidyltransferase terminal-interacting protein 2 [Apis mellifera (honey bee)]	0.179546	732	2	0.61752	0	0.38248	0.677735	known	deoxynucleotidyltransferase terminal-interacting protein 2 [Apis mellifera (honey bee)]
650	AD80249	AD	Ado2b003081	0	1	1	NO_refseq	0.047616	2373	1	1	0.510511	0	0	known	trichohyalin-like [Apis mellifera (honey bee)]
650	AF62359	AF	105734819	0	1	1	trichohyalin-like [Apis florea (little honeybee)]	0.052252	2373	1	1	0.219402	0	0	known	trichohyalin-like [Apis mellifera (honey bee)]
650	AM66076	AM	102654286	0	1	1	trichohyalin-like [Apis mellifera (honey bee)]	0.100611	2373	1	1	0.30072	0	0	known	trichohyalin-like [Apis mellifera (honey bee)]
650	BI68361	AP	102654286	2.62014	0.102043	1	trichohyalin-like [Apis mellifera (honey bee)]	1.51218	2373	2	0.885467	0.175373	0.114533	2.2082	known	trichohyalin-like [Apis mellifera (honey bee)]
654	AD68071	AD	102673347	0	1	1	DNA replication complex GINS protein PSF1-like [Apis dorsata (giant honeybee)]	0.068233	564	1	1	0	0	0	known	DNA replication complex GINS protein PSF1 [Apis mellifera (honey bee)]
654	AF60557	AF	100870683	0	1	1	DNA replication complex GINS protein PSF1-like [Apis florea (little honeybee)]	0.043747	564	1	1	0.090416	0	0	known	DNA replication complex GINS protein PSF1 [Apis mellifera (honey bee)]
654	AM62939	AM	412072	0	1	1	DNA replication complex GINS protein PSF1 [Apis mellifera (honey bee)]	0.024064	564	1	1	0	0	0	known	DNA replication complex GINS protein PSF1 [Apis mellifera (honey bee)]
654	BI62289	AP	412072	0	1	1	DNA replication complex GINS protein PSF1 [Apis mellifera (honey bee)]	0.516139	564	1	1	0.086012	0	0	known	DNA replication complex GINS protein PSF1 [Apis mellifera (honey bee)]
655	AD68280	AD	102671235	0	1	1	ran-specific GTPase-activating protein-like [Apis dorsata (giant honeybee)]	0.01609	750	1	1	0.0594761	0	0	known	ran-specific GTPase-activating protein [Apis mellifera (honey bee)]
655	AF68326	AF	100864800	0	1	1	ran-specific GTPase-activating protein [Apis florea (little honeybee)]	0.007933	750	1	1	0	0	0	known	ran-specific GTPase-activating protein [Apis mellifera (honey bee)]
655	AM61871	AM	412315	0	1	1	ran-specific GTPase-activating protein [Apis mellifera (honey bee)]	0.027009	750	1	1	0.0775344	0	0	known	ran-specific GTPase-activating protein [Apis mellifera (honey bee)]
655	BI66268	AP	412315	0	1	1	ran-specific GTPase-activating protein [Apis mellifera (honey bee)]	0.150907	750	1	1	0.0796434	0	0	known	ran-specific GTPase-activating protein [Apis mellifera (honey bee)]
659	AD68335	AD	102680584	0	1	1	uncharacterized LOC102680584 [Apis dorsata (giant honeybee)]	0.025484	3576	1	1	0.168257	0	0	unknown	uncharacterized LOC409221 [Apis mellifera (honey bee)]
659	AF68209	AF	100864729	56.934	1.39055e-13	7.2785e-05	uncharacterized LOC100864729 [Apis florea (little honeybee)]	0.046521	3576	2	0.994866	0.211647	0.0051338	10000	unknown	uncharacterized LOC409221 [Apis mellifera (honey bee)]
659	AM61753	AM	409221	0	1	1	uncharacterized LOC409221 [Apis mellifera (honey bee)]	0.037016	3576	1	1	0.20269	0	0	unknown	uncharacterized LOC409221 [Apis mellifera (honey bee)]
659	BI70663	AP	409221	0	1	1	uncharacterized LOC409221 [Apis mellifera (honey bee)]	0.377976	3576	1	1	0.10477	0	0	unknown	uncharacterized LOC409221 [Apis mellifera (honey bee)]
662	AD67934	AD	102681255	4.66231	0.0353215	1	uncharacterized LOC102681255 [Apis dorsata (giant honeybee)]	0.045575	1098	2	0.962142	0	0.0378578	12.5935	unknown	uncharacterized LOC100576744 [Apis mellifera (honey bee)]
662	AF62782	AF	105734890	0	1	1	uncharacterized LOC105734890 [Apis florea (little honeybee)]	0.022558	1098	1	1	0.16904	0	0	unknown	uncharacterized LOC100576744 [Apis mellifera (honey bee)]
662	AM67226	AM	100576744	0	1	1	uncharacterized LOC100576744 [Apis mellifera (honey bee)]	0.0419	1098	1	1	0.115353	0	0	unknown	uncharacterized LOC100576744 [Apis mellifera (honey bee)]
662	BI63490	AP	100576744	9.12799	0.00362956	0.488173	uncharacterized LOC100576744 [Apis mellifera (honey bee)]	4e-06	1098	2	0.943764	0.143876	0.0562364	9.36769	unknown	uncharacterized LOC100576744 [Apis mellifera (honey bee)]
664	AD82476	AD	Ado2b010092	0	1	1	NO_refseq	0.070471	348	1	1	0.175786	0	0	unknown	NO_refseq
664	AF80057	AF	Afl1a006579	0	1	1	NO_refseq	0.018244	348	1	1	0	0	0	unknown	NO_refseq
664	AM55897	AM	GB55897	0	1	1	NO_refseq	0.019263	348	1	1	0	0	0	unknown	NO_refseq
664	BI64551	AP	GB55897	0.0763805	0.445212	1	NO_refseq	4e-06	348	2	0.864626	0	0.135374	1.3207	unknown	NO_refseq
665	AD60273	AD	102670963	0	1	1	repetitive proline-rich cell wall protein-like [Apis dorsata (giant honeybee)]	0.03928	603	1	1	0.288512	0	0	unknown	uncharacterized LOC726031 [Apis mellifera (honey bee)]
665	AF60856	AF	100867550	1.76688	0.160762	1	repetitive proline-rich cell wall protein 1-like [Apis florea (little honeybee)]	0.087665	603	2	0.97625	0	0.0237502	6.56115	unknown	uncharacterized LOC726031 [Apis mellifera (honey bee)]
665	AM65885	AM	726031	0	1	1	uncharacterized LOC726031 [Apis mellifera (honey bee)]	0.098006	603	1	1	0.0486581	0	0	unknown	uncharacterized LOC726031 [Apis mellifera (honey bee)]
665	BI62923	AP	726031	0	1	1	uncharacterized LOC726031 [Apis mellifera (honey bee)]	0.775544	603	2	0.770796	0	0.229204	0.319365	unknown	uncharacterized LOC726031 [Apis mellifera (honey bee)]
667	AD15070	AD	NA	0	1	1	NO_refseq	0.045976	729	1	1	0.128529	0	0	known	probable phosphatase phospho2 [Apis mellifera (honey bee)]
667	AF63282	AF	100864588	0	1	1	probable phosphatase phospho2 [Apis florea (little honeybee)]	0.054695	729	1	1	0.228827	0	0	known	probable phosphatase phospho2 [Apis mellifera (honey bee)]
667	AM64325	AM	725365	0	1	1	probable phosphatase phospho2 [Apis mellifera (honey bee)]	0.035082	729	1	1	0.0509444	0	0	known	probable phosphatase phospho2 [Apis mellifera (honey bee)]
667	BI61326	AP	725365	4.29387	0.0427026	1	probable phosphatase phospho2 [Apis mellifera (honey bee)]	0.016111	729	2	0.886221	0.128273	0.113779	4.73924	known	probable phosphatase phospho2 [Apis mellifera (honey bee)]
668	AD61083	AD	102678661	0	1	1	syndecan [Apis dorsata (giant honeybee)]	0.034101	672	1	1	0	0	0	known	syndecan [Apis mellifera (honey bee)]
668	AF67078	AF	100863536	0	1	1	syndecan [Apis florea (little honeybee)]	0.045486	672	1	1	0	0	0	known	syndecan [Apis mellifera (honey bee)]
668	AM68687	AM	413557	0	1	1	syndecan [Apis mellifera (honey bee)]	0.04381	672	1	1	0.0510383	0	0	known	syndecan [Apis mellifera (honey bee)]
668	BI62942	AP	413557	0.90693	0.258813	1	syndecan [Apis mellifera (honey bee)]	0.081998	672	2	0.970777	0.0828412	0.0292233	6.38508	known	syndecan [Apis mellifera (honey bee)]
669	AD67753	AD	102676296	0	1	1	rab-like protein 3 [Apis dorsata (giant honeybee)]	0.028837	693	1	1	0.0350975	0	0	known	rab-like protein 3 [Apis mellifera (honey bee)]
669	AF68724	AF	100863501	0	1	1	rab-like protein 3 [Apis florea (little honeybee)]	0.039912	693	1	1	0.0713859	0	0	known	rab-like protein 3 [Apis mellifera (honey bee)]
669	AM66474	AM	552042	0	1	1	rab-like protein 3 [Apis mellifera (honey bee)]	0.020173	693	1	1	0.0669928	0	0	known	rab-like protein 3 [Apis mellifera (honey bee)]
669	BI64008	AP	552042	0	1	1	rab-like protein 3 [Apis mellifera (honey bee)]	0.005511	693	1	1	0.0679838	0	0	known	rab-like protein 3 [Apis mellifera (honey bee)]
670	AD65012	AD	102679952	4.27549	0.0431092	1	protein MTO1 homolog, mitochondrial [Apis dorsata (giant honeybee)]	0.078299	1941	2	0.868208	0	0.131792	5.38789	known	protein MTO1 homolog, mitochondrial [Apis mellifera (honey bee)]
670	AF70354	AF	100872914	0	1	1	protein MTO1 homolog, mitochondrial [Apis florea (little honeybee)]	0.057735	1941	1	1	0.123848	0	0	known	protein MTO1 homolog, mitochondrial [Apis mellifera (honey bee)]
670	AM62176	AM	410941	0	1	1	protein MTO1 homolog, mitochondrial [Apis mellifera (honey bee)]	0.086454	1941	1	1	0.169963	0	0	known	protein MTO1 homolog, mitochondrial [Apis mellifera (honey bee)]
670	BI62043	AP	410941	9.23901	0.00343114	0.474139	protein MTO1 homolog, mitochondrial [Apis mellifera (honey bee)]	0.697278	1941	2	0.902557	0.067378	0.0974426	4.77293	known	protein MTO1 homolog, mitochondrial [Apis mellifera (honey bee)]
678	AD66484	AD	102675053	0	1	1	vesicle-associated membrane protein-associated protein B [Apis dorsata (giant honeybee)]	0.004324	741	1	1	0	0	0	known	vesicle-associated membrane protein-associated protein B [Apis mellifera (honey bee)]
678	AF63875	AF	100866070	0	1	1	vesicle-associated membrane protein-associated protein B [Apis florea (little honeybee)]	4e-06	741	1	1	1	0	0	known	vesicle-associated membrane protein-associated protein B [Apis mellifera (honey bee)]
678	AM64625	AM	409934	0	1	1	vesicle-associated membrane protein-associated protein B [Apis mellifera (honey bee)]	0.0133	741	1	1	0	0	0	known	vesicle-associated membrane protein-associated protein B [Apis mellifera (honey bee)]
678	BI62227	AP	409934	0	1	1	vesicle-associated membrane protein-associated protein B [Apis mellifera (honey bee)]	0.299292	741	1	1	0.181472	0	0	known	vesicle-associated membrane protein-associated protein B [Apis mellifera (honey bee)]
679	AD66352	AD	102676924	0	1	1	ras-related protein Rab-9A [Apis dorsata (giant honeybee)]	0.037793	693	1	1	0	0	0	known	ras-related protein Rab-9A [Apis mellifera (honey bee)]
679	AF70190	AF	100863917	0	1	1	ras-related protein Rab-9A [Apis florea (little honeybee)]	0.0085	693	1	1	0	0	0	known	ras-related protein Rab-9A [Apis mellifera (honey bee)]
679	AM62015	AM	410969	0	1	1	ras-related protein Rab-9A [Apis mellifera (honey bee)]	0.006121	693	1	1	0	0	0	known	ras-related protein Rab-9A [Apis mellifera (honey bee)]
679	BI66436	AP	410969	0	1	1	ras-related protein Rab-9A [Apis mellifera (honey bee)]	0.2732	693	1	1	0.00922546	0	0	known	ras-related protein Rab-9A [Apis mellifera (honey bee)]
682	AD68746	AD	102674410	0	1	1	dynamin-like 120 kDa protein, mitochondrial [Apis dorsata (giant honeybee)]	0.025658	2928	1	1	0.0147018	0	0	known	dynamin-like 120 kDa protein, mitochondrial [Apis mellifera (honey bee)]
682	AF65099	AF	100872178	0	1	1	dynamin-like 120 kDa protein, mitochondrial [Apis florea (little honeybee)]	0.051069	2928	1	1	0.00785914	0	0	known	dynamin-like 120 kDa protein, mitochondrial [Apis mellifera (honey bee)]
682	AM65356	AM	413438	0	1	1	dynamin-like 120 kDa protein, mitochondrial [Apis mellifera (honey bee)]	0.047247	2928	1	1	0.0161163	0	0	known	dynamin-like 120 kDa protein, mitochondrial [Apis mellifera (honey bee)]
682	BI65035	AP	413438	0	1	1	dynamin-like 120 kDa protein, mitochondrial [Apis mellifera (honey bee)]	0.585644	2928	2	0.79299	0.000687408	0.20701	0.264204	known	dynamin-like 120 kDa protein, mitochondrial [Apis mellifera (honey bee)]
683	AD61915	AD	102670880	0	1	1	fatty acid hydroxylase domain-containing protein 2 [Apis dorsata (giant honeybee)]	0.028503	987	1	1	0	0	0	known	fatty acid hydroxylase domain-containing protein 2 [Apis mellifera (honey bee)]
683	AF61411	AF	100870415	0	1	1	fatty acid hydroxylase domain-containing protein 2 [Apis florea (little honeybee)]	0.014753	987	1	1	0.0879854	0	0	known	fatty acid hydroxylase domain-containing protein 2 [Apis mellifera (honey bee)]
683	AM60281	AM	409360	0	1	1	fatty acid hydroxylase domain-containing protein 2 [Apis mellifera (honey bee)]	0.055953	987	1	1	0.0253129	0	0	known	fatty acid hydroxylase domain-containing protein 2 [Apis mellifera (honey bee)]
683	BI66048	AP	409360	0	1	1	fatty acid hydroxylase domain-containing protein 2 [Apis mellifera (honey bee)]	0.411952	987	2	0.825144	0	0.174856	0.701381	known	fatty acid hydroxylase domain-containing protein 2 [Apis mellifera (honey bee)]
684	AD63716	AD	102680381	0	1	1	uncharacterized LOC102680381 [Apis dorsata (giant honeybee)]	0.031581	2088	1	1	0.0424145	0	0	known	monocarboxylate transporter 14 [Apis mellifera (honey bee)]
684	AF68075	AF	100866050	0	1	1	monocarboxylate transporter 14 [Apis florea (little honeybee)]	0.024609	2088	1	1	0.125555	0	0	known	monocarboxylate transporter 14 [Apis mellifera (honey bee)]
684	AM63241	AM	411065	0	1	1	monocarboxylate transporter 14 [Apis mellifera (honey bee)]	0.057295	2088	1	1	0.0108978	0	0	known	monocarboxylate transporter 14 [Apis mellifera (honey bee)]
684	BI67092	AP	411065	0	1	1	monocarboxylate transporter 14 [Apis mellifera (honey bee)]	0.208589	2088	1	1	0.064242	0	0	known	monocarboxylate transporter 14 [Apis mellifera (honey bee)]
686	AD63502	AD	102674338	0	1	1	NSFL1 cofactor p47 [Apis dorsata (giant honeybee)]	0.012034	1152	1	1	0	0	0	known	NSFL1 cofactor p47 [Apis mellifera (honey bee)]
686	AF68104	AF	100868662	0	1	1	NSFL1 cofactor p47 [Apis florea (little honeybee)]	0.012296	1152	1	1	0.050877	0	0	known	NSFL1 cofactor p47 [Apis mellifera (honey bee)]
686	AM63170	AM	409547	0	1	1	NSFL1 cofactor p47 [Apis mellifera (honey bee)]	0.017751	1152	1	1	0	0	0	known	NSFL1 cofactor p47 [Apis mellifera (honey bee)]
686	BI61489	AP	409547	0	1	1	NSFL1 cofactor p47 [Apis mellifera (honey bee)]	0.274	1152	1	1	0.0619165	0	0	known	NSFL1 cofactor p47 [Apis mellifera (honey bee)]
688	AD67461	AD	102670640	0.204256	0.401136	1	probable salivary secreted peptide [Apis dorsata (giant honeybee)]	0.0705	372	1	1	1.61081	0	0	known	probable salivary secreted peptide [Apis mellifera (honey bee)]
688	AF62121	AF	100872207	0	1	1	probable salivary secreted peptide [Apis florea (little honeybee)]	0.113106	372	1	1	0.214777	0	0	known	probable salivary secreted peptide [Apis mellifera (honey bee)]
688	AM61539	AM	100579019	0	1	1	probable salivary secreted peptide [Apis mellifera (honey bee)]	0.133312	372	1	1	0.0529461	0	0	known	probable salivary secreted peptide [Apis mellifera (honey bee)]
688	BI61551	AP	100579019	0	1	1	probable salivary secreted peptide [Apis mellifera (honey bee)]	0.844415	372	2	0.676102	0.00480256	0.323898	0.948526	known	probable salivary secreted peptide [Apis mellifera (honey bee)]
689	AD61819	AD	102670972	0	1	1	TATA-box-binding protein [Apis dorsata (giant honeybee)]	0.009883	723	1	1	0	0	0	known	TATA-box-binding protein [Apis mellifera (honey bee)]
689	AF61317	AF	100872517	0	1	1	TATA-box-binding protein [Apis florea (little honeybee)]	0.049826	723	1	1	0	0	0	known	TATA-box-binding protein [Apis mellifera (honey bee)]
689	AM60217	AM	410753	0	1	1	TATA-box-binding protein [Apis mellifera (honey bee)]	0.028485	723	1	1	0.0486939	0	0	known	TATA-box-binding protein [Apis mellifera (honey bee)]
689	BI69872	AP	410753	0	1	1	TATA-box-binding protein [Apis mellifera (honey bee)]	0.338248	723	2	0.901239	0.00225099	0.0987607	0.743124	known	TATA-box-binding protein [Apis mellifera (honey bee)]
690	AD69211	AD	102679222	0	1	1	alpha-ketoglutarate-dependent dioxygenase alkB homolog 4 [Apis dorsata (giant honeybee)]	0.0402	492	1	1	0.24735	0	0	known	alpha-ketoglutarate-dependent dioxygenase alkB homolog 4 [Apis mellifera (honey bee)]
690	AF62465	AF	100869698	0	1	1	alpha-ketoglutarate-dependent dioxygenase alkB homolog 4-like [Apis florea (little honeybee)]	0.039377	492	1	1	0	0	0	known	alpha-ketoglutarate-dependent dioxygenase alkB homolog 4 [Apis mellifera (honey bee)]
690	AM65500	AM	551104	0	1	1	alpha-ketoglutarate-dependent dioxygenase alkB homolog 4 [Apis mellifera (honey bee)]	0.026631	492	1	1	0.748949	0	0	known	alpha-ketoglutarate-dependent dioxygenase alkB homolog 4 [Apis mellifera (honey bee)]
690	BI69127	AP	551104	0	1	1	alpha-ketoglutarate-dependent dioxygenase alkB homolog 4 [Apis mellifera (honey bee)]	4e-06	492	1	1	0.133233	0	0	known	alpha-ketoglutarate-dependent dioxygenase alkB homolog 4 [Apis mellifera (honey bee)]
692	AD69291	AD	102676443	0	1	1	guanine nucleotide-binding protein G(s) subunit alpha [Apis dorsata (giant honeybee)]	0.005053	609	1	1	0	0	0	known	guanine nucleotide-binding protein G(s) subunit alpha [Apis mellifera (honey bee)]
692	AF65802	AF	100864879	0	1	1	guanine nucleotide-binding protein G(s) subunit alpha-like [Apis florea (little honeybee)]	0.010046	609	1	1	0	0	0	known	guanine nucleotide-binding protein G(s) subunit alpha [Apis mellifera (honey bee)]
692	AM62971	AM	411011	0	1	1	guanine nucleotide-binding protein G(s) subunit alpha [Apis mellifera (honey bee)]	0.02051	609	1	1	0	0	0	known	guanine nucleotide-binding protein G(s) subunit alpha [Apis mellifera (honey bee)]
692	BI62292	AP	411011	1.66669	0.169719	1	guanine nucleotide-binding protein G(s) subunit alpha [Apis mellifera (honey bee)]	0.252644	609	2	0.968772	0.0579177	0.0312278	7.91612	known	guanine nucleotide-binding protein G(s) subunit alpha [Apis mellifera (honey bee)]
694	AD66864	AD	102676193	0	1	1	protein ARV1 [Apis dorsata (giant honeybee)]	0.05922	414	1	1	0.130383	0	0	known	protein ARV1 [Apis mellifera (honey bee)]
694	AF65767	AF	100872373	0	1	1	protein ARV1 [Apis florea (little honeybee)]	0.041973	414	1	1	0.224531	0	0	known	protein ARV1 [Apis mellifera (honey bee)]
694	AM63003	AM	100577553	0	1	1	protein ARV1 [Apis mellifera (honey bee)]	0.072641	414	1	1	0.0443748	0	0	known	protein ARV1 [Apis mellifera (honey bee)]
694	BI68245	AP	100577553	2.53047	0.106986	1	protein ARV1 [Apis mellifera (honey bee)]	0.11773	414	2	0.966165	0.159082	0.0338349	554.716	known	protein ARV1 [Apis mellifera (honey bee)]
696	AD66578	AD	102672581	0	1	1	ninjurin-1-like [Apis dorsata (giant honeybee)]	0.084682	477	1	1	0.303897	0	0	known	ninjurin-1 [Apis mellifera (honey bee)]
696	AF70045	AF	105736863	0	1	1	ninjurin-1 [Apis florea (little honeybee)]	0.06022	477	1	1	0.257053	0	0	known	ninjurin-1 [Apis mellifera (honey bee)]
696	AM66306	AM	102654069	0	1	1	ninjurin-1 [Apis mellifera (honey bee)]	0.040249	477	1	1	0	0	0	known	ninjurin-1 [Apis mellifera (honey bee)]
696	BI61628	AP	102654069	0.706737	0.290801	1	ninjurin-1 [Apis mellifera (honey bee)]	4e-06	477	2	0.974987	0.0694313	0.0250134	4.67429	known	ninjurin-1 [Apis mellifera (honey bee)]
698	AD63255	AD	102677245	0	1	1	protein mab-21-like [Apis dorsata (giant honeybee)]	4e-06	1095	1	1	7.26957e-18	0	0	known	protein mab-21-like [Apis mellifera (honey bee)]
698	AF64935	AF	105735520	0	1	1	protein mab-21-like [Apis florea (little honeybee)]	0.012624	1095	1	1	0	0	0	known	protein mab-21-like [Apis mellifera (honey bee)]
698	AM64119	AM	550922	0	1	1	protein mab-21-like [Apis mellifera (honey bee)]	0.088057	1095	1	1	0	0	0	known	protein mab-21-like [Apis mellifera (honey bee)]
698	BI66934	AP	550922	0	1	1	protein mab-21-like [Apis mellifera (honey bee)]	0.002778	1095	1	1	0.0019297	0	0	known	protein mab-21-like [Apis mellifera (honey bee)]
700	AD61524	AD	102679479	0	1	1	nuclear pore complex protein Nup50 [Apis dorsata (giant honeybee)]	0.02508	1539	1	1	0.0720805	0	0	known	nuclear pore complex protein Nup50 [Apis mellifera (honey bee)]
700	AF68138	AF	100866582	0	1	1	nuclear pore complex protein Nup50 [Apis florea (little honeybee)]	0.040173	1539	1	1	0.145736	0	0	known	nuclear pore complex protein Nup50 [Apis mellifera (honey bee)]
700	AM61700	AM	410864	0	1	1	nuclear pore complex protein Nup50 [Apis mellifera (honey bee)]	0.035873	1539	1	1	0.0102921	0	0	known	nuclear pore complex protein Nup50 [Apis mellifera (honey bee)]
700	BI70642	AP	410864	0	1	1	nuclear pore complex protein Nup50 [Apis mellifera (honey bee)]	0.329851	1539	1	1	0.111445	0	0	known	nuclear pore complex protein Nup50 [Apis mellifera (honey bee)]
701	AD67349	AD	102679341	0	1	1	golgin-45 [Apis dorsata (giant honeybee)]	0.03664	1284	1	1	0.215872	0	0	known	golgin-45 [Apis mellifera (honey bee)]
701	AF69267	AF	100863502	0	1	1	golgin-45 [Apis florea (little honeybee)]	0.054515	1284	1	1	0.0816077	0	0	known	golgin-45 [Apis mellifera (honey bee)]
701	AM69389	AM	552288	0	1	1	golgin-45 [Apis mellifera (honey bee)]	0.023316	1284	1	1	0.267238	0	0	known	golgin-45 [Apis mellifera (honey bee)]
701	BI63081	AP	552288	0	1	1	golgin-45 [Apis mellifera (honey bee)]	0.073591	1284	1	1	0.119892	0	0	known	golgin-45 [Apis mellifera (honey bee)]
703	AD62193	AD	102678152	0	1	1	probable cation-transporting ATPase 13A3 [Apis dorsata (giant honeybee)]	0.052947	4320	1	1	0.021713	0	0	known	probable cation-transporting ATPase 13A3 [Apis mellifera (honey bee)]
703	AF66103	AF	100863106	0	1	1	probable cation-transporting ATPase 13A3 [Apis florea (little honeybee)]	0.047586	4320	1	1	0.0132984	0	0	known	probable cation-transporting ATPase 13A3 [Apis mellifera (honey bee)]
703	AM68448	AM	410527	0	1	1	probable cation-transporting ATPase 13A3 [Apis mellifera (honey bee)]	0.107966	4320	1	1	0.0165922	0	0	known	probable cation-transporting ATPase 13A3 [Apis mellifera (honey bee)]
703	BI60615	AP	410527	3.38238	0.0684696	1	probable cation-transporting ATPase 13A3 [Apis mellifera (honey bee)]	0.533722	4320	2	0.991442	0.054909	0.00855791	7.20619	known	probable cation-transporting ATPase 13A3 [Apis mellifera (honey bee)]
704	AD67504	AD	102680861	0	1	1	translation machinery-associated protein 16 homolog [Apis dorsata (giant honeybee)]	0.067788	600	1	1	0.513499	0	0	known	translation machinery-associated protein 16 homolog [Apis mellifera (honey bee)]
704	AF65307	AF	100872850	0	1	1	translation machinery-associated protein 16 homolog [Apis florea (little honeybee)]	0.062075	600	1	1	0.0810807	0	0	known	translation machinery-associated protein 16 homolog [Apis mellifera (honey bee)]
704	AM62544	AM	100579057	0	1	1	translation machinery-associated protein 16 homolog [Apis mellifera (honey bee)]	0.067564	600	1	1	0.170894	0	0	known	translation machinery-associated protein 16 homolog [Apis mellifera (honey bee)]
704	BI68320	AP	100579057	6.17371	0.0162868	1	translation machinery-associated protein 16 homolog [Apis mellifera (honey bee)]	4e-06	600	2	0.936604	0.158062	0.0633963	1790.43	known	translation machinery-associated protein 16 homolog [Apis mellifera (honey bee)]
706	AD62140	AD	102680160	0	1	1	uncharacterized LOC102680160 [Apis dorsata (giant honeybee)]	0.05356	438	1	1	0.128845	0	0	unknown	NO_refseq
706	AF66154	AF	100869674	0	1	1	uncharacterized LOC100869674 [Apis florea (little honeybee)]	0.17382	438	1	1	0.103243	0	0	unknown	NO_refseq
706	AM54160	AM	GB54160	0.00290708	0.490964	1	NO_refseq	0.028743	438	1	1	1.11226	0	0	unknown	NO_refseq
706	BI60788	AP	GB54160	0	1	1	NO_refseq	0.31321	438	1	1	0.120181	0	0	unknown	NO_refseq
707	AD63521	AD	102678927	0	1	1	uncharacterized LOC102678927 [Apis dorsata (giant honeybee)]	0.073592	741	1	1	0.276783	0	0	unknown	uncharacterized LOC100578085 [Apis mellifera (honey bee)]
707	AF67813	AF	100865868	0	1	1	uncharacterized LOC100865868 [Apis florea (little honeybee)]	0.066038	741	1	1	0.169822	0	0	unknown	uncharacterized LOC100578085 [Apis mellifera (honey bee)]
707	AM63533	AM	100578085	0	1	1	uncharacterized LOC100578085 [Apis mellifera (honey bee)]	0.123145	741	1	1	0.202462	0	0	unknown	uncharacterized LOC100578085 [Apis mellifera (honey bee)]
707	BI64873	AP	100578085	2.67651	0.0990585	1	uncharacterized LOC100578085 [Apis mellifera (honey bee)]	0.138578	741	2	0.955578	0.231171	0.0444216	10000	unknown	uncharacterized LOC100578085 [Apis mellifera (honey bee)]
709	AD69424	AD	102681136	0	1	1	40S ribosomal protein S23 [Apis dorsata (giant honeybee)]	0.026601	429	1	1	0	0	0	known	40S ribosomal protein S23 [Apis mellifera (honey bee)]
709	AF63347	AF	100870822	0	1	1	40S ribosomal protein S23 [Apis florea (little honeybee)]	0.069327	429	1	1	0	0	0	known	40S ribosomal protein S23 [Apis mellifera (honey bee)]
709	AM64262	AM	552272	0	1	1	40S ribosomal protein S23 [Apis mellifera (honey bee)]	0.052349	429	1	1	0	0	0	known	40S ribosomal protein S23 [Apis mellifera (honey bee)]
709	BI70160	AP	552272	0	1	1	40S ribosomal protein S23 [Apis mellifera (honey bee)]	4e-06	429	1	1	0	0	0	known	40S ribosomal protein S23 [Apis mellifera (honey bee)]
710	AD66406	AD	102678035	0	1	1	N-acetylglucosamine-6-sulfatase-like [Apis dorsata (giant honeybee)]	0.037224	1428	1	1	0.237513	0	0	known	N-acetylglucosamine-6-sulfatase [Apis mellifera (honey bee)]
710	AF60203	AF	100869769	0	1	1	N-acetylglucosamine-6-sulfatase [Apis florea (little honeybee)]	0.058613	1428	1	1	0.030688	0	0	known	N-acetylglucosamine-6-sulfatase [Apis mellifera (honey bee)]
710	AM63848	AM	550869	0	1	1	N-acetylglucosamine-6-sulfatase [Apis mellifera (honey bee)]	0.028737	1428	1	1	0.402643	0	0	known	N-acetylglucosamine-6-sulfatase [Apis mellifera (honey bee)]
710	BI65993	AP	550869	4.8687	0.031766	1	N-acetylglucosamine-6-sulfatase [Apis mellifera (honey bee)]	0.018582	1428	2	0.947141	0.0852832	0.0528592	4.70452	known	N-acetylglucosamine-6-sulfatase [Apis mellifera (honey bee)]
711	AD67941	AD	102675021	0	1	1	MTOR-associated protein MEAK7 [Apis dorsata (giant honeybee)]	0.052297	1329	1	1	0	0	0	known	TLD domain-containing protein 1 [Apis mellifera (honey bee)]
711	AF62776	AF	100871925	0	1	1	MTOR-associated protein MEAK7 [Apis florea (little honeybee)]	0.026946	1329	1	1	0.0236138	0	0	known	TLD domain-containing protein 1 [Apis mellifera (honey bee)]
711	AM67220	AM	100576519	0	1	1	TLD domain-containing protein 1 [Apis mellifera (honey bee)]	0.037487	1329	1	1	0.128567	0	0	known	TLD domain-containing protein 1 [Apis mellifera (honey bee)]
711	BI63496	AP	100576519	0	1	1	TLD domain-containing protein 1 [Apis mellifera (honey bee)]	0.783528	1329	1	1	0.0598286	0	0	known	TLD domain-containing protein 1 [Apis mellifera (honey bee)]
714	AD67830	AD	102674184	0	1	1	cationic amino acid transporter 2-like [Apis dorsata (giant honeybee)]	0.070356	1683	1	1	0.034498	0	0	known	cationic amino acid transporter 2 [Apis mellifera (honey bee)]
714	AF64136	AF	100866890	0	1	1	cationic amino acid transporter 2 [Apis florea (little honeybee)]	0.071713	1683	1	1	0.032896	0	0	known	cationic amino acid transporter 2 [Apis mellifera (honey bee)]
714	AM67265	AM	410272	0	1	1	cationic amino acid transporter 2 [Apis mellifera (honey bee)]	0.144106	1683	1	1	0.0804611	0	0	known	cationic amino acid transporter 2 [Apis mellifera (honey bee)]
714	BI65347	AP	410272	0	1	1	cationic amino acid transporter 2 [Apis mellifera (honey bee)]	0.339446	1683	2	0.68344	0	0.31656	0.480128	known	cationic amino acid transporter 2 [Apis mellifera (honey bee)]
715	AD68725	AD	102678734	0	1	1	F-box only protein 28 [Apis dorsata (giant honeybee)]	0.006642	1095	1	1	0	0	0	known	F-box only protein 28 [Apis mellifera (honey bee)]
715	AF68451	AF	100869959	0.355678	0.361307	1	F-box only protein 28 [Apis florea (little honeybee)]	0.005342	1095	1	1	10000000000	0	0	known	F-box only protein 28 [Apis mellifera (honey bee)]
715	AM61015	AM	726708	0	1	1	F-box only protein 28 [Apis mellifera (honey bee)]	0.020317	1095	1	1	0.0356653	0	0	known	F-box only protein 28 [Apis mellifera (honey bee)]
715	BI65500	AP	726708	0	1	1	F-box only protein 28 [Apis mellifera (honey bee)]	0.021847	1095	1	1	0.0565159	0	0	known	F-box only protein 28 [Apis mellifera (honey bee)]
717	AD68410	AD	102680864	0	1	1	cysteine-rich motor neuron 1 protein-like [Apis dorsata (giant honeybee)]	0.057828	1464	1	1	0.0935391	0	0	known	cysteine-rich motor neuron 1 protein [Apis mellifera (honey bee)]
717	AF69382	AF	100870884	0	1	1	cysteine-rich motor neuron 1 protein [Apis florea (little honeybee)]	0.100884	1464	1	1	0.24194	0	0	known	cysteine-rich motor neuron 1 protein [Apis mellifera (honey bee)]
717	AM60725	AM	724618	0	1	1	cysteine-rich motor neuron 1 protein [Apis mellifera (honey bee)]	0.091613	1464	1	1	0.106154	0	0	known	cysteine-rich motor neuron 1 protein [Apis mellifera (honey bee)]
717	BI67768	AP	724618	0	1	1	cysteine-rich motor neuron 1 protein [Apis mellifera (honey bee)]	0.054089	1464	2	0.503328	0.00688147	0.496672	0.448384	known	cysteine-rich motor neuron 1 protein [Apis mellifera (honey bee)]
719	AD63361	AD	102680651	0	1	1	survival motor neuron protein [Apis dorsata (giant honeybee)]	0.029774	756	1	1	0.0404369	0	0	known	survival motor neuron protein [Apis mellifera (honey bee)]
719	AF64839	AF	100868288	0	1	1	survival motor neuron protein [Apis florea (little honeybee)]	0.03641	756	1	1	0.16173	0	0	known	survival motor neuron protein [Apis mellifera (honey bee)]
719	AM63953	AM	100577491	0	1	1	survival motor neuron protein [Apis mellifera (honey bee)]	0.09161	756	1	1	0.0362038	0	0	known	survival motor neuron protein [Apis mellifera (honey bee)]
719	BI60479	AP	100577491	0	1	1	survival motor neuron protein [Apis mellifera (honey bee)]	0.63072	756	2	0.751086	0.0441606	0.248914	0.532705	known	survival motor neuron protein [Apis mellifera (honey bee)]
721	AD68174	AD	102674542	0	1	1	mitochondrial import receptor subunit TOM22 homolog [Apis dorsata (giant honeybee)]	4e-06	426	1	1	10000000000	0	0	known	mitochondrial import receptor subunit TOM22 homolog [Apis mellifera (honey bee)]
721	AF67484	AF	100865363	0	1	1	mitochondrial import receptor subunit TOM22 homolog [Apis florea (little honeybee)]	0.007886	426	1	1	0	0	0	known	mitochondrial import receptor subunit TOM22 homolog [Apis mellifera (honey bee)]
721	AM63712	AM	409500	0	1	1	mitochondrial import receptor subunit TOM22 homolog [Apis mellifera (honey bee)]	4e-06	426	1	1	1	0	0	known	mitochondrial import receptor subunit TOM22 homolog [Apis mellifera (honey bee)]
721	BI64796	AP	409500	0	1	1	mitochondrial import receptor subunit TOM22 homolog [Apis mellifera (honey bee)]	0.107564	426	1	1	0.121007	0	0	known	mitochondrial import receptor subunit TOM22 homolog [Apis mellifera (honey bee)]
723	AD69120	AD	102678090	0	1	1	uncharacterized LOC102678090 [Apis dorsata (giant honeybee)]	0.023156	306	1	1	0	0	0	unknown	NO_refseq
723	AF67897	AF	105736400	0	1	1	uncharacterized LOC105736400 [Apis florea (little honeybee)]	0.138581	306	1	1	0.259514	0	0	unknown	NO_refseq
723	AM50293	AM	GB50293	2.61781	0.102169	1	NO_refseq	0.099006	306	1	1	10000000000	0	0	unknown	NO_refseq
723	BI18906	AP	GB50293	0	1	1	NO_refseq	0.287671	306	1	1	0.900915	0	0	unknown	NO_refseq
724	AD62003	AD	102680283	0	1	1	uncharacterized LOC102680283 [Apis dorsata (giant honeybee)]	0.03001	306	1	1	0.179878	0	0	unknown	uncharacterized LOC100576410 [Apis mellifera (honey bee)]
724	AF60004	AF	100862967	0	1	1	uncharacterized LOC100862967 [Apis florea (little honeybee)]	0.041693	306	1	1	0	0	0	unknown	uncharacterized LOC100576410 [Apis mellifera (honey bee)]
724	AM69458	AM	100576410	0	1	1	uncharacterized LOC100576410 [Apis mellifera (honey bee)]	4e-06	306	1	1	1	0	0	unknown	uncharacterized LOC100576410 [Apis mellifera (honey bee)]
724	BI10260	AP	100576410	0	1	1	uncharacterized LOC100576410 [Apis mellifera (honey bee)]	0.884831	306	1	1	0.196436	0	0	unknown	uncharacterized LOC100576410 [Apis mellifera (honey bee)]
728	AD67874	AD	102681745	0	1	1	probable cytosolic oligopeptidase A [Apis dorsata (giant honeybee)]	0.03188	2208	1	1	0.188796	0	0	known	probable cytosolic oligopeptidase A [Apis mellifera (honey bee)]
728	AF64180	AF	100868686	0	1	1	probable cytosolic oligopeptidase A [Apis florea (little honeybee)]	0.054654	2208	1	1	0.156278	0	0	known	probable cytosolic oligopeptidase A [Apis mellifera (honey bee)]
728	AM67308	AM	412154	0	1	1	probable cytosolic oligopeptidase A [Apis mellifera (honey bee)]	0.057208	2208	1	1	0.162203	0	0	known	probable cytosolic oligopeptidase A [Apis mellifera (honey bee)]
728	BI63884	AP	412154	0.706664	0.290814	1	probable cytosolic oligopeptidase A [Apis mellifera (honey bee)]	0.128671	2208	2	0.94907	0.137653	0.05093	2.70513	known	probable cytosolic oligopeptidase A [Apis mellifera (honey bee)]
730	AD66944	AD	102672813	0	1	1	twisted gastrulation protein homolog 1-A-like [Apis dorsata (giant honeybee)]	0.034903	723	1	1	0	0	0	known	twisted gastrulation protein homolog 1-A [Apis mellifera (honey bee)]
730	AF64743	AF	100871815	0	1	1	twisted gastrulation protein homolog 1-A-like [Apis florea (little honeybee)]	0.070321	723	1	1	0.0407992	0	0	known	twisted gastrulation protein homolog 1-A [Apis mellifera (honey bee)]
730	AM66736	AM	409124	0	1	1	twisted gastrulation protein homolog 1-A [Apis mellifera (honey bee)]	0.057318	723	1	1	0.0358905	0	0	known	twisted gastrulation protein homolog 1-A [Apis mellifera (honey bee)]
730	BI60340	AP	409124	3.51121	0.0640318	1	twisted gastrulation protein homolog 1-A [Apis mellifera (honey bee)]	0.089174	723	2	0.96226	0.0529574	0.0377399	10000	known	twisted gastrulation protein homolog 1-A [Apis mellifera (honey bee)]
731	AD68450	AD	102678555	0	1	1	dihydropyrimidine dehydrogenase [NADP(+)] [Apis dorsata (giant honeybee)]	0.04656	2997	1	1	0.0744011	0	0	known	dihydropyrimidine dehydrogenase [NADP(+)] [Apis mellifera (honey bee)]
731	AF68733	AF	100872146	0	1	1	dihydropyrimidine dehydrogenase [NADP(+)] [Apis florea (little honeybee)]	0.059189	2997	1	1	0.022601	0	0	known	dihydropyrimidine dehydrogenase [NADP(+)] [Apis mellifera (honey bee)]
731	AM66465	AM	410207	0	1	1	dihydropyrimidine dehydrogenase [NADP(+)] [Apis mellifera (honey bee)]	0.047354	2997	1	1	0.10129	0	0	known	dihydropyrimidine dehydrogenase [NADP(+)] [Apis mellifera (honey bee)]
731	BI64015	AP	410207	0	1	1	dihydropyrimidine dehydrogenase [NADP(+)] [Apis mellifera (honey bee)]	0.601446	2997	2	0.755751	0.0035498	0.244249	0.383871	known	dihydropyrimidine dehydrogenase [NADP(+)] [Apis mellifera (honey bee)]
733	AD65859	AD	102674304	0	1	1	glutaminase kidney isoform, mitochondrial [Apis dorsata (giant honeybee)]	0.044377	1878	1	1	0.102442	0	0	known	glutaminase kidney isoform, mitochondrial [Apis mellifera (honey bee)]
733	AF60809	AF	100863837	0	1	1	glutaminase kidney isoform, mitochondrial [Apis florea (little honeybee)]	0.061582	1878	1	1	0.026989	0	0	known	glutaminase kidney isoform, mitochondrial [Apis mellifera (honey bee)]
733	AM65991	AM	408991	0	1	1	glutaminase kidney isoform, mitochondrial [Apis mellifera (honey bee)]	0.067204	1878	1	1	0.0108394	0	0	known	glutaminase kidney isoform, mitochondrial [Apis mellifera (honey bee)]
733	BI67930	AP	408991	5.00734	0.0295834	1	glutaminase kidney isoform, mitochondrial [Apis mellifera (honey bee)]	0.021792	1878	2	0.982188	0.0277249	0.0178118	7.94936	known	glutaminase kidney isoform, mitochondrial [Apis mellifera (honey bee)]
734	AD69880	AD	102677773	0	1	1	uncharacterized LOC102677773 [Apis dorsata (giant honeybee)]	0.078687	762	1	1	0.301513	0	0	unknown	uncharacterized LOC408421 [Apis mellifera (honey bee)]
734	AF63552	AF	100867435	6.04819	0.0173646	1	uncharacterized LOC100867435 [Apis florea (little honeybee)]	0.076831	762	2	0.915249	0	0.0847509	82.0649	unknown	uncharacterized LOC408421 [Apis mellifera (honey bee)]
734	AM67982	AM	408421	0	1	1	uncharacterized LOC408421 [Apis mellifera (honey bee)]	0.08623	762	1	1	0.164749	0	0	unknown	uncharacterized LOC408421 [Apis mellifera (honey bee)]
734	BI63223	AP	408421	0.0622558	0.451399	1	uncharacterized LOC408421 [Apis mellifera (honey bee)]	1.42311	762	2	0.688948	0.101313	0.311052	1.22985	unknown	uncharacterized LOC408421 [Apis mellifera (honey bee)]
737	AD62111	AD	102672385	0	1	1	uncharacterized LOC102672385 [Apis dorsata (giant honeybee)]	0.043484	819	1	1	0.623714	0	0	unknown	uncharacterized LOC102654839 [Apis mellifera (honey bee)]
737	AF65487	AF	105735683	0	1	1	uncharacterized LOC105735683 [Apis florea (little honeybee)]	0.079365	819	1	1	0.352645	0	0	unknown	uncharacterized LOC102654839 [Apis mellifera (honey bee)]
737	AM68365	AM	102654839	0	1	1	uncharacterized LOC102654839 [Apis mellifera (honey bee)]	0.103207	819	1	1	0.523703	0	0	unknown	uncharacterized LOC102654839 [Apis mellifera (honey bee)]
737	BI69717	AP	102654839	0.987955	0.247107	1	uncharacterized LOC102654839 [Apis mellifera (honey bee)]	4e-06	819	2	0.979077	0.161306	0.0209227	1063.19	unknown	uncharacterized LOC102654839 [Apis mellifera (honey bee)]
740	AD68793	AD	102673830	0	1	1	ataxin-7-like protein 3 [Apis dorsata (giant honeybee)]	0.051655	987	1	1	0.0183098	0	0	known	ataxin-7-like protein 3 [Apis mellifera (honey bee)]
740	AF67555	AF	100869003	0	1	1	ataxin-7-like protein 3 [Apis florea (little honeybee)]	0.033719	987	1	1	0	0	0	known	ataxin-7-like protein 3 [Apis mellifera (honey bee)]
740	AM63777	AM	409799	0	1	1	ataxin-7-like protein 3 [Apis mellifera (honey bee)]	0.042287	987	1	1	0	0	0	known	ataxin-7-like protein 3 [Apis mellifera (honey bee)]
740	BI67045	AP	409799	6.12723	0.0166779	1	ataxin-7-like protein 3 [Apis mellifera (honey bee)]	0.565974	987	2	0.995801	0.0138087	0.0041992	3333.11	known	ataxin-7-like protein 3 [Apis mellifera (honey bee)]
743	AD64933	AD	102672618	0	1	1	transcription factor stalky-like [Apis dorsata (giant honeybee)]	0.057493	1581	1	1	0.0446069	0	0	known	J domain-containing protein DDB_G0295729 [Apis mellifera (honey bee)]
743	AF69208	AF	100864378	0	1	1	uncharacterized LOC100864378 [Apis florea (little honeybee)]	0.050461	1581	1	1	0.244871	0	0	known	J domain-containing protein DDB_G0295729 [Apis mellifera (honey bee)]
743	AM68254	AM	100576615	0	1	1	J domain-containing protein DDB_G0295729 [Apis mellifera (honey bee)]	0.082519	1581	1	1	0.230391	0	0	known	J domain-containing protein DDB_G0295729 [Apis mellifera (honey bee)]
743	BI68712	AP	100576615	1.87214	0.151896	1	J domain-containing protein DDB_G0295729 [Apis mellifera (honey bee)]	0.018877	1581	2	0.937299	0.17676	0.0627013	3.62837	known	J domain-containing protein DDB_G0295729 [Apis mellifera (honey bee)]
747	AD63907	AD	102678443	0	1	1	serine-arginine protein 55 [Apis dorsata (giant honeybee)]	0.008411	1131	1	1	0	0	0	known	serine-arginine protein 55 [Apis mellifera (honey bee)]
747	AF62592	AF	100870974	0	1	1	serine-arginine protein 55 [Apis florea (little honeybee)]	0.018589	1131	1	1	0	0	0	known	serine-arginine protein 55 [Apis mellifera (honey bee)]
747	AM67028	AM	408309	0	1	1	serine-arginine protein 55 [Apis mellifera (honey bee)]	0.015948	1131	1	1	0	0	0	known	serine-arginine protein 55 [Apis mellifera (honey bee)]
747	BI63842	AP	408309	0	1	1	serine-arginine protein 55 [Apis mellifera (honey bee)]	0.154494	1131	1	1	0.00797063	0	0	known	serine-arginine protein 55 [Apis mellifera (honey bee)]
748	AD61244	AD	102676761	1.95743	0.145096	1	uncharacterized LOC102676761 [Apis dorsata (giant honeybee)]	0.102923	780	2	0.994304	0.0761207	0.00569568	24.4354	unknown	uncharacterized LOC726229 [Apis mellifera (honey bee)]
748	AF67244	AF	100864286	0	1	1	uncharacterized LOC100864286 [Apis florea (little honeybee)]	0.181031	780	1	1	0.128455	0	0	unknown	uncharacterized LOC726229 [Apis mellifera (honey bee)]
748	AM68856	AM	726229	0	1	1	uncharacterized LOC726229 [Apis mellifera (honey bee)]	0.10664	780	1	1	0.0695155	0	0	unknown	uncharacterized LOC726229 [Apis mellifera (honey bee)]
748	BI70483	AP	726229	6.26965	0.0155087	1	uncharacterized LOC726229 [Apis mellifera (honey bee)]	0.834287	780	2	0.968071	0.0352958	0.0319291	1999.2	unknown	uncharacterized LOC726229 [Apis mellifera (honey bee)]
750	AD67497	AD	102679127	0	1	1	insulin-like growth factor-binding protein complex acid labile subunit [Apis dorsata (giant honeybee)]	0.050165	3180	1	1	0.0855732	0	0	known	insulin-like growth factor-binding protein complex acid labile subunit [Apis mellifera (honey bee)]
750	AF65910	AF	100871892	0	1	1	chaoptin [Apis florea (little honeybee)]	0.084621	3180	1	1	0.137142	0	0	known	insulin-like growth factor-binding protein complex acid labile subunit [Apis mellifera (honey bee)]
750	AM68580	AM	410555	0	1	1	insulin-like growth factor-binding protein complex acid labile subunit [Apis mellifera (honey bee)]	0.074539	3180	1	1	0.100289	0	0	known	insulin-like growth factor-binding protein complex acid labile subunit [Apis mellifera (honey bee)]
750	BI70878	AP	410555	0	1	1	insulin-like growth factor-binding protein complex acid labile subunit [Apis mellifera (honey bee)]	0.03869	3180	2	0.650962	0.000597243	0.349038	0.22867	known	insulin-like growth factor-binding protein complex acid labile subunit [Apis mellifera (honey bee)]
752	AD80296	AD	Ado2b005420	0	1	1	NO_refseq	0.047055	2910	1	1	0.10657	0	0	known	hyaluronan mediated motility receptor [Apis mellifera (honey bee)]
752	AF61294	AF	100866834	0	1	1	hyaluronan mediated motility receptor-like [Apis florea (little honeybee)]	0.041451	2910	1	1	0.285773	0	0	known	hyaluronan mediated motility receptor [Apis mellifera (honey bee)]
752	AM60239	AM	725841	0	1	1	hyaluronan mediated motility receptor [Apis mellifera (honey bee)]	0.049847	2910	1	1	0.148622	0	0	known	hyaluronan mediated motility receptor [Apis mellifera (honey bee)]
752	BI67393	AP	725841	0.363909	0.359361	1	hyaluronan mediated motility receptor [Apis mellifera (honey bee)]	4e-06	2910	2	0.919563	0.114242	0.0804367	1.7849	known	hyaluronan mediated motility receptor [Apis mellifera (honey bee)]
753	AD63896	AD	102674483	0	1	1	repressor of RNA polymerase III transcription MAF1 homolog [Apis dorsata (giant honeybee)]	0.023525	702	1	1	0	0	0	known	repressor of RNA polymerase III transcription MAF1 homolog [Apis mellifera (honey bee)]
753	AF62580	AF	100868643	0	1	1	repressor of RNA polymerase III transcription MAF1 homolog [Apis florea (little honeybee)]	0.004008	702	1	1	0	0	0	known	repressor of RNA polymerase III transcription MAF1 homolog [Apis mellifera (honey bee)]
753	AM67014	AM	552145	0	1	1	repressor of RNA polymerase III transcription MAF1 homolog [Apis mellifera (honey bee)]	4e-06	702	1	1	1	0	0	known	repressor of RNA polymerase III transcription MAF1 homolog [Apis mellifera (honey bee)]
753	BI63854	AP	552145	5.36327	0.0246483	1	repressor of RNA polymerase III transcription MAF1 homolog [Apis mellifera (honey bee)]	0.197494	702	2	0.990192	0.00789734	0.00980754	207.39	known	repressor of RNA polymerase III transcription MAF1 homolog [Apis mellifera (honey bee)]
755	AD66116	AD	102678452	0	1	1	proteasome subunit alpha type-2 [Apis dorsata (giant honeybee)]	0.032447	702	1	1	1.57243e-20	0	0	known	proteasome subunit alpha type-2 [Apis mellifera (honey bee)]
755	AF66448	AF	100866307	0	1	1	proteasome subunit alpha type-2 [Apis florea (little honeybee)]	0.010337	702	1	1	0	0	0	known	proteasome subunit alpha type-2 [Apis mellifera (honey bee)]
755	AM64522	AM	409802	0	1	1	proteasome subunit alpha type-2 [Apis mellifera (honey bee)]	0.025899	702	1	1	0.0646448	0	0	known	proteasome subunit alpha type-2 [Apis mellifera (honey bee)]
755	BI68553	AP	409802	0	1	1	proteasome subunit alpha type-2 [Apis mellifera (honey bee)]	0.02524	702	1	1	0.0277913	0	0	known	proteasome subunit alpha type-2 [Apis mellifera (honey bee)]
756	AD68152	AD	102678989	0	1	1	histone acetyltransferase KAT8 [Apis dorsata (giant honeybee)]	0.029605	1365	1	1	0	0	0	known	histone acetyltransferase KAT8 [Apis mellifera (honey bee)]
756	AF67621	AF	100867293	0	1	1	histone acetyltransferase KAT8 [Apis florea (little honeybee)]	0.034681	1365	1	1	0.0210811	0	0	known	histone acetyltransferase KAT8 [Apis mellifera (honey bee)]
756	AM63662	AM	552696	0	1	1	histone acetyltransferase KAT8 [Apis mellifera (honey bee)]	0.059883	1365	1	1	0	0	0	known	histone acetyltransferase KAT8 [Apis mellifera (honey bee)]
756	BI65177	AP	552696	0	1	1	histone acetyltransferase KAT8 [Apis mellifera (honey bee)]	0.008755	1365	1	1	0.0103332	0	0	known	histone acetyltransferase KAT8 [Apis mellifera (honey bee)]
760	AD66662	AD	102680910	0	1	1	neurotactin-like [Apis dorsata (giant honeybee)]	0.046869	1026	1	1	0.0209963	0	0	known	neurotactin [Apis mellifera (honey bee)]
760	AF60606	AF	100863715	0	1	1	neurotactin [Apis florea (little honeybee)]	0.053033	1026	1	1	0	0	0	known	neurotactin [Apis mellifera (honey bee)]
760	AM68241	AM	408447	0	1	1	neurotactin [Apis mellifera (honey bee)]	0.016593	1026	1	1	0.0705778	0	0	known	neurotactin [Apis mellifera (honey bee)]
760	BI69613	AP	408447	0	1	1	neurotactin [Apis mellifera (honey bee)]	0.574428	1026	1	1	0.0482774	0	0	known	neurotactin [Apis mellifera (honey bee)]
761	AD68885	AD	102671144	0	1	1	protein polybromo-1 [Apis dorsata (giant honeybee)]	0.0207	4953	1	1	0.0486498	0	0	known	protein polybromo-1 [Apis mellifera (honey bee)]
761	AF63139	AF	100869065	0	1	1	protein polybromo-1 [Apis florea (little honeybee)]	0.018936	4953	1	1	0.0206258	0	0	known	protein polybromo-1 [Apis mellifera (honey bee)]
761	AM69975	AM	552677	0	1	1	protein polybromo-1 [Apis mellifera (honey bee)]	0.023256	4953	1	1	0.0143197	0	0	known	protein polybromo-1 [Apis mellifera (honey bee)]
761	BI66132	AP	552677	0	1	1	protein polybromo-1 [Apis mellifera (honey bee)]	0.040953	4953	1	1	0.0252584	0	0	known	protein polybromo-1 [Apis mellifera (honey bee)]
763	AD60405	AD	102678011	0	1	1	histone-lysine N-methyltransferase E(z) [Apis dorsata (giant honeybee)]	0.034208	2235	1	1	0	0	0	known	histone-lysine N-methyltransferase E(z) [Apis mellifera (honey bee)]
763	AF61023	AF	100867952	0	1	1	histone-lysine N-methyltransferase E(z) [Apis florea (little honeybee)]	0.022565	2235	1	1	0	0	0	known	histone-lysine N-methyltransferase E(z) [Apis mellifera (honey bee)]
763	AM65729	AM	552235	0	1	1	histone-lysine N-methyltransferase E(z) [Apis mellifera (honey bee)]	0.033611	2235	1	1	0.013227	0	0	known	histone-lysine N-methyltransferase E(z) [Apis mellifera (honey bee)]
763	BI61403	AP	552235	0	1	1	histone-lysine N-methyltransferase E(z) [Apis mellifera (honey bee)]	4e-06	2235	2	0.896963	0.001172	0.103037	0.265995	known	histone-lysine N-methyltransferase E(z) [Apis mellifera (honey bee)]
764	AD67293	AD	102674756	0	1	1	kinesin-related protein 4-like [Apis dorsata (giant honeybee)]	0.030659	2532	1	1	0.112485	0	0	known	kinesin-related protein 4 [Apis mellifera (honey bee)]
764	AF63771	AF	100871414	0	1	1	uncharacterized LOC100871414 [Apis florea (little honeybee)]	0.041165	2532	1	1	0.09605	0	0	known	kinesin-related protein 4 [Apis mellifera (honey bee)]
764	AM66437	AM	410198	0	1	1	kinesin-related protein 4 [Apis mellifera (honey bee)]	0.040544	2532	1	1	0.149591	0	0	known	kinesin-related protein 4 [Apis mellifera (honey bee)]
764	BI68043	AP	410198	0	1	1	kinesin-related protein 4 [Apis mellifera (honey bee)]	0.312704	2532	2	0.839849	0.100017	0.160151	0.623553	known	kinesin-related protein 4 [Apis mellifera (honey bee)]
765	AD62716	AD	102675684	0	1	1	hormone receptor 4-like [Apis dorsata (giant honeybee)]	0.024881	1605	1	1	0.0298491	0	0	known	hormone receptor 4 [Apis mellifera (honey bee)]
765	AF61594	AF	100864106	0	1	1	hormone receptor 4 [Apis florea (little honeybee)]	0.040886	1605	1	1	0.0795204	0	0	known	hormone receptor 4 [Apis mellifera (honey bee)]
765	AM62417	AM	410925	4.20823	0.0446316	1	hormone receptor 4 [Apis mellifera (honey bee)]	0.065164	1605	2	0.98384	0	0.0161601	9.69755	known	hormone receptor 4 [Apis mellifera (honey bee)]
765	BI69499	AP	410925	0	1	1	hormone receptor 4 [Apis mellifera (honey bee)]	0.252317	1605	1	1	0.0141882	0	0	known	hormone receptor 4 [Apis mellifera (honey bee)]
766	AD69689	AD	102681658	0	1	1	protein sel-1 homolog 1 [Apis dorsata (giant honeybee)]	0.036237	2217	1	1	0.0749923	0	0	known	protein sel-1 homolog 1 [Apis mellifera (honey bee)]
766	AF66963	AF	100862949	0	1	1	protein sel-1 homolog 1 [Apis florea (little honeybee)]	0.038414	2217	1	1	0.0128375	0	0	known	protein sel-1 homolog 1 [Apis mellifera (honey bee)]
766	AM70054	AM	409281	0	1	1	protein sel-1 homolog 1 [Apis mellifera (honey bee)]	0.034961	2217	1	1	0.103742	0	0	known	protein sel-1 homolog 1 [Apis mellifera (honey bee)]
766	BI65901	AP	409281	0.656326	0.299646	1	protein sel-1 homolog 1 [Apis mellifera (honey bee)]	0.33609	2217	2	0.985825	0.035544	0.0141746	3.01251	known	protein sel-1 homolog 1 [Apis mellifera (honey bee)]
769	AD68748	AD	102675112	0	1	1	zinc finger protein 879-like [Apis dorsata (giant honeybee)]	0.064037	1914	1	1	0.00940923	0	0	known	zinc finger protein 879 [Apis mellifera (honey bee)]
769	AF65101	AF	100862944	0	1	1	zinc finger protein 354A [Apis florea (little honeybee)]	0.069033	1914	1	1	0.0269589	0	0	known	zinc finger protein 879 [Apis mellifera (honey bee)]
769	AM65354	AM	411652	0	1	1	zinc finger protein 879 [Apis mellifera (honey bee)]	0.077031	1914	1	1	0.0155257	0	0	known	zinc finger protein 879 [Apis mellifera (honey bee)]
769	BI65033	AP	411652	0	1	1	zinc finger protein 879 [Apis mellifera (honey bee)]	0.621094	1914	1	1	0.0359345	0	0	known	zinc finger protein 879 [Apis mellifera (honey bee)]
770	AD62224	AD	102675264	0	1	1	protein MCM10 homolog [Apis dorsata (giant honeybee)]	0.043639	2010	1	1	0.253287	0	0	known	protein MCM10 homolog [Apis mellifera (honey bee)]
770	AF64004	AF	100868987	0	1	1	protein MCM10 homolog [Apis florea (little honeybee)]	0.047862	2010	1	1	0.171583	0	0	known	protein MCM10 homolog [Apis mellifera (honey bee)]
770	AM64772	AM	725632	0	1	1	protein MCM10 homolog [Apis mellifera (honey bee)]	0.049796	2010	1	1	0.177772	0	0	known	protein MCM10 homolog [Apis mellifera (honey bee)]
770	BI64075	AP	725632	1.38293	0.198173	1	protein MCM10 homolog [Apis mellifera (honey bee)]	0.723226	2010	2	0.964081	0.121975	0.0359191	2.82854	known	protein MCM10 homolog [Apis mellifera (honey bee)]
773	AD61437	AD	102680419	0	1	1	peroxisomal membrane protein 2 [Apis dorsata (giant honeybee)]	0.087261	447	1	1	0	0	0	known	peroxisomal membrane protein 2 [Apis mellifera (honey bee)]
773	AF70304	AF	100866202	0	1	1	peroxisomal membrane protein 2 [Apis florea (little honeybee)]	0.079871	447	1	1	0.13218	0	0	known	peroxisomal membrane protein 2 [Apis mellifera (honey bee)]
773	AM62221	AM	551171	0	1	1	peroxisomal membrane protein 2 [Apis mellifera (honey bee)]	0.021941	447	1	1	0.250214	0	0	known	peroxisomal membrane protein 2 [Apis mellifera (honey bee)]
773	BI65081	AP	551171	1.24092	0.214367	1	peroxisomal membrane protein 2 [Apis mellifera (honey bee)]	0.734403	447	2	0.85112	0.0321029	0.14888	2.8219	known	peroxisomal membrane protein 2 [Apis mellifera (honey bee)]
778	AD62038	AD	102672384	0	1	1	chromobox protein homolog 1-like [Apis dorsata (giant honeybee)]	0.027838	465	1	1	0.0488721	0	0	known	chromobox protein homolog 1 [Apis mellifera (honey bee)]
778	AF68787	AF	105736552	0	1	1	chromobox protein homolog 1 [Apis florea (little honeybee)]	0.013403	465	1	1	0	0	0	known	chromobox protein homolog 1 [Apis mellifera (honey bee)]
778	AM67682	AM	410395	0	1	1	chromobox protein homolog 1 [Apis mellifera (honey bee)]	0.006754	465	1	1	0	0	0	known	chromobox protein homolog 1 [Apis mellifera (honey bee)]
778	BI69436	AP	410395	7.61078	0.00783557	0.730811	chromobox protein homolog 1 [Apis mellifera (honey bee)]	0.231253	465	2	0.984872	0.032802	0.0151284	10000	known	chromobox protein homolog 1 [Apis mellifera (honey bee)]
779	AD67363	AD	102672724	0	1	1	uncharacterized LOC102672724 [Apis dorsata (giant honeybee)]	0.102085	426	1	1	0.130109	0	0	unknown	uncharacterized LOC102654309 [Apis mellifera (honey bee)]
779	AF60710	AF	105736075	0	1	1	uncharacterized LOC105736075 [Apis florea (little honeybee)]	0.115247	426	1	1	0.415724	0	0	unknown	uncharacterized LOC102654309 [Apis mellifera (honey bee)]
779	AM61902	AM	102654309	0	1	1	uncharacterized LOC102654309 [Apis mellifera (honey bee)]	0.052594	426	1	1	0.759335	0	0	unknown	uncharacterized LOC102654309 [Apis mellifera (honey bee)]
779	BI69208	AP	102654309	0	1	1	uncharacterized LOC102654309 [Apis mellifera (honey bee)]	0.839731	426	1	1	0.203474	0	0	unknown	uncharacterized LOC102654309 [Apis mellifera (honey bee)]
783	AD64953	AD	102678256	0	1	1	tRNA N(3)-methylcytidine methyltransferase METTL2 [Apis dorsata (giant honeybee)]	0.039169	996	1	1	0.313548	0	0	known	methyltransferase-like protein 2-A [Apis mellifera (honey bee)]
783	AF70415	AF	100867671	0	1	1	tRNA N(3)-methylcytidine methyltransferase METTL2 [Apis florea (little honeybee)]	0.012905	996	1	1	0.754956	0	0	known	methyltransferase-like protein 2-A [Apis mellifera (honey bee)]
783	AM62280	AM	552093	0	1	1	methyltransferase-like protein 2-A [Apis mellifera (honey bee)]	0.047377	996	1	1	0.122594	0	0	known	methyltransferase-like protein 2-A [Apis mellifera (honey bee)]
783	BI60920	AP	552093	0	1	1	methyltransferase-like protein 2-A [Apis mellifera (honey bee)]	0.08416	996	2	0.731499	0	0.268501	0.89383	known	methyltransferase-like protein 2-A [Apis mellifera (honey bee)]
784	AD65219	AD	102679161	0	1	1	uncharacterized LOC102679161 [Apis dorsata (giant honeybee)]	0.038963	3819	1	1	0.0359396	0	0	unknown	uncharacterized LOC409752 [Apis mellifera (honey bee)]
784	AF65409	AF	100872649	0	1	1	uncharacterized LOC100872649 [Apis florea (little honeybee)]	0.023368	3819	1	1	0.0468514	0	0	unknown	uncharacterized LOC409752 [Apis mellifera (honey bee)]
784	AM60380	AM	409752	0	1	1	uncharacterized LOC409752 [Apis mellifera (honey bee)]	0.039102	3819	1	1	0.0169513	0	0	unknown	uncharacterized LOC409752 [Apis mellifera (honey bee)]
784	BI60710	AP	409752	0	1	1	uncharacterized LOC409752 [Apis mellifera (honey bee)]	0.437289	3819	1	1	0.0209489	0	0	unknown	uncharacterized LOC409752 [Apis mellifera (honey bee)]
788	AD61608	AD	102678747	20.4542	1.20745e-05	0.018391	alpha-1,2-mannosyltransferase ALG9 [Apis dorsata (giant honeybee)]	0.030541	1605	2	0.995533	0.288583	0.00446724	10000	known	alpha-1,2-mannosyltransferase ALG9 [Apis mellifera (honey bee)]
788	AF60958	AF	100863749	0	1	1	alpha-1,2-mannosyltransferase ALG9 [Apis florea (little honeybee)]	0.028866	1605	1	1	0.0195913	0	0	known	alpha-1,2-mannosyltransferase ALG9 [Apis mellifera (honey bee)]
788	AM65792	AM	413917	0	1	1	alpha-1,2-mannosyltransferase ALG9 [Apis mellifera (honey bee)]	0.040753	1605	1	1	0.0465184	0	0	known	alpha-1,2-mannosyltransferase ALG9 [Apis mellifera (honey bee)]
788	BI64431	AP	413917	0	1	1	alpha-1,2-mannosyltransferase ALG9 [Apis mellifera (honey bee)]	0.438336	1605	1	1	0.0726796	0	0	known	alpha-1,2-mannosyltransferase ALG9 [Apis mellifera (honey bee)]
790	AD63728	AD	102681367	0	1	1	sex peptide receptor [Apis dorsata (giant honeybee)]	0.075938	1227	1	1	0.0429979	0	0	known	neuromedin-U receptor 1-like [Apis mellifera (honey bee)]
790	AF68086	AF	100867060	0	1	1	sex peptide receptor [Apis florea (little honeybee)]	0.076039	1227	1	1	0.0286606	0	0	known	neuromedin-U receptor 1-like [Apis mellifera (honey bee)]
790	AM63252	AM	413527	0	1	1	neuromedin-U receptor 1-like [Apis mellifera (honey bee)]	0.128155	1227	1	1	0.0233908	0	0	known	neuromedin-U receptor 1-like [Apis mellifera (honey bee)]
790	BI67081	AP	413527	0	1	1	neuromedin-U receptor 1-like [Apis mellifera (honey bee)]	0.930638	1227	2	0.818952	0.0101243	0.181048	0.463237	known	neuromedin-U receptor 1-like [Apis mellifera (honey bee)]
795	AD69756	AD	102673003	0	1	1	isovaleryl-CoA dehydrogenase, mitochondrial [Apis dorsata (giant honeybee)]	0.038525	1239	1	1	0.179075	0	0	known	isovaleryl-CoA dehydrogenase, mitochondrial [Apis mellifera (honey bee)]
795	AF63776	AF	100870183	0	1	1	isovaleryl-CoA dehydrogenase, mitochondrial [Apis florea (little honeybee)]	0.044257	1239	1	1	0.0949049	0	0	known	isovaleryl-CoA dehydrogenase, mitochondrial [Apis mellifera (honey bee)]
795	AM66443	AM	408288	0.901561	0.259612	1	isovaleryl-CoA dehydrogenase, mitochondrial [Apis mellifera (honey bee)]	0.06584	1239	2	0.943067	0.00642915	0.0569332	3.4106	known	isovaleryl-CoA dehydrogenase, mitochondrial [Apis mellifera (honey bee)]
795	BI68036	AP	408288	0	1	1	isovaleryl-CoA dehydrogenase, mitochondrial [Apis mellifera (honey bee)]	4e-06	1239	1	1	0.117226	0	0	known	isovaleryl-CoA dehydrogenase, mitochondrial [Apis mellifera (honey bee)]
796	AD67906	AD	102676979	0	1	1	zinc finger matrin-type protein CG9776-like [Apis dorsata (giant honeybee)]	0.027847	3609	1	1	0.0224052	0	0	known	zinc finger matrin-type protein CG9776 [Apis mellifera (honey bee)]
796	AF62809	AF	100872720	0	1	1	zinc finger matrin-type protein CG9776 [Apis florea (little honeybee)]	0.033089	3609	1	1	0.0203514	0	0	known	zinc finger matrin-type protein CG9776 [Apis mellifera (honey bee)]
796	AM67338	AM	100578159	0	1	1	zinc finger matrin-type protein CG9776 [Apis mellifera (honey bee)]	0.044084	3609	1	1	0.0229858	0	0	known	zinc finger matrin-type protein CG9776 [Apis mellifera (honey bee)]
796	BI63461	AP	100578159	7.01414	0.0106127	0.858921	zinc finger matrin-type protein CG9776 [Apis mellifera (honey bee)]	0.026869	3609	2	0.990793	0.0369721	0.00920715	11.5271	known	zinc finger matrin-type protein CG9776 [Apis mellifera (honey bee)]
799	AD69299	AD	102677542	0	1	1	DCN1-like protein 3 [Apis dorsata (giant honeybee)]	0.056323	843	1	1	0.142825	0	0	known	DCN1-like protein 3 [Apis mellifera (honey bee)]
799	AF69613	AF	100868666	0	1	1	DCN1-like protein 3 [Apis florea (little honeybee)]	0.014183	843	1	1	0.249153	0	0	known	DCN1-like protein 3 [Apis mellifera (honey bee)]
799	AM69572	AM	102654871	0	1	1	DCN1-like protein 3 [Apis mellifera (honey bee)]	0.02146	843	1	1	0.0562852	0	0	known	DCN1-like protein 3 [Apis mellifera (honey bee)]
799	BI63424	AP	102654871	0	1	1	DCN1-like protein 3 [Apis mellifera (honey bee)]	4e-06	843	1	1	0.0851844	0	0	known	DCN1-like protein 3 [Apis mellifera (honey bee)]
803	AD62638	AD	102673193	0	1	1	NADH-ubiquinone oxidoreductase 75 kDa subunit, mitochondrial [Apis dorsata (giant honeybee)]	0.065711	2181	1	1	0.119983	0	0	known	NADH dehydrogenase (ubiquinone) Fe-S protein 1, 75kDa (NADH-coenzyme Q reductase) [Apis mellifera (honey bee)]
803	AF64382	AF	100863450	0	1	1	NADH-ubiquinone oxidoreductase 75 kDa subunit, mitochondrial [Apis florea (little honeybee)]	0.064117	2181	1	1	0.1071	0	0	known	NADH dehydrogenase (ubiquinone) Fe-S protein 1, 75kDa (NADH-coenzyme Q reductase) [Apis mellifera (honey bee)]
803	AM69541	AM	726035	0	1	1	NADH dehydrogenase (ubiquinone) Fe-S protein 1, 75kDa (NADH-coenzyme Q reductase) [Apis mellifera (honey bee)]	0.035673	2181	1	1	0.109811	0	0	known	NADH dehydrogenase (ubiquinone) Fe-S protein 1, 75kDa (NADH-coenzyme Q reductase) [Apis mellifera (honey bee)]
803	BI63120	AP	726035	4.45285	0.0393427	1	NADH dehydrogenase (ubiquinone) Fe-S protein 1, 75kDa (NADH-coenzyme Q reductase) [Apis mellifera (honey bee)]	4e-06	2181	2	0.985311	0.0562616	0.0146886	5.60117	known	NADH dehydrogenase (ubiquinone) Fe-S protein 1, 75kDa (NADH-coenzyme Q reductase) [Apis mellifera (honey bee)]
805	AD64045	AD	102680847	0	1	1	uncharacterized LOC102680847 [Apis dorsata (giant honeybee)]	0.041796	456	1	1	0.117568	0	0	unknown	uncharacterized LOC410244 [Apis mellifera (honey bee)]
805	AF60042	AF	100867187	0	1	1	uncharacterized LOC100867187 [Apis florea (little honeybee)]	0.08987	456	1	1	0.0545216	0	0	unknown	uncharacterized LOC410244 [Apis mellifera (honey bee)]
805	AM66031	AM	410244	0.221509	0.396126	1	uncharacterized LOC410244 [Apis mellifera (honey bee)]	0.006706	456	1	1	10000000000	0	0	unknown	uncharacterized LOC410244 [Apis mellifera (honey bee)]
805	BI61638	AP	410244	0.000542081	0.496204	1	uncharacterized LOC410244 [Apis mellifera (honey bee)]	4e-06	456	2	0.861213	0	0.138787	1.01428	unknown	uncharacterized LOC410244 [Apis mellifera (honey bee)]
806	AD65653	AD	102680576	0	1	1	SAFB-like transcription modulator [Apis dorsata (giant honeybee)]	0.033342	2643	1	1	0.0285033	0	0	known	SAFB-like transcription modulator [Apis mellifera (honey bee)]
806	AF60539	AF	100872873	0	1	1	SAFB-like transcription modulator [Apis florea (little honeybee)]	0.041159	2643	1	1	0.045264	0	0	known	SAFB-like transcription modulator [Apis mellifera (honey bee)]
806	AM62921	AM	409788	0	1	1	SAFB-like transcription modulator [Apis mellifera (honey bee)]	0.053041	2643	1	1	0.0674315	0	0	known	SAFB-like transcription modulator [Apis mellifera (honey bee)]
806	BI64198	AP	409788	0.683853	0.294773	1	SAFB-like transcription modulator [Apis mellifera (honey bee)]	0.522689	2643	2	0.954796	0.0223755	0.045204	2.05897	known	SAFB-like transcription modulator [Apis mellifera (honey bee)]
807	AD60255	AD	102676991	0.352327	0.362104	1	vacuolar protein sorting-associated protein 13D [Apis dorsata (giant honeybee)]	0.032398	11862	2	0.956839	0	0.0431608	1.7516	known	vacuolar protein sorting-associated protein 13D [Apis mellifera (honey bee)]
807	AF65213	AF	100869748	0	1	1	vacuolar protein sorting-associated protein 13D [Apis florea (little honeybee)]	0.058703	11862	1	1	0.0695454	0	0	known	vacuolar protein sorting-associated protein 13D [Apis mellifera (honey bee)]
807	AM65332	AM	412701	0	1	1	vacuolar protein sorting-associated protein 13D [Apis mellifera (honey bee)]	0.05041	11862	1	1	0.054903	0	0	known	vacuolar protein sorting-associated protein 13D [Apis mellifera (honey bee)]
807	BI61966	AP	412701	0	1	1	vacuolar protein sorting-associated protein 13D [Apis mellifera (honey bee)]	4e-06	11862	2	0.751484	0.0164617	0.248516	0.185626	known	vacuolar protein sorting-associated protein 13D [Apis mellifera (honey bee)]
811	AD67499	AD	102679708	0	1	1	methylcrotonoyl-CoA carboxylase beta chain, mitochondrial [Apis dorsata (giant honeybee)]	0.053954	1548	1	1	0.0518217	0	0	known	methylcrotonoyl-CoA carboxylase beta chain, mitochondrial [Apis mellifera (honey bee)]
811	AF65911	AF	100870469	0	1	1	methylcrotonoyl-CoA carboxylase beta chain, mitochondrial [Apis florea (little honeybee)]	0.132058	1548	1	1	0.0759682	0	0	known	methylcrotonoyl-CoA carboxylase beta chain, mitochondrial [Apis mellifera (honey bee)]
811	AM68582	AM	410554	1.1251	0.228691	1	methylcrotonoyl-CoA carboxylase beta chain, mitochondrial [Apis mellifera (honey bee)]	0.122697	1548	2	0.96246	0	0.0375403	2.9131	known	methylcrotonoyl-CoA carboxylase beta chain, mitochondrial [Apis mellifera (honey bee)]
811	BI70880	AP	410554	0	1	1	methylcrotonoyl-CoA carboxylase beta chain, mitochondrial [Apis mellifera (honey bee)]	0.071994	1548	2	0.835016	0.0387912	0.164984	0.936408	known	methylcrotonoyl-CoA carboxylase beta chain, mitochondrial [Apis mellifera (honey bee)]
812	AD61263	AD	102671783	0	1	1	CTD nuclear envelope phosphatase 1 homolog [Apis dorsata (giant honeybee)]	0.014786	729	1	1	0	0	0	known	CTD nuclear envelope phosphatase 1 homolog [Apis mellifera (honey bee)]
812	AF60400	AF	100867832	0	1	1	CTD nuclear envelope phosphatase 1 homolog [Apis florea (little honeybee)]	0.035815	729	1	1	0	0	0	known	CTD nuclear envelope phosphatase 1 homolog [Apis mellifera (honey bee)]
812	AM67902	AM	408417	0	1	1	CTD nuclear envelope phosphatase 1 homolog [Apis mellifera (honey bee)]	0.017561	729	1	1	0	0	0	known	CTD nuclear envelope phosphatase 1 homolog [Apis mellifera (honey bee)]
812	BI63243	AP	408417	0	1	1	CTD nuclear envelope phosphatase 1 homolog [Apis mellifera (honey bee)]	0.004097	729	1	1	0.00957398	0	0	known	CTD nuclear envelope phosphatase 1 homolog [Apis mellifera (honey bee)]
815	AD64047	AD	102681942	0	1	1	nuclear migration protein nudC [Apis dorsata (giant honeybee)]	0.032382	621	1	1	0	0	0	known	nuclear migration protein nudC [Apis mellifera (honey bee)]
815	AF60044	AF	100867386	0	1	1	nuclear migration protein nudC [Apis florea (little honeybee)]	0.071439	621	1	1	0.0605533	0	0	known	nuclear migration protein nudC [Apis mellifera (honey bee)]
815	AM66027	AM	408304	0	1	1	nuclear migration protein nudC [Apis mellifera (honey bee)]	0.080331	621	1	1	0.0624359	0	0	known	nuclear migration protein nudC [Apis mellifera (honey bee)]
815	BI61640	AP	408304	0	1	1	nuclear migration protein nudC [Apis mellifera (honey bee)]	1.25581	621	1	1	0.0748715	0	0	known	nuclear migration protein nudC [Apis mellifera (honey bee)]
816	AD69488	AD	102674625	0	1	1	protein prickle-like [Apis dorsata (giant honeybee)]	0.046923	2025	1	1	0.0680335	0	0	known	protein prickle [Apis mellifera (honey bee)]
816	AF64520	AF	100863451	0	1	1	protein espinas-like [Apis florea (little honeybee)]	0.048769	2025	1	1	0.0320462	0	0	known	protein prickle [Apis mellifera (honey bee)]
816	AM60611	AM	410724	0	1	1	protein prickle [Apis mellifera (honey bee)]	0.041371	2025	1	1	0.134118	0	0	known	protein prickle [Apis mellifera (honey bee)]
816	BI67373	AP	410724	0	1	1	protein prickle [Apis mellifera (honey bee)]	4e-06	2025	2	0.892732	0.0105405	0.107268	0.404278	known	protein prickle [Apis mellifera (honey bee)]
817	AD63375	AD	102671884	0	1	1	importin-11 [Apis dorsata (giant honeybee)]	0.019992	2937	1	1	0	0	0	known	importin-11 [Apis mellifera (honey bee)]
817	AF61212	AF	100867917	0	1	1	importin-11 [Apis florea (little honeybee)]	0.019325	2937	1	1	0	0	0	known	importin-11 [Apis mellifera (honey bee)]
817	AM60097	AM	412834	0	1	1	importin-11 [Apis mellifera (honey bee)]	0.014954	2937	1	1	0	0	0	known	importin-11 [Apis mellifera (honey bee)]
817	BI62760	AP	412834	0	1	1	importin-11 [Apis mellifera (honey bee)]	0.269843	2937	1	1	0.07807	0	0	known	importin-11 [Apis mellifera (honey bee)]
819	AD81508	AD	Ado2b002876	5.23532	0.0263185	1	NO_refseq	0.092554	1128	2	0.995733	0.0313032	0.004267	1999.2	known	homeobox protein B-H2-like [Apis mellifera (honey bee)]
819	AF70203	AF	100867221	0	1	1	homeobox protein B-H2 [Apis florea (little honeybee)]	0.105084	1128	1	1	0.0541062	0	0	known	homeobox protein B-H2-like [Apis mellifera (honey bee)]
819	AM62116	AM	725590	0	1	1	homeobox protein B-H2-like [Apis mellifera (honey bee)]	0.08726	1128	1	1	0.087596	0	0	known	homeobox protein B-H2-like [Apis mellifera (honey bee)]
819	BI66430	AP	725590	0	1	1	homeobox protein B-H2-like [Apis mellifera (honey bee)]	0.587883	1128	1	1	0.0205041	0	0	known	homeobox protein B-H2-like [Apis mellifera (honey bee)]
821	AD67194	AD	102675965	0	1	1	39S ribosomal protein L43, mitochondrial [Apis dorsata (giant honeybee)]	0.053483	573	1	1	0.172548	0	0	known	39S ribosomal protein L43, mitochondrial [Apis mellifera (honey bee)]
821	AF67264	AF	100871744	0	1	1	39S ribosomal protein L43, mitochondrial [Apis florea (little honeybee)]	0.045103	573	1	1	0.132578	0	0	known	39S ribosomal protein L43, mitochondrial [Apis mellifera (honey bee)]
821	AM68877	AM	409269	0	1	1	39S ribosomal protein L43, mitochondrial [Apis mellifera (honey bee)]	0.053363	573	1	1	0.284109	0	0	known	39S ribosomal protein L43, mitochondrial [Apis mellifera (honey bee)]
821	BI60456	AP	409269	0.0258585	0.470595	1	39S ribosomal protein L43, mitochondrial [Apis mellifera (honey bee)]	0.212504	573	2	0.828983	0.0722457	0.171017	1.61325	known	39S ribosomal protein L43, mitochondrial [Apis mellifera (honey bee)]
822	AD63431	AD	102674782	6.49128	0.0138512	0.990747	probable citrate synthase 2, mitochondrial [Apis dorsata (giant honeybee)]	0.057914	1386	2	0.987408	0.120072	0.0125922	63.9031	known	probable citrate synthase 2, mitochondrial [Apis mellifera (honey bee)]
822	AF68769	AF	100871041	0	1	1	probable citrate synthase 2, mitochondrial [Apis florea (little honeybee)]	0.091196	1386	1	1	0.103132	0	0	known	probable citrate synthase 2, mitochondrial [Apis mellifera (honey bee)]
822	AM67701	AM	410059	0	1	1	probable citrate synthase 2, mitochondrial [Apis mellifera (honey bee)]	0.057198	1386	1	1	0.228625	0	0	known	probable citrate synthase 2, mitochondrial [Apis mellifera (honey bee)]
822	BI69824	AP	410059	11.0508	0.00137261	0.295264	probable citrate synthase 2, mitochondrial [Apis mellifera (honey bee)]	0.033844	1386	2	0.902319	0.0669629	0.0976815	6.05547	known	probable citrate synthase 2, mitochondrial [Apis mellifera (honey bee)]
824	AD61447	AD	102671649	0	1	1	ubiquitin-protein ligase E3B [Apis dorsata (giant honeybee)]	0.019579	3198	1	1	0.058382	0	0	known	ubiquitin-protein ligase E3B [Apis mellifera (honey bee)]
824	AF70292	AF	100864652	0	1	1	ubiquitin-protein ligase E3B [Apis florea (little honeybee)]	0.029233	3198	1	1	0.0111018	0	0	known	ubiquitin-protein ligase E3B [Apis mellifera (honey bee)]
824	AM62232	AM	408749	0	1	1	ubiquitin-protein ligase E3B [Apis mellifera (honey bee)]	0.018237	3198	1	1	0.0189375	0	0	known	ubiquitin-protein ligase E3B [Apis mellifera (honey bee)]
824	BI65093	AP	408749	0.0726703	0.446793	1	ubiquitin-protein ligase E3B [Apis mellifera (honey bee)]	0.000753	3198	2	0.975885	0.00439602	0.0241153	1.16619	known	ubiquitin-protein ligase E3B [Apis mellifera (honey bee)]
826	AD64894	AD	102681373	0	1	1	exocyst complex component 1 [Apis dorsata (giant honeybee)]	0.028982	2331	1	1	0.112384	0	0	known	exocyst complex component 1 [Apis mellifera (honey bee)]
826	AF66729	AF	100865955	0	1	1	exocyst complex component 1 [Apis florea (little honeybee)]	0.028694	2331	1	1	0.0717805	0	0	known	exocyst complex component 1 [Apis mellifera (honey bee)]
[truncated: 30,638 more rows]
