# Supplementary material for: The genomic basis of evolutionary differentiation among honey bees
Source: Genome Res. 2021 Jul;31(7):1203–15. doi: 10.1101/gr.272310.120 (PMC8256857; doi:10.1101/gr.272310.120)
Supplement: Supplemental Material [file supp_gr.272310.120_Supplemental_Table_S3_JD_edit.xlsx]

## Sheet: GO significant
Supplemental Table S3: Excel file containing sheets with all significant Gene Ontologies (GO significant), their biases (Bias in GOs), a list of all GO terms with summary statistics for each (All_GO), and a list of involved genes with their details (Gene Details).
GO.ID	Term	Annotated	Significant	GO_score	mean_GOscore	P-value	FDR	dir	Process	branch
GO:0090646	mitochondrial tRNA processing	12	0	8.40565	0.700471	6.7e-08	0.000869741	+	BP	AD
GO:2000279	negative regulation of DNA biosynthetic process	12	0	7.93494	0.661245	4.6e-07	0.00377013	+	BP	AD
GO:0014059	regulation of dopamine secretion	17	1	8.92666	0.525097	5.8e-06	0.0284252	+	BP	AD
GO:0070584	mitochondrion morphogenesis	22	0	9.92505	0.451139	2.1e-05	0.0533288	+	BP	AD
GO:0072112	glomerular visceral epithelial cell differentiation	11	0	6.49628	0.590571	2.5e-05	0.0571942	+	BP	AD
GO:1901021	positive regulation of calcium ion transmembrane transporter activity	12	0	6.53877	0.544898	6.6e-05	0.0926084	+	BP	AD
GO:0060004	reflex	12	2	6.51373	0.542811	7.2e-05	0.0979218	+	BP	AD
GO:0070525	tRNA threonylcarbamoyladenosine metabolic process	11	0	6.13081	0.557346	8.6e-05	0.110377	+	BP	AD
GO:0060361	flight	10	1	5.76958	0.576958	9.4e-05	0.117451	+	BP	AD
GO:0070125	mitochondrial translational elongation	69	0	19.5014	0.282629	0.00011	0.131184	+	BP	AD
GO:0070126	mitochondrial translational termination	70	0	19.5014	0.278591	0.00014	0.154578	+	BP	AD
GO:0036156	inner dynein arm	10	1	7.1682	0.71682	2.6e-07	0.00257296	+	CC	AD
GO:0005763	mitochondrial small ribosomal subunit	27	0	10.7808	0.399291	4.4e-05	0.0735524	+	CC	AD
GO:0044304	main axon	20	3	8.94985	0.447493	4.4e-05	0.0735524	+	CC	AD
GO:0008569	ATP-dependent microtubule motor activity, minus-end-directed	14	1	7.1682	0.512014	6.5e-05	0.0917255	+	MF	AD
GO:0070286	axonemal dynein complex assembly	19	0	12.4096	0.653135	2.6e-06	0.0152987	+	BP	AF
GO:0019585	glucuronate metabolic process	11	0	7.89161	0.717419	5.2e-05	0.0803761	+	BP	AF
GO:0003341	cilium movement	44	0	19.0707	0.433426	8.2e-05	0.106816	+	BP	AF
GO:0034754	cellular hormone metabolic process	86	0	29.9649	0.348429	0.00016	0.168208	+	BP	AF
GO:0036156	inner dynein arm	10	0	8.67019	0.867019	1e-06	0.00670345	+	CC	AF
GO:0005858	axonemal dynein complex	15	0	14.1637	0.944248	3e-11	0.0218413	+	CC	AF
GO:0009897	external side of plasma membrane	80	1	28.8366	0.360457	0.00011	0.131184	+	CC	AF
GO:0005829	cytosol	2359	8	304.83	0.12922	0.00018	0.180277	-	CC	AF
GO:0008569	ATP-dependent microtubule motor activity, minus-end-directed	14	0	9.73328	0.695234	1.2e-05	0.0420955	+	MF	AF
GO:0005501	retinoid binding	13	0	9.22534	0.709642	1.5e-05	0.0464337	+	MF	AF
GO:0090646	mitochondrial tRNA processing	12	0	9.4536	0.7878	6.4e-09	0.00019801	+	BP	AM
GO:0006030	chitin metabolic process	47	0	20.6792	0.439984	3.5e-08	0.000481891	+	BP	AM
GO:0070125	mitochondrial translational elongation	69	0	26.5055	0.384137	3.5e-08	0.000481891	+	BP	AM
GO:0070126	mitochondrial translational termination	70	0	25.9481	0.370687	1.3e-07	0.00155051	+	BP	AM
GO:0032735	positive regulation of interleukin-12 production	10	1	6.72926	0.672926	1.1e-05	0.0404314	+	BP	AM
GO:0022617	extracellular matrix disassembly	45	0	17.0606	0.379124	1.2e-05	0.0420955	+	BP	AM
GO:0010107	potassium ion import	11	0	6.7255	0.611409	4.3e-05	0.072706	+	BP	AM
GO:0006026	aminoglycan catabolic process	33	0	13.2976	0.402957	4.4e-05	0.0735524	+	BP	AM
GO:1901072	glucosamine-containing compound catabolic process	10	0	6.26645	0.626645	5.7e-05	0.0847056	+	BP	AM
GO:0002532	production of molecular mediator involved in inflammatory response	13	1	7.12314	0.547934	0.00011	0.131184	+	BP	AM
GO:0016567	protein ubiquitination	417	1	28.8395	0.0691594	0.00017	0.174433	-	BP	AM
GO:0031663	lipopolysaccharide-mediated signaling pathway	15	1	7.59896	0.506597	0.01034	0.174433	+	BP	AM
GO:0005829	cytosol	2359	6	188.764	0.0800187	2e-06	0.0121421	-	CC	AM
GO:0042645	mitochondrial nucleoid	22	0	11.4599	0.520905	2.3e-06	0.01374	+	CC	AM
GO:0036156	inner dynein arm	10	0	6.77767	0.677767	9.4e-06	0.0374492	+	CC	AM
GO:0005763	mitochondrial small ribosomal subunit	27	0	11.9267	0.441731	2.6e-05	0.0581095	+	CC	AM
GO:0005743	mitochondrial inner membrane	319	1	65.6966	0.205946	9.9e-05	0.121814	+	CC	AM
GO:0043202	lysosomal lumen	52	0	17.0868	0.328593	0.00015	0.161592	+	CC	AM
GO:0008569	ATP-dependent microtubule motor activity, minus-end-directed	14	1	11.8277	0.844833	9.5e-12	0.00019801	+	MF	AM
GO:0008061	chitin binding	44	0	17.8961	0.406729	1.7e-06	0.0105185	+	MF	AM
GO:0070126	mitochondrial translational termination	70	1	52.1926	0.745608	8.8e-07	0.00605415	+	BP	AP
GO:0070125	mitochondrial translational elongation	69	1	49.5732	0.718452	7e-06	0.0319093	+	BP	AP
GO:0046907	intracellular transport	1027	2	319.823	0.311415	4.1e-07	0.0553104	+	BP	AP
GO:0032981	mitochondrial respiratory chain complex I assembly	36	0	29.2158	0.81155	2.6e-05	0.0581095	+	BP	AP
GO:0034587	piRNA metabolic process	14	0	14.7309	1.05221	3.1e-05	0.0625217	+	BP	AP
GO:0090263	positive regulation of canonical Wnt signaling pathway	84	0	12.4157	0.147806	5.7e-05	0.0847056	-	BP	AP
GO:0071481	cellular response to X-ray	11	1	11.9891	1.08992	9.2e-05	0.115691	+	BP	AP
GO:0042795	snRNA transcription by RNA polymerase II	51	0	4.46385	0.0875266	0.00011	0.131184	-	BP	AP
GO:0005762	mitochondrial large ribosomal subunit	48	1	39.8028	0.829225	3.7e-07	0.00325508	+	CC	AP
GO:0005743	mitochondrial inner membrane	319	2	188.604	0.591236	6.9e-09	0.00567599	+	CC	AP
GO:0043186	P granule	22	0	19.9598	0.907264	4.7e-05	0.0760989	+	CC	AP
GO:0005811	lipid droplet	198	0	111.615	0.563714	9.7e-05	0.120076	+	CC	AP
GO:0005747	mitochondrial respiratory chain complex I	28	0	23.0493	0.823188	0.00013	0.147165	+	CC	AP
GO:0005739	mitochondrion	977	2	503.426	0.515277	1.4e-09	0.185753	+	CC	AP
GO:0008083	growth factor activity	34	1	27.5095	0.809103	4.7e-05	0.0760989	+	MF	AP
GO:0008134	transcription factor binding	334	0	92.2939	0.276329	6.9e-05	0.095262	-	MF	AP
GO:0008137	NADH dehydrogenase (ubiquinone) activity	23	0	20.1554	0.876322	9.6e-05	0.119203	+	MF	AP
GO:0000978	RNA polymerase II cis-regulatory region sequence-specific DNA binding	142	0	30.4218	0.214238	0.00011	0.131184	-	MF	AP

## Sheet: Bias in GOs
GO.ID	Term	Gene_Annotated	Gene_Present	Pvalue	Process	branch	FDR	Bias
GO:0032590	dendrite membrane	82	38	2.9e-22	CC	AD	6.80724e-05	-
GO:0005549	odorant binding	84	36	3.4e-26	MF	AD	6.80724e-05	-
GO:0004984	olfactory receptor activity	79	36	2e-22	MF	AD	6.80724e-05	-
GO:0050911	detection of chemical stimulus involved ...	65	31	5.6e-17	BP	AD	6.80724e-05	-
GO:0032590	dendrite membrane	82	38	2.9e-22	CC	AF	6.80724e-05	-
GO:0005549	odorant binding	84	36	3.4e-26	MF	AF	6.80724e-05	-
GO:0004984	olfactory receptor activity	79	36	2e-22	MF	AF	6.80724e-05	-
GO:0050911	detection of chemical stimulus involved ...	65	31	5.6e-17	BP	AF	6.80724e-05	-
GO:0032590	dendrite membrane	82	38	2.9e-22	CC	AM	6.80724e-05	-
GO:0005549	odorant binding	84	36	3.4e-26	MF	AM	6.80724e-05	-
GO:0004984	olfactory receptor activity	79	36	2e-22	MF	AM	6.80724e-05	-
GO:0050911	detection of chemical stimulus involved ...	65	31	5.6e-17	BP	AM	6.80724e-05	-
GO:0032590	dendrite membrane	82	38	2.9e-22	CC	AP	6.80724e-05	-
GO:0005549	odorant binding	84	36	3.4e-26	MF	AP	6.80724e-05	-
GO:0004984	olfactory receptor activity	79	36	2e-22	MF	AP	6.80724e-05	-
GO:0050911	detection of chemical stimulus involved ...	65	31	5.6e-17	BP	AP	6.80724e-05	-
GO:0033617	mitochondrial respiratory chain complex ...	13	5	1.2e-05	BP	AD	0.0994913	-
GO:0033617	mitochondrial respiratory chain complex ...	13	5	1.2e-05	BP	AF	0.0994913	-
GO:0033617	mitochondrial respiratory chain complex ...	13	5	1.2e-05	BP	AM	0.0994913	-
GO:0033617	mitochondrial respiratory chain complex ...	13	5	1.2e-05	BP	AP	0.0994913	-
GO:0005758	mitochondrial intermembrane space	55	38	3.1e-05	CC	AD	0.182864	-
GO:0005758	mitochondrial intermembrane space	55	38	3.1e-05	CC	AF	0.182864	-
GO:0005758	mitochondrial intermembrane space	55	38	3.1e-05	CC	AM	0.182864	-
GO:0005758	mitochondrial intermembrane space	55	38	3.1e-05	CC	AP	0.182864	-
GO:0036157	outer dynein arm	11	4	3.3e-05	CC	AD	0.192177	-
GO:0036157	outer dynein arm	11	4	3.3e-05	CC	AF	0.192177	-
GO:0036157	outer dynein arm	11	4	3.3e-05	CC	AM	0.192177	-
GO:0036157	outer dynein arm	11	4	3.3e-05	CC	AP	0.192177	-
GO:0098800	inner mitochondrial membrane protein com...	110	77	0.00013	CC	AD	0.494434	-
GO:0098800	inner mitochondrial membrane protein com...	110	77	0.00013	CC	AF	0.494434	-
GO:0098800	inner mitochondrial membrane protein com...	110	77	0.00013	CC	AM	0.494434	-
GO:0098800	inner mitochondrial membrane protein com...	110	77	0.00013	CC	AP	0.494434	-
GO:0019236	response to pheromone	18	10	0.00026	BP	AD	0.633702	-
GO:0019236	response to pheromone	18	10	0.00026	BP	AF	0.633702	-
GO:0019236	response to pheromone	18	10	0.00026	BP	AM	0.633702	-
GO:0019236	response to pheromone	18	10	0.00026	BP	AP	0.633702	-
GO:0005750	mitochondrial respiratory chain complex ...	15	8	0.00043	CC	AD	0.774108	-
GO:0005750	mitochondrial respiratory chain complex ...	15	8	0.00043	CC	AF	0.774108	-
GO:0005750	mitochondrial respiratory chain complex ...	15	8	0.00043	CC	AM	0.774108	-
GO:0005750	mitochondrial respiratory chain complex ...	15	8	0.00043	CC	AP	0.774108	-
GO:0007606	sensory perception of chemical stimulus	186	127	0.00048	BP	AD	0.81698	-
GO:0007606	sensory perception of chemical stimulus	186	127	0.00048	BP	AF	0.81698	-
GO:0007606	sensory perception of chemical stimulus	186	127	0.00048	BP	AM	0.81698	-
GO:0007606	sensory perception of chemical stimulus	186	127	0.00048	BP	AP	0.81698	-
GO:0015450	P-P-bond-hydrolysis-driven protein trans...	16	9	0.00063	MF	AD	0.950251	-
GO:0015450	P-P-bond-hydrolysis-driven protein trans...	16	9	0.00063	MF	AF	0.950251	-
GO:0015450	P-P-bond-hydrolysis-driven protein trans...	16	9	0.00063	MF	AM	0.950251	-
GO:0015450	P-P-bond-hydrolysis-driven protein trans...	16	9	0.00063	MF	AP	0.950251	-
GO:0033177	proton-transporting two-sector ATPase co...	16	9	0.0007	CC	AD	1	-
GO:0005751	mitochondrial respiratory chain complex ...	10	5	0.0021	CC	AD	1	-
GO:1990204	oxidoreductase complex	88	66	0.008	CC	AD	1	-
GO:0045239	tricarboxylic acid cycle enzyme complex	13	8	0.00817	CC	AD	1	-
GO:0030964	NADH dehydrogenase complex	37	28	0.01299	CC	AD	1	-
GO:0005747	mitochondrial respiratory chain complex ...	37	28	0.01299	CC	AD	1	-
GO:0045271	respiratory chain complex I	37	28	0.01299	CC	AD	1	-
GO:0034708	methyltransferase complex	77	62	0.01381	CC	AD	1	-
GO:0030062	mitochondrial tricarboxylic acid cycle e...	10	6	0.01551	CC	AD	1	-
GO:0044666	MLL3/4 complex	15	10	0.01594	CC	AD	1	-
GO:0097525	spliceosomal snRNP complex	58	46	0.01664	CC	AD	1	-
GO:0005689	U12-type spliceosomal complex	21	15	0.0186	CC	AD	1	-
GO:0072562	blood microparticle	27	20	0.01939	CC	AD	1	-
GO:0005685	U1 snRNP	16	11	0.02121	CC	AD	1	-
GO:0034709	methylosome	11	7	0.02237	CC	AD	1	-
GO:0016461	unconventional myosin complex	11	7	0.02237	CC	AD	1	-
GO:0031514	motile cilium	82	67	0.02377	CC	AD	1	-
GO:0030532	small nuclear ribonucleoprotein complex	68	55	0.02434	CC	AD	1	-
GO:0016528	sarcoplasm	35	27	0.02686	CC	AD	1	-
GO:0033176	proton-transporting V-type ATPase comple...	17	12	0.0275	CC	AD	1	-
GO:0005929	cilium	320	270	0.0325	CC	AD	1	-
GO:0005744	TIM23 mitochondrial import inner membran...	13	9	0.04087	CC	AD	1	-
GO:0034719	SMN-Sm protein complex	13	9	0.04087	CC	AD	1	-
GO:0070469	respiratory chain	71	50	0.04609	CC	AD	1	-
GO:0034704	calcium channel complex	26	20	0.05017	CC	AD	1	-
GO:1990351	transporter complex	153	130	0.05215	CC	AD	1	-
GO:0097526	spliceosomal tri-snRNP complex	20	15	0.05289	CC	AD	1	-
GO:0005686	U2 snRNP	20	15	0.05289	CC	AD	1	-
GO:0120114	Sm-like protein family complex	76	63	0.05433	CC	AD	1	-
GO:0048770	pigment granule	77	64	0.05933	CC	AD	1	-
GO:0042470	melanosome	77	64	0.05933	CC	AD	1	-
GO:0098803	respiratory chain complex	67	47	0.06655	CC	AD	1	-
GO:0046658	anchored component of plasma membrane	28	22	0.06862	CC	AD	1	-
GO:0031362	anchored component of external side of p...	10	7	0.08046	CC	AD	1	-
GO:0005736	RNA polymerase I complex	10	7	0.08046	CC	AD	1	-
GO:0048188	Set1C/COMPASS complex	16	12	0.08077	CC	AD	1	-
GO:0031225	anchored component of membrane	81	68	0.08237	CC	AD	1	-
GO:0005746	mitochondrial respiratory chain	69	49	0.08327	CC	AD	1	-
GO:0016323	basolateral plasma membrane	137	117	0.08479	CC	AD	1	-
GO:0044447	axoneme part	34	22	0.08635	CC	AD	1	-
GO:0044455	mitochondrial membrane part	155	114	0.08648	CC	AD	1	-
GO:0035097	histone methyltransferase complex	59	49	0.08899	CC	AD	1	-
GO:0016028	rhabdomere	37	30	0.0898	CC	AD	1	-
GO:0005882	intermediate filament	11	8	0.10225	CC	AD	1	-
GO:0005891	voltage-gated calcium channel complex	11	8	0.10225	CC	AD	1	-
GO:0008250	oligosaccharyltransferase complex	11	8	0.10225	CC	AD	1	-
GO:0016027	inaD signaling complex	11	8	0.10225	CC	AD	1	-
GO:0043209	myelin sheath	116	99	0.10297	CC	AD	1	-
GO:0001650	fibrillar center	61	51	0.10586	CC	AD	1	-
GO:0044452	nucleolar part	101	86	0.11048	CC	AD	1	-
GO:0098573	intrinsic component of mitochondrial mem...	39	32	0.11199	CC	AD	1	-
GO:0005753	mitochondrial proton-transporting ATP sy...	18	14	0.11497	CC	AD	1	-
GO:0045259	proton-transporting ATP synthase complex	18	14	0.11497	CC	AD	1	-
GO:0032421	stereocilium bundle	25	20	0.11746	CC	AD	1	-
GO:0042600	chorion	12	9	0.12606	CC	AD	1	-
GO:0016471	vacuolar proton-transporting V-type ATPa...	12	9	0.12606	CC	AD	1	-
GO:0048786	presynaptic active zone	33	27	0.1295	CC	AD	1	-
GO:0005666	RNA polymerase III complex	19	15	0.13408	CC	AD	1	-
GO:0016529	sarcoplasmic reticulum	27	22	0.15042	CC	AD	1	-
GO:0035363	histone locus body	13	10	0.15162	CC	AD	1	-
GO:0031233	intrinsic component of external side of ...	13	10	0.15162	CC	AD	1	-
GO:1905354	exoribonuclease complex	20	16	0.15438	CC	AD	1	-
GO:0000178	exosome (RNase complex)	20	16	0.15438	CC	AD	1	-
GO:0035577	azurophil granule membrane	36	30	0.1752	CC	AD	1	-
GO:0031304	intrinsic component of mitochondrial inn...	21	17	0.17574	CC	AD	1	-
GO:0031305	integral component of mitochondrial inne...	21	17	0.17574	CC	AD	1	-
GO:0071010	prespliceosome	14	11	0.17864	CC	AD	1	-
GO:0033181	plasma membrane proton-transporting V-ty...	14	11	0.17864	CC	AD	1	-
GO:0098798	mitochondrial protein complex	231	182	0.17911	CC	AD	1	-
GO:0009897	external side of plasma membrane	93	80	0.18113	CC	AD	1	-
GO:0016459	myosin complex	29	24	0.18676	CC	AD	1	-
GO:0031941	filamentous actin	29	24	0.18676	CC	AD	1	-
GO:0005669	transcription factor TFIID complex	37	31	0.19173	CC	AD	1	-
GO:0032420	stereocilium	22	18	0.19802	CC	AD	1	-
GO:0032592	integral component of mitochondrial memb...	38	32	0.20882	CC	AD	1	-
GO:0045179	apical cortex	46	39	0.2089	CC	AD	1	-
GO:0000785	chromatin	360	317	0.21763	CC	AD	1	-
GO:0033178	proton-transporting two-sector ATPase co...	16	13	0.23591	CC	AD	1	-
GO:0000176	nuclear exosome (RNase complex)	16	13	0.23591	CC	AD	1	-
GO:0046540	U4/U6 x U5 tri-snRNP complex	16	13	0.23591	CC	AD	1	-
GO:0000138	Golgi trans cisterna	16	13	0.23591	CC	AD	1	-
GO:0000786	nucleosome	16	13	0.23591	CC	AD	1	-
GO:0005868	cytoplasmic dynein complex	16	13	0.23591	CC	AD	1	-
GO:0099738	cell cortex region	56	48	0.23685	CC	AD	1	-
GO:0031674	I band	73	63	0.24034	CC	AD	1	-
GO:0030018	Z disc	73	63	0.24034	CC	AD	1	-
GO:0022627	cytosolic small ribosomal subunit	40	34	0.24449	CC	AD	1	-
GO:0044815	DNA packaging complex	24	20	0.24484	CC	AD	1	-
GO:0000307	cyclin-dependent protein kinase holoenzy...	24	20	0.24484	CC	AD	1	-
GO:0012507	ER to Golgi transport vesicle membrane	24	20	0.24484	CC	AD	1	-
GO:0000152	nuclear ubiquitin ligase complex	32	27	0.24629	CC	AD	1	-
GO:0044429	mitochondrial part	706	602	0.24877	CC	AD	1	-
GO:0000792	heterochromatin	83	72	0.25971	CC	AD	1	-
GO:0000502	proteasome complex	66	57	0.26057	CC	AD	1	-
GO:1905369	endopeptidase complex	66	57	0.26057	CC	AD	1	-
GO:0031966	mitochondrial membrane	478	403	0.26215	CC	AD	1	-
GO:0001917	photoreceptor inner segment	17	14	0.26564	CC	AD	1	-
GO:0005732	small nucleolar ribonucleoprotein comple...	17	14	0.26564	CC	AD	1	-
GO:0030312	external encapsulating structure	17	14	0.26564	CC	AD	1	-
GO:0005782	peroxisomal matrix	33	28	0.26714	CC	AD	1	-
GO:0031907	microbody lumen	33	28	0.26714	CC	AD	1	-
GO:1990234	transferase complex	560	496	0.26978	CC	AD	1	-
GO:0005741	mitochondrial outer membrane	93	81	0.27701	CC	AD	1	-
GO:1902495	transmembrane transporter complex	146	128	0.28099	CC	AD	1	-
GO:0030175	filopodium	59	51	0.28341	CC	AD	1	-
GO:0098858	actin-based cell projection	120	105	0.28596	CC	AD	1	-
GO:0000164	protein phosphatase type 1 complex	10	8	0.28654	CC	AD	1	-
GO:0098533	ATPase dependent transmembrane transport...	10	8	0.28654	CC	AD	1	-
GO:0035102	PRC1 complex	10	8	0.28654	CC	AD	1	-
GO:0061200	clathrin-sculpted gamma-aminobutyric aci...	10	8	0.28654	CC	AD	1	-
GO:0061202	clathrin-sculpted gamma-aminobutyric aci...	10	8	0.28654	CC	AD	1	-
GO:0005865	striated muscle thin filament	10	8	0.28654	CC	AD	1	-
GO:0035327	transcriptionally active chromatin	34	29	0.28837	CC	AD	1	-
GO:0043186	P granule	26	22	0.29376	CC	AD	1	-
GO:0044665	MLL1/2 complex	26	22	0.29376	CC	AD	1	-
GO:0009295	nucleoid	26	22	0.29376	CC	AD	1	-
GO:0042645	mitochondrial nucleoid	26	22	0.29376	CC	AD	1	-
GO:0030687	preribosome, large subunit precursor	18	15	0.29578	CC	AD	1	-
GO:0005680	anaphase-promoting complex	18	15	0.29578	CC	AD	1	-
GO:0061174	type I terminal bouton	18	15	0.29578	CC	AD	1	-
GO:0008076	voltage-gated potassium channel complex	35	30	0.30988	CC	AD	1	-
GO:0097223	sperm part	79	69	0.32363	CC	AD	1	-
GO:1990752	microtubule end	19	16	0.3261	CC	AD	1	-
GO:0000803	sex chromosome	19	16	0.3261	CC	AD	1	-
GO:0005671	Ada2/Gcn5/Ada3 transcription activator c...	19	16	0.3261	CC	AD	1	-
GO:1905368	peptidase complex	88	77	0.3262	CC	AD	1	-
GO:0071004	U2-type prespliceosome	11	9	0.32749	CC	AD	1	-
GO:0045180	basal cortex	11	9	0.32749	CC	AD	1	-
GO:0071212	subsynaptic reticulum	11	9	0.32749	CC	AD	1	-
GO:0097038	perinuclear endoplasmic reticulum	11	9	0.32749	CC	AD	1	-
GO:0030663	COPI-coated vesicle membrane	11	9	0.32749	CC	AD	1	-
GO:0042555	MCM complex	11	9	0.32749	CC	AD	1	-
GO:0044545	NSL complex	11	9	0.32749	CC	AD	1	-
GO:0005892	acetylcholine-gated channel complex	11	9	0.32749	CC	AD	1	-
GO:0030867	rough endoplasmic reticulum membrane	11	9	0.32749	CC	AD	1	-
GO:0031968	organelle outer membrane	97	85	0.32812	CC	AD	1	-
GO:0034705	potassium channel complex	36	31	0.3316	CC	AD	1	-
GO:0005811	lipid droplet	224	198	0.33793	CC	AD	1	-
GO:0005740	mitochondrial envelope	505	424	0.33908	CC	AD	1	-
GO:0120111	neuron projection cytoplasm	45	39	0.33967	CC	AD	1	-
GO:0019867	outer membrane	98	86	0.34123	CC	AD	1	-
GO:0032838	plasma membrane bounded cell projection ...	128	107	0.34498	CC	AD	1	-
GO:0045178	basal part of cell	46	40	0.35929	CC	AD	1	-
GO:0034702	ion channel complex	136	120	0.36569	CC	AD	1	-
GO:0070971	endoplasmic reticulum exit site	12	10	0.36778	CC	AD	1	-
GO:1904115	axon cytoplasm	29	25	0.36889	CC	AD	1	-
GO:0060293	germ plasm	29	25	0.36889	CC	AD	1	-
GO:0036126	sperm flagellum	47	41	0.37897	CC	AD	1	-
GO:0097729	9+2 motile cilium	47	41	0.37897	CC	AD	1	-
GO:0008328	ionotropic glutamate receptor complex	30	26	0.39395	CC	AD	1	-
GO:0005858	axonemal dynein complex	24	15	0.40354	CC	AD	1	-
GO:0044449	contractile fiber part	112	99	0.40593	CC	AD	1	-
GO:0005834	heterotrimeric G-protein complex	13	11	0.40708	CC	AD	1	-
GO:0036379	myofilament	13	11	0.40708	CC	AD	1	-
GO:0033276	transcription factor TFTC complex	13	11	0.40708	CC	AD	1	-
GO:0031306	intrinsic component of mitochondrial out...	13	11	0.40708	CC	AD	1	-
GO:1905360	GTPase complex	13	11	0.40708	CC	AD	1	-
GO:0022626	cytosolic ribosome	94	83	0.40984	CC	AD	1	-
GO:0005884	actin filament	67	59	0.4154	CC	AD	1	-
GO:0000794	condensed nuclear chromosome	49	43	0.41832	CC	AD	1	-
GO:0035579	specific granule membrane	31	27	0.41884	CC	AD	1	-
GO:0042641	actomyosin	31	27	0.41884	CC	AD	1	-
GO:0060170	ciliary membrane	31	27	0.41884	CC	AD	1	-
GO:0034703	cation channel complex	95	84	0.42392	CC	AD	1	-
GO:0071011	precatalytic spliceosome	151	134	0.43175	CC	AD	1	-
GO:0030017	sarcomere	105	93	0.43478	CC	AD	1	-
GO:0044441	ciliary part	229	198	0.43676	CC	AD	1	-
GO:0005739	mitochondrion	1120	977	0.44285	CC	AD	1	-
GO:0098878	neurotransmitter receptor complex	32	28	0.4435	CC	AD	1	-
GO:0030016	myofibril	115	102	0.44459	CC	AD	1	-
GO:0060198	clathrin-sculpted vesicle	14	12	0.44515	CC	AD	1	-
GO:0034451	centriolar satellite	14	12	0.44515	CC	AD	1	-
GO:0099513	polymeric cytoskeletal fiber	311	277	0.44717	CC	AD	1	-
GO:0031594	neuromuscular junction	106	94	0.44821	CC	AD	1	-
GO:0005793	endoplasmic reticulum-Golgi intermediate...	70	62	0.46539	CC	AD	1	-
GO:0031012	extracellular matrix	201	179	0.46734	CC	AD	1	-
GO:0033116	endoplasmic reticulum-Golgi intermediate...	33	29	0.46782	CC	AD	1	-
GO:0098552	side of membrane	173	154	0.4684	CC	AD	1	-
GO:0043292	contractile fiber	117	104	0.47029	CC	AD	1	-
GO:0005796	Golgi lumen	24	21	0.47422	CC	AD	1	-
GO:0070821	tertiary granule membrane	24	21	0.47422	CC	AD	1	-
GO:0045177	apical part of cell	287	256	0.4806	CC	AD	1	-
GO:0043034	costamere	15	13	0.48182	CC	AD	1	-
GO:0000974	Prp19 complex	15	13	0.48182	CC	AD	1	-
GO:0005697	telomerase holoenzyme complex	15	13	0.48182	CC	AD	1	-
GO:0005665	RNA polymerase II, core complex	15	13	0.48182	CC	AD	1	-
GO:0005682	U5 snRNP	15	13	0.48182	CC	AD	1	-
GO:0000780	condensed nuclear chromosome, centromeri...	15	13	0.48182	CC	AD	1	-
GO:0030286	dynein complex	45	34	0.48611	CC	AD	1	-
GO:0005930	axoneme	83	68	0.49006	CC	AD	1	-
GO:0097014	ciliary plasm	83	68	0.49006	CC	AD	1	-
GO:0045169	fusome	34	30	0.49175	CC	AD	1	-
GO:0097542	ciliary tip	34	30	0.49175	CC	AD	1	-
GO:0070461	SAGA-type complex	25	22	0.50219	CC	AD	1	-
GO:0008023	transcription elongation factor complex	44	39	0.50447	CC	AD	1	-
GO:0000428	DNA-directed RNA polymerase complex	101	90	0.50769	CC	AD	1	-
GO:0070820	tertiary granule	73	65	0.51442	CC	AD	1	-
GO:0042734	presynaptic membrane	54	48	0.51458	CC	AD	1	-
GO:0030134	COPII-coated ER to Golgi transport vesic...	35	31	0.51521	CC	AD	1	-
GO:0005927	muscle tendon junction	16	14	0.51695	CC	AD	1	-
GO:0032839	dendrite cytoplasm	16	14	0.51695	CC	AD	1	-
GO:0030137	COPI-coated vesicle	16	14	0.51695	CC	AD	1	-
GO:0042575	DNA polymerase complex	16	14	0.51695	CC	AD	1	-
GO:0071013	catalytic step 2 spliceosome	140	125	0.52086	CC	AD	1	-
GO:0005788	endoplasmic reticulum lumen	83	74	0.52199	CC	AD	1	-
GO:0005684	U2-type spliceosomal complex	26	23	0.52938	CC	AD	1	-
GO:0030880	RNA polymerase complex	103	92	0.53495	CC	AD	1	-
GO:0000313	organellar ribosome	84	75	0.537	CC	AD	1	-
GO:0005761	mitochondrial ribosome	84	75	0.537	CC	AD	1	-
GO:0045495	pole plasm	36	32	0.53816	CC	AD	1	-
GO:0031224	intrinsic component of membrane	2031	1817	0.54585	CC	AD	1	-
GO:0031227	intrinsic component of endoplasmic retic...	75	67	0.54626	CC	AD	1	-
GO:0005777	peroxisome	104	93	0.54839	CC	AD	1	-
GO:0042579	microbody	104	93	0.54839	CC	AD	1	-
GO:0035371	microtubule plus-end	17	15	0.55045	CC	AD	1	-
GO:0044438	microbody part	66	59	0.55688	CC	AD	1	-
GO:0044439	peroxisomal part	66	59	0.55688	CC	AD	1	-
GO:0005918	septate junction	37	33	0.56055	CC	AD	1	-
GO:0000791	euchromatin	37	33	0.56055	CC	AD	1	-
GO:0098802	plasma membrane receptor complex	76	68	0.56187	CC	AD	1	-
GO:0030667	secretory granule membrane	134	120	0.56262	CC	AD	1	-
GO:0098797	plasma membrane protein complex	240	215	0.5659	CC	AD	1	-
GO:1902554	serine/threonine protein kinase complex	57	51	0.56935	CC	AD	1	-
GO:0005730	nucleolus	566	507	0.57261	CC	AD	1	-
GO:1902911	protein kinase complex	67	60	0.57339	CC	AD	1	-
GO:0015935	small ribosomal subunit	67	60	0.57339	CC	AD	1	-
GO:0045172	germline ring canal	28	25	0.58115	CC	AD	1	-
GO:0009925	basal plasma membrane	18	16	0.58229	CC	AD	1	-
GO:0035324	female germline ring canal	18	16	0.58229	CC	AD	1	-
GO:0005721	pericentric heterochromatin	18	16	0.58229	CC	AD	1	-
GO:0015030	Cajal body	38	34	0.58234	CC	AD	1	-
GO:0005901	caveola	48	43	0.58443	CC	AD	1	-
GO:0044391	ribosomal subunit	165	148	0.58518	CC	AD	1	-
GO:0043202	lysosomal lumen	58	52	0.58693	CC	AD	1	-
GO:0097730	non-motile cilium	68	61	0.5896	CC	AD	1	-
GO:0005743	mitochondrial inner membrane	379	319	0.59043	CC	AD	1	-
GO:0030425	dendrite	386	312	0.59164	CC	AD	1	-
GO:0097447	dendritic tree	386	312	0.59164	CC	AD	1	-
GO:0016591	RNA polymerase II, holoenzyme	78	70	0.59235	CC	AD	1	-
GO:0099512	supramolecular fiber	426	382	0.59424	CC	AD	1	-
GO:0022625	cytosolic large ribosomal subunit	49	44	0.60331	CC	AD	1	-
GO:0001669	acrosomal vesicle	39	35	0.60349	CC	AD	1	-
GO:0016605	PML body	59	53	0.60413	CC	AD	1	-
GO:0016469	proton-transporting two-sector ATPase co...	35	26	0.60881	CC	AD	1	-
GO:0061695	transferase complex, transferring phosph...	187	168	0.61126	CC	AD	1	-
GO:0016327	apicolateral plasma membrane	19	17	0.61243	CC	AD	1	-
GO:0000242	pericentriolar material	19	17	0.61243	CC	AD	1	-
GO:0010369	chromocenter	19	17	0.61243	CC	AD	1	-
GO:0099081	supramolecular polymer	429	385	0.61387	CC	AD	1	-
GO:0099080	supramolecular complex	430	386	0.62034	CC	AD	1	-
GO:0030660	Golgi-associated vesicle membrane	50	45	0.62169	CC	AD	1	-
GO:0005840	ribosome	198	178	0.62319	CC	AD	1	-
GO:0005874	microtubule	237	213	0.6237	CC	AD	1	-
GO:0055029	nuclear DNA-directed RNA polymerase comp...	100	90	0.62413	CC	AD	1	-
GO:0070938	contractile ring	30	27	0.62916	CC	AD	1	-
GO:0030176	integral component of endoplasmic reticu...	71	64	0.63629	CC	AD	1	-
GO:0005766	primary lysosome	91	82	0.6363	CC	AD	1	-
GO:0042582	azurophil granule	91	82	0.6363	CC	AD	1	-
GO:0071339	MLL1 complex	20	18	0.64088	CC	AD	1	-
GO:0032806	carboxy-terminal domain protein kinase c...	20	18	0.64088	CC	AD	1	-
GO:0015934	large ribosomal subunit	102	92	0.64949	CC	AD	1	-
GO:0042581	specific granule	72	65	0.65116	CC	AD	1	-
GO:0032432	actin filament bundle	31	28	0.65169	CC	AD	1	-
GO:0005759	mitochondrial matrix	348	313	0.65433	CC	AD	1	-
GO:0000151	ubiquitin ligase complex	202	182	0.65948	CC	AD	1	-
GO:0016021	integral component of membrane	1979	1774	0.65967	CC	AD	1	-
GO:0030496	midbody	123	111	0.66169	CC	AD	1	-
GO:0000940	condensed chromosome outer kinetochore	21	19	0.66765	CC	AD	1	-
GO:0031093	platelet alpha granule lumen	21	19	0.66765	CC	AD	1	-
GO:0044448	cell cortex part	114	103	0.67313	CC	AD	1	-
GO:0015629	actin cytoskeleton	243	219	0.67317	CC	AD	1	-
GO:0001750	photoreceptor outer segment	32	29	0.67323	CC	AD	1	-
GO:0045111	intermediate filament cytoskeleton	32	29	0.67323	CC	AD	1	-
GO:0031463	Cul3-RING ubiquitin ligase complex	32	29	0.67323	CC	AD	1	-
GO:0030670	phagocytic vesicle membrane	32	29	0.67323	CC	AD	1	-
GO:0098589	membrane region	154	139	0.67327	CC	AD	1	-
GO:0005845	mRNA cap binding complex	10	9	0.67348	CC	AD	1	-
GO:0036020	endolysosome membrane	10	9	0.67348	CC	AD	1	-
GO:0098799	outer mitochondrial membrane protein com...	10	9	0.67348	CC	AD	1	-
GO:0002102	podosome	10	9	0.67348	CC	AD	1	-
GO:0000235	astral microtubule	10	9	0.67348	CC	AD	1	-
GO:0005701	polytene chromosome chromocenter	10	9	0.67348	CC	AD	1	-
GO:0005704	polytene chromosome band	10	9	0.67348	CC	AD	1	-
GO:0000315	organellar large ribosomal subunit	53	48	0.67366	CC	AD	1	-
GO:0005902	microvillus	53	48	0.67366	CC	AD	1	-
GO:0005762	mitochondrial large ribosomal subunit	53	48	0.67366	CC	AD	1	-
GO:1902494	catalytic complex	1071	945	0.6737	CC	AD	1	-
GO:0043679	axon terminus	104	94	0.67387	CC	AD	1	-
GO:0005681	spliceosomal complex	205	185	0.68548	CC	AD	1	-
GO:1990391	DNA repair complex	22	20	0.69279	CC	AD	1	-
GO:0008180	COP9 signalosome	22	20	0.69279	CC	AD	1	-
GO:0005719	nuclear euchromatin	22	20	0.69279	CC	AD	1	-
GO:0045121	membrane raft	146	132	0.69299	CC	AD	1	-
GO:0019897	extrinsic component of plasma membrane	75	68	0.69354	CC	AD	1	-
GO:0005576	extracellular region	2000	1794	0.69615	CC	AD	1	-
GO:0043195	terminal bouton	86	78	0.70266	CC	AD	1	-
GO:0044853	plasma membrane raft	55	50	0.70557	CC	AD	1	-
GO:0044309	neuron spine	76	69	0.70689	CC	AD	1	-
GO:0043197	dendritic spine	76	69	0.70689	CC	AD	1	-
GO:0030424	axon	356	321	0.70714	CC	AD	1	-
GO:0034663	endoplasmic reticulum chaperone complex	11	10	0.70808	CC	AD	1	-
GO:0019908	nuclear cyclin-dependent protein kinase ...	11	10	0.70808	CC	AD	1	-
GO:0000145	exocyst	11	10	0.70808	CC	AD	1	-
GO:0032994	protein-lipid complex	11	10	0.70808	CC	AD	1	-
GO:0008541	proteasome regulatory particle, lid subc...	11	10	0.70808	CC	AD	1	-
GO:0016272	prefoldin complex	11	10	0.70808	CC	AD	1	-
GO:0005652	nuclear lamina	11	10	0.70808	CC	AD	1	-
GO:0031523	Myb complex	11	10	0.70808	CC	AD	1	-
GO:0033017	sarcoplasmic reticulum membrane	11	10	0.70808	CC	AD	1	-
GO:0042995	cell projection	1163	1009	0.71084	CC	AD	1	-
GO:0098857	membrane microdomain	148	134	0.71233	CC	AD	1	-
GO:1904724	tertiary granule lumen	34	31	0.71332	CC	AD	1	-
GO:0005705	polytene chromosome interband	34	31	0.71332	CC	AD	1	-
GO:1902493	acetyltransferase complex	87	79	0.71499	CC	AD	1	-
GO:0031248	protein acetyltransferase complex	87	79	0.71499	CC	AD	1	-
GO:0001725	stress fiber	23	21	0.71634	CC	AD	1	-
GO:0097517	contractile actin filament bundle	23	21	0.71634	CC	AD	1	-
GO:0101003	ficolin-1-rich granule membrane	23	21	0.71634	CC	AD	1	-
GO:0044450	microtubule organizing center part	108	98	0.71951	CC	AD	1	-
GO:0032589	neuron projection membrane	94	49	0.7229	CC	AD	1	-
GO:0043204	perikaryon	67	61	0.72637	CC	AD	1	-
GO:0016324	apical plasma membrane	190	172	0.72699	CC	AD	1	-
GO:0044306	neuron projection terminus	109	99	0.73025	CC	AD	1	-
GO:0019866	organelle inner membrane	398	338	0.73116	CC	AD	1	-
GO:0099568	cytoplasmic region	334	296	0.73399	CC	AD	1	-
GO:0071683	sensory dendrite	12	11	0.73902	CC	AD	1	-
GO:0005915	zonula adherens	12	11	0.73902	CC	AD	1	-
GO:0031332	RNAi effector complex	12	11	0.73902	CC	AD	1	-
GO:0031307	integral component of mitochondrial oute...	12	11	0.73902	CC	AD	1	-
GO:0034518	RNA cap binding complex	12	11	0.73902	CC	AD	1	-
GO:0016442	RISC complex	12	11	0.73902	CC	AD	1	-
GO:0005662	DNA replication factor A complex	12	11	0.73902	CC	AD	1	-
GO:0030897	HOPS complex	12	11	0.73902	CC	AD	1	-
GO:0005675	transcription factor TFIIH holo complex	12	11	0.73902	CC	AD	1	-
GO:0150034	distal axon	192	174	0.74308	CC	AD	1	-
GO:0031461	cullin-RING ubiquitin ligase complex	131	119	0.74432	CC	AD	1	-
GO:0000123	histone acetyltransferase complex	79	72	0.74461	CC	AD	1	-
GO:0031300	intrinsic component of organelle membran...	100	91	0.7448	CC	AD	1	-
GO:0005775	vacuolar lumen	100	91	0.7448	CC	AD	1	-
GO:0031967	organelle envelope	759	659	0.74629	CC	AD	1	-
GO:0005876	spindle microtubule	58	53	0.74923	CC	AD	1	-
GO:0032993	protein-DNA complex	58	53	0.74923	CC	AD	1	-
GO:0030141	secretory granule	373	337	0.74992	CC	AD	1	-
GO:0090575	RNA polymerase II transcription factor c...	90	82	0.74992	CC	AD	1	-
GO:0070160	tight junction	69	63	0.75237	CC	AD	1	-
GO:0000779	condensed chromosome, centromeric region	69	63	0.75237	CC	AD	1	-
GO:0120025	plasma membrane bounded cell projection	1135	985	0.75639	CC	AD	1	-
GO:0030666	endocytic vesicle membrane	80	73	0.75639	CC	AD	1	-
GO:0043198	dendritic shaft	25	23	0.75888	CC	AD	1	-
GO:0031975	envelope	762	662	0.7596	CC	AD	1	-
GO:0019898	extrinsic component of membrane	133	121	0.76271	CC	AD	1	-
GO:0005818	aster	13	12	0.76668	CC	AD	1	-
GO:0030426	growth cone	92	84	0.77148	CC	AD	1	-
GO:0005667	transcription factor complex	196	178	0.77339	CC	AD	1	-
GO:0030684	preribosome	60	55	0.77555	CC	AD	1	-
GO:0000777	condensed chromosome kinetochore	60	55	0.77555	CC	AD	1	-
GO:1904813	ficolin-1-rich granule lumen	71	65	0.77654	CC	AD	1	-
GO:0005615	extracellular space	1654	1487	0.77764	CC	AD	1	-
GO:0031091	platelet alpha granule	38	35	0.78194	CC	AD	1	-
GO:0044427	chromosomal part	617	557	0.78355	CC	AD	1	-
GO:0045171	intercellular bridge	61	56	0.78789	CC	AD	1	-
GO:0033267	axon part	229	208	0.78965	CC	AD	1	-
GO:0005828	kinetochore microtubule	14	13	0.79141	CC	AD	1	-
GO:0036019	endolysosome	14	13	0.79141	CC	AD	1	-
GO:0098595	perivitelline space	14	13	0.79141	CC	AD	1	-
GO:0030132	clathrin coat of coated pit	14	13	0.79141	CC	AD	1	-
GO:0031083	BLOC-1 complex	14	13	0.79141	CC	AD	1	-
GO:0030427	site of polarized growth	94	86	0.79166	CC	AD	1	-
GO:0101002	ficolin-1-rich granule	94	86	0.79166	CC	AD	1	-
GO:0035580	specific granule lumen	39	36	0.79681	CC	AD	1	-
GO:0042383	sarcolemma	51	47	0.80302	CC	AD	1	-
GO:0005875	microtubule associated complex	367	327	0.80622	CC	AD	1	-
GO:0036064	ciliary basal body	74	68	0.80939	CC	AD	1	-
GO:0031519	PcG protein complex	40	37	0.81083	CC	AD	1	-
GO:0032039	integrator complex	15	14	0.81353	CC	AD	1	-
GO:0005839	proteasome core complex	15	14	0.81353	CC	AD	1	-
GO:0044295	axonal growth cone	15	14	0.81353	CC	AD	1	-
GO:0000930	gamma-tubulin complex	15	14	0.81353	CC	AD	1	-
GO:0043228	non-membrane-bounded organelle	2534	2273	0.81999	CC	AD	1	-
GO:0043232	intracellular non-membrane-bounded organ...	2534	2273	0.81999	CC	AD	1	-
GO:0044798	nuclear transcription factor complex	108	99	0.82069	CC	AD	1	-
GO:0099572	postsynaptic specialization	108	99	0.82069	CC	AD	1	-
GO:0005604	basement membrane	41	38	0.82401	CC	AD	1	-
GO:0000314	organellar small ribosomal subunit	29	27	0.82761	CC	AD	1	-
GO:0005763	mitochondrial small ribosomal subunit	29	27	0.82761	CC	AD	1	-
GO:0005720	nuclear heterochromatin	29	27	0.82761	CC	AD	1	-
GO:0005703	polytene chromosome puff	29	27	0.82761	CC	AD	1	-
GO:0005925	focal adhesion	225	205	0.82791	CC	AD	1	-
GO:0014069	postsynaptic density	98	90	0.82799	CC	AD	1	-
GO:0005765	lysosomal membrane	236	215	0.83155	CC	AD	1	-
GO:0098852	lytic vacuole membrane	236	215	0.83155	CC	AD	1	-
GO:0044463	cell projection part	849	729	0.83161	CC	AD	1	-
GO:0120038	plasma membrane bounded cell projection ...	849	729	0.83161	CC	AD	1	-
GO:0000793	condensed chromosome	131	120	0.83203	CC	AD	1	-
GO:0000124	SAGA complex	16	15	0.8333	CC	AD	1	-
GO:0008074	guanylate cyclase complex, soluble	16	15	0.8333	CC	AD	1	-
GO:0033202	DNA helicase complex	16	15	0.8333	CC	AD	1	-
GO:0044754	autolysosome	16	15	0.8333	CC	AD	1	-
GO:0031011	Ino80 complex	16	15	0.8333	CC	AD	1	-
GO:0098793	presynapse	288	262	0.83419	CC	AD	1	-
GO:0044445	cytosolic part	174	159	0.83524	CC	AD	1	-
GO:0030662	coated vesicle membrane	99	91	0.83626	CC	AD	1	-
GO:0005814	centriole	77	71	0.83835	CC	AD	1	-
GO:0044421	extracellular region part	1767	1591	0.84337	CC	AD	1	-
GO:0098984	neuron to neuron synapse	100	92	0.84422	CC	AD	1	-
GO:0032279	asymmetric synapse	100	92	0.84422	CC	AD	1	-
GO:0005881	cytoplasmic microtubule	43	40	0.84804	CC	AD	1	-
GO:0062023	collagen-containing extracellular matrix	43	40	0.84804	CC	AD	1	-
GO:0097546	ciliary base	17	16	0.85098	CC	AD	1	-
GO:0000795	synaptonemal complex	17	16	0.85098	CC	AD	1	-
GO:0099086	synaptonemal structure	17	16	0.85098	CC	AD	1	-
GO:0005798	Golgi-associated vesicle	90	83	0.85309	CC	AD	1	-
GO:0000790	nuclear chromatin	209	191	0.85475	CC	AD	1	-
GO:0030117	membrane coat	56	52	0.85787	CC	AD	1	-
GO:0048475	coated membrane	56	52	0.85787	CC	AD	1	-
GO:0098862	cluster of actin-based cell projections	102	94	0.8592	CC	AD	1	-
GO:0043296	apical junction complex	91	84	0.86078	CC	AD	1	-
GO:0098590	plasma membrane region	687	589	0.86436	CC	AD	1	-
GO:0097060	synaptic membrane	179	164	0.86438	CC	AD	1	-
GO:0034707	chloride channel complex	18	17	0.86678	CC	AD	1	-
GO:0035003	subapical complex	18	17	0.86678	CC	AD	1	-
GO:0045120	pronucleus	18	17	0.86678	CC	AD	1	-
GO:0005767	secondary lysosome	18	17	0.86678	CC	AD	1	-
GO:0030315	T-tubule	18	17	0.86678	CC	AD	1	-
GO:0031082	BLOC complex	18	17	0.86678	CC	AD	1	-
GO:0031010	ISWI-type complex	18	17	0.86678	CC	AD	1	-
GO:0005938	cell cortex	212	194	0.86993	CC	AD	1	-
GO:1902562	H4 histone acetyltransferase complex	46	43	0.87872	CC	AD	1	-
GO:1905348	endonuclease complex	19	18	0.88091	CC	AD	1	-
GO:0031312	extrinsic component of organelle membran...	19	18	0.88091	CC	AD	1	-
GO:1902555	endoribonuclease complex	19	18	0.88091	CC	AD	1	-
GO:0005924	cell-substrate adherens junction	236	216	0.88276	CC	AD	1	-
GO:0034774	secretory granule lumen	161	148	0.88312	CC	AD	1	-
GO:0009986	cell surface	268	245	0.88421	CC	AD	1	-
GO:0000922	spindle pole	83	77	0.88558	CC	AD	1	-
GO:0044437	vacuolar part	352	321	0.88638	CC	AD	1	-
GO:0030055	cell-substrate junction	237	217	0.88697	CC	AD	1	-
GO:0005778	peroxisomal membrane	47	44	0.88766	CC	AD	1	-
GO:0097731	9+0 non-motile cilium	47	44	0.88766	CC	AD	1	-
GO:0097733	photoreceptor cell cilium	47	44	0.88766	CC	AD	1	-
GO:0031903	microbody membrane	47	44	0.88766	CC	AD	1	-
GO:0005923	bicellular tight junction	34	32	0.88849	CC	AD	1	-
GO:0035869	ciliary transition zone	34	32	0.88849	CC	AD	1	-
GO:0005643	nuclear pore	60	56	0.89184	CC	AD	1	-
GO:1990023	mitotic spindle midzone	20	19	0.89354	CC	AD	1	-
GO:0044420	extracellular matrix component	20	19	0.89354	CC	AD	1	-
GO:0030140	trans-Golgi network transport vesicle	20	19	0.89354	CC	AD	1	-
GO:0000407	phagophore assembly site	20	19	0.89354	CC	AD	1	-
GO:0005813	centrosome	302	276	0.89368	CC	AD	1	-
GO:0015630	microtubule cytoskeleton	878	790	0.89492	CC	AD	1	-
GO:0036477	somatodendritic compartment	507	427	0.897	CC	AD	1	-
GO:0060205	cytoplasmic vesicle lumen	164	151	0.89761	CC	AD	1	-
GO:0031983	vesicle lumen	164	151	0.89761	CC	AD	1	-
GO:0005791	rough endoplasmic reticulum	35	33	0.89798	CC	AD	1	-
GO:0030120	vesicle coat	35	33	0.89798	CC	AD	1	-
GO:0019005	SCF ubiquitin ligase complex	61	57	0.89914	CC	AD	1	-
GO:0044454	nuclear chromosome part	326	298	0.90389	CC	AD	1	-
GO:0044432	endoplasmic reticulum part	604	549	0.90455	CC	AD	1	-
GO:0044291	cell-cell contact zone	21	20	0.90484	CC	AD	1	-
GO:0044304	main axon	21	20	0.90484	CC	AD	1	-
GO:0031528	microvillus membrane	21	20	0.90484	CC	AD	1	-
GO:0097346	INO80-type complex	21	20	0.90484	CC	AD	1	-
GO:0031672	A band	36	34	0.90671	CC	AD	1	-
GO:1903293	phosphatase complex	36	34	0.90671	CC	AD	1	-
GO:0008287	protein serine/threonine phosphatase com...	36	34	0.90671	CC	AD	1	-
GO:0032154	cleavage furrow	63	59	0.91244	CC	AD	1	-
GO:0048471	perinuclear region of cytoplasm	392	358	0.91357	CC	AD	1	-
GO:0030990	intraciliary transport particle	22	21	0.91494	CC	AD	1	-
GO:0043601	nuclear replisome	22	21	0.91494	CC	AD	1	-
GO:0010494	cytoplasmic stress granule	22	21	0.91494	CC	AD	1	-
GO:0000323	lytic vacuole	403	368	0.91514	CC	AD	1	-
GO:0005764	lysosome	403	368	0.91514	CC	AD	1	-
GO:0005856	cytoskeleton	1209	1089	0.91609	CC	AD	1	-
GO:0035578	azurophil granule lumen	51	48	0.91777	CC	AD	1	-
GO:0009898	cytoplasmic side of plasma membrane	64	60	0.91848	CC	AD	1	-
GO:0001726	ruffle	64	60	0.91848	CC	AD	1	-
GO:0000776	kinetochore	89	83	0.92058	CC	AD	1	-
GO:0016328	lateral plasma membrane	38	36	0.92212	CC	AD	1	-
GO:0030864	cortical actin cytoskeleton	38	36	0.92212	CC	AD	1	-
GO:0030894	replisome	23	22	0.92396	CC	AD	1	-
GO:0045335	phagocytic vesicle	52	49	0.92405	CC	AD	1	-
GO:0031965	nuclear membrane	160	148	0.9266	CC	AD	1	-
GO:0000118	histone deacetylase complex	39	37	0.92889	CC	AD	1	-
GO:0031234	extrinsic component of cytoplasmic side ...	39	37	0.92889	CC	AD	1	-
GO:0099503	secretory vesicle	493	450	0.93118	CC	AD	1	-
GO:0000775	chromosome, centromeric region	127	118	0.93153	CC	AD	1	-
GO:0060076	excitatory synapse	24	23	0.93203	CC	AD	1	-
GO:0031228	intrinsic component of Golgi membrane	24	23	0.93203	CC	AD	1	-
GO:0031430	M band	24	23	0.93203	CC	AD	1	-
GO:0042175	nuclear outer membrane-endoplasmic retic...	526	480	0.93499	CC	AD	1	-
GO:0016363	nuclear matrix	54	51	0.93531	CC	AD	1	-
GO:0005789	endoplasmic reticulum membrane	516	471	0.93566	CC	AD	1	-
GO:0043235	receptor complex	140	130	0.93649	CC	AD	1	-
GO:0031301	integral component of organelle membrane	93	87	0.93835	CC	AD	1	-
GO:0031985	Golgi cisterna	68	64	0.93909	CC	AD	1	-
GO:0005838	proteasome regulatory particle	25	24	0.93925	CC	AD	1	-
GO:0005790	smooth endoplasmic reticulum	25	24	0.93925	CC	AD	1	-
GO:0030119	AP-type membrane coat adaptor complex	25	24	0.93925	CC	AD	1	-
GO:0016604	nuclear body	445	407	0.93934	CC	AD	1	-
GO:0043005	neuron projection	731	632	0.9399	CC	AD	1	-
GO:1904949	ATPase complex	81	76	0.94007	CC	AD	1	-
GO:0030863	cortical cytoskeleton	55	52	0.94035	CC	AD	1	-
GO:0044430	cytoskeletal part	1005	907	0.94068	CC	AD	1	-
GO:0005905	clathrin-coated pit	41	39	0.94081	CC	AD	1	-
GO:0000228	nuclear chromosome	362	332	0.94224	CC	AD	1	-
GO:0043025	neuronal cell body	276	254	0.9423	CC	AD	1	-
GO:0005700	polytene chromosome	165	153	0.94271	CC	AD	1	-
GO:0005783	endoplasmic reticulum	878	798	0.94287	CC	AD	1	-
GO:0022624	proteasome accessory complex	26	25	0.9457	CC	AD	1	-
GO:0005771	multivesicular body	26	25	0.9457	CC	AD	1	-
GO:0005871	kinesin complex	42	40	0.94603	CC	AD	1	-
GO:0098827	endoplasmic reticulum subcompartment	522	477	0.94626	CC	AD	1	-
GO:0031252	cell leading edge	244	189	0.9471	CC	AD	1	-
GO:0034399	nuclear periphery	83	78	0.9478	CC	AD	1	-
GO:1990904	ribonucleoprotein complex	639	583	0.95082	CC	AD	1	-
GO:0030669	clathrin-coated endocytic vesicle membra...	27	26	0.95146	CC	AD	1	-
GO:0030686	90S preribosome	27	26	0.95146	CC	AD	1	-
GO:0000781	chromosome, telomeric region	97	91	0.9525	CC	AD	1	-
GO:0005694	chromosome	733	668	0.95282	CC	AD	1	-
GO:0005774	vacuolar membrane	271	250	0.9548	CC	AD	1	-
GO:0030135	coated vesicle	158	147	0.95482	CC	AD	1	-
GO:0005815	microtubule organizing center	402	369	0.95652	CC	AD	1	-
GO:0032153	cell division site	73	69	0.95815	CC	AD	1	-
GO:0032155	cell division site part	73	69	0.95815	CC	AD	1	-
GO:0031902	late endosome membrane	73	69	0.95815	CC	AD	1	-
GO:0005773	vacuole	467	428	0.95833	CC	AD	1	-
GO:0097458	neuron part	940	823	0.96083	CC	AD	1	-
GO:0030658	transport vesicle membrane	100	94	0.96111	CC	AD	1	-
GO:0098562	cytoplasmic side of membrane	74	70	0.96123	CC	AD	1	-
GO:1903561	extracellular vesicle	1380	1252	0.96439	CC	AD	1	-
GO:0043230	extracellular organelle	1380	1252	0.96439	CC	AD	1	-
GO:0032040	small-subunit processome	30	29	0.96534	CC	AD	1	-
GO:0008021	synaptic vesicle	151	141	0.96542	CC	AD	1	-
GO:0030133	transport vesicle	222	206	0.96716	CC	AD	1	-
GO:0035770	ribonucleoprotein granule	128	120	0.96799	CC	AD	1	-
GO:0045211	postsynaptic membrane	128	120	0.96799	CC	AD	1	-
GO:0016607	nuclear speck	223	207	0.96872	CC	AD	1	-
GO:0044451	nucleoplasm part	696	636	0.96873	CC	AD	1	-
GO:0070062	extracellular exosome	1376	1249	0.96882	CC	AD	1	-
GO:0005801	cis-Golgi network	31	30	0.96903	CC	AD	1	-
GO:0032587	ruffle membrane	31	30	0.96903	CC	AD	1	-
GO:0030118	clathrin coat	31	30	0.96903	CC	AD	1	-
GO:0030659	cytoplasmic vesicle membrane	368	339	0.96909	CC	AD	1	-
GO:0072686	mitotic spindle	77	73	0.96926	CC	AD	1	-
GO:0098796	membrane protein complex	597	522	0.96987	CC	AD	1	-
GO:0005635	nuclear envelope	259	240	0.97137	CC	AD	1	-
GO:0043596	nuclear replication fork	32	31	0.97232	CC	AD	1	-
GO:0016592	mediator complex	32	31	0.97232	CC	AD	1	-
GO:0070382	exocytic vesicle	155	145	0.97256	CC	AD	1	-
GO:0044459	plasma membrane part	1252	1107	0.97296	CC	AD	1	-
GO:0012506	vesicle membrane	384	354	0.97471	CC	AD	1	-
GO:0005844	polysome	33	32	0.97526	CC	AD	1	-
GO:0045334	clathrin-coated endocytic vesicle	33	32	0.97526	CC	AD	1	-
GO:0098687	chromosomal region	274	254	0.97587	CC	AD	1	-
GO:0036464	cytoplasmic ribonucleoprotein granule	120	113	0.97612	CC	AD	1	-
GO:0030665	clathrin-coated vesicle membrane	66	63	0.97624	CC	AD	1	-
GO:0005819	spindle	229	213	0.97679	CC	AD	1	-
GO:0005657	replication fork	51	49	0.97687	CC	AD	1	-
GO:0099023	tethering complex	51	49	0.97687	CC	AD	1	-
GO:0030136	clathrin-coated vesicle	108	102	0.97758	CC	AD	1	-
GO:0031256	leading edge membrane	137	91	0.98012	CC	AD	1	-
GO:0017053	transcriptional repressor complex	54	52	0.98267	CC	AD	1	-
GO:0051233	spindle midzone	37	36	0.98422	CC	AD	1	-
GO:0032580	Golgi cisterna membrane	37	36	0.98422	CC	AD	1	-
GO:0005776	autophagosome	55	53	0.98426	CC	AD	1	-
GO:0005769	early endosome	189	177	0.98443	CC	AD	1	-
GO:0000784	nuclear chromosome, telomeric region	71	68	0.98461	CC	AD	1	-
GO:0044425	membrane part	2726	2423	0.98493	CC	AD	1	-
GO:0030672	synaptic vesicle membrane	56	54	0.98572	CC	AD	1	-
GO:0099501	exocytic vesicle membrane	56	54	0.98572	CC	AD	1	-
GO:0005770	late endosome	156	147	0.98801	CC	AD	1	-
GO:0005911	cell-cell junction	218	204	0.98816	CC	AD	1	-
GO:0044297	cell body	312	290	0.98822	CC	AD	1	-
GO:0044456	synapse part	459	424	0.98875	CC	AD	1	-
GO:0030139	endocytic vesicle	145	137	0.98942	CC	AD	1	-
GO:0005912	adherens junction	315	293	0.98982	CC	AD	1	-
GO:0005913	cell-cell adherens junction	41	40	0.98993	CC	AD	1	-
GO:0031901	early endosome membrane	60	58	0.99033	CC	AD	1	-
GO:0030027	lamellipodium	77	74	0.99095	CC	AD	1	-
GO:0000932	P-body	61	59	0.99123	CC	AD	1	-
GO:0098794	postsynapse	224	210	0.99159	CC	AD	1	-
GO:0070161	anchoring junction	320	298	0.99204	CC	AD	1	-
GO:0070603	SWI/SNF superfamily-type complex	62	60	0.99205	CC	AD	1	-
GO:0045202	synapse	569	525	0.99284	CC	AD	1	-
GO:0005903	brush border	81	78	0.99369	CC	AD	1	-
GO:0005795	Golgi stack	98	94	0.99446	CC	AD	1	-
GO:0031981	nuclear lumen	2250	2043	0.99514	CC	AD	1	-
GO:0031226	intrinsic component of plasma membrane	679	626	0.99551	CC	AD	1	-
GO:0032588	trans-Golgi network membrane	50	49	0.99634	CC	AD	1	-
GO:0005654	nucleoplasm	1941	1767	0.99699	CC	AD	1	-
GO:0010008	endosome membrane	219	207	0.99756	CC	AD	1	-
GO:0030054	cell junction	678	627	0.99805	CC	AD	1	-
GO:0005802	trans-Golgi network	127	122	0.99828	CC	AD	1	-
GO:0070013	intracellular organelle lumen	2832	2563	0.9986	CC	AD	1	-
GO:0031974	membrane-enclosed lumen	2832	2563	0.9986	CC	AD	1	-
GO:0043233	organelle lumen	2832	2563	0.9986	CC	AD	1	-
GO:0031253	cell projection membrane	234	184	0.9987	CC	AD	1	-
GO:0044440	endosomal part	235	223	0.99916	CC	AD	1	-
GO:0044428	nuclear part	2463	2242	0.99932	CC	AD	1	-
GO:0044446	intracellular organelle part	4830	4348	0.99937	CC	AD	1	-
GO:0055037	recycling endosome	108	105	0.99949	CC	AD	1	-
GO:0005886	plasma membrane	2077	1868	0.99951	CC	AD	1	-
GO:0005794	Golgi apparatus	755	700	0.99952	CC	AD	1	-
GO:0005634	nucleus	3531	3202	0.99956	CC	AD	1	-
GO:0005887	integral component of plasma membrane	645	600	0.99957	CC	AD	1	-
GO:0044433	cytoplasmic vesicle part	714	663	0.99959	CC	AD	1	-
GO:0098805	whole membrane	826	765	0.9996	CC	AD	1	-
GO:0071944	cell periphery	2159	1943	0.99962	CC	AD	1	-
GO:0031984	organelle subcompartment	827	766	0.99962	CC	AD	1	-
GO:0044422	organelle part	4911	4423	0.99967	CC	AD	1	-
GO:0031090	organelle membrane	1592	1445	0.99994	CC	AD	1	-
GO:0031410	cytoplasmic vesicle	1115	1032	0.99995	CC	AD	1	-
GO:0097708	intracellular vesicle	1119	1036	0.99996	CC	AD	1	-
GO:0043231	intracellular membrane-bounded organelle	5370	4843	0.99996	CC	AD	1	-
GO:0005768	endosome	464	438	0.99996	CC	AD	1	-
GO:0031982	vesicle	2082	1908	0.99996	CC	AD	1	-
GO:0032991	protein-containing complex	2950	2666	0.99997	CC	AD	1	-
GO:0044431	Golgi apparatus part	450	426	0.99998	CC	AD	1	-
GO:0098791	Golgi subcompartment	418	397	0.99999	CC	AD	1	-
GO:0044444	cytoplasmic part	4844	4373	0.99999	CC	AD	1	-
GO:0016020	membrane	4027	3628	1	CC	AD	1	-
GO:0000139	Golgi membrane	349	334	1	CC	AD	1	-
GO:0012505	endomembrane system	2142	1969	1	CC	AD	1	-
GO:0098588	bounding membrane of organelle	1002	935	1	CC	AD	1	-
GO:0005737	cytoplasm	5554	5013	1	CC	AD	1	-
GO:0043229	intracellular organelle	6034	5443	1	CC	AD	1	-
GO:0005829	cytosol	2571	2359	1	CC	AD	1	-
GO:0044464	cell part	7278	6540	1	CC	AD	1	-
GO:0005623	cell	7281	6543	1	CC	AD	1	-
GO:0043226	organelle	6376	5750	1	CC	AD	1	-
GO:0044424	intracellular part	6670	6019	1	CC	AD	1	-
GO:0043227	membrane-bounded organelle	5975	5409	1	CC	AD	1	-
GO:0005622	intracellular	6735	6080	1	CC	AD	1	-
GO:0070069	cytochrome complex	28	16	1	CC	AD	1	-
GO:0005575	cellular_component	7975	7131	1	CC	AD	1	-
GO:0031970	organelle envelope lumen	62	45	1	CC	AD	1	-
GO:0045275	respiratory chain complex III	15	8	1	CC	AD	1	-
GO:0045277	respiratory chain complex IV	10	5	1	CC	AD	1	-
GO:0000159	protein phosphatase type 2A complex	13	13	1	CC	AD	1	-
GO:0000346	transcription export complex	14	14	1	CC	AD	1	-
GO:0000421	autophagosome membrane	17	17	1	CC	AD	1	-
GO:0001673	male germ cell nucleus	12	12	1	CC	AD	1	-
GO:0001674	female germ cell nucleus	11	11	1	CC	AD	1	-
GO:0005581	collagen trimer	10	10	1	CC	AD	1	-
GO:0005637	nuclear inner membrane	19	19	1	CC	AD	1	-
GO:0005779	integral component of peroxisomal membra...	11	11	1	CC	AD	1	-
GO:0005797	Golgi medial cisterna	12	12	1	CC	AD	1	-
GO:0005847	mRNA cleavage and polyadenylation specif...	14	14	1	CC	AD	1	-
GO:0005849	mRNA cleavage factor complex	18	18	1	CC	AD	1	-
GO:0005852	eukaryotic translation initiation factor...	16	16	1	CC	AD	1	-
GO:0005869	dynactin complex	11	11	1	CC	AD	1	-
GO:0005942	phosphatidylinositol 3-kinase complex	10	10	1	CC	AD	1	-
GO:0008540	proteasome regulatory particle, base sub...	13	13	1	CC	AD	1	-
GO:0014704	intercalated disc	13	13	1	CC	AD	1	-
GO:0016010	dystrophin-associated glycoprotein compl...	11	11	1	CC	AD	1	-
GO:0016234	inclusion body	41	41	1	CC	AD	1	-
GO:0016235	aggresome	19	19	1	CC	AD	1	-
GO:0016460	myosin II complex	10	10	1	CC	AD	1	-
GO:0016580	Sin3 complex	10	10	1	CC	AD	1	-
GO:0016589	NURF complex	10	10	1	CC	AD	1	-
GO:0017119	Golgi transport complex	11	11	1	CC	AD	1	-
GO:0030014	CCR4-NOT complex	12	12	1	CC	AD	1	-
GO:0030122	AP-2 adaptor complex	10	10	1	CC	AD	1	-
GO:0030125	clathrin vesicle coat	18	18	1	CC	AD	1	-
GO:0030128	clathrin coat of endocytic vesicle	11	11	1	CC	AD	1	-
GO:0030131	clathrin adaptor complex	19	19	1	CC	AD	1	-
GO:0030173	integral component of Golgi membrane	23	23	1	CC	AD	1	-
GO:0030285	integral component of synaptic vesicle m...	11	11	1	CC	AD	1	-
GO:0030904	retromer complex	20	20	1	CC	AD	1	-
GO:0030914	STAGA complex	13	13	1	CC	AD	1	-
GO:0030992	intraciliary transport particle B	14	14	1	CC	AD	1	-
GO:0031092	platelet alpha granule membrane	13	13	1	CC	AD	1	-
GO:0031201	SNARE complex	32	32	1	CC	AD	1	-
GO:0031231	intrinsic component of peroxisomal membr...	11	11	1	CC	AD	1	-
GO:0031258	lamellipodium membrane	12	12	1	CC	AD	1	-
GO:0031526	brush border membrane	42	42	1	CC	AD	1	-
GO:0031616	spindle pole centrosome	10	10	1	CC	AD	1	-
GO:0031904	endosome lumen	10	10	1	CC	AD	1	-
GO:0032391	photoreceptor connecting cilium	20	20	1	CC	AD	1	-
GO:0035060	brahma complex	15	15	1	CC	AD	1	-
GO:0035098	ESC/E(Z) complex	10	10	1	CC	AD	1	-
GO:0035145	exon-exon junction complex	18	18	1	CC	AD	1	-
GO:0035267	NuA4 histone acetyltransferase complex	18	18	1	CC	AD	1	-
GO:0035861	site of double-strand break	21	21	1	CC	AD	1	-
GO:0036156	inner dynein arm	10	10	1	CC	AD	1	-
GO:0036452	ESCRT complex	21	21	1	CC	AD	1	-
GO:0038201	TOR complex	10	10	1	CC	AD	1	-
GO:0042405	nuclear inclusion body	12	12	1	CC	AD	1	-
GO:0042827	platelet dense granule	11	11	1	CC	AD	1	-
GO:0043073	germ cell nucleus	19	19	1	CC	AD	1	-
GO:0043083	synaptic cleft	13	13	1	CC	AD	1	-
GO:0043189	H4/H2A histone acetyltransferase complex	18	18	1	CC	AD	1	-
GO:0044232	organelle membrane contact site	10	10	1	CC	AD	1	-
GO:0044322	endoplasmic reticulum quality control co...	15	15	1	CC	AD	1	-
GO:0045170	spectrosome	10	10	1	CC	AD	1	-
GO:0055038	recycling endosome membrane	24	24	1	CC	AD	1	-
GO:0060077	inhibitory synapse	10	10	1	CC	AD	1	-
GO:0070822	Sin3-type complex	16	16	1	CC	AD	1	-
GO:0080008	Cul4-RING E3 ubiquitin ligase complex	18	18	1	CC	AD	1	-
GO:0090568	nuclear transcriptional repressor comple...	15	15	1	CC	AD	1	-
GO:0090665	glycoprotein complex	11	11	1	CC	AD	1	-
GO:0090734	site of DNA damage	21	21	1	CC	AD	1	-
GO:0097386	glial cell projection	10	10	1	CC	AD	1	-
GO:0098563	intrinsic component of synaptic vesicle ...	11	11	1	CC	AD	1	-
GO:0098975	postsynapse of neuromuscular junction	13	13	1	CC	AD	1	-
GO:0005184	neuropeptide hormone activity	17	10	0.00097	MF	AD	1	-
GO:0004129	cytochrome-c oxidase activity	17	10	0.00097	MF	AD	1	-
GO:0016655	oxidoreductase activity, acting on NAD(P...	37	27	0.00356	MF	AD	1	-
GO:0044769	ATPase activity, coupled to transmembran...	27	19	0.00483	MF	AD	1	-
GO:0008121	ubiquinol-cytochrome-c reductase activit...	12	7	0.00508	MF	AD	1	-
GO:0017160	Ral GTPase binding	12	7	0.00508	MF	AD	1	-
GO:0019829	cation-transporting ATPase activity	41	31	0.00781	MF	AD	1	-
GO:0050136	NADH dehydrogenase (quinone) activity	31	23	0.01182	MF	AD	1	-
GO:0008137	NADH dehydrogenase (ubiquinone) activity	31	23	0.01182	MF	AD	1	-
GO:0003954	NADH dehydrogenase activity	33	25	0.01728	MF	AD	1	-
GO:0008066	glutamate receptor activity	28	21	0.02151	MF	AD	1	-
GO:0003705	transcription factor activity, RNA polym...	91	75	0.0242	MF	AD	1	-
GO:0036442	proton-exporting ATPase activity	17	12	0.02561	MF	AD	1	-
GO:0046961	proton-transporting ATPase activity, rot...	17	12	0.02561	MF	AD	1	-
GO:0022839	ion gated channel activity	146	123	0.02736	MF	AD	1	-
GO:0022834	ligand-gated channel activity	86	71	0.0304	MF	AD	1	-
GO:0015276	ligand-gated ion channel activity	86	71	0.0304	MF	AD	1	-
GO:0019825	oxygen binding	30	23	0.03085	MF	AD	1	-
GO:0022836	gated channel activity	150	127	0.03611	MF	AD	1	-
GO:0003841	1-acylglycerol-3-phosphate O-acyltransfe...	13	9	0.03854	MF	AD	1	-
GO:0003774	motor activity	91	76	0.04724	MF	AD	1	-
GO:0008138	protein tyrosine/serine/threonine phosph...	20	15	0.0495	MF	AD	1	-
GO:0004550	nucleoside diphosphate kinase activity	14	10	0.04965	MF	AD	1	-
GO:0016814	hydrolase activity, acting on carbon-nit...	14	10	0.04965	MF	AD	1	-
GO:0008812	choline dehydrogenase activity	14	10	0.04965	MF	AD	1	-
GO:0140104	molecular carrier activity	15	11	0.06233	MF	AD	1	-
GO:0042171	lysophosphatidic acid acyltransferase ac...	15	11	0.06233	MF	AD	1	-
GO:0001205	distal enhancer DNA-binding transcriptio...	15	11	0.06233	MF	AD	1	-
GO:0071617	lysophospholipid acyltransferase activit...	15	11	0.06233	MF	AD	1	-
GO:0003777	microtubule motor activity	64	53	0.06382	MF	AD	1	-
GO:0052689	carboxylic ester hydrolase activity	88	74	0.06904	MF	AD	1	-
GO:1901681	sulfur compound binding	120	102	0.06996	MF	AD	1	-
GO:0005507	copper ion binding	29	23	0.07373	MF	AD	1	-
GO:0032452	histone demethylase activity	16	12	0.07653	MF	AD	1	-
GO:0009881	photoreceptor activity	16	12	0.07653	MF	AD	1	-
GO:0016624	oxidoreductase activity, acting on the a...	10	7	0.07698	MF	AD	1	-
GO:0022803	passive transmembrane transporter activi...	196	169	0.07699	MF	AD	1	-
GO:0015267	channel activity	196	169	0.07699	MF	AD	1	-
GO:0016712	oxidoreductase activity, acting on paire...	23	18	0.0831	MF	AD	1	-
GO:0070330	aromatase activity	23	18	0.0831	MF	AD	1	-
GO:0016667	oxidoreductase activity, acting on a sul...	37	30	0.08321	MF	AD	1	-
GO:0031624	ubiquitin conjugating enzyme binding	37	30	0.08321	MF	AD	1	-
GO:0003993	acid phosphatase activity	17	13	0.0922	MF	AD	1	-
GO:0016411	acylglycerol O-acyltransferase activity	17	13	0.0922	MF	AD	1	-
GO:0004970	ionotropic glutamate receptor activity	24	19	0.09643	MF	AD	1	-
GO:0050660	flavin adenine dinucleotide binding	62	52	0.10502	MF	AD	1	-
GO:0044390	ubiquitin-like protein conjugating enzym...	40	33	0.1155	MF	AD	1	-
GO:0022838	substrate-specific channel activity	188	163	0.11705	MF	AD	1	-
GO:0004568	chitinase activity	12	9	0.12094	MF	AD	1	-
GO:0071889	14-3-3 protein binding	12	9	0.12094	MF	AD	1	-
GO:0019239	deaminase activity	12	9	0.12094	MF	AD	1	-
GO:0008374	O-acyltransferase activity	26	21	0.12606	MF	AD	1	-
GO:0001102	RNA polymerase II activating transcripti...	19	15	0.12759	MF	AD	1	-
GO:0051287	NAD binding	49	41	0.1309	MF	AD	1	-
GO:0016810	hydrolase activity, acting on carbon-nit...	81	69	0.13126	MF	AD	1	-
GO:0008270	zinc ion binding	628	554	0.13156	MF	AD	1	-
GO:0005216	ion channel activity	184	160	0.14283	MF	AD	1	-
GO:0000146	microfilament motor activity	13	10	0.14566	MF	AD	1	-
GO:0098960	postsynaptic neurotransmitter receptor a...	13	10	0.14566	MF	AD	1	-
GO:0046933	proton-transporting ATP synthase activit...	13	10	0.14566	MF	AD	1	-
GO:0022824	transmitter-gated ion channel activity	43	36	0.15338	MF	AD	1	-
GO:0022835	transmitter-gated channel activity	43	36	0.15338	MF	AD	1	-
GO:0008061	chitin binding	52	44	0.16727	MF	AD	1	-
GO:0032451	demethylase activity	21	17	0.1677	MF	AD	1	-
GO:0070182	DNA polymerase binding	14	11	0.17185	MF	AD	1	-
GO:0004806	triglyceride lipase activity	14	11	0.17185	MF	AD	1	-
GO:0001091	RNA polymerase II basal transcription fa...	14	11	0.17185	MF	AD	1	-
GO:0030306	ADP-ribosylation factor binding	14	11	0.17185	MF	AD	1	-
GO:0001056	RNA polymerase III activity	14	11	0.17185	MF	AD	1	-
GO:0016614	oxidoreductase activity, acting on CH-OH...	111	96	0.17465	MF	AD	1	-
GO:0104005	hijacked molecular function	37	31	0.18081	MF	AD	1	-
GO:0001618	virus receptor activity	37	31	0.18081	MF	AD	1	-
GO:0005230	extracellular ligand-gated ion channel a...	45	38	0.18144	MF	AD	1	-
GO:0008236	serine-type peptidase activity	95	82	0.18418	MF	AD	1	-
GO:0016709	oxidoreductase activity, acting on paire...	22	18	0.18923	MF	AD	1	-
GO:0016881	acid-amino acid ligase activity	22	18	0.18923	MF	AD	1	-
GO:0020037	heme binding	79	68	0.19389	MF	AD	1	-
GO:0003899	DNA-directed 5'-3' RNA polymerase activi...	38	32	0.19721	MF	AD	1	-
GO:0016491	oxidoreductase activity	490	420	0.1989	MF	AD	1	-
GO:0043395	heparan sulfate proteoglycan binding	15	12	0.19922	MF	AD	1	-
GO:0015277	kainate selective glutamate receptor act...	15	12	0.19922	MF	AD	1	-
GO:0004252	serine-type endopeptidase activity	80	69	0.20524	MF	AD	1	-
GO:0046914	transition metal ion binding	771	684	0.21274	MF	AD	1	-
GO:0034062	5'-3' RNA polymerase activity	39	33	0.21414	MF	AD	1	-
GO:0097747	RNA polymerase activity	39	33	0.21414	MF	AD	1	-
GO:0016776	phosphotransferase activity, phosphate g...	31	26	0.21485	MF	AD	1	-
GO:0019955	cytokine binding	31	26	0.21485	MF	AD	1	-
GO:0031490	chromatin DNA binding	64	55	0.21648	MF	AD	1	-
GO:0001664	G protein-coupled receptor binding	73	63	0.22333	MF	AD	1	-
GO:0042302	structural constituent of cuticle	48	41	0.2271	MF	AD	1	-
GO:0015278	calcium-release channel activity	16	13	0.22754	MF	AD	1	-
GO:0046906	tetrapyrrole binding	82	71	0.22875	MF	AD	1	-
GO:0033613	activating transcription factor binding	40	34	0.23155	MF	AD	1	-
GO:0030374	nuclear receptor transcription coactivat...	32	27	0.23458	MF	AD	1	-
GO:0005217	intracellular ligand-gated ion channel a...	24	20	0.2346	MF	AD	1	-
GO:0051082	unfolded protein binding	83	72	0.24088	MF	AD	1	-
GO:0099094	ligand-gated cation channel activity	66	57	0.24366	MF	AD	1	-
GO:0016903	oxidoreductase activity, acting on the a...	41	35	0.24938	MF	AD	1	-
GO:0030295	protein kinase activator activity	33	28	0.25479	MF	AD	1	-
GO:0008569	ATP-dependent microtubule motor activity...	17	14	0.25654	MF	AD	1	-
GO:0000030	mannosyltransferase activity	17	14	0.25654	MF	AD	1	-
GO:0015035	protein disulfide oxidoreductase activit...	17	14	0.25654	MF	AD	1	-
GO:1990841	promoter-specific chromatin binding	17	14	0.25654	MF	AD	1	-
GO:0046966	thyroid hormone receptor binding	17	14	0.25654	MF	AD	1	-
GO:0052745	inositol phosphate phosphatase activity	17	14	0.25654	MF	AD	1	-
GO:0017171	serine hydrolase activity	102	89	0.259	MF	AD	1	-
GO:0033695	oxidoreductase activity, acting on CH or...	10	8	0.2791	MF	AD	1	-
GO:0033780	taurochenodeoxycholate 6alpha-hydroxylas...	10	8	0.2791	MF	AD	1	-
GO:0022848	acetylcholine-gated cation-selective cha...	10	8	0.2791	MF	AD	1	-
GO:0034875	caffeine oxidase activity	10	8	0.2791	MF	AD	1	-
GO:0050591	quinine 3-monooxygenase activity	10	8	0.2791	MF	AD	1	-
GO:0042805	actinin binding	10	8	0.2791	MF	AD	1	-
GO:0004576	oligosaccharyl transferase activity	10	8	0.2791	MF	AD	1	-
GO:0043539	protein serine/threonine kinase activato...	10	8	0.2791	MF	AD	1	-
GO:0030343	vitamin D3 25-hydroxylase activity	10	8	0.2791	MF	AD	1	-
GO:0047638	albendazole monooxygenase activity	10	8	0.2791	MF	AD	1	-
GO:0061778	intracellular chloride channel activity	10	8	0.2791	MF	AD	1	-
GO:0102320	1,8-cineole 2-exo-monooxygenase activity	10	8	0.2791	MF	AD	1	-
GO:0070412	R-SMAD binding	10	8	0.2791	MF	AD	1	-
GO:0004622	lysophospholipase activity	10	8	0.2791	MF	AD	1	-
GO:0050649	testosterone 6-beta-hydroxylase activity	10	8	0.2791	MF	AD	1	-
GO:0005229	intracellular calcium activated chloride...	10	8	0.2791	MF	AD	1	-
GO:0070643	vitamin D 25-hydroxylase activity	10	8	0.2791	MF	AD	1	-
GO:0003688	DNA replication origin binding	10	8	0.2791	MF	AD	1	-
GO:0008106	alcohol dehydrogenase (NADP+) activity	10	8	0.2791	MF	AD	1	-
GO:0051087	chaperone binding	60	52	0.28219	MF	AD	1	-
GO:0008307	structural constituent of muscle	26	22	0.28222	MF	AD	1	-
GO:0015036	disulfide oxidoreductase activity	26	22	0.28222	MF	AD	1	-
GO:0003735	structural constituent of ribosome	158	139	0.28395	MF	AD	1	-
GO:0001786	phosphatidylserine binding	18	15	0.286	MF	AD	1	-
GO:0042800	histone methyltransferase activity (H3-K...	18	15	0.286	MF	AD	1	-
GO:0016538	cyclin-dependent protein serine/threonin...	18	15	0.286	MF	AD	1	-
GO:0099604	ligand-gated calcium channel activity	18	15	0.286	MF	AD	1	-
GO:0004725	protein tyrosine phosphatase activity	43	37	0.2861	MF	AD	1	-
GO:0030594	neurotransmitter receptor activity	69	60	0.28644	MF	AD	1	-
GO:0015078	proton transmembrane transporter activit...	96	79	0.29641	MF	AD	1	-
GO:0005262	calcium channel activity	61	53	0.2979	MF	AD	1	-
GO:0005214	structural constituent of chitin-based c...	44	38	0.30489	MF	AD	1	-
GO:0043178	alcohol binding	44	38	0.30489	MF	AD	1	-
GO:0000980	RNA polymerase II distal enhancer sequen...	53	46	0.31031	MF	AD	1	-
GO:0048037	cofactor binding	345	306	0.31056	MF	AD	1	-
GO:0008483	transaminase activity	19	16	0.3157	MF	AD	1	-
GO:0001075	transcription factor activity, RNA polym...	19	16	0.3157	MF	AD	1	-
GO:0051213	dioxygenase activity	36	31	0.31752	MF	AD	1	-
GO:0042974	retinoic acid receptor binding	11	9	0.31935	MF	AD	1	-
GO:0005504	fatty acid binding	11	9	0.31935	MF	AD	1	-
GO:0016615	malate dehydrogenase activity	11	9	0.31935	MF	AD	1	-
GO:0043035	chromatin insulator sequence binding	11	9	0.31935	MF	AD	1	-
GO:0004017	adenylate kinase activity	11	9	0.31935	MF	AD	1	-
GO:0000062	fatty-acyl-CoA binding	11	9	0.31935	MF	AD	1	-
GO:0031208	POZ domain binding	11	9	0.31935	MF	AD	1	-
GO:0002161	aminoacyl-tRNA editing activity	11	9	0.31935	MF	AD	1	-
GO:0097602	cullin family protein binding	11	9	0.31935	MF	AD	1	-
GO:0030275	LRR domain binding	11	9	0.31935	MF	AD	1	-
GO:0005385	zinc ion transmembrane transporter activ...	11	9	0.31935	MF	AD	1	-
GO:0043142	single-stranded DNA-dependent ATPase act...	11	9	0.31935	MF	AD	1	-
GO:0043394	proteoglycan binding	28	24	0.3311	MF	AD	1	-
GO:0001077	proximal promoter DNA-binding transcript...	136	120	0.33799	MF	AD	1	-
GO:0008010	structural constituent of chitin-based l...	37	32	0.33888	MF	AD	1	-
GO:0016836	hydro-lyase activity	37	32	0.33888	MF	AD	1	-
GO:0004527	exonuclease activity	55	48	0.34516	MF	AD	1	-
GO:0008175	tRNA methyltransferase activity	20	17	0.34545	MF	AD	1	-
GO:0016298	lipase activity	64	56	0.34606	MF	AD	1	-
GO:0015079	potassium ion transmembrane transporter ...	73	64	0.34617	MF	AD	1	-
GO:0050662	coenzyme binding	202	179	0.35281	MF	AD	1	-
GO:0000983	transcription factor activity, RNA polym...	29	25	0.35574	MF	AD	1	-
GO:0005516	calmodulin binding	92	81	0.35855	MF	AD	1	-
GO:0016408	C-acyltransferase activity	12	10	0.35903	MF	AD	1	-
GO:0009922	fatty acid elongase activity	12	10	0.35903	MF	AD	1	-
GO:1904315	transmitter-gated ion channel activity i...	12	10	0.35903	MF	AD	1	-
GO:0070034	telomerase RNA binding	12	10	0.35903	MF	AD	1	-
GO:0099529	neurotransmitter receptor activity invol...	12	10	0.35903	MF	AD	1	-
GO:0102336	3-oxo-arachidoyl-CoA synthase activity	12	10	0.35903	MF	AD	1	-
GO:0102337	3-oxo-cerotoyl-CoA synthase activity	12	10	0.35903	MF	AD	1	-
GO:0102338	3-oxo-lignoceronyl-CoA synthase activity	12	10	0.35903	MF	AD	1	-
GO:0048038	quinone binding	12	10	0.35903	MF	AD	1	-
GO:1901567	fatty acid derivative binding	12	10	0.35903	MF	AD	1	-
GO:0019205	nucleobase-containing compound kinase ac...	38	33	0.36035	MF	AD	1	-
GO:0019209	kinase activator activity	38	33	0.36035	MF	AD	1	-
GO:0001228	DNA-binding transcription activator acti...	167	148	0.37333	MF	AD	1	-
GO:0061631	ubiquitin conjugating enzyme activity	21	18	0.37508	MF	AD	1	-
GO:0005246	calcium channel regulator activity	21	18	0.37508	MF	AD	1	-
GO:0046915	transition metal ion transmembrane trans...	21	18	0.37508	MF	AD	1	-
GO:0016769	transferase activity, transferring nitro...	21	18	0.37508	MF	AD	1	-
GO:0004869	cysteine-type endopeptidase inhibitor ac...	21	18	0.37508	MF	AD	1	-
GO:0004620	phospholipase activity	48	42	0.38159	MF	AD	1	-
GO:0016209	antioxidant activity	39	34	0.38185	MF	AD	1	-
GO:0003714	transcription corepressor activity	85	75	0.38904	MF	AD	1	-
GO:0008201	heparin binding	76	67	0.3921	MF	AD	1	-
GO:0004033	aldo-keto reductase (NADP) activity	13	11	0.39783	MF	AD	1	-
GO:0070006	metalloaminopeptidase activity	13	11	0.39783	MF	AD	1	-
GO:0030291	protein serine/threonine kinase inhibito...	13	11	0.39783	MF	AD	1	-
GO:0004745	retinol dehydrogenase activity	13	11	0.39783	MF	AD	1	-
GO:0070403	NAD+ binding	13	11	0.39783	MF	AD	1	-
GO:1990381	ubiquitin-specific protease binding	13	11	0.39783	MF	AD	1	-
GO:0003746	translation elongation factor activity	13	11	0.39783	MF	AD	1	-
GO:0005539	glycosaminoglycan binding	95	84	0.39977	MF	AD	1	-
GO:0019843	rRNA binding	40	35	0.40332	MF	AD	1	-
GO:0005231	excitatory extracellular ligand-gated io...	40	35	0.40332	MF	AD	1	-
GO:0061650	ubiquitin-like protein conjugating enzym...	22	19	0.40442	MF	AD	1	-
GO:0008395	steroid hydroxylase activity	22	19	0.40442	MF	AD	1	-
GO:0005548	phospholipid transporter activity	22	19	0.40442	MF	AD	1	-
GO:0050145	nucleoside monophosphate kinase activity	22	19	0.40442	MF	AD	1	-
GO:0015103	inorganic anion transmembrane transporte...	68	60	0.41158	MF	AD	1	-
GO:0004553	hydrolase activity, hydrolyzing O-glycos...	59	52	0.41581	MF	AD	1	-
GO:0030414	peptidase inhibitor activity	59	52	0.41581	MF	AD	1	-
GO:0016788	hydrolase activity, acting on ester bond...	437	390	0.42322	MF	AD	1	-
GO:0016835	carbon-oxygen lyase activity	41	36	0.4247	MF	AD	1	-
GO:1990939	ATP-dependent microtubule motor activity	41	36	0.4247	MF	AD	1	-
GO:0001047	core promoter binding	97	86	0.4274	MF	AD	1	-
GO:0016725	oxidoreductase activity, acting on CH or...	14	12	0.43549	MF	AD	1	-
GO:0016895	exodeoxyribonuclease activity, producing...	14	12	0.43549	MF	AD	1	-
GO:0019706	protein-cysteine S-palmitoyltransferase ...	14	12	0.43549	MF	AD	1	-
GO:0019707	protein-cysteine S-acyltransferase activ...	14	12	0.43549	MF	AD	1	-
GO:0004529	exodeoxyribonuclease activity	14	12	0.43549	MF	AD	1	-
GO:0070576	vitamin D 24-hydroxylase activity	14	12	0.43549	MF	AD	1	-
GO:0051059	NF-kappaB binding	14	12	0.43549	MF	AD	1	-
GO:0050699	WW domain binding	14	12	0.43549	MF	AD	1	-
GO:0005109	frizzled binding	14	12	0.43549	MF	AD	1	-
GO:0015026	coreceptor activity	14	12	0.43549	MF	AD	1	-
GO:0101020	estrogen 16-alpha-hydroxylase activity	14	12	0.43549	MF	AD	1	-
GO:0016790	thiolester hydrolase activity	14	12	0.43549	MF	AD	1	-
GO:0072509	divalent inorganic cation transmembrane ...	14	12	0.43549	MF	AD	1	-
GO:0035255	ionotropic glutamate receptor binding	14	12	0.43549	MF	AD	1	-
GO:0016780	phosphotransferase activity, for other s...	14	12	0.43549	MF	AD	1	-
GO:0046872	metal ion binding	1875	1678	0.44084	MF	AD	1	-
GO:0000982	transcription factor activity, RNA polym...	184	164	0.45097	MF	AD	1	-
GO:0016620	oxidoreductase activity, acting on the a...	33	29	0.45327	MF	AD	1	-
GO:0005154	epidermal growth factor receptor binding	24	21	0.46174	MF	AD	1	-
GO:0005234	extracellularly glutamate-gated ion chan...	24	21	0.46174	MF	AD	1	-
GO:0016879	ligase activity, forming carbon-nitrogen...	43	38	0.46696	MF	AD	1	-
GO:0005501	retinoid binding	15	13	0.47184	MF	AD	1	-
GO:0030169	low-density lipoprotein particle binding	15	13	0.47184	MF	AD	1	-
GO:0044183	protein binding involved in protein fold...	15	13	0.47184	MF	AD	1	-
GO:0004659	prenyltransferase activity	15	13	0.47184	MF	AD	1	-
GO:0004623	phospholipase A2 activity	15	13	0.47184	MF	AD	1	-
GO:0051117	ATPase binding	34	30	0.47698	MF	AD	1	-
GO:0003700	DNA-binding transcription factor activit...	494	442	0.48301	MF	AD	1	-
GO:0043169	cation binding	1928	1727	0.49273	MF	AD	1	-
GO:0016798	hydrolase activity, acting on glycosyl b...	73	65	0.49294	MF	AD	1	-
GO:0008235	metalloexopeptidase activity	35	31	0.50029	MF	AD	1	-
GO:0022832	voltage-gated channel activity	64	57	0.50299	MF	AD	1	-
GO:0005244	voltage-gated ion channel activity	64	57	0.50299	MF	AD	1	-
GO:0043027	cysteine-type endopeptidase inhibitor ac...	16	14	0.50674	MF	AD	1	-
GO:0005245	voltage-gated calcium channel activity	16	14	0.50674	MF	AD	1	-
GO:0001221	transcription cofactor binding	16	14	0.50674	MF	AD	1	-
GO:0015085	calcium ion transmembrane transporter ac...	74	66	0.50888	MF	AD	1	-
GO:0016791	phosphatase activity	152	136	0.51797	MF	AD	1	-
GO:0003725	double-stranded RNA binding	36	32	0.52314	MF	AD	1	-
GO:0042623	ATPase activity, coupled	293	257	0.53203	MF	AD	1	-
GO:0016779	nucleotidyltransferase activity	95	85	0.53271	MF	AD	1	-
GO:0003677	DNA binding	1034	927	0.5372	MF	AD	1	-
GO:0045296	cadherin binding	183	164	0.53822	MF	AD	1	-
GO:0016645	oxidoreductase activity, acting on the C...	17	15	0.5401	MF	AD	1	-
GO:0004312	fatty acid synthase activity	17	15	0.5401	MF	AD	1	-
GO:0019894	kinesin binding	17	15	0.5401	MF	AD	1	-
GO:0043548	phosphatidylinositol 3-kinase binding	17	15	0.5401	MF	AD	1	-
GO:0071813	lipoprotein particle binding	17	15	0.5401	MF	AD	1	-
GO:0071814	protein-lipid complex binding	17	15	0.5401	MF	AD	1	-
GO:0008171	O-methyltransferase activity	17	15	0.5401	MF	AD	1	-
GO:0035254	glutamate receptor binding	17	15	0.5401	MF	AD	1	-
GO:0002039	p53 binding	37	33	0.54547	MF	AD	1	-
GO:0016811	hydrolase activity, acting on carbon-nit...	57	51	0.55073	MF	AD	1	-
GO:0008238	exopeptidase activity	67	60	0.55323	MF	AD	1	-
GO:0005253	anion channel activity	38	34	0.56725	MF	AD	1	-
GO:0005044	scavenger receptor activity	28	25	0.56818	MF	AD	1	-
GO:0042166	acetylcholine binding	18	16	0.57186	MF	AD	1	-
GO:0015662	ATPase activity, coupled to transmembran...	18	16	0.57186	MF	AD	1	-
GO:0003779	actin binding	187	168	0.57798	MF	AD	1	-
GO:0005319	lipid transporter activity	69	62	0.58546	MF	AD	1	-
GO:0017124	SH3 domain binding	59	53	0.5856	MF	AD	1	-
GO:0005496	steroid binding	49	44	0.58643	MF	AD	1	-
GO:0016796	exonuclease activity, active with either...	39	35	0.58844	MF	AD	1	-
GO:0019208	phosphatase regulator activity	39	35	0.58844	MF	AD	1	-
GO:0005201	extracellular matrix structural constitu...	39	35	0.58844	MF	AD	1	-
GO:0005261	cation channel activity	139	125	0.59129	MF	AD	1	-
GO:0004930	G protein-coupled receptor activity	120	108	0.60108	MF	AD	1	-
GO:0001158	enhancer sequence-specific DNA binding	70	63	0.60114	MF	AD	1	-
GO:0001085	RNA polymerase II transcription factor b...	70	63	0.60114	MF	AD	1	-
GO:0038023	signaling receptor activity	390	317	0.60184	MF	AD	1	-
GO:0019840	isoprenoid binding	19	17	0.602	MF	AD	1	-
GO:0000049	tRNA binding	40	36	0.60901	MF	AD	1	-
GO:0008408	3'-5' exonuclease activity	40	36	0.60901	MF	AD	1	-
GO:0001098	basal transcription machinery binding	40	36	0.60901	MF	AD	1	-
GO:0001099	basal RNA polymerase II transcription ma...	40	36	0.60901	MF	AD	1	-
GO:0008237	metallopeptidase activity	111	100	0.61297	MF	AD	1	-
GO:0008233	peptidase activity	319	287	0.61337	MF	AD	1	-
GO:0003682	chromatin binding	319	287	0.61337	MF	AD	1	-
GO:0016616	oxidoreductase activity, acting on the C...	81	73	0.61486	MF	AD	1	-
GO:0017069	snRNA binding	30	27	0.61628	MF	AD	1	-
GO:0060089	molecular transducer activity	423	347	0.61753	MF	AD	1	-
GO:0005179	hormone activity	26	18	0.62523	MF	AD	1	-
GO:0004175	endopeptidase activity	192	173	0.62576	MF	AD	1	-
GO:0018024	histone-lysine N-methyltransferase activ...	41	37	0.62894	MF	AD	1	-
GO:0016409	palmitoyltransferase activity	20	18	0.6305	MF	AD	1	-
GO:0015318	inorganic molecular entity transmembrane...	444	389	0.63283	MF	AD	1	-
GO:0004222	metalloendopeptidase activity	62	56	0.63516	MF	AD	1	-
GO:0048365	Rac GTPase binding	31	28	0.63893	MF	AD	1	-
GO:0030545	receptor regulator activity	90	76	0.63944	MF	AD	1	-
GO:0016887	ATPase activity	346	306	0.64007	MF	AD	1	-
GO:0043492	ATPase activity, coupled to movement of ...	83	69	0.64256	MF	AD	1	-
GO:0000981	DNA-binding transcription factor activit...	314	283	0.64892	MF	AD	1	-
GO:0032182	ubiquitin-like protein binding	63	57	0.65088	MF	AD	1	-
GO:0004497	monooxygenase activity	53	48	0.65736	MF	AD	1	-
GO:0043028	cysteine-type endopeptidase regulator ac...	21	19	0.65739	MF	AD	1	-
GO:0009975	cyclase activity	21	19	0.65739	MF	AD	1	-
GO:0016849	phosphorus-oxygen lyase activity	21	19	0.65739	MF	AD	1	-
GO:0008028	monocarboxylic acid transmembrane transp...	32	29	0.66063	MF	AD	1	-
GO:0043022	ribosome binding	32	29	0.66063	MF	AD	1	-
GO:0019888	protein phosphatase regulator activity	32	29	0.66063	MF	AD	1	-
GO:0005272	sodium channel activity	32	29	0.66063	MF	AD	1	-
GO:0048306	calcium-dependent protein binding	32	29	0.66063	MF	AD	1	-
GO:0016671	oxidoreductase activity, acting on a sul...	10	9	0.66643	MF	AD	1	-
GO:0022821	potassium ion antiporter activity	10	9	0.66643	MF	AD	1	-
GO:0008252	nucleotidase activity	10	9	0.66643	MF	AD	1	-
GO:0032794	GTPase activating protein binding	10	9	0.66643	MF	AD	1	-
GO:0016701	oxidoreductase activity, acting on singl...	10	9	0.66643	MF	AD	1	-
GO:0016646	oxidoreductase activity, acting on the C...	10	9	0.66643	MF	AD	1	-
GO:0043515	kinetochore binding	10	9	0.66643	MF	AD	1	-
GO:0015605	organophosphate ester transmembrane tran...	10	9	0.66643	MF	AD	1	-
GO:0050431	transforming growth factor beta binding	10	9	0.66643	MF	AD	1	-
GO:0004438	phosphatidylinositol-3-phosphatase activ...	10	9	0.66643	MF	AD	1	-
GO:0010484	H3 histone acetyltransferase activity	10	9	0.66643	MF	AD	1	-
GO:0032027	myosin light chain binding	10	9	0.66643	MF	AD	1	-
GO:0004629	phospholipase C activity	10	9	0.66643	MF	AD	1	-
GO:0046975	histone methyltransferase activity (H3-K...	10	9	0.66643	MF	AD	1	-
GO:0004181	metallocarboxypeptidase activity	10	9	0.66643	MF	AD	1	-
GO:0052744	phosphatidylinositol monophosphate phosp...	10	9	0.66643	MF	AD	1	-
GO:0099106	ion channel regulator activity	43	39	0.66679	MF	AD	1	-
GO:0030695	GTPase regulator activity	136	123	0.66767	MF	AD	1	-
GO:0070011	peptidase activity, acting on L-amino ac...	307	277	0.6699	MF	AD	1	-
GO:0016747	transferase activity, transferring acyl ...	167	151	0.67344	MF	AD	1	-
GO:0005267	potassium channel activity	54	49	0.67382	MF	AD	1	-
GO:0004866	endopeptidase inhibitor activity	54	49	0.67382	MF	AD	1	-
GO:0043130	ubiquitin binding	54	49	0.67382	MF	AD	1	-
GO:0003707	steroid hormone receptor activity	22	20	0.68268	MF	AD	1	-
GO:0033293	monocarboxylic acid binding	22	20	0.68268	MF	AD	1	-
GO:0005080	protein kinase C binding	22	20	0.68268	MF	AD	1	-
GO:0004180	carboxypeptidase activity	22	20	0.68268	MF	AD	1	-
GO:0016417	S-acyltransferase activity	22	20	0.68268	MF	AD	1	-
GO:0019838	growth factor binding	55	50	0.68974	MF	AD	1	-
GO:0008186	RNA-dependent ATPase activity	55	50	0.68974	MF	AD	1	-
GO:0031072	heat shock protein binding	55	50	0.68974	MF	AD	1	-
GO:0042393	histone binding	97	88	0.69025	MF	AD	1	-
GO:0005096	GTPase activator activity	118	107	0.69387	MF	AD	1	-
GO:0004721	phosphoprotein phosphatase activity	87	79	0.69523	MF	AD	1	-
GO:0005509	calcium ion binding	281	254	0.69843	MF	AD	1	-
GO:0030676	Rac guanyl-nucleotide exchange factor ac...	11	10	0.70114	MF	AD	1	-
GO:0010181	FMN binding	11	10	0.70114	MF	AD	1	-
GO:0043024	ribosomal small subunit binding	11	10	0.70114	MF	AD	1	-
GO:0140033	acetylation-dependent protein binding	11	10	0.70114	MF	AD	1	-
GO:0042834	peptidoglycan binding	11	10	0.70114	MF	AD	1	-
GO:0034041	sterol-transporting ATPase activity	11	10	0.70114	MF	AD	1	-
GO:0070577	lysine-acetylated histone binding	11	10	0.70114	MF	AD	1	-
GO:0005095	GTPase inhibitor activity	11	10	0.70114	MF	AD	1	-
GO:0033300	dehydroascorbic acid transmembrane trans...	11	10	0.70114	MF	AD	1	-
GO:0070717	poly-purine tract binding	11	10	0.70114	MF	AD	1	-
GO:0016799	hydrolase activity, hydrolyzing N-glycos...	11	10	0.70114	MF	AD	1	-
GO:0070615	nucleosome-dependent ATPase activity	11	10	0.70114	MF	AD	1	-
GO:0016765	transferase activity, transferring alkyl...	34	31	0.70115	MF	AD	1	-
GO:0004177	aminopeptidase activity	34	31	0.70115	MF	AD	1	-
GO:0061134	peptidase regulator activity	77	70	0.70147	MF	AD	1	-
GO:0016247	channel regulator activity	56	51	0.70513	MF	AD	1	-
GO:0004402	histone acetyltransferase activity	56	51	0.70513	MF	AD	1	-
GO:0001078	proximal promoter DNA-binding transcript...	56	51	0.70513	MF	AD	1	-
GO:0000175	3'-5'-exoribonuclease activity	23	21	0.70643	MF	AD	1	-
GO:0051537	2 iron, 2 sulfur cluster binding	23	21	0.70643	MF	AD	1	-
GO:0001227	DNA-binding transcription repressor acti...	88	80	0.70752	MF	AD	1	-
GO:0004518	nuclease activity	140	127	0.70806	MF	AD	1	-
GO:0015077	monovalent inorganic cation transmembran...	210	185	0.71273	MF	AD	1	-
GO:0043021	ribonucleoprotein complex binding	78	71	0.71436	MF	AD	1	-
GO:0008013	beta-catenin binding	46	42	0.71845	MF	AD	1	-
GO:0016278	lysine N-methyltransferase activity	46	42	0.71845	MF	AD	1	-
GO:0016279	protein-lysine N-methyltransferase activ...	46	42	0.71845	MF	AD	1	-
GO:0061135	endopeptidase regulator activity	57	52	0.71998	MF	AD	1	-
GO:0030165	PDZ domain binding	57	52	0.71998	MF	AD	1	-
GO:0061733	peptide-lysine-N-acetyltransferase activ...	57	52	0.71998	MF	AD	1	-
GO:0035326	enhancer binding	79	72	0.72686	MF	AD	1	-
GO:0004879	nuclear receptor activity	24	22	0.72867	MF	AD	1	-
GO:0003887	DNA-directed DNA polymerase activity	24	22	0.72867	MF	AD	1	-
GO:0008574	ATP-dependent microtubule motor activity...	24	22	0.72867	MF	AD	1	-
GO:0001968	fibronectin binding	24	22	0.72867	MF	AD	1	-
GO:0098531	transcription factor activity, direct li...	24	22	0.72867	MF	AD	1	-
GO:0004601	peroxidase activity	24	22	0.72867	MF	AD	1	-
GO:0048018	receptor ligand activity	75	63	0.72901	MF	AD	1	-
GO:0015405	P-P-bond-hydrolysis-driven transmembrane...	93	73	0.72912	MF	AD	1	-
GO:0015399	primary active transmembrane transporter...	93	73	0.72912	MF	AD	1	-
GO:0016407	acetyltransferase activity	90	82	0.73113	MF	AD	1	-
GO:0017134	fibroblast growth factor binding	12	11	0.73224	MF	AD	1	-
GO:0031489	myosin V binding	12	11	0.73224	MF	AD	1	-
GO:0001965	G-protein alpha-subunit binding	12	11	0.73224	MF	AD	1	-
GO:0031420	alkali metal ion binding	12	11	0.73224	MF	AD	1	-
GO:0016595	glutamate binding	12	11	0.73224	MF	AD	1	-
GO:0030332	cyclin binding	12	11	0.73224	MF	AD	1	-
GO:0019212	phosphatase inhibitor activity	12	11	0.73224	MF	AD	1	-
GO:0003785	actin monomer binding	12	11	0.73224	MF	AD	1	-
GO:0019206	nucleoside kinase activity	12	11	0.73224	MF	AD	1	-
GO:0004864	protein phosphatase inhibitor activity	12	11	0.73224	MF	AD	1	-
GO:0042626	ATPase activity, coupled to transmembran...	77	64	0.73337	MF	AD	1	-
GO:0140110	transcription regulator activity	657	593	0.73512	MF	AD	1	-
GO:0046873	metal ion transmembrane transporter acti...	216	196	0.74217	MF	AD	1	-
GO:0019887	protein kinase regulator activity	102	93	0.74624	MF	AD	1	-
GO:0005198	structural molecule activity	430	389	0.74842	MF	AD	1	-
GO:0044325	ion channel binding	48	44	0.74945	MF	AD	1	-
GO:0016684	oxidoreductase activity, acting on perox...	25	23	0.74947	MF	AD	1	-
GO:0016896	exoribonuclease activity, producing 5'-p...	25	23	0.74947	MF	AD	1	-
GO:0016877	ligase activity, forming carbon-sulfur b...	25	23	0.74947	MF	AD	1	-
GO:0032266	phosphatidylinositol-3-phosphate binding	25	23	0.74947	MF	AD	1	-
GO:0140101	catalytic activity, acting on a tRNA	92	84	0.75341	MF	AD	1	-
GO:0050840	extracellular matrix binding	37	34	0.75485	MF	AD	1	-
GO:0072341	modified amino acid binding	37	34	0.75485	MF	AD	1	-
GO:0008083	growth factor activity	37	34	0.75485	MF	AD	1	-
GO:0003676	nucleic acid binding	2038	1834	0.75621	MF	AD	1	-
GO:0008353	RNA polymerase II CTD heptapeptide repea...	13	12	0.7601	MF	AD	1	-
GO:0019789	SUMO transferase activity	13	12	0.7601	MF	AD	1	-
GO:0017091	AU-rich element binding	13	12	0.7601	MF	AD	1	-
GO:0016894	endonuclease activity, active with eithe...	13	12	0.7601	MF	AD	1	-
GO:0016864	intramolecular oxidoreductase activity, ...	13	12	0.7601	MF	AD	1	-
GO:0034040	lipid-transporting ATPase activity	13	12	0.7601	MF	AD	1	-
GO:0051184	cofactor transmembrane transporter activ...	13	12	0.7601	MF	AD	1	-
GO:0034235	GPI anchor binding	13	12	0.7601	MF	AD	1	-
GO:0005041	low-density lipoprotein particle recepto...	13	12	0.7601	MF	AD	1	-
GO:0003756	protein disulfide isomerase activity	13	12	0.7601	MF	AD	1	-
GO:0016705	oxidoreductase activity, acting on paire...	82	75	0.76208	MF	AD	1	-
GO:0042054	histone methyltransferase activity	49	45	0.76394	MF	AD	1	-
GO:0060589	nucleoside-triphosphatase regulator acti...	157	143	0.76684	MF	AD	1	-
GO:0016787	hydrolase activity	1457	1308	0.76764	MF	AD	1	-
GO:0015485	cholesterol binding	26	24	0.76888	MF	AD	1	-
GO:0008536	Ran GTPase binding	26	24	0.76888	MF	AD	1	-
GO:0004532	exoribonuclease activity	26	24	0.76888	MF	AD	1	-
GO:0050661	NADP binding	26	24	0.76888	MF	AD	1	-
GO:0009055	electron transfer activity	79	63	0.77018	MF	AD	1	-
GO:0070063	RNA polymerase binding	38	35	0.77092	MF	AD	1	-
GO:0008188	neuropeptide receptor activity	38	35	0.77092	MF	AD	1	-
GO:0005506	iron ion binding	83	76	0.77306	MF	AD	1	-
GO:0004888	transmembrane signaling receptor activit...	320	256	0.77334	MF	AD	1	-
GO:0005178	integrin binding	50	46	0.77777	MF	AD	1	-
GO:0016746	transferase activity, transferring acyl ...	180	164	0.78241	MF	AD	1	-
GO:0004298	threonine-type endopeptidase activity	14	13	0.78507	MF	AD	1	-
GO:0070003	threonine-type peptidase activity	14	13	0.78507	MF	AD	1	-
GO:0061980	regulatory RNA binding	14	13	0.78507	MF	AD	1	-
GO:0030145	manganese ion binding	39	36	0.78613	MF	AD	1	-
GO:0004197	cysteine-type endopeptidase activity	39	36	0.78613	MF	AD	1	-
GO:0042578	phosphoric ester hydrolase activity	191	174	0.78614	MF	AD	1	-
GO:0042562	hormone binding	62	57	0.78616	MF	AD	1	-
GO:0001046	core promoter sequence-specific DNA bind...	62	57	0.78616	MF	AD	1	-
GO:0034061	DNA polymerase activity	27	25	0.78697	MF	AD	1	-
GO:0043531	ADP binding	27	25	0.78697	MF	AD	1	-
GO:0070851	growth factor receptor binding	51	47	0.79095	MF	AD	1	-
GO:0022843	voltage-gated cation channel activity	51	47	0.79095	MF	AD	1	-
GO:0008134	transcription factor binding	368	334	0.79475	MF	AD	1	-
GO:0030246	carbohydrate binding	118	108	0.7963	MF	AD	1	-
GO:0047485	protein N-terminus binding	63	58	0.79782	MF	AD	1	-
GO:0034212	peptide N-acetyltransferase activity	63	58	0.79782	MF	AD	1	-
GO:0030170	pyridoxal phosphate binding	40	37	0.80049	MF	AD	1	-
GO:0070279	vitamin B6 binding	40	37	0.80049	MF	AD	1	-
GO:0070405	ammonium ion binding	40	37	0.80049	MF	AD	1	-
GO:0044212	transcription regulatory region DNA bind...	390	354	0.80242	MF	AD	1	-
GO:0070491	repressing transcription factor binding	52	48	0.8035	MF	AD	1	-
GO:0004867	serine-type endopeptidase inhibitor acti...	28	26	0.8038	MF	AD	1	-
GO:0017127	cholesterol transporter activity	15	14	0.80745	MF	AD	1	-
GO:0034185	apolipoprotein binding	15	14	0.80745	MF	AD	1	-
GO:0034593	phosphatidylinositol bisphosphate phosph...	15	14	0.80745	MF	AD	1	-
GO:0035173	histone kinase activity	15	14	0.80745	MF	AD	1	-
GO:0001871	pattern binding	15	14	0.80745	MF	AD	1	-
GO:0030247	polysaccharide binding	15	14	0.80745	MF	AD	1	-
GO:0080025	phosphatidylinositol-3,5-bisphosphate bi...	15	14	0.80745	MF	AD	1	-
GO:0017048	Rho GTPase binding	64	59	0.80898	MF	AD	1	-
GO:0001067	regulatory region nucleic acid binding	392	356	0.81186	MF	AD	1	-
GO:0016651	oxidoreductase activity, acting on NAD(P...	66	54	0.81604	MF	AD	1	-
GO:0016763	transferase activity, transferring pento...	29	27	0.81944	MF	AD	1	-
GO:0019207	kinase regulator activity	110	101	0.82054	MF	AD	1	-
GO:0140098	catalytic activity, acting on RNA	281	256	0.82463	MF	AD	1	-
GO:0004540	ribonuclease activity	77	71	0.82513	MF	AD	1	-
GO:0015075	ion transmembrane transporter activity	469	415	0.82647	MF	AD	1	-
GO:0004004	ATP-dependent RNA helicase activity	54	50	0.82676	MF	AD	1	-
GO:0004536	deoxyribonuclease activity	42	39	0.82679	MF	AD	1	-
GO:0017147	Wnt-protein binding	16	15	0.8275	MF	AD	1	-
GO:0016922	nuclear receptor binding	16	15	0.8275	MF	AD	1	-
GO:0004383	guanylate cyclase activity	16	15	0.8275	MF	AD	1	-
GO:0003823	antigen binding	16	15	0.8275	MF	AD	1	-
GO:0070566	adenylyltransferase activity	16	15	0.8275	MF	AD	1	-
GO:0005125	cytokine activity	16	15	0.8275	MF	AD	1	-
GO:0032813	tumor necrosis factor receptor superfami...	16	15	0.8275	MF	AD	1	-
GO:0050681	androgen receptor binding	16	15	0.8275	MF	AD	1	-
GO:0005544	calcium-dependent phospholipid binding	16	15	0.8275	MF	AD	1	-
GO:0005249	voltage-gated potassium channel activity	30	28	0.83395	MF	AD	1	-
GO:0038024	cargo receptor activity	55	51	0.8375	MF	AD	1	-
GO:0003724	RNA helicase activity	55	51	0.8375	MF	AD	1	-
GO:0015108	chloride transmembrane transporter activ...	43	40	0.83879	MF	AD	1	-
GO:0019904	protein domain specific binding	336	306	0.83882	MF	AD	1	-
GO:0008170	N-methyltransferase activity	67	62	0.83952	MF	AD	1	-
GO:0015081	sodium ion transmembrane transporter act...	90	83	0.83961	MF	AD	1	-
GO:0019842	vitamin binding	79	73	0.84319	MF	AD	1	-
GO:0001540	amyloid-beta binding	17	16	0.84546	MF	AD	1	-
GO:0001530	lipopolysaccharide binding	17	16	0.84546	MF	AD	1	-
GO:0051721	protein phosphatase 2A binding	17	16	0.84546	MF	AD	1	-
GO:0016878	acid-thiol ligase activity	17	16	0.84546	MF	AD	1	-
GO:0043425	bHLH transcription factor binding	17	16	0.84546	MF	AD	1	-
GO:0008146	sulfotransferase activity	17	16	0.84546	MF	AD	1	-
GO:0015301	anion:anion antiporter activity	17	16	0.84546	MF	AD	1	-
GO:0004520	endodeoxyribonuclease activity	31	29	0.8474	MF	AD	1	-
GO:0008276	protein methyltransferase activity	68	63	0.84877	MF	AD	1	-
GO:0004857	enzyme inhibitor activity	147	135	0.84951	MF	AD	1	-
GO:0004722	protein serine/threonine phosphatase act...	44	41	0.85007	MF	AD	1	-
GO:0008173	RNA methyltransferase activity	44	41	0.85007	MF	AD	1	-
GO:0008289	lipid binding	318	290	0.85151	MF	AD	1	-
GO:0050839	cell adhesion molecule binding	266	243	0.85423	MF	AD	1	-
GO:0031406	carboxylic acid binding	92	85	0.85548	MF	AD	1	-
GO:0061630	ubiquitin protein ligase activity	137	126	0.85588	MF	AD	1	-
GO:0031625	ubiquitin protein ligase binding	181	166	0.85717	MF	AD	1	-
GO:0017022	myosin binding	69	64	0.85757	MF	AD	1	-
GO:0022857	transmembrane transporter activity	580	511	0.85829	MF	AD	1	-
GO:0030331	estrogen receptor binding	32	30	0.85985	MF	AD	1	-
GO:0008528	G protein-coupled peptide receptor activ...	45	42	0.86065	MF	AD	1	-
GO:0003684	damaged DNA binding	45	42	0.86065	MF	AD	1	-
GO:0015459	potassium channel regulator activity	18	17	0.86155	MF	AD	1	-
GO:0070888	E-box binding	18	17	0.86155	MF	AD	1	-
GO:0052866	phosphatidylinositol phosphate phosphata...	18	17	0.86155	MF	AD	1	-
GO:0051861	glycolipid binding	18	17	0.86155	MF	AD	1	-
GO:0004715	non-membrane spanning protein tyrosine k...	18	17	0.86155	MF	AD	1	-
GO:0005520	insulin-like growth factor binding	18	17	0.86155	MF	AD	1	-
GO:0000987	proximal promoter sequence-specific DNA ...	161	148	0.86733	MF	AD	1	-
GO:0061659	ubiquitin-like protein ligase activity	139	128	0.86808	MF	AD	1	-
GO:0043177	organic acid binding	94	87	0.87005	MF	AD	1	-
GO:0004843	thiol-dependent ubiquitin-specific prote...	46	43	0.87057	MF	AD	1	-
GO:0004860	protein kinase inhibitor activity	46	43	0.87057	MF	AD	1	-
GO:0032934	sterol binding	33	31	0.87137	MF	AD	1	-
GO:0005089	Rho guanyl-nucleotide exchange factor ac...	33	31	0.87137	MF	AD	1	-
GO:0044389	ubiquitin-like protein ligase binding	184	169	0.87299	MF	AD	1	-
GO:0008047	enzyme activator activity	217	199	0.87488	MF	AD	1	-
GO:0008329	signaling pattern recognition receptor a...	19	18	0.87597	MF	AD	1	-
GO:0099528	G protein-coupled neurotransmitter recep...	19	18	0.87597	MF	AD	1	-
GO:0004693	cyclin-dependent protein serine/threonin...	19	18	0.87597	MF	AD	1	-
GO:0010485	H4 histone acetyltransferase activity	19	18	0.87597	MF	AD	1	-
GO:0046934	phosphatidylinositol-4,5-bisphosphate 3-...	19	18	0.87597	MF	AD	1	-
GO:0038187	pattern recognition receptor activity	19	18	0.87597	MF	AD	1	-
GO:0004386	helicase activity	118	109	0.87699	MF	AD	1	-
GO:0043565	sequence-specific DNA binding	471	429	0.87824	MF	AD	1	-
GO:0008017	microtubule binding	152	140	0.87853	MF	AD	1	-
GO:0001653	peptide receptor activity	47	44	0.87986	MF	AD	1	-
GO:0019210	kinase inhibitor activity	47	44	0.87986	MF	AD	1	-
GO:0016874	ligase activity	130	120	0.88086	MF	AD	1	-
GO:0051540	metal cluster binding	60	56	0.88317	MF	AD	1	-
GO:0051536	iron-sulfur cluster binding	60	56	0.88317	MF	AD	1	-
GO:0000978	RNA polymerase II proximal promoter sequ...	154	142	0.8888	MF	AD	1	-
GO:0097472	cyclin-dependent protein kinase activity	20	19	0.88889	MF	AD	1	-
GO:0090482	vitamin transmembrane transporter activi...	20	19	0.88889	MF	AD	1	-
GO:0052813	phosphatidylinositol bisphosphate kinase...	20	19	0.88889	MF	AD	1	-
GO:0030228	lipoprotein particle receptor activity	20	19	0.88889	MF	AD	1	-
GO:0046332	SMAD binding	35	33	0.89183	MF	AD	1	-
GO:0043621	protein self-association	35	33	0.89183	MF	AD	1	-
GO:0005254	chloride channel activity	35	33	0.89183	MF	AD	1	-
GO:0140097	catalytic activity, acting on DNA	144	133	0.89499	MF	AD	1	-
GO:0004713	protein tyrosine kinase activity	74	69	0.89538	MF	AD	1	-
GO:0042165	neurotransmitter binding	49	46	0.89668	MF	AD	1	-
GO:0004521	endoribonuclease activity	49	46	0.89668	MF	AD	1	-
GO:0003712	transcription coregulator activity	255	234	0.89775	MF	AD	1	-
GO:0015298	solute:cation antiporter activity	21	20	0.90047	MF	AD	1	-
GO:0060590	ATPase regulator activity	21	20	0.90047	MF	AD	1	-
GO:0015491	cation:cation antiporter activity	21	20	0.90047	MF	AD	1	-
GO:0043138	3'-5' DNA helicase activity	21	20	0.90047	MF	AD	1	-
GO:0051539	4 iron, 4 sulfur cluster binding	36	34	0.90088	MF	AD	1	-
GO:0016597	amino acid binding	50	47	0.90427	MF	AD	1	-
GO:0003727	single-stranded RNA binding	50	47	0.90427	MF	AD	1	-
GO:0004519	endonuclease activity	88	82	0.9066	MF	AD	1	-
GO:0008757	S-adenosylmethionine-dependent methyltra...	112	104	0.90756	MF	AD	1	-
GO:1990837	sequence-specific double-stranded DNA bi...	344	315	0.90778	MF	AD	1	-
GO:0099516	ion antiporter activity	37	35	0.90923	MF	AD	1	-
GO:0000979	RNA polymerase II core promoter sequence...	37	35	0.90923	MF	AD	1	-
GO:0016818	hydrolase activity, acting on acid anhyd...	558	503	0.90958	MF	AD	1	-
GO:0008227	G protein-coupled amine receptor activit...	22	21	0.91084	MF	AD	1	-
GO:0008094	DNA-dependent ATPase activity	64	60	0.91124	MF	AD	1	-
GO:0002020	protease binding	51	48	0.91136	MF	AD	1	-
GO:0016817	hydrolase activity, acting on acid anhyd...	559	504	0.91199	MF	AD	1	-
GO:0004812	aminoacyl-tRNA ligase activity	38	36	0.91691	MF	AD	1	-
GO:0016627	oxidoreductase activity, acting on the C...	38	36	0.91691	MF	AD	1	-
GO:0016875	ligase activity, forming carbon-oxygen b...	38	36	0.91691	MF	AD	1	-
GO:0001012	RNA polymerase II regulatory region DNA ...	272	250	0.91827	MF	AD	1	-
GO:0004842	ubiquitin-protein transferase activity	273	251	0.92125	MF	AD	1	-
GO:0008080	N-acetyltransferase activity	79	74	0.92419	MF	AD	1	-
GO:0022890	inorganic cation transmembrane transport...	314	277	0.92568	MF	AD	1	-
GO:0003713	transcription coactivator activity	163	151	0.92662	MF	AD	1	-
GO:0030971	receptor tyrosine kinase binding	24	23	0.92845	MF	AD	1	-
GO:0016891	endoribonuclease activity, producing 5'-...	24	23	0.92845	MF	AD	1	-
GO:0055056	D-glucose transmembrane transporter acti...	24	23	0.92845	MF	AD	1	-
GO:0005355	glucose transmembrane transporter activi...	24	23	0.92845	MF	AD	1	-
GO:0030515	snoRNA binding	24	23	0.92845	MF	AD	1	-
GO:0015248	sterol transporter activity	24	23	0.92845	MF	AD	1	-
GO:0035004	phosphatidylinositol 3-kinase activity	24	23	0.92845	MF	AD	1	-
GO:0016462	pyrophosphatase activity	556	502	0.92867	MF	AD	1	-
GO:0008022	protein C-terminus binding	93	87	0.93119	MF	AD	1	-
GO:0051427	hormone receptor binding	93	87	0.93119	MF	AD	1	-
GO:0008168	methyltransferase activity	153	142	0.932	MF	AD	1	-
GO:0019787	ubiquitin-like protein transferase activ...	288	265	0.93231	MF	AD	1	-
GO:0042826	histone deacetylase binding	68	64	0.93315	MF	AD	1	-
GO:0017137	Rab GTPase binding	130	121	0.93376	MF	AD	1	-
GO:0043236	laminin binding	25	24	0.93591	MF	AD	1	-
GO:1901618	organic hydroxy compound transmembrane t...	25	24	0.93591	MF	AD	1	-
GO:0015149	hexose transmembrane transporter activit...	25	24	0.93591	MF	AD	1	-
GO:0000993	RNA polymerase II complex binding	25	24	0.93591	MF	AD	1	-
GO:1902936	phosphatidylinositol bisphosphate bindin...	41	39	0.93645	MF	AD	1	-
GO:0019905	syntaxin binding	41	39	0.93645	MF	AD	1	-
GO:0016410	N-acyltransferase activity	82	77	0.93788	MF	AD	1	-
GO:0033218	amide binding	155	144	0.93851	MF	AD	1	-
GO:0000977	RNA polymerase II regulatory region sequ...	269	248	0.93985	MF	AD	1	-
GO:0036459	thiol-dependent ubiquitinyl hydrolase ac...	56	53	0.94012	MF	AD	1	-
GO:0101005	ubiquitinyl hydrolase activity	56	53	0.94012	MF	AD	1	-
GO:0016829	lyase activity	120	112	0.94072	MF	AD	1	-
GO:0016758	transferase activity, transferring hexos...	108	101	0.94146	MF	AD	1	-
GO:0005543	phospholipid binding	191	177	0.9421	MF	AD	1	-
GO:0031491	nucleosome binding	26	25	0.94259	MF	AD	1	-
GO:0017046	peptide hormone binding	26	25	0.94259	MF	AD	1	-
GO:0015145	monosaccharide transmembrane transporter...	26	25	0.94259	MF	AD	1	-
GO:0008157	protein phosphatase 1 binding	26	25	0.94259	MF	AD	1	-
GO:0008026	ATP-dependent helicase activity	84	79	0.94573	MF	AD	1	-
GO:0070035	purine NTP-dependent helicase activity	84	79	0.94573	MF	AD	1	-
GO:0000976	transcription regulatory region sequence...	316	291	0.94604	MF	AD	1	-
GO:0051015	actin filament binding	71	67	0.94623	MF	AD	1	-
GO:0048029	monosaccharide binding	43	41	0.94697	MF	AD	1	-
GO:0017111	nucleoside-triphosphatase activity	534	483	0.947	MF	AD	1	-
GO:1990782	protein tyrosine kinase binding	27	26	0.94858	MF	AD	1	-
GO:0097110	scaffold protein binding	27	26	0.94858	MF	AD	1	-
GO:0005546	phosphatidylinositol-4,5-bisphosphate bi...	27	26	0.94858	MF	AD	1	-
GO:0016741	transferase activity, transferring one-c...	159	148	0.94992	MF	AD	1	-
GO:0005215	transporter activity	717	639	0.9515	MF	AD	1	-
GO:0016860	intramolecular oxidoreductase activity	28	27	0.95394	MF	AD	1	-
GO:0051119	sugar transmembrane transporter activity	28	27	0.95394	MF	AD	1	-
GO:0005112	Notch binding	28	27	0.95394	MF	AD	1	-
GO:0004712	protein serine/threonine/tyrosine kinase...	28	27	0.95394	MF	AD	1	-
GO:0005048	signal sequence binding	28	27	0.95394	MF	AD	1	-
GO:0043175	RNA polymerase core enzyme binding	28	27	0.95394	MF	AD	1	-
GO:0015631	tubulin binding	196	182	0.95432	MF	AD	1	-
GO:0035257	nuclear hormone receptor binding	87	82	0.95583	MF	AD	1	-
GO:0005088	Ras guanyl-nucleotide exchange factor ac...	100	94	0.95597	MF	AD	1	-
GO:0005085	guanyl-nucleotide exchange factor activi...	126	118	0.95823	MF	AD	1	-
GO:1901505	carbohydrate derivative transmembrane tr...	29	28	0.95874	MF	AD	1	-
GO:0004003	ATP-dependent DNA helicase activity	29	28	0.95874	MF	AD	1	-
GO:0016893	endonuclease activity, active with eithe...	30	29	0.96305	MF	AD	1	-
GO:0035591	signaling adaptor activity	30	29	0.96305	MF	AD	1	-
GO:0015297	antiporter activity	47	45	0.96323	MF	AD	1	-
GO:0019783	ubiquitin-like protein-specific protease...	63	60	0.96609	MF	AD	1	-
GO:0005200	structural constituent of cytoskeleton	63	60	0.96609	MF	AD	1	-
GO:0042802	identical protein binding	801	732	0.96645	MF	AD	1	-
GO:0035258	steroid hormone receptor binding	48	46	0.96648	MF	AD	1	-
GO:0008092	cytoskeletal protein binding	493	453	0.9665	MF	AD	1	-
GO:0008234	cysteine-type peptidase activity	91	86	0.96664	MF	AD	1	-
GO:0035091	phosphatidylinositol binding	131	123	0.96912	MF	AD	1	-
GO:0003690	double-stranded DNA binding	386	356	0.96919	MF	AD	1	-
GO:0030276	clathrin binding	32	31	0.97035	MF	AD	1	-
GO:0051219	phosphoprotein binding	32	31	0.97035	MF	AD	1	-
GO:0016782	transferase activity, transferring sulfu...	32	31	0.97035	MF	AD	1	-
GO:0003678	DNA helicase activity	51	49	0.97465	MF	AD	1	-
GO:0042803	protein homodimerization activity	502	462	0.97541	MF	AD	1	-
GO:0017016	Ras GTPase binding	269	246	0.97574	MF	AD	1	-
GO:0016757	transferase activity, transferring glyco...	135	127	0.97589	MF	AD	1	-
GO:0030234	enzyme regulator activity	438	404	0.97701	MF	AD	1	-
GO:0008135	translation factor activity, RNA binding	70	67	0.98116	MF	AD	1	-
GO:0042277	peptide binding	126	119	0.98134	MF	AD	1	-
GO:0003723	RNA binding	1054	963	0.98211	MF	AD	1	-
GO:0019903	protein phosphatase binding	72	69	0.98413	MF	AD	1	-
GO:0031267	small GTPase binding	278	255	0.98426	MF	AD	1	-
GO:0015370	solute:sodium symporter activity	38	37	0.9847	MF	AD	1	-
GO:0008081	phosphoric diester hydrolase activity	38	37	0.9847	MF	AD	1	-
GO:0043167	ion binding	2992	2709	0.98474	MF	AD	1	-
GO:0008565	protein transporter activity	73	64	0.98508	MF	AD	1	-
GO:1901981	phosphatidylinositol phosphate binding	73	70	0.98543	MF	AD	1	-
GO:0008324	cation transmembrane transporter activit...	352	315	0.98552	MF	AD	1	-
GO:0003730	mRNA 3'-UTR binding	39	38	0.9863	MF	AD	1	-
GO:0000149	SNARE binding	59	57	0.98811	MF	AD	1	-
GO:0008509	anion transmembrane transporter activity	198	186	0.98862	MF	AD	1	-
GO:0032947	protein-containing complex scaffold acti...	41	40	0.98901	MF	AD	1	-
GO:0003697	single-stranded DNA binding	60	58	0.9892	MF	AD	1	-
GO:0015144	carbohydrate transmembrane transporter a...	42	41	0.99016	MF	AD	1	-
GO:1901363	heterocyclic compound binding	3067	2779	0.99099	MF	AD	1	-
GO:0005518	collagen binding	44	43	0.99211	MF	AD	1	-
GO:0046983	protein dimerization activity	734	676	0.99298	MF	AD	1	-
GO:0051020	GTPase binding	319	294	0.9933	MF	AD	1	-
GO:0097159	organic cyclic compound binding	3101	2811	0.99337	MF	AD	1	-
GO:0098772	molecular function regulator	661	605	0.99407	MF	AD	1	-
GO:0003743	translation initiation factor activity	47	46	0.99433	MF	AD	1	-
GO:0019902	phosphatase binding	86	83	0.99536	MF	AD	1	-
GO:0008144	drug binding	1067	980	0.9965	MF	AD	1	-
GO:0016853	isomerase activity	90	87	0.99676	MF	AD	1	-
GO:0004674	protein serine/threonine kinase activity	206	195	0.99686	MF	AD	1	-
GO:0019900	kinase binding	323	303	0.99733	MF	AD	1	-
GO:0044877	protein-containing complex binding	390	365	0.99807	MF	AD	1	-
GO:0005126	cytokine receptor binding	57	56	0.99812	MF	AD	1	-
GO:0015293	symporter activity	114	110	0.99833	MF	AD	1	-
GO:0016772	transferase activity, transferring phosp...	515	480	0.99859	MF	AD	1	-
GO:0005342	organic acid transmembrane transporter a...	118	114	0.99882	MF	AD	1	-
GO:0046943	carboxylic acid transmembrane transporte...	118	114	0.99882	MF	AD	1	-
GO:0046982	protein heterodimerization activity	275	260	0.9989	MF	AD	1	-
GO:0060090	molecular adaptor activity	85	83	0.99907	MF	AD	1	-
GO:0000287	magnesium ion binding	105	102	0.99919	MF	AD	1	-
GO:0019899	enzyme binding	1130	1038	0.99928	MF	AD	1	-
GO:0015171	amino acid transmembrane transporter act...	66	65	0.99931	MF	AD	1	-
GO:0005524	ATP binding	852	789	0.99935	MF	AD	1	-
GO:0140030	modification-dependent protein binding	67	66	0.99938	MF	AD	1	-
GO:0032559	adenyl ribonucleotide binding	885	820	0.99958	MF	AD	1	-
GO:0019901	protein kinase binding	278	264	0.99961	MF	AD	1	-
GO:0022804	active transmembrane transporter activit...	254	229	0.99963	MF	AD	1	-
GO:0030554	adenyl nucleotide binding	890	825	0.99966	MF	AD	1	-
GO:0140096	catalytic activity, acting on a protein	1196	1104	0.99975	MF	AD	1	-
GO:0008514	organic anion transmembrane transporter ...	153	148	0.99977	MF	AD	1	-
GO:0015294	solute:cation symporter activity	76	75	0.99977	MF	AD	1	-
GO:0015291	secondary active transmembrane transport...	154	149	0.99978	MF	AD	1	-
GO:0030674	protein binding, bridging	77	76	0.99979	MF	AD	1	-
GO:0016301	kinase activity	407	384	0.99981	MF	AD	1	-
GO:0005525	GTP binding	190	183	0.99985	MF	AD	1	-
GO:0001883	purine nucleoside binding	191	184	0.99986	MF	AD	1	-
GO:0032550	purine ribonucleoside binding	191	184	0.99986	MF	AD	1	-
GO:0004672	protein kinase activity	293	279	0.99986	MF	AD	1	-
GO:0005102	signaling receptor binding	559	519	0.99987	MF	AD	1	-
GO:0003924	GTPase activity	145	141	0.9999	MF	AD	1	-
GO:0003824	catalytic activity	3394	3078	0.9999	MF	AD	1	-
GO:0032549	ribonucleoside binding	196	189	0.99991	MF	AD	1	-
GO:0019001	guanyl nucleotide binding	197	190	0.99991	MF	AD	1	-
GO:0032561	guanyl ribonucleotide binding	197	190	0.99991	MF	AD	1	-
GO:0001882	nucleoside binding	200	193	0.99993	MF	AD	1	-
GO:0097367	carbohydrate derivative binding	1255	1162	0.99996	MF	AD	1	-
GO:0043168	anion binding	1497	1382	0.99997	MF	AD	1	-
GO:0003729	mRNA binding	195	189	0.99997	MF	AD	1	-
GO:0005488	binding	6812	6137	0.99998	MF	AD	1	-
GO:0016773	phosphotransferase activity, alcohol gro...	363	347	0.99999	MF	AD	1	-
GO:0016740	transferase activity	1347	1250	1	MF	AD	1	-
GO:0035639	purine ribonucleoside triphosphate bindi...	1019	951	1	MF	AD	1	-
GO:0032555	purine ribonucleotide binding	1051	981	1	MF	AD	1	-
GO:0032553	ribonucleotide binding	1063	992	1	MF	AD	1	-
GO:0036094	small molecule binding	1548	1434	1	MF	AD	1	-
GO:0017076	purine nucleotide binding	1057	987	1	MF	AD	1	-
GO:0000166	nucleotide binding	1350	1257	1	MF	AD	1	-
GO:1901265	nucleoside phosphate binding	1351	1258	1	MF	AD	1	-
GO:0005515	protein binding	5485	4998	1	MF	AD	1	-
GO:0022853	active ion transmembrane transporter act...	43	33	1	MF	AD	1	-
GO:0022884	macromolecule transmembrane transporter ...	20	13	1	MF	AD	1	-
GO:0016681	oxidoreductase activity, acting on diphe...	12	7	1	MF	AD	1	-
GO:0016675	oxidoreductase activity, acting on a hem...	18	11	1	MF	AD	1	-
GO:0016676	oxidoreductase activity, acting on a hem...	17	10	1	MF	AD	1	-
GO:0016679	oxidoreductase activity, acting on diphe...	14	9	1	MF	AD	1	-
GO:0008320	protein transmembrane transporter activi...	19	12	1	MF	AD	1	-
GO:0042887	amide transmembrane transporter activity	26	19	1	MF	AD	1	-
GO:1904680	peptide transmembrane transporter activi...	20	13	1	MF	AD	1	-
GO:0015002	heme-copper terminal oxidase activity	17	10	1	MF	AD	1	-
GO:0042625	ATPase coupled ion transmembrane transpo...	43	33	1	MF	AD	1	-
GO:0003674	molecular_function	7987	7157	1	MF	AD	1	-
GO:0000099	sulfur amino acid transmembrane transpor...	12	12	1	MF	AD	1	-
GO:0000217	DNA secondary structure binding	16	16	1	MF	AD	1	-
GO:0000339	RNA cap binding	15	15	1	MF	AD	1	-
GO:0000340	RNA 7-methylguanosine cap binding	10	10	1	MF	AD	1	-
GO:0000400	four-way junction DNA binding	12	12	1	MF	AD	1	-
GO:0001103	RNA polymerase II repressing transcripti...	19	19	1	MF	AD	1	-
GO:0001671	ATPase activator activity	15	15	1	MF	AD	1	-
GO:0003755	peptidyl-prolyl cis-trans isomerase acti...	24	24	1	MF	AD	1	-
GO:0003995	acyl-CoA dehydrogenase activity	10	10	1	MF	AD	1	-
GO:0004112	cyclic-nucleotide phosphodiesterase acti...	10	10	1	MF	AD	1	-
GO:0004114	3',5'-cyclic-nucleotide phosphodiesteras...	10	10	1	MF	AD	1	-
GO:0004407	histone deacetylase activity	22	22	1	MF	AD	1	-
GO:0004535	poly(A)-specific ribonuclease activity	10	10	1	MF	AD	1	-
GO:0004549	tRNA-specific ribonuclease activity	12	12	1	MF	AD	1	-
GO:0004683	calmodulin-dependent protein kinase acti...	11	11	1	MF	AD	1	-
GO:0004714	transmembrane receptor protein tyrosine ...	28	28	1	MF	AD	1	-
GO:0005070	SH3/SH2 adaptor activity	22	22	1	MF	AD	1	-
GO:0005158	insulin receptor binding	15	15	1	MF	AD	1	-
GO:0005160	transforming growth factor beta receptor...	13	13	1	MF	AD	1	-
GO:0005164	tumor necrosis factor receptor binding	10	10	1	MF	AD	1	-
GO:0005283	amino acid:sodium symporter activity	16	16	1	MF	AD	1	-
GO:0005310	dicarboxylic acid transmembrane transpor...	31	31	1	MF	AD	1	-
GO:0005313	L-glutamate transmembrane transporter ac...	14	14	1	MF	AD	1	-
GO:0005326	neurotransmitter transporter activity	46	46	1	MF	AD	1	-
GO:0005328	neurotransmitter:sodium symporter activi...	21	21	1	MF	AD	1	-
GO:0005343	organic acid:sodium symporter activity	24	24	1	MF	AD	1	-
GO:0005351	carbohydrate:proton symporter activity	29	29	1	MF	AD	1	-
GO:0005402	carbohydrate:cation symporter activity	30	30	1	MF	AD	1	-
GO:0005416	amino acid:cation symporter activity	21	21	1	MF	AD	1	-
GO:0005484	SNAP receptor activity	22	22	1	MF	AD	1	-
GO:0005536	glucose binding	13	13	1	MF	AD	1	-
GO:0005545	1-phosphatidylinositol binding	12	12	1	MF	AD	1	-
GO:0005547	phosphatidylinositol-3,4,5-trisphosphate...	14	14	1	MF	AD	1	-
GO:0008093	cytoskeletal adaptor activity	10	10	1	MF	AD	1	-
GO:0008139	nuclear localization sequence binding	14	14	1	MF	AD	1	-
GO:0008187	poly-pyrimidine tract binding	17	17	1	MF	AD	1	-
GO:0008194	UDP-glycosyltransferase activity	68	68	1	MF	AD	1	-
GO:0008198	ferrous iron binding	13	13	1	MF	AD	1	-
GO:0008200	ion channel inhibitor activity	16	16	1	MF	AD	1	-
GO:0008239	dipeptidyl-peptidase activity	10	10	1	MF	AD	1	-
GO:0008266	poly(U) RNA binding	14	14	1	MF	AD	1	-
GO:0008375	acetylglucosaminyltransferase activity	29	29	1	MF	AD	1	-
GO:0008376	acetylgalactosaminyltransferase activity	12	12	1	MF	AD	1	-
GO:0008378	galactosyltransferase activity	18	18	1	MF	AD	1	-
GO:0008519	ammonium transmembrane transporter activ...	25	25	1	MF	AD	1	-
GO:0008649	rRNA methyltransferase activity	14	14	1	MF	AD	1	-
GO:0009982	pseudouridine synthase activity	10	10	1	MF	AD	1	-
GO:0015020	glucuronosyltransferase activity	18	18	1	MF	AD	1	-
GO:0015101	organic cation transmembrane transporter...	25	25	1	MF	AD	1	-
GO:0015106	bicarbonate transmembrane transporter ac...	10	10	1	MF	AD	1	-
GO:0015116	sulfate transmembrane transporter activi...	10	10	1	MF	AD	1	-
GO:0015136	sialic acid transmembrane transporter ac...	10	10	1	MF	AD	1	-
GO:0015172	acidic amino acid transmembrane transpor...	14	14	1	MF	AD	1	-
GO:0015173	aromatic amino acid transmembrane transp...	10	10	1	MF	AD	1	-
GO:0015174	basic amino acid transmembrane transport...	10	10	1	MF	AD	1	-
GO:0015175	neutral amino acid transmembrane transpo...	27	27	1	MF	AD	1	-
GO:0015179	L-amino acid transmembrane transporter a...	49	49	1	MF	AD	1	-
GO:0015187	glycine transmembrane transporter activi...	11	11	1	MF	AD	1	-
GO:0015193	L-proline transmembrane transporter acti...	12	12	1	MF	AD	1	-
GO:0015238	drug transmembrane transporter activity	69	69	1	MF	AD	1	-
GO:0015295	solute:proton symporter activity	38	38	1	MF	AD	1	-
GO:0015538	sialic acid:proton symporter activity	10	10	1	MF	AD	1	-
GO:0015556	C4-dicarboxylate transmembrane transport...	13	13	1	MF	AD	1	-
GO:0015651	quaternary ammonium group transmembrane ...	13	13	1	MF	AD	1	-
GO:0015932	nucleobase-containing compound transmemb...	20	20	1	MF	AD	1	-
GO:0016229	steroid dehydrogenase activity	10	10	1	MF	AD	1	-
GO:0016248	channel inhibitor activity	16	16	1	MF	AD	1	-
GO:0016303	1-phosphatidylinositol-3-kinase activity	16	16	1	MF	AD	1	-
GO:0016405	CoA-ligase activity	13	13	1	MF	AD	1	-
GO:0016504	peptidase activator activity	20	20	1	MF	AD	1	-
GO:0016594	glycine binding	16	16	1	MF	AD	1	-
GO:0016628	oxidoreductase activity, acting on the C...	13	13	1	MF	AD	1	-
GO:0016706	oxidoreductase activity, acting on paire...	20	20	1	MF	AD	1	-
GO:0016830	carbon-carbon lyase activity	37	37	1	MF	AD	1	-
GO:0016831	carboxy-lyase activity	27	27	1	MF	AD	1	-
GO:0016859	cis-trans isomerase activity	26	26	1	MF	AD	1	-
GO:0016866	intramolecular transferase activity	16	16	1	MF	AD	1	-
GO:0017025	TBP-class protein binding	16	16	1	MF	AD	1	-
GO:0017056	structural constituent of nuclear pore	14	14	1	MF	AD	1	-
GO:0017080	sodium channel regulator activity	14	14	1	MF	AD	1	-
GO:0017112	Rab guanyl-nucleotide exchange factor ac...	29	29	1	MF	AD	1	-
GO:0019003	GDP binding	32	32	1	MF	AD	1	-
GO:0019199	transmembrane receptor protein kinase ac...	33	33	1	MF	AD	1	-
GO:0019200	carbohydrate kinase activity	12	12	1	MF	AD	1	-
GO:0019213	deacetylase activity	31	31	1	MF	AD	1	-
GO:0030159	receptor signaling complex scaffold acti...	14	14	1	MF	AD	1	-
GO:0030215	semaphorin receptor binding	10	10	1	MF	AD	1	-
GO:0030371	translation repressor activity	15	15	1	MF	AD	1	-
GO:0030507	spectrin binding	16	16	1	MF	AD	1	-
GO:0030544	Hsp70 protein binding	21	21	1	MF	AD	1	-
GO:0030551	cyclic nucleotide binding	22	22	1	MF	AD	1	-
GO:0030552	cAMP binding	17	17	1	MF	AD	1	-
GO:0030983	mismatched DNA binding	11	11	1	MF	AD	1	-
GO:0031369	translation initiation factor binding	23	23	1	MF	AD	1	-
GO:0031492	nucleosomal DNA binding	11	11	1	MF	AD	1	-
GO:0031593	polyubiquitin modification-dependent pro...	22	22	1	MF	AD	1	-
GO:0031690	adrenergic receptor binding	10	10	1	MF	AD	1	-
GO:0033558	protein deacetylase activity	22	22	1	MF	AD	1	-
GO:0034450	ubiquitin-ubiquitin ligase activity	11	11	1	MF	AD	1	-
GO:0035035	histone acetyltransferase binding	15	15	1	MF	AD	1	-
GO:0035064	methylated histone binding	38	38	1	MF	AD	1	-
GO:0035198	miRNA binding	11	11	1	MF	AD	1	-
GO:0035250	UDP-galactosyltransferase activity	16	16	1	MF	AD	1	-
GO:0036002	pre-mRNA binding	21	21	1	MF	AD	1	-
GO:0042043	neurexin family protein binding	10	10	1	MF	AD	1	-
GO:0042162	telomeric DNA binding	15	15	1	MF	AD	1	-
GO:0042169	SH2 domain binding	16	16	1	MF	AD	1	-
GO:0042809	vitamin D receptor binding	10	10	1	MF	AD	1	-
GO:0043014	alpha-tubulin binding	13	13	1	MF	AD	1	-
GO:0043015	gamma-tubulin binding	13	13	1	MF	AD	1	-
GO:0043560	insulin receptor substrate binding	11	11	1	MF	AD	1	-
GO:0045182	translation regulator activity	24	24	1	MF	AD	1	-
GO:0045309	protein phosphorylated amino acid bindin...	15	15	1	MF	AD	1	-
GO:0046527	glucosyltransferase activity	10	10	1	MF	AD	1	-
GO:0046875	ephrin receptor binding	11	11	1	MF	AD	1	-
GO:0048487	beta-tubulin binding	21	21	1	MF	AD	1	-
GO:0051018	protein kinase A binding	17	17	1	MF	AD	1	-
GO:0051019	mitogen-activated protein kinase binding	10	10	1	MF	AD	1	-
GO:0051879	Hsp90 protein binding	23	23	1	MF	AD	1	-
GO:0052742	phosphatidylinositol kinase activity	20	20	1	MF	AD	1	-
GO:0070064	proline-rich region binding	10	10	1	MF	AD	1	-
GO:0070300	phosphatidic acid binding	12	12	1	MF	AD	1	-
GO:0070325	lipoprotein particle receptor binding	10	10	1	MF	AD	1	-
GO:0070628	proteasome binding	12	12	1	MF	AD	1	-
GO:0070840	dynein complex binding	13	13	1	MF	AD	1	-
GO:0072349	modified amino acid transmembrane transp...	20	20	1	MF	AD	1	-
GO:0090079	translation regulator activity, nucleic ...	13	13	1	MF	AD	1	-
GO:0099095	ligand-gated anion channel activity	11	11	1	MF	AD	1	-
GO:0140034	methylation-dependent protein binding	38	38	1	MF	AD	1	-
GO:0140102	catalytic activity, acting on a rRNA	14	14	1	MF	AD	1	-
GO:0140103	catalytic activity, acting on a glycopro...	13	13	1	MF	AD	1	-
GO:1901682	sulfur compound transmembrane transporte...	27	27	1	MF	AD	1	-
GO:0006122	mitochondrial electron transport, ubiqui...	16	9	0.00072	BP	AD	1	-
GO:1902600	proton transmembrane transport	83	60	0.00092	BP	AD	1	-
GO:0042776	mitochondrial ATP synthesis coupled prot...	18	11	0.00165	BP	AD	1	-
GO:0046487	glyoxylate metabolic process	28	19	0.00176	BP	AD	1	-
GO:0061732	mitochondrial acetyl-CoA biosynthetic pr...	10	5	0.00213	BP	AD	1	-
GO:0009060	aerobic respiration	82	62	0.00488	BP	AD	1	-
GO:0046692	sperm competition	12	7	0.00558	BP	AD	1	-
GO:0006120	mitochondrial electron transport, NADH t...	39	29	0.00624	BP	AD	1	-
GO:0006123	mitochondrial electron transport, cytoch...	13	8	0.00829	BP	AD	1	-
GO:0000028	ribosomal small subunit assembly	13	8	0.00829	BP	AD	1	-
GO:0045116	protein neddylation	13	8	0.00829	BP	AD	1	-
GO:0006851	mitochondrial calcium ion transmembrane ...	13	8	0.00829	BP	AD	1	-
GO:0007630	jump response	13	8	0.00829	BP	AD	1	-
GO:0045494	photoreceptor cell maintenance	53	41	0.00834	BP	AD	1	-
GO:0003351	epithelial cilium movement	18	12	0.00851	BP	AD	1	-
GO:0006721	terpenoid metabolic process	73	58	0.00873	BP	AD	1	-
GO:0050906	detection of stimulus involved in sensor...	141	92	0.00948	BP	AD	1	-
GO:0006099	tricarboxylic acid cycle	48	37	0.01032	BP	AD	1	-
GO:0001895	retina homeostasis	67	50	0.01141	BP	AD	1	-
GO:0043902	positive regulation of multi-organism pr...	133	110	0.01233	BP	AD	1	-
GO:0016048	detection of temperature stimulus	37	28	0.01326	BP	AD	1	-
GO:0034754	cellular hormone metabolic process	105	86	0.01376	BP	AD	1	-
GO:0006101	citrate metabolic process	50	39	0.01403	BP	AD	1	-
GO:0042737	drug catabolic process	106	87	0.01515	BP	AD	1	-
GO:0044794	positive regulation by host of viral pro...	10	6	0.01569	BP	AD	1	-
GO:0043536	positive regulation of blood vessel endo...	10	6	0.01569	BP	AD	1	-
GO:0050951	sensory perception of temperature stimul...	39	30	0.01864	BP	AD	1	-
GO:0090662	ATP hydrolysis coupled transmembrane tra...	21	15	0.01888	BP	AD	1	-
GO:0072350	tricarboxylic acid metabolic process	53	42	0.02138	BP	AD	1	-
GO:0042730	fibrinolysis	16	11	0.02149	BP	AD	1	-
GO:0051917	regulation of fibrinolysis	16	11	0.02149	BP	AD	1	-
GO:0002541	activation of plasma proteins involved i...	11	7	0.02262	BP	AD	1	-
GO:0002542	Factor XII activation	11	7	0.02262	BP	AD	1	-
GO:0021860	pyramidal neuron development	11	7	0.02262	BP	AD	1	-
GO:0021859	pyramidal neuron differentiation	11	7	0.02262	BP	AD	1	-
GO:0034308	primary alcohol metabolic process	41	32	0.02546	BP	AD	1	-
GO:0031987	locomotion involved in locomotory behavi...	41	32	0.02546	BP	AD	1	-
GO:0009581	detection of external stimulus	158	133	0.02663	BP	AD	1	-
GO:0007215	glutamate receptor signaling pathway	48	38	0.02688	BP	AD	1	-
GO:0042135	neurotransmitter catabolic process	35	27	0.02734	BP	AD	1	-
GO:0050961	detection of temperature stimulus involv...	35	27	0.02734	BP	AD	1	-
GO:0050965	detection of temperature stimulus involv...	35	27	0.02734	BP	AD	1	-
GO:0042026	protein refolding	17	12	0.02785	BP	AD	1	-
GO:0009068	aspartate family amino acid catabolic pr...	17	12	0.02785	BP	AD	1	-
GO:0031639	plasminogen activation	17	12	0.02785	BP	AD	1	-
GO:0042572	retinol metabolic process	23	17	0.02927	BP	AD	1	-
GO:0010043	response to zinc ion	23	17	0.02927	BP	AD	1	-
GO:0030703	eggshell formation	99	82	0.03058	BP	AD	1	-
GO:0007304	chorion-containing eggshell formation	99	82	0.03058	BP	AD	1	-
GO:0015985	energy coupled proton transport, down el...	21	12	0.03104	BP	AD	1	-
GO:0015986	ATP synthesis coupled proton transport	21	12	0.03104	BP	AD	1	-
GO:0044827	modulation by host of viral genome repli...	12	8	0.03114	BP	AD	1	-
GO:0042994	cytoplasmic sequestering of transcriptio...	12	8	0.03114	BP	AD	1	-
GO:0006544	glycine metabolic process	12	8	0.03114	BP	AD	1	-
GO:0090151	establishment of protein localization to...	12	8	0.03114	BP	AD	1	-
GO:0009593	detection of chemical stimulus	102	60	0.03133	BP	AD	1	-
GO:0099132	ATP hydrolysis coupled cation transmembr...	36	28	0.03199	BP	AD	1	-
GO:0009582	detection of abiotic stimulus	161	136	0.03267	BP	AD	1	-
GO:0045467	R7 cell development	30	23	0.03421	BP	AD	1	-
GO:0015991	ATP hydrolysis coupled proton transport	18	13	0.03529	BP	AD	1	-
GO:0015988	energy coupled proton transmembrane tran...	18	13	0.03529	BP	AD	1	-
GO:0071450	cellular response to oxygen radical	18	13	0.03529	BP	AD	1	-
GO:0071451	cellular response to superoxide	18	13	0.03529	BP	AD	1	-
GO:0099131	ATP hydrolysis coupled ion transmembrane...	18	13	0.03529	BP	AD	1	-
GO:0002807	positive regulation of antimicrobial pep...	24	18	0.03563	BP	AD	1	-
GO:0002833	positive regulation of response to bioti...	37	29	0.03716	BP	AD	1	-
GO:0044070	regulation of anion transport	37	29	0.03716	BP	AD	1	-
GO:0018095	protein polyglutamylation	13	9	0.0413	BP	AD	1	-
GO:0002353	plasma kallikrein-kinin cascade	13	9	0.0413	BP	AD	1	-
GO:0002254	kinin cascade	13	9	0.0413	BP	AD	1	-
GO:0042108	positive regulation of cytokine biosynth...	13	9	0.0413	BP	AD	1	-
GO:0036158	outer dynein arm assembly	13	9	0.0413	BP	AD	1	-
GO:0070076	histone lysine demethylation	13	9	0.0413	BP	AD	1	-
GO:0002675	positive regulation of acute inflammator...	13	9	0.0413	BP	AD	1	-
GO:1902176	negative regulation of oxidative stress-...	13	9	0.0413	BP	AD	1	-
GO:0051919	positive regulation of fibrinolysis	13	9	0.0413	BP	AD	1	-
GO:0006801	superoxide metabolic process	25	19	0.04282	BP	AD	1	-
GO:0070286	axonemal dynein complex assembly	25	19	0.04282	BP	AD	1	-
GO:0021762	substantia nigra development	19	14	0.04384	BP	AD	1	-
GO:0007608	sensory perception of smell	134	88	0.04692	BP	AD	1	-
GO:0070972	protein localization to endoplasmic reti...	112	94	0.0475	BP	AD	1	-
GO:0051966	regulation of synaptic transmission, glu...	39	31	0.04911	BP	AD	1	-
GO:0048333	mesodermal cell differentiation	26	20	0.05085	BP	AD	1	-
GO:0002225	positive regulation of antimicrobial pep...	26	20	0.05085	BP	AD	1	-
GO:0002760	positive regulation of antimicrobial hum...	26	20	0.05085	BP	AD	1	-
GO:0021695	cerebellar cortex development	26	20	0.05085	BP	AD	1	-
GO:0035158	regulation of tube diameter, open trache...	14	10	0.05311	BP	AD	1	-
GO:0045737	positive regulation of cyclin-dependent ...	14	10	0.05311	BP	AD	1	-
GO:0000303	response to superoxide	20	15	0.05353	BP	AD	1	-
GO:0000469	cleavage involved in rRNA processing	20	15	0.05353	BP	AD	1	-
GO:0003341	cilium movement	58	44	0.05461	BP	AD	1	-
GO:0001523	retinoid metabolic process	54	44	0.05538	BP	AD	1	-
GO:0071806	protein transmembrane transport	47	38	0.05607	BP	AD	1	-
GO:0050907	detection of chemical stimulus involved ...	74	37	0.05663	BP	AD	1	-
GO:0002922	positive regulation of humoral immune re...	27	21	0.05975	BP	AD	1	-
GO:1990542	mitochondrial transmembrane transport	66	50	0.06088	BP	AD	1	-
GO:0006986	response to unfolded protein	100	84	0.06129	BP	AD	1	-
GO:0046843	dorsal appendage formation	55	45	0.06154	BP	AD	1	-
GO:0106030	neuron projection fasciculation	34	27	0.06254	BP	AD	1	-
GO:0051452	intracellular pH reduction	34	27	0.06254	BP	AD	1	-
GO:0007413	axonal fasciculation	34	27	0.06254	BP	AD	1	-
GO:0018200	peptidyl-glutamic acid modification	21	16	0.06436	BP	AD	1	-
GO:0006730	one-carbon metabolic process	21	16	0.06436	BP	AD	1	-
GO:0000305	response to oxygen radical	21	16	0.06436	BP	AD	1	-
GO:0046668	regulation of retinal cell programmed ce...	21	16	0.06436	BP	AD	1	-
GO:0046669	regulation of compound eye retinal cell ...	21	16	0.06436	BP	AD	1	-
GO:0001578	microtubule bundle formation	78	65	0.06601	BP	AD	1	-
GO:0019285	glycine betaine biosynthetic process fro...	15	11	0.06655	BP	AD	1	-
GO:0044788	modulation by host of viral process	15	11	0.06655	BP	AD	1	-
GO:0031455	glycine betaine metabolic process	15	11	0.06655	BP	AD	1	-
GO:0031456	glycine betaine biosynthetic process	15	11	0.06655	BP	AD	1	-
GO:0021680	cerebellar Purkinje cell layer developme...	15	11	0.06655	BP	AD	1	-
GO:0033108	mitochondrial respiratory chain complex ...	62	45	0.0673	BP	AD	1	-
GO:0035082	axoneme assembly	56	46	0.06814	BP	AD	1	-
GO:0016101	diterpenoid metabolic process	56	46	0.06814	BP	AD	1	-
GO:0006605	protein targeting	281	243	0.06888	BP	AD	1	-
GO:0042035	regulation of cytokine biosynthetic proc...	28	22	0.06951	BP	AD	1	-
GO:1903202	negative regulation of oxidative stress-...	28	22	0.06951	BP	AD	1	-
GO:0031638	zymogen activation	28	22	0.06951	BP	AD	1	-
GO:0051568	histone H3-K4 methylation	49	40	0.07004	BP	AD	1	-
GO:0045454	cell redox homeostasis	49	40	0.07004	BP	AD	1	-
GO:0060438	trachea development	42	34	0.07126	BP	AD	1	-
GO:0045851	pH reduction	35	28	0.07135	BP	AD	1	-
GO:0006612	protein targeting to membrane	118	100	0.07235	BP	AD	1	-
GO:0007605	sensory perception of sound	151	129	0.07679	BP	AD	1	-
GO:0035966	response to topologically incorrect prot...	111	94	0.0768	BP	AD	1	-
GO:1900408	negative regulation of cellular response...	29	23	0.08014	BP	AD	1	-
GO:0050909	sensory perception of taste	29	23	0.08014	BP	AD	1	-
GO:0009069	serine family amino acid metabolic proce...	29	23	0.08014	BP	AD	1	-
GO:1902883	negative regulation of response to oxida...	29	23	0.08014	BP	AD	1	-
GO:0019730	antimicrobial humoral response	96	81	0.08071	BP	AD	1	-
GO:0032481	positive regulation of type I interferon...	36	29	0.08085	BP	AD	1	-
GO:0002777	antimicrobial peptide biosynthetic proce...	36	29	0.08085	BP	AD	1	-
GO:0002805	regulation of antimicrobial peptide bios...	36	29	0.08085	BP	AD	1	-
GO:0033151	V(D)J recombination	10	7	0.08111	BP	AD	1	-
GO:0035001	dorsal trunk growth, open tracheal syste...	10	7	0.08111	BP	AD	1	-
GO:0006450	regulation of translational fidelity	10	7	0.08111	BP	AD	1	-
GO:0021794	thalamus development	10	7	0.08111	BP	AD	1	-
GO:1902221	erythrose 4-phosphate/phosphoenolpyruvat...	10	7	0.08111	BP	AD	1	-
GO:1902222	erythrose 4-phosphate/phosphoenolpyruvat...	10	7	0.08111	BP	AD	1	-
GO:0006558	L-phenylalanine metabolic process	10	7	0.08111	BP	AD	1	-
GO:0006559	L-phenylalanine catabolic process	10	7	0.08111	BP	AD	1	-
GO:0010596	negative regulation of endothelial cell ...	16	12	0.08156	BP	AD	1	-
GO:1904031	positive regulation of cyclin-dependent ...	16	12	0.08156	BP	AD	1	-
GO:0046132	pyrimidine ribonucleoside biosynthetic p...	16	12	0.08156	BP	AD	1	-
GO:0016577	histone demethylation	16	12	0.08156	BP	AD	1	-
GO:0019430	removal of superoxide radicals	16	12	0.08156	BP	AD	1	-
GO:0006959	humoral immune response	128	109	0.08227	BP	AD	1	-
GO:0007600	sensory perception	882	737	0.08293	BP	AD	1	-
GO:0045047	protein targeting to ER	89	75	0.08556	BP	AD	1	-
GO:0033559	unsaturated fatty acid metabolic process	44	36	0.08893	BP	AD	1	-
GO:0035159	regulation of tube length, open tracheal...	37	30	0.09104	BP	AD	1	-
GO:1905477	positive regulation of protein localizat...	37	30	0.09104	BP	AD	1	-
GO:0043928	exonucleolytic nuclear-transcribed mRNA ...	30	24	0.09163	BP	AD	1	-
GO:0046667	compound eye retinal cell programmed cel...	30	24	0.09163	BP	AD	1	-
GO:0032103	positive regulation of response to exter...	122	104	0.09305	BP	AD	1	-
GO:1905475	regulation of protein localization to me...	52	43	0.09472	BP	AD	1	-
GO:0031061	negative regulation of histone methylati...	17	13	0.09809	BP	AD	1	-
GO:0051220	cytoplasmic sequestering of protein	17	13	0.09809	BP	AD	1	-
GO:0006578	amino-acid betaine biosynthetic process	17	13	0.09809	BP	AD	1	-
GO:0006368	transcription elongation from RNA polyme...	91	77	0.09863	BP	AD	1	-
GO:0042445	hormone metabolic process	164	141	0.09947	BP	AD	1	-
GO:0006964	positive regulation of biosynthetic proc...	11	8	0.10304	BP	AD	1	-
GO:0061085	regulation of histone H3-K27 methylation	11	8	0.10304	BP	AD	1	-
GO:0051084	'de novo' posttranslational protein fold...	11	8	0.10304	BP	AD	1	-
GO:0050812	regulation of acyl-CoA biosynthetic proc...	11	8	0.10304	BP	AD	1	-
GO:0048047	mating behavior, sex discrimination	11	8	0.10304	BP	AD	1	-
GO:0010510	regulation of acetyl-CoA biosynthetic pr...	11	8	0.10304	BP	AD	1	-
GO:0016098	monoterpenoid metabolic process	11	8	0.10304	BP	AD	1	-
GO:0016075	rRNA catabolic process	11	8	0.10304	BP	AD	1	-
GO:0007488	histoblast morphogenesis	11	8	0.10304	BP	AD	1	-
GO:1990874	vascular smooth muscle cell proliferatio...	11	8	0.10304	BP	AD	1	-
GO:0051775	response to redox state	11	8	0.10304	BP	AD	1	-
GO:0051560	mitochondrial calcium ion homeostasis	11	8	0.10304	BP	AD	1	-
GO:0048745	smooth muscle tissue development	11	8	0.10304	BP	AD	1	-
GO:0035435	phosphate ion transmembrane transport	11	8	0.10304	BP	AD	1	-
GO:0021551	central nervous system morphogenesis	11	8	0.10304	BP	AD	1	-
GO:1904705	regulation of vascular smooth muscle cel...	11	8	0.10304	BP	AD	1	-
GO:0097501	stress response to metal ion	11	8	0.10304	BP	AD	1	-
GO:0006554	lysine catabolic process	11	8	0.10304	BP	AD	1	-
GO:0090314	positive regulation of protein targeting...	11	8	0.10304	BP	AD	1	-
GO:0032479	regulation of type I interferon producti...	53	44	0.10395	BP	AD	1	-
GO:0030901	midbrain development	53	44	0.10395	BP	AD	1	-
GO:0032606	type I interferon production	53	44	0.10395	BP	AD	1	-
GO:0042089	cytokine biosynthetic process	31	25	0.10395	BP	AD	1	-
GO:0042107	cytokine metabolic process	31	25	0.10395	BP	AD	1	-
GO:1902017	regulation of cilium assembly	31	25	0.10395	BP	AD	1	-
GO:2000378	negative regulation of reactive oxygen s...	31	25	0.10395	BP	AD	1	-
GO:0060439	trachea morphogenesis	31	25	0.10395	BP	AD	1	-
GO:0072593	reactive oxygen species metabolic proces...	125	107	0.11084	BP	AD	1	-
GO:0035148	tube formation	109	93	0.11238	BP	AD	1	-
GO:0072599	establishment of protein localization to...	93	79	0.11285	BP	AD	1	-
GO:0070613	regulation of protein processing	39	32	0.11347	BP	AD	1	-
GO:0090630	activation of GTPase activity	39	32	0.11347	BP	AD	1	-
GO:0050954	sensory perception of mechanical stimulu...	167	144	0.11531	BP	AD	1	-
GO:0015682	ferric iron transport	18	14	0.11603	BP	AD	1	-
GO:1901658	glycosyl compound catabolic process	18	14	0.11603	BP	AD	1	-
GO:0048056	R3/R4 cell differentiation	18	14	0.11603	BP	AD	1	-
GO:0009648	photoperiodism	18	14	0.11603	BP	AD	1	-
GO:0051496	positive regulation of stress fiber asse...	18	14	0.11603	BP	AD	1	-
GO:0043153	entrainment of circadian clock by photop...	18	14	0.11603	BP	AD	1	-
GO:0055070	copper ion homeostasis	18	14	0.11603	BP	AD	1	-
GO:0032233	positive regulation of actin filament bu...	18	14	0.11603	BP	AD	1	-
GO:0007464	R3/R4 cell fate commitment	18	14	0.11603	BP	AD	1	-
GO:0006363	termination of RNA polymerase I transcri...	18	14	0.11603	BP	AD	1	-
GO:0010954	positive regulation of protein processin...	18	14	0.11603	BP	AD	1	-
GO:0006482	protein demethylation	18	14	0.11603	BP	AD	1	-
GO:0008214	protein dealkylation	18	14	0.11603	BP	AD	1	-
GO:0072512	trivalent inorganic cation transport	18	14	0.11603	BP	AD	1	-
GO:0033572	transferrin transport	18	14	0.11603	BP	AD	1	-
GO:0007289	spermatid nucleus differentiation	18	14	0.11603	BP	AD	1	-
GO:0046131	pyrimidine ribonucleoside metabolic proc...	18	14	0.11603	BP	AD	1	-
GO:0002673	regulation of acute inflammatory respons...	18	14	0.11603	BP	AD	1	-
GO:0035290	trunk segmentation	18	14	0.11603	BP	AD	1	-
GO:0051967	negative regulation of synaptic transmis...	18	14	0.11603	BP	AD	1	-
GO:0090383	phagosome acidification	18	14	0.11603	BP	AD	1	-
GO:0009220	pyrimidine ribonucleotide biosynthetic p...	18	14	0.11603	BP	AD	1	-
GO:0010927	cellular component assembly involved in ...	184	159	0.11683	BP	AD	1	-
GO:0000291	nuclear-transcribed mRNA catabolic proce...	32	26	0.11709	BP	AD	1	-
GO:0046666	retinal cell programmed cell death	32	26	0.11709	BP	AD	1	-
GO:0061462	protein localization to lysosome	25	20	0.11871	BP	AD	1	-
GO:0055081	anion homeostasis	25	20	0.11871	BP	AD	1	-
GO:0017144	drug metabolic process	551	469	0.12037	BP	AD	1	-
GO:1903317	regulation of protein maturation	40	33	0.12568	BP	AD	1	-
GO:0009066	aspartate family amino acid metabolic pr...	40	33	0.12568	BP	AD	1	-
GO:0043433	negative regulation of DNA-binding trans...	63	53	0.12643	BP	AD	1	-
GO:0019732	antifungal humoral response	12	9	0.12701	BP	AD	1	-
GO:1903959	regulation of anion transmembrane transp...	12	9	0.12701	BP	AD	1	-
GO:0019856	pyrimidine nucleobase biosynthetic proce...	12	9	0.12701	BP	AD	1	-
GO:0038084	vascular endothelial growth factor signa...	12	9	0.12701	BP	AD	1	-
GO:0010559	regulation of glycoprotein biosynthetic ...	12	9	0.12701	BP	AD	1	-
GO:0034126	positive regulation of MyD88-dependent t...	12	9	0.12701	BP	AD	1	-
GO:0010644	cell communication by electrical couplin...	12	9	0.12701	BP	AD	1	-
GO:0006032	chitin catabolic process	12	9	0.12701	BP	AD	1	-
GO:0045035	sensory organ precursor cell division	12	9	0.12701	BP	AD	1	-
GO:0042762	regulation of sulfur metabolic process	12	9	0.12701	BP	AD	1	-
GO:0007402	ganglion mother cell fate determination	12	9	0.12701	BP	AD	1	-
GO:0043567	regulation of insulin-like growth factor...	12	9	0.12701	BP	AD	1	-
GO:0072577	endothelial cell apoptotic process	12	9	0.12701	BP	AD	1	-
GO:0045498	sex comb development	12	9	0.12701	BP	AD	1	-
GO:0006207	'de novo' pyrimidine nucleobase biosynth...	12	9	0.12701	BP	AD	1	-
GO:2001026	regulation of endothelial cell chemotaxi...	12	9	0.12701	BP	AD	1	-
GO:1903793	positive regulation of anion transport	12	9	0.12701	BP	AD	1	-
GO:0006817	phosphate ion transport	12	9	0.12701	BP	AD	1	-
GO:0006553	lysine metabolic process	12	9	0.12701	BP	AD	1	-
GO:0090313	regulation of protein targeting to membr...	12	9	0.12701	BP	AD	1	-
GO:0006354	DNA-templated transcription, elongation	103	88	0.12747	BP	AD	1	-
GO:0016999	antibiotic metabolic process	95	81	0.12823	BP	AD	1	-
GO:0006613	cotranslational protein targeting to mem...	87	74	0.12863	BP	AD	1	-
GO:0036498	IRE1-mediated unfolded protein response	33	27	0.13101	BP	AD	1	-
GO:0008354	germ cell migration	48	40	0.13114	BP	AD	1	-
GO:0002759	regulation of antimicrobial humoral resp...	48	40	0.13114	BP	AD	1	-
GO:0006030	chitin metabolic process	56	47	0.13453	BP	AD	1	-
GO:0045451	pole plasm oskar mRNA localization	56	47	0.13453	BP	AD	1	-
GO:1900047	negative regulation of hemostasis	26	21	0.13486	BP	AD	1	-
GO:0070542	response to fatty acid	26	21	0.13486	BP	AD	1	-
GO:0072376	protein activation cascade	26	21	0.13486	BP	AD	1	-
GO:0008334	histone mRNA metabolic process	26	21	0.13486	BP	AD	1	-
GO:0033762	response to glucagon	26	21	0.13486	BP	AD	1	-
GO:0043535	regulation of blood vessel endothelial c...	26	21	0.13486	BP	AD	1	-
GO:0030195	negative regulation of blood coagulation	26	21	0.13486	BP	AD	1	-
GO:0060285	cilium-dependent cell motility	26	21	0.13486	BP	AD	1	-
GO:0007007	inner mitochondrial membrane organizatio...	19	15	0.13528	BP	AD	1	-
GO:1903319	positive regulation of protein maturatio...	19	15	0.13528	BP	AD	1	-
GO:0009218	pyrimidine ribonucleotide metabolic proc...	19	15	0.13528	BP	AD	1	-
GO:0008063	Toll signaling pathway	41	34	0.13852	BP	AD	1	-
GO:0009607	response to biotic stimulus	449	394	0.1414	BP	AD	1	-
GO:0007218	neuropeptide signaling pathway	49	41	0.14307	BP	AD	1	-
GO:0045214	sarcomere organization	57	48	0.14566	BP	AD	1	-
GO:0072175	epithelial tube formation	81	69	0.14685	BP	AD	1	-
GO:0007306	eggshell chorion assembly	81	69	0.14685	BP	AD	1	-
GO:0050819	negative regulation of coagulation	27	22	0.15194	BP	AD	1	-
GO:0009649	entrainment of circadian clock	27	22	0.15194	BP	AD	1	-
GO:0010591	regulation of lamellipodium assembly	27	22	0.15194	BP	AD	1	-
GO:0045070	positive regulation of viral genome repl...	27	22	0.15194	BP	AD	1	-
GO:0032786	positive regulation of DNA-templated tra...	27	22	0.15194	BP	AD	1	-
GO:0051851	modification by host of symbiont morphol...	27	22	0.15194	BP	AD	1	-
GO:0001539	cilium or flagellum-dependent cell motil...	27	22	0.15194	BP	AD	1	-
GO:0040019	positive regulation of embryonic develop...	27	22	0.15194	BP	AD	1	-
GO:0002784	regulation of antimicrobial peptide prod...	42	35	0.15197	BP	AD	1	-
GO:0072528	pyrimidine-containing compound biosynthe...	42	35	0.15197	BP	AD	1	-
GO:0023058	adaptation of signaling pathway	13	10	0.15272	BP	AD	1	-
GO:0007035	vacuolar acidification	13	10	0.15272	BP	AD	1	-
GO:0034124	regulation of MyD88-dependent toll-like ...	13	10	0.15272	BP	AD	1	-
GO:1901072	glucosamine-containing compound cataboli...	13	10	0.15272	BP	AD	1	-
GO:0010998	regulation of translational initiation b...	13	10	0.15272	BP	AD	1	-
GO:0010955	negative regulation of protein processin...	13	10	0.15272	BP	AD	1	-
GO:0042738	exogenous drug catabolic process	13	10	0.15272	BP	AD	1	-
GO:1903318	negative regulation of protein maturatio...	13	10	0.15272	BP	AD	1	-
GO:0002812	biosynthetic process of antibacterial pe...	13	10	0.15272	BP	AD	1	-
GO:0002813	regulation of biosynthetic process of an...	13	10	0.15272	BP	AD	1	-
GO:0098779	positive regulation of mitophagy in resp...	13	10	0.15272	BP	AD	1	-
GO:0007223	Wnt signaling pathway, calcium modulatin...	13	10	0.15272	BP	AD	1	-
GO:0016254	preassembly of GPI anchor in ER membrane	13	10	0.15272	BP	AD	1	-
GO:0035767	endothelial cell chemotaxis	13	10	0.15272	BP	AD	1	-
GO:0060292	long-term synaptic depression	13	10	0.15272	BP	AD	1	-
GO:0014019	neuroblast development	13	10	0.15272	BP	AD	1	-
GO:1901526	positive regulation of mitophagy	13	10	0.15272	BP	AD	1	-
GO:0090150	establishment of protein localization to...	182	158	0.15464	BP	AD	1	-
GO:0019695	choline metabolic process	20	16	0.15572	BP	AD	1	-
GO:0042426	choline catabolic process	20	16	0.15572	BP	AD	1	-
GO:0016059	deactivation of rhodopsin mediated signa...	20	16	0.15572	BP	AD	1	-
GO:0006362	transcription elongation from RNA polyme...	20	16	0.15572	BP	AD	1	-
GO:0046112	nucleobase biosynthetic process	20	16	0.15572	BP	AD	1	-
GO:0021587	cerebellum morphogenesis	20	16	0.15572	BP	AD	1	-
GO:1902175	regulation of oxidative stress-induced i...	20	16	0.15572	BP	AD	1	-
GO:0006614	SRP-dependent cotranslational protein ta...	82	70	0.15648	BP	AD	1	-
GO:0048524	positive regulation of viral process	74	63	0.15742	BP	AD	1	-
GO:0071559	response to transforming growth factor b...	115	99	0.15747	BP	AD	1	-
GO:0007601	visual perception	115	99	0.15747	BP	AD	1	-
GO:0009584	detection of visible light	66	56	0.15775	BP	AD	1	-
GO:0120034	positive regulation of plasma membrane b...	66	56	0.15775	BP	AD	1	-
GO:0009583	detection of light stimulus	107	92	0.15997	BP	AD	1	-
GO:0019731	antibacterial humoral response	35	29	0.16106	BP	AD	1	-
GO:0045455	ecdysteroid metabolic process	35	29	0.16106	BP	AD	1	-
GO:0019233	sensory perception of pain	481	423	0.16295	BP	AD	1	-
GO:0060271	cilium assembly	244	213	0.16562	BP	AD	1	-
GO:0002775	antimicrobial peptide production	43	36	0.16601	BP	AD	1	-
GO:0006383	transcription by RNA polymerase III	43	36	0.16601	BP	AD	1	-
GO:0002702	positive regulation of production of mol...	43	36	0.16601	BP	AD	1	-
GO:0061844	antimicrobial humoral immune response me...	43	36	0.16601	BP	AD	1	-
GO:0008298	intracellular mRNA localization	83	71	0.16642	BP	AD	1	-
GO:0007316	pole plasm RNA localization	59	50	0.16925	BP	AD	1	-
GO:0019094	pole plasm mRNA localization	59	50	0.16925	BP	AD	1	-
GO:0051702	interaction with symbiont	28	23	0.16985	BP	AD	1	-
GO:0002562	somatic diversification of immune recept...	28	23	0.16985	BP	AD	1	-
GO:0050801	ion homeostasis	333	292	0.17421	BP	AD	1	-
GO:0120032	regulation of plasma membrane bounded ce...	117	101	0.17439	BP	AD	1	-
GO:0019098	reproductive behavior	117	101	0.17439	BP	AD	1	-
GO:0060491	regulation of cell projection assembly	117	101	0.17439	BP	AD	1	-
GO:0070555	response to interleukin-1	36	30	0.1771	BP	AD	1	-
GO:0002526	acute inflammatory response	36	30	0.1771	BP	AD	1	-
GO:0007200	phospholipase C-activating G protein-cou...	36	30	0.1771	BP	AD	1	-
GO:0060711	labyrinthine layer development	21	17	0.17722	BP	AD	1	-
GO:1900426	positive regulation of defense response ...	21	17	0.17722	BP	AD	1	-
GO:0006361	transcription initiation from RNA polyme...	21	17	0.17722	BP	AD	1	-
GO:0046134	pyrimidine nucleoside biosynthetic proce...	21	17	0.17722	BP	AD	1	-
GO:0007597	blood coagulation, intrinsic pathway	21	17	0.17722	BP	AD	1	-
GO:0032968	positive regulation of transcription elo...	21	17	0.17722	BP	AD	1	-
GO:0044782	cilium organization	246	215	0.1774	BP	AD	1	-
GO:0003008	system process	1491	1286	0.17755	BP	AD	1	-
GO:0043207	response to external biotic stimulus	440	387	0.17788	BP	AD	1	-
GO:0051707	response to other organism	440	387	0.17788	BP	AD	1	-
GO:0007028	cytoplasm organization	76	65	0.17884	BP	AD	1	-
GO:0055067	monovalent inorganic cation homeostasis	76	65	0.17884	BP	AD	1	-
GO:0070734	histone H3-K27 methylation	14	11	0.17989	BP	AD	1	-
GO:0071025	RNA surveillance	14	11	0.17989	BP	AD	1	-
GO:0071353	cellular response to interleukin-4	14	11	0.17989	BP	AD	1	-
GO:0097035	regulation of membrane lipid distributio...	14	11	0.17989	BP	AD	1	-
GO:0042451	purine nucleoside biosynthetic process	14	11	0.17989	BP	AD	1	-
GO:1903078	positive regulation of protein localizat...	14	11	0.17989	BP	AD	1	-
GO:1903018	regulation of glycoprotein metabolic pro...	14	11	0.17989	BP	AD	1	-
GO:0007340	acrosome reaction	14	11	0.17989	BP	AD	1	-
GO:1904377	positive regulation of protein localizat...	14	11	0.17989	BP	AD	1	-
GO:0034661	ncRNA catabolic process	14	11	0.17989	BP	AD	1	-
GO:0016332	establishment or maintenance of polarity...	14	11	0.17989	BP	AD	1	-
GO:0006448	regulation of translational elongation	14	11	0.17989	BP	AD	1	-
GO:0007252	I-kappaB phosphorylation	14	11	0.17989	BP	AD	1	-
GO:0009070	serine family amino acid biosynthetic pr...	14	11	0.17989	BP	AD	1	-
GO:0046129	purine ribonucleoside biosynthetic proce...	14	11	0.17989	BP	AD	1	-
GO:0070423	nucleotide-binding oligomerization domai...	14	11	0.17989	BP	AD	1	-
GO:0035872	nucleotide-binding domain, leucine rich ...	14	11	0.17989	BP	AD	1	-
GO:0000478	endonucleolytic cleavage involved in rRN...	14	11	0.17989	BP	AD	1	-
GO:0000479	endonucleolytic cleavage of tricistronic...	14	11	0.17989	BP	AD	1	-
GO:0018990	ecdysis, chitin-based cuticle	14	11	0.17989	BP	AD	1	-
GO:0070228	regulation of lymphocyte apoptotic proce...	14	11	0.17989	BP	AD	1	-
GO:0009205	purine ribonucleoside triphosphate metab...	201	160	0.1803	BP	AD	1	-
GO:0007315	pole plasm assembly	68	58	0.18057	BP	AD	1	-
[truncated: 54,489 more rows]

## Sheet: All_GO
GO.ID	Term	Annotated	Significant	GO_score	mean_GOscore	P-value	FDR	direction	Process	branch
GO:0036156	inner dynein arm	10	1	7.1682	0.71682	2.6e-07	0.00257296	+	CC	AD
GO:0044304	main axon	20	3	8.94985	0.447493	4.4e-05	0.0735524	+	CC	AD
GO:0005763	mitochondrial small ribosomal subunit	27	0	10.7808	0.399291	4.4e-05	0.0735524	+	CC	AD
GO:0098975	postsynapse of neuromuscular junction	13	2	6.06034	0.46618	0.00051	0.28735	+	CC	AD
GO:0042645	mitochondrial nucleoid	22	0	7.98162	0.362801	0.00122	0.397938	+	CC	AD
GO:0008076	voltage-gated potassium channel complex	30	1	9.69803	0.323268	0.00136	0.409258	+	CC	AD
GO:0005654	nucleoplasm	1767	9	132.024	0.0747167	0.00197	0.443612	-	CC	AD
GO:0005747	mitochondrial respiratory chain complex ...	28	1	8.87063	0.316808	0.00266	0.468445	+	CC	AD
GO:0034451	centriolar satellite	12	0	5.02917	0.419098	0.00366	0.491789	+	CC	AD
GO:1990234	transferase complex	496	2	26.4579	0.0533426	0.00372	0.492903	-	CC	AD
GO:0005887	integral component of plasma membrane	600	1	93.5055	0.155842	0.00054	0.494895	+	CC	AD
GO:0009986	cell surface	245	0	42.071	0.171719	0.0041	0.499556	+	CC	AD
GO:0000159	protein phosphatase type 2A complex	13	0	5.04771	0.388286	0.00633	0.531212	+	CC	AD
GO:0005829	cytosol	2359	9	193.315	0.0819478	0.00817	0.550898	-	CC	AD
GO:0032589	neuron projection membrane	49	0	12.0061	0.245022	0.00821	0.55127	+	CC	AD
GO:0005759	mitochondrial matrix	313	1	61.1091	0.195237	1.4e-05	0.56155	+	CC	AD
GO:0005681	spliceosomal complex	185	1	6.17396	0.0333727	0.01273	0.582728	-	CC	AD
GO:1902494	catalytic complex	945	5	70.0341	0.0741102	0.02076	0.583171	+	CC	AD
GO:0045170	spectrosome	10	1	3.91744	0.391744	0.01537	0.596976	+	CC	AD
GO:0032991	protein-containing complex	2666	13	236.506	0.0887119	0.05926	0.601356	+	CC	AD
GO:0000242	pericentriolar material	17	1	5.47202	0.321883	0.01655	0.603376	+	CC	AD
GO:0000151	ubiquitin ligase complex	182	1	6.51309	0.0357862	0.0171	0.606408	-	CC	AD
GO:0044455	mitochondrial membrane part	114	1	9.42347	0.082662	0.57466	0.616055	+	CC	AD
GO:0098796	membrane protein complex	522	3	46.6474	0.0893628	0.42647	0.625868	+	CC	AD
GO:0005903	brush border	78	1	15.5283	0.19908	0.02382	0.64515	+	CC	AD
GO:0001750	photoreceptor outer segment	29	0	7.50784	0.258891	0.02565	0.655685	+	CC	AD
GO:0019866	organelle inner membrane	338	1	55.1173	0.163069	0.00317	0.657665	+	CC	AD
GO:0098862	cluster of actin-based cell projections	94	1	17.7656	0.188995	0.02629	0.659296	+	CC	AD
GO:0071011	precatalytic spliceosome	134	1	4.12364	0.0307734	0.02782	0.667717	-	CC	AD
GO:0031461	cullin-RING ubiquitin ligase complex	119	1	3.31003	0.0278153	0.03088	0.683446	-	CC	AD
GO:0005667	transcription factor complex	178	0	7.4254	0.0417157	0.03166	0.687178	-	CC	AD
GO:0032590	dendrite membrane	38	0	8.72954	0.229725	0.03772	0.711669	+	CC	AD
GO:0009897	external side of plasma membrane	80	0	15.0953	0.188691	0.0411	0.721983	+	CC	AD
GO:0044444	cytoplasmic part	4373	20	470.316	0.10755	0.37627	0.731593	+	CC	AD
GO:0005776	autophagosome	53	0	0	0	0.04803	0.737577	-	CC	AD
GO:0035371	microtubule plus-end	15	1	4.41646	0.294431	0.04889	0.739099	+	CC	AD
GO:0017053	transcriptional repressor complex	52	0	0	0	0.05019	0.741263	-	CC	AD
GO:0044445	cytosolic part	159	0	7.15023	0.04497	0.0546	0.747599	-	CC	AD
GO:0045335	phagocytic vesicle	49	0	0	0	0.0573	0.750874	-	CC	AD
GO:0005743	mitochondrial inner membrane	319	1	50.5578	0.158489	0.00806	0.752797	+	CC	AD
GO:0071013	catalytic step 2 spliceosome	125	1	4.8934	0.0391472	0.06056	0.754372	-	CC	AD
GO:0060170	ciliary membrane	27	0	6.41469	0.237581	0.06293	0.756656	+	CC	AD
GO:0005798	Golgi-associated vesicle	83	0	2.17325	0.0261838	0.06545	0.758884	-	CC	AD
GO:1990752	microtubule end	16	1	4.41646	0.276029	0.0659	0.759262	+	CC	AD
GO:0031902	late endosome membrane	69	0	1.37688	0.0199548	0.06926	0.761924	-	CC	AD
GO:0005666	RNA polymerase III complex	15	1	4.17954	0.278636	0.0707	0.762983	+	CC	AD
GO:0016324	apical plasma membrane	172	0	26.5721	0.154489	0.07084	0.763083	+	CC	AD
GO:0005697	telomerase holoenzyme complex	13	0	3.78	0.290769	0.07209	0.76396	+	CC	AD
GO:0098590	plasma membrane region	589	2	82.4808	0.140035	0.0158	0.764475	+	CC	AD
GO:0001917	photoreceptor inner segment	14	1	3.96478	0.283199	0.07323	0.764728	+	CC	AD
GO:0005576	extracellular region	1794	3	211.739	0.118026	0.08145	0.769353	+	CC	AD
GO:0097731	9+0 non-motile cilium	44	0	8.86336	0.20144	0.08206	0.769633	+	CC	AD
GO:0097733	photoreceptor cell cilium	44	0	8.86336	0.20144	0.08206	0.769633	+	CC	AD
GO:0031258	lamellipodium membrane	12	1	3.49678	0.291398	0.08296	0.770029	+	CC	AD
GO:0035770	ribonucleoprotein granule	120	2	19.3287	0.161072	0.08913	0.772252	+	CC	AD
GO:0010008	endosome membrane	207	0	12.0602	0.0582618	0.09173	0.772948	-	CC	AD
GO:0098800	inner mitochondrial membrane protein com...	77	1	9.42347	0.122383	0.64389	0.773104	+	CC	AD
GO:0000785	chromatin	317	0	21.2064	0.0668973	0.09305	0.773252	+	CC	AD
GO:0044451	nucleoplasm part	636	3	49.3455	0.0775873	0.09599	0.773824	+	CC	AD
GO:0000118	histone deacetylase complex	37	0	0	0	0.09855	0.774211	-	CC	AD
GO:0061174	type I terminal bouton	15	1	3.91967	0.261311	0.10318	0.77468	+	CC	AD
GO:0031226	intrinsic component of plasma membrane	626	1	99.104	0.158313	0.00022	0.774698	+	CC	AD
GO:0035003	subapical complex	17	0	4.27352	0.251384	0.10386	0.774726	+	CC	AD
GO:1905368	peptidase complex	77	0	2.52062	0.0327353	0.10481	0.774781	-	CC	AD
GO:0000790	nuclear chromatin	191	0	11.1249	0.0582456	0.10513	0.774797	-	CC	AD
GO:0032391	photoreceptor connecting cilium	20	0	4.7648	0.23824	0.10775	0.774884	+	CC	AD
GO:0005852	eukaryotic translation initiation factor...	16	1	4.0423	0.252644	0.11156	0.7749	+	CC	AD
GO:0005637	nuclear inner membrane	19	0	4.55946	0.239972	0.11236	0.7749	+	CC	AD
GO:0022627	cytosolic small ribosomal subunit	34	0	0	0	0.1133	0.7749	-	CC	AD
GO:0005634	nucleus	3202	13	268.748	0.0839314	0.00537	0.7749	-	CC	AD
GO:0045120	pronucleus	17	0	4.20237	0.247198	0.11394	0.7749	+	CC	AD
GO:0031233	intrinsic component of external side of ...	10	0	2.89065	0.289065	0.11802	0.7749	+	CC	AD
GO:0097730	non-motile cilium	61	0	10.8558	0.177964	0.11838	0.7749	+	CC	AD
GO:0005791	rough endoplasmic reticulum	33	0	0	0	0.11874	0.7749	-	CC	AD
GO:0015935	small ribosomal subunit	60	0	10.7808	0.179681	0.1132	0.7749	+	CC	AD
GO:0043228	non-membrane-bounded organelle	2273	13	222.288	0.0977949	0.55228	0.7749	+	CC	AD
GO:0043232	intracellular non-membrane-bounded organ...	2273	13	222.288	0.0977949	0.55228	0.7749	+	CC	AD
GO:0000502	proteasome complex	57	0	1.45868	0.0255909	0.12394	0.7749	-	CC	AD
GO:1905369	endopeptidase complex	57	0	1.45868	0.0255909	0.12394	0.7749	+	CC	AD
GO:0031201	SNARE complex	32	0	0	0	0.12447	0.7749	-	CC	AD
GO:0032592	integral component of mitochondrial memb...	32	0	0	0	0.12447	0.7749	-	CC	AD
GO:0098573	intrinsic component of mitochondrial mem...	32	0	0	0	0.12447	0.7749	+	CC	AD
GO:0005797	Golgi medial cisterna	12	0	3.23543	0.269619	0.12507	0.7749	+	CC	AD
GO:0000145	exocyst	10	0	2.85406	0.285406	0.1254	0.7749	+	CC	AD
GO:0005741	mitochondrial outer membrane	81	0	3.11113	0.038409	0.12644	0.7749	-	CC	AD
GO:0030660	Golgi-associated vesicle membrane	45	0	0.74328	0.0165173	0.12646	0.7749	-	CC	AD
GO:0098552	side of membrane	154	0	22.8906	0.148641	0.12925	0.7749	+	CC	AD
GO:0005705	polytene chromosome interband	31	0	0	0	0.13052	0.7749	-	CC	AD
GO:0030134	COPII-coated ER to Golgi transport vesic...	31	0	0	0	0.13052	0.7749	-	CC	AD
GO:0030312	external encapsulating structure	14	0	3.55676	0.254054	0.13298	0.7749	+	CC	AD
GO:0044798	nuclear transcription factor complex	99	0	4.51282	0.0455841	0.1335	0.7749	-	CC	AD
GO:0030672	synaptic vesicle membrane	54	0	9.68143	0.179286	0.13491	0.7749	+	CC	AD
GO:0099501	exocytic vesicle membrane	54	0	9.68143	0.179286	0.13491	0.7749	+	CC	AD
GO:0005604	basement membrane	38	0	7.34397	0.193262	0.13823	0.7749	+	CC	AD
GO:0044421	extracellular region part	1591	3	185.18	0.116393	0.14205	0.7749	+	CC	AD
GO:0030670	phagocytic vesicle membrane	29	0	0	0	0.14361	0.7749	-	CC	AD
GO:0031463	Cul3-RING ubiquitin ligase complex	29	0	0	0	0.14361	0.7749	-	CC	AD
GO:0032040	small-subunit processome	29	0	0	0	0.14361	0.7749	-	CC	AD
GO:0033116	endoplasmic reticulum-Golgi intermediate...	29	0	0	0	0.14361	0.7749	-	CC	AD
GO:0035327	transcriptionally active chromatin	29	0	0	0	0.14361	0.7749	-	CC	AD
GO:0005777	peroxisome	93	0	4.21618	0.0453353	0.14412	0.7749	-	CC	AD
GO:0042579	microbody	93	0	4.21618	0.0453353	0.14412	0.7749	+	CC	AD
GO:0005737	cytoplasm	5013	23	533.292	0.106382	0.4665	0.7749	+	CC	AD
GO:0005856	cytoskeleton	1089	7	102.631	0.0942432	0.47034	0.7749	+	CC	AD
GO:0030018	Z disc	63	2	10.6911	0.1697	0.15759	0.7749	+	CC	AD
GO:0031674	I band	63	2	10.6911	0.1697	0.15759	0.7749	+	CC	AD
GO:0001650	fibrillar center	51	0	1.41972	0.0278377	0.15774	0.7749	-	CC	AD
GO:0030139	endocytic vesicle	137	0	7.81836	0.0570683	0.15886	0.7749	-	CC	AD
GO:0005818	aster	12	0	3.06714	0.255595	0.15998	0.7749	+	CC	AD
GO:0005886	plasma membrane	1868	6	239.571	0.12825	0.00319	0.7749	+	CC	AD
GO:0016589	NURF complex	10	0	2.6988	0.26988	0.1608	0.7749	+	CC	AD
GO:0005802	trans-Golgi network	122	0	6.65965	0.0545873	0.16087	0.7749	-	CC	AD
GO:0015630	microtubule cytoskeleton	790	5	75.3091	0.095328	0.59327	0.7749	+	CC	AD
GO:0016469	proton-transporting two-sector ATPase co...	26	0	0	0	0.16612	0.7749	+	CC	AD
GO:0005730	nucleolus	507	3	40.2158	0.0793211	0.16672	0.7749	-	CC	AD
GO:0031093	platelet alpha granule lumen	19	0	4.22125	0.222171	0.16695	0.7749	+	CC	AD
GO:0031901	early endosome membrane	58	0	2.02381	0.0348932	0.17251	0.7749	-	CC	AD
GO:0062023	collagen-containing extracellular matrix	40	0	7.34397	0.183599	0.17415	0.7749	+	CC	AD
GO:0055037	recycling endosome	105	0	5.53344	0.0526994	0.17636	0.7749	-	CC	AD
GO:0005911	cell-cell junction	204	1	28.1852	0.138163	0.17715	0.7749	+	CC	AD
GO:0097525	spliceosomal snRNP complex	46	0	1.28055	0.0278382	0.1797	0.7749	+	CC	AD
GO:0097458	neuron part	823	6	111.254	0.135181	0.01299	0.7749	+	CC	AD
GO:0031672	A band	34	2	6.41606	0.188708	0.18291	0.7749	+	CC	AD
GO:0016591	RNA polymerase II, holoenzyme	70	0	2.97009	0.0424299	0.18299	0.7749	-	CC	AD
GO:0030666	endocytic vesicle membrane	73	0	3.19135	0.0437171	0.18329	0.7749	-	CC	AD
GO:0005740	mitochondrial envelope	424	2	59.0791	0.139338	0.04446	0.7749	+	CC	AD
GO:0030119	AP-type membrane coat adaptor complex	24	0	0	0	0.18337	0.7749	-	CC	AD
GO:0031253	cell projection membrane	184	1	31.5151	0.171278	0.01344	0.7749	+	CC	AD
GO:0030286	dynein complex	34	1	7.1682	0.210829	0.09421	0.7749	+	CC	AD
GO:0019898	extrinsic component of membrane	121	0	6.92281	0.0572133	0.18688	0.7749	-	CC	AD
GO:0000315	organellar large ribosomal subunit	48	0	8.3625	0.174219	0.18801	0.7749	+	CC	AD
GO:0005762	mitochondrial large ribosomal subunit	48	0	8.3625	0.174219	0.18801	0.7749	+	CC	AD
GO:0005819	spindle	213	2	14.6137	0.0686088	0.19002	0.7749	-	CC	AD
GO:0098791	Golgi subcompartment	397	0	30.8476	0.0777018	0.19049	0.7749	-	CC	AD
GO:0005684	U2-type spliceosomal complex	23	0	0	0	0.19277	0.7749	-	CC	AD
GO:0016460	myosin II complex	10	1	2.55969	0.255969	0.1985	0.7749	+	CC	AD
GO:0030176	integral component of endoplasmic reticu...	64	0	2.69968	0.0421825	0.20107	0.7749	-	CC	AD
GO:0044665	MLL1/2 complex	22	0	0	0	0.20273	0.7749	-	CC	AD
GO:0005796	Golgi lumen	21	0	4.35009	0.207147	0.20388	0.7749	+	CC	AD
GO:0016363	nuclear matrix	51	0	8.63173	0.16925	0.20659	0.7749	+	CC	AD
GO:0035578	azurophil granule lumen	48	0	1.6208	0.0337667	0.20706	0.7749	-	CC	AD
GO:0016235	aggresome	19	0	4.01795	0.211471	0.20821	0.7749	+	CC	AD
GO:0071944	cell periphery	1943	6	245.407	0.126303	0.00544	0.7749	+	CC	AD
GO:0031301	integral component of organelle membrane	87	0	4.5059	0.0517919	0.21015	0.7749	+	CC	AD
GO:0044430	cytoskeletal part	907	7	87.7728	0.0967726	0.64766	0.7749	+	CC	AD
GO:0031966	mitochondrial membrane	403	2	56.0609	0.139109	0.05151	0.7749	+	CC	AD
GO:0036452	ESCRT complex	21	0	0	0	0.21331	0.7749	-	CC	AD
GO:0008287	protein serine/threonine phosphatase com...	34	0	5.04771	0.148462	0.47765	0.7749	+	CC	AD
GO:1903293	phosphatase complex	34	0	5.04771	0.148462	0.47765	0.7749	+	CC	AD
GO:0000123	histone acetyltransferase complex	72	0	3.40512	0.0472934	0.21455	0.7749	-	CC	AD
GO:0099503	secretory vesicle	450	1	55.9442	0.12432	0.22005	0.7749	+	CC	AD
GO:0016607	nuclear speck	207	2	14.5742	0.0704069	0.22118	0.7749	-	CC	AD
GO:0030120	vesicle coat	33	0	0.74328	0.0225237	0.2235	0.7749	-	CC	AD
GO:0016323	basolateral plasma membrane	117	0	16.9572	0.144934	0.22395	0.7749	+	CC	AD
GO:0005719	nuclear euchromatin	20	0	0	0	0.22455	0.7749	-	CC	AD
GO:0012507	ER to Golgi transport vesicle membrane	20	0	0	0	0.22455	0.7749	-	CC	AD
GO:0022626	cytosolic ribosome	83	0	4.35012	0.0524111	0.22664	0.7749	+	CC	AD
GO:0005657	replication fork	49	0	8.17878	0.166914	0.23222	0.7749	+	CC	AD
GO:0005703	polytene chromosome puff	27	1	5.10948	0.18924	0.23241	0.7749	+	CC	AD
GO:0030131	clathrin adaptor complex	19	0	0	0	0.2365	0.7749	-	CC	AD
GO:1990023	mitotic spindle midzone	19	0	0	0	0.2365	0.7749	-	CC	AD
GO:0031983	vesicle lumen	151	0	9.99024	0.0661606	0.23676	0.7749	+	CC	AD
GO:0060205	cytoplasmic vesicle lumen	151	0	9.99024	0.0661606	0.23676	0.7749	-	CC	AD
GO:0070603	SWI/SNF superfamily-type complex	60	0	9.58219	0.159703	0.2404	0.7749	+	CC	AD
GO:0005793	endoplasmic reticulum-Golgi intermediate...	62	0	2.86971	0.0462857	0.24089	0.7749	-	CC	AD
GO:0005814	centriole	71	1	10.983	0.154691	0.24395	0.7749	+	CC	AD
GO:0030532	small nuclear ribonucleoprotein complex	55	0	2.39742	0.0435895	0.24705	0.7749	+	CC	AD
GO:0005849	mRNA cleavage factor complex	18	0	0	0	0.24924	0.7749	-	CC	AD
GO:0031312	extrinsic component of organelle membran...	18	0	0	0	0.24924	0.7749	-	CC	AD
GO:0071339	MLL1 complex	18	0	0	0	0.24924	0.7749	-	CC	AD
GO:0080008	Cul4-RING E3 ubiquitin ligase complex	18	0	0	0	0.24924	0.7749	-	CC	AD
GO:1902555	endoribonuclease complex	18	0	0	0	0.24924	0.7749	-	CC	AD
GO:1905348	endonuclease complex	18	0	0	0	0.24924	0.7749	+	CC	AD
GO:0090575	RNA polymerase II transcription factor c...	82	0	4.51282	0.0550344	0.25478	0.7749	-	CC	AD
GO:0045177	apical part of cell	256	0	33.1094	0.129333	0.25532	0.7749	+	CC	AD
GO:1902554	serine/threonine protein kinase complex	51	0	2.17964	0.042738	0.25815	0.7749	-	CC	AD
GO:0034774	secretory granule lumen	148	0	9.99024	0.0675017	0.25928	0.7749	-	CC	AD
GO:0030118	clathrin coat	30	0	0.74328	0.024776	0.25935	0.7749	-	CC	AD
GO:0034703	cation channel complex	84	1	18.2898	0.217736	0.00514	0.7749	+	CC	AD
GO:0005615	extracellular space	1487	2	168.795	0.113514	0.26047	0.7749	+	CC	AD
GO:0061695	transferase complex, transferring phosph...	168	1	11.719	0.0697559	0.26081	0.7749	+	CC	AD
GO:0034708	methyltransferase complex	62	0	3.02367	0.0487689	0.26231	0.7749	-	CC	AD
GO:0043034	costamere	13	0	2.85636	0.21972	0.2628	0.7749	+	CC	AD
GO:0000421	autophagosome membrane	17	0	0	0	0.26283	0.7749	-	CC	AD
GO:0005767	secondary lysosome	17	0	0	0	0.26283	0.7749	-	CC	AD
GO:0010369	chromocenter	17	0	0	0	0.26283	0.7749	-	CC	AD
GO:0031082	BLOC complex	17	0	0	0	0.26283	0.7749	-	CC	AD
GO:0031304	intrinsic component of mitochondrial inn...	17	0	0	0	0.26283	0.7749	+	CC	AD
GO:0031305	integral component of mitochondrial inne...	17	0	0	0	0.26283	0.7749	-	CC	AD
GO:0034707	chloride channel complex	17	0	0	0	0.26283	0.7749	-	CC	AD
GO:0030426	growth cone	84	0	12.4765	0.14853	0.26367	0.7749	+	CC	AD
GO:0031252	cell leading edge	189	1	21.2974	0.112684	0.71066	0.7749	+	CC	AD
GO:0044427	chromosomal part	557	1	47.2539	0.0848365	0.26937	0.7749	+	CC	AD
GO:0000139	Golgi membrane	334	0	26.7162	0.0799887	0.2757	0.7749	-	CC	AD
GO:0044431	Golgi apparatus part	426	0	35.1977	0.0826237	0.27706	0.7749	+	CC	AD
GO:0005721	pericentric heterochromatin	16	0	0	0	0.27734	0.7749	-	CC	AD
GO:0070069	cytochrome complex	16	0	0	0	0.27734	0.7749	-	CC	AD
GO:0070822	Sin3-type complex	16	0	0	0	0.27734	0.7749	-	CC	AD
GO:0005581	collagen trimer	10	0	2.32052	0.232052	0.27772	0.7749	+	CC	AD
GO:0016028	rhabdomere	30	1	5.31705	0.177235	0.27812	0.7749	+	CC	AD
GO:0044428	nuclear part	2242	11	175.843	0.0784313	0.00253	0.7749	+	CC	AD
GO:0031594	neuromuscular junction	94	2	10.6674	0.113483	0.77784	0.7749	+	CC	AD
GO:0044297	cell body	290	1	22.8172	0.07868	0.28248	0.7749	-	CC	AD
GO:0008021	synaptic vesicle	141	1	19.2079	0.136226	0.28866	0.7749	+	CC	AD
GO:0043202	lysosomal lumen	52	0	8.20979	0.157881	0.29001	0.7749	+	CC	AD
GO:0005794	Golgi apparatus	700	3	61.1875	0.0874107	0.29017	0.7749	-	CC	AD
GO:0005680	anaphase-promoting complex	15	0	0	0	0.29289	0.7749	-	CC	AD
GO:0005686	U2 snRNP	15	0	0	0	0.29289	0.7749	-	CC	AD
GO:0031011	Ino80 complex	15	0	0	0	0.29289	0.7749	-	CC	AD
GO:0033202	DNA helicase complex	15	0	0	0	0.29289	0.7749	+	CC	AD
GO:0044322	endoplasmic reticulum quality control co...	15	0	0	0	0.29289	0.7749	-	CC	AD
GO:0044754	autolysosome	15	0	0	0	0.29289	0.7749	-	CC	AD
GO:0090568	nuclear transcriptional repressor comple...	15	0	0	0	0.29289	0.7749	-	CC	AD
GO:0097526	spliceosomal tri-snRNP complex	15	0	0	0	0.29289	0.7749	-	CC	AD
GO:1904949	ATPase complex	76	0	11.2442	0.14795	0.29381	0.7749	+	CC	AD
GO:0030427	site of polarized growth	86	0	12.4765	0.145076	0.29551	0.7749	+	CC	AD
GO:0031225	anchored component of membrane	68	0	10.1686	0.149538	0.30408	0.7749	+	CC	AD
GO:0005815	microtubule organizing center	369	2	34.1425	0.0925271	0.61175	0.7749	-	CC	AD
GO:0030665	clathrin-coated vesicle membrane	63	0	9.51066	0.150963	0.30812	0.775599	+	CC	AD
GO:0000346	transcription export complex	14	0	0	0	0.30956	0.776921	-	CC	AD
GO:0005753	mitochondrial proton-transporting ATP sy...	14	0	0	0	0.30956	0.776921	-	CC	AD
GO:0005839	proteasome core complex	14	0	0	0	0.30956	0.776921	-	CC	AD
GO:0005847	mRNA cleavage and polyadenylation specif...	14	0	0	0	0.30956	0.776921	-	CC	AD
GO:0030137	COPI-coated vesicle	14	0	0	0	0.30956	0.776921	-	CC	AD
GO:0032039	integrator complex	14	0	0	0	0.30956	0.776921	-	CC	AD
GO:0032839	dendrite cytoplasm	14	0	0	0	0.30956	0.776921	-	CC	AD
GO:0045259	proton-transporting ATP synthase complex	14	0	0	0	0.30956	0.776921	+	CC	AD
GO:0030054	cell junction	627	4	73.8493	0.117782	0.31065	0.777939	+	CC	AD
GO:0005768	endosome	438	2	36.9361	0.0843291	0.31365	0.780818	+	CC	AD
GO:0046658	anchored component of plasma membrane	22	0	4.03733	0.183515	0.31403	0.781191	+	CC	AD
GO:1990904	ribonucleoprotein complex	583	3	58.3031	0.100005	0.8732	0.785575	+	CC	AD
GO:0015629	actin cytoskeleton	219	2	16.8753	0.0770563	0.31846	0.785668	-	CC	AD
GO:0043209	myelin sheath	99	1	13.8851	0.140254	0.3196	0.78686	+	CC	AD
GO:0044440	endosomal part	223	1	17.2976	0.0775677	0.3239	0.791499	+	CC	AD
GO:0000176	nuclear exosome (RNase complex)	13	0	0	0	0.32749	0.795548	-	CC	AD
GO:0000780	condensed nuclear chromosome, centromeri...	13	0	0	0	0.32749	0.795548	-	CC	AD
GO:0000974	Prp19 complex	13	0	0	0	0.32749	0.795548	-	CC	AD
GO:0005665	RNA polymerase II, core complex	13	0	0	0	0.32749	0.795548	-	CC	AD
GO:0005682	U5 snRNP	13	0	0	0	0.32749	0.795548	-	CC	AD
GO:0005828	kinetochore microtubule	13	0	0	0	0.32749	0.795548	-	CC	AD
GO:0005868	cytoplasmic dynein complex	13	0	0	0	0.32749	0.795548	-	CC	AD
GO:0008540	proteasome regulatory particle, base sub...	13	0	0	0	0.32749	0.795548	-	CC	AD
GO:0031083	BLOC-1 complex	13	0	0	0	0.32749	0.795548	-	CC	AD
GO:0033178	proton-transporting two-sector ATPase co...	13	0	0	0	0.32749	0.795548	-	CC	AD
GO:0046540	U4/U6 x U5 tri-snRNP complex	13	0	0	0	0.32749	0.795548	-	CC	AD
GO:0098595	perivitelline space	13	0	0	0	0.32749	0.795548	-	CC	AD
GO:0031248	protein acetyltransferase complex	79	0	4.81729	0.0609783	0.32817	0.796334	+	CC	AD
GO:1902493	acetyltransferase complex	79	0	4.81729	0.0609783	0.32817	0.796334	+	CC	AD
GO:0032588	trans-Golgi network membrane	49	0	2.44731	0.0499451	0.3297	0.798121	-	CC	AD
GO:0031985	Golgi cisterna	64	0	9.50288	0.148483	0.32973	0.798156	+	CC	AD
GO:0044420	extracellular matrix component	19	0	3.54646	0.186656	0.33109	0.79977	+	CC	AD
GO:0035869	ciliary transition zone	32	0	5.33769	0.166803	0.33516	0.804739	+	CC	AD
GO:0070382	exocytic vesicle	145	1	19.2079	0.132468	0.33901	0.809631	+	CC	AD
GO:1902911	protein kinase complex	60	0	3.37973	0.0563288	0.34334	0.81535	+	CC	AD
GO:0042470	melanosome	64	0	3.70018	0.0578153	0.34356	0.815646	-	CC	AD
GO:0048770	pigment granule	64	0	3.70018	0.0578153	0.34356	0.815646	+	CC	AD
GO:0033176	proton-transporting V-type ATPase comple...	12	0	0	0	0.34682	0.820101	-	CC	AD
GO:0048188	Set1C/COMPASS complex	12	0	0	0	0.34682	0.820101	-	CC	AD
GO:0045211	postsynaptic membrane	120	1	16.1733	0.134777	0.34886	0.822948	+	CC	AD
GO:0043231	intracellular membrane-bounded organelle	4843	19	471.569	0.0973713	0.34433	0.827171	+	CC	AD
GO:0016592	mediator complex	31	0	1.2294	0.0396579	0.35391	0.83018	-	CC	AD
GO:0032587	ruffle membrane	30	0	1.16817	0.0389389	0.35632	0.833719	-	CC	AD
GO:0005746	mitochondrial respiratory chain	49	1	9.42347	0.192316	0.09576	0.836876	+	CC	AD
GO:0005694	chromosome	668	2	59.6188	0.0892498	0.36422	0.845681	+	CC	AD
GO:0044306	neuron projection terminus	99	3	13.5544	0.136913	0.36429	0.845789	+	CC	AD
GO:0044454	nuclear chromosome part	298	0	24.653	0.0827282	0.36583	0.848181	+	CC	AD
GO:0005938	cell cortex	194	1	24.6231	0.126923	0.36743	0.850686	+	CC	AD
GO:0001674	female germ cell nucleus	11	0	0	0	0.36774	0.851173	-	CC	AD
GO:0005675	transcription factor TFIIH holo complex	11	0	0	0	0.36774	0.851173	-	CC	AD
GO:0005685	U1 snRNP	11	0	0	0	0.36774	0.851173	-	CC	AD
GO:0005869	dynactin complex	11	0	0	0	0.36774	0.851173	-	CC	AD
GO:0005915	zonula adherens	11	0	0	0	0.36774	0.851173	-	CC	AD
GO:0016442	RISC complex	11	0	0	0	0.36774	0.851173	-	CC	AD
GO:0017119	Golgi transport complex	11	0	0	0	0.36774	0.851173	-	CC	AD
GO:0030128	clathrin coat of endocytic vesicle	11	0	0	0	0.36774	0.851173	-	CC	AD
GO:0030285	integral component of synaptic vesicle m...	11	0	0	0	0.36774	0.851173	-	CC	AD
GO:0031306	intrinsic component of mitochondrial out...	11	0	0	0	0.36774	0.851173	+	CC	AD
GO:0031307	integral component of mitochondrial oute...	11	0	0	0	0.36774	0.851173	-	CC	AD
GO:0031332	RNAi effector complex	11	0	0	0	0.36774	0.851173	+	CC	AD
GO:0033181	plasma membrane proton-transporting V-ty...	11	0	0	0	0.36774	0.851173	-	CC	AD
GO:0034518	RNA cap binding complex	11	0	0	0	0.36774	0.851173	-	CC	AD
GO:0036379	myofilament	11	0	0	0	0.36774	0.851173	-	CC	AD
GO:0042827	platelet dense granule	11	0	0	0	0.36774	0.851173	-	CC	AD
GO:0071010	prespliceosome	11	0	0	0	0.36774	0.851173	-	CC	AD
GO:0071683	sensory dendrite	11	0	0	0	0.36774	0.851173	-	CC	AD
GO:0098563	intrinsic component of synaptic vesicle ...	11	0	0	0	0.36774	0.851173	+	CC	AD
GO:0030315	T-tubule	17	0	3.13519	0.184423	0.37082	0.856053	+	CC	AD
GO:0031091	platelet alpha granule	35	0	5.58433	0.159552	0.37117	0.856611	+	CC	AD
GO:0060293	germ plasm	25	0	4.24284	0.169714	0.37324	0.859932	+	CC	AD
GO:0019005	SCF ubiquitin ligase complex	57	1	3.31003	0.0580706	0.37414	0.861384	-	CC	AD
GO:0030141	secretory granule	337	0	40.6875	0.120734	0.37514	0.863003	+	CC	AD
GO:0043197	dendritic spine	69	0	4.29348	0.0622243	0.3754	0.863425	-	CC	AD
GO:0044309	neuron spine	69	0	4.29348	0.0622243	0.3754	0.863425	+	CC	AD
GO:0005813	centrosome	276	2	26.5468	0.096184	0.781	0.866078	-	CC	AD
GO:0030136	clathrin-coated vesicle	102	0	13.8035	0.135328	0.3797	0.870456	+	CC	AD
GO:0000228	nuclear chromosome	332	1	28.007	0.0843585	0.38113	0.872814	+	CC	AD
GO:0048786	presynaptic active zone	27	0	1.05883	0.0392161	0.38362	0.876941	-	CC	AD
GO:0030686	90S preribosome	26	0	4.33429	0.166703	0.38573	0.880457	+	CC	AD
GO:0016459	myosin complex	24	1	4.06066	0.169194	0.38666	0.882011	+	CC	AD
GO:0008074	guanylate cyclase complex, soluble	15	0	2.80011	0.186674	0.38772	0.883786	+	CC	AD
GO:0070062	extracellular exosome	1249	2	139.485	0.111677	0.39017	0.887898	+	CC	AD
GO:0005652	nuclear lamina	10	0	0	0	0.39045	0.888369	-	CC	AD
GO:0005942	phosphatidylinositol 3-kinase complex	10	0	0	0	0.39045	0.888369	-	CC	AD
GO:0016272	prefoldin complex	10	0	0	0	0.39045	0.888369	-	CC	AD
GO:0016580	Sin3 complex	10	0	0	0	0.39045	0.888369	-	CC	AD
GO:0030122	AP-2 adaptor complex	10	0	0	0	0.39045	0.888369	-	CC	AD
GO:0031616	spindle pole centrosome	10	0	0	0	0.39045	0.888369	-	CC	AD
GO:0034663	endoplasmic reticulum chaperone complex	10	0	0	0	0.39045	0.888369	-	CC	AD
GO:0035363	histone locus body	10	0	0	0	0.39045	0.888369	-	CC	AD
GO:0038201	TOR complex	10	0	0	0	0.39045	0.888369	-	CC	AD
GO:0060077	inhibitory synapse	10	0	0	0	0.39045	0.888369	-	CC	AD
GO:0097386	glial cell projection	10	0	0	0	0.39045	0.888369	-	CC	AD
GO:0031300	intrinsic component of organelle membran...	91	0	6.2571	0.0687593	0.39378	0.893979	+	CC	AD
GO:0031227	intrinsic component of endoplasmic retic...	67	0	4.23367	0.0631891	0.39391	0.894198	+	CC	AD
GO:0098588	bounding membrane of organelle	935	0	86.0635	0.0920465	0.39705	0.899499	+	CC	AD
GO:0099738	cell cortex region	48	0	2.70633	0.0563818	0.39724	0.89982	-	CC	AD
GO:0120111	neuron projection cytoplasm	39	0	2.00812	0.0514903	0.39866	0.902219	-	CC	AD
GO:0042734	presynaptic membrane	48	1	7.1217	0.148369	0.3998	0.904144	+	CC	AD
GO:0005700	polytene chromosome	153	1	11.7529	0.0768164	0.39994	0.90438	-	CC	AD
GO:0051233	spindle midzone	36	0	1.7845	0.0495693	0.4001	0.90465	+	CC	AD
GO:0098803	respiratory chain complex	47	1	9.42347	0.200499	0.07506	0.904701	+	CC	AD
GO:0000178	exosome (RNase complex)	16	0	2.90727	0.181705	0.40124	0.906574	+	CC	AD
GO:1905354	exoribonuclease complex	16	0	2.90727	0.181705	0.40124	0.906574	+	CC	AD
GO:0043296	apical junction complex	84	0	11.5124	0.137052	0.40144	0.906912	+	CC	AD
GO:0000775	chromosome, centromeric region	118	0	8.6587	0.0733788	0.40195	0.907772	-	CC	AD
GO:0043230	extracellular organelle	1252	2	139.485	0.111409	0.40358	0.910519	+	CC	AD
GO:1903561	extracellular vesicle	1252	2	139.485	0.111409	0.40358	0.910519	+	CC	AD
GO:0031430	M band	23	1	3.85638	0.167668	0.40763	0.917322	+	CC	AD
GO:0005783	endoplasmic reticulum	798	4	90.593	0.113525	0.40927	0.920065	+	CC	AD
GO:0035861	site of double-strand break	21	0	0.730415	0.0347817	0.41096	0.922881	-	CC	AD
GO:0090734	site of DNA damage	21	0	0.730415	0.0347817	0.41096	0.922881	+	CC	AD
GO:0120114	Sm-like protein family complex	63	0	3.99529	0.0634174	0.41113	0.923164	+	CC	AD
GO:0031982	vesicle	1908	4	209.109	0.109596	0.41153	0.923829	+	CC	AD
GO:0031974	membrane-enclosed lumen	2563	11	253.291	0.098826	0.62215	0.926763	+	CC	AD
GO:0043233	organelle lumen	2563	11	253.291	0.098826	0.62215	0.926763	+	CC	AD
GO:0070013	intracellular organelle lumen	2563	11	253.291	0.098826	0.62215	0.926763	+	CC	AD
GO:0150034	distal axon	174	2	21.8909	0.12581	0.41527	0.930014	+	CC	AD
GO:0005930	axoneme	68	1	15.3929	0.226366	0.0068	0.930623	+	CC	AD
GO:0097014	ciliary plasm	68	1	15.3929	0.226366	0.0068	0.930623	+	CC	AD
GO:0030117	membrane coat	52	1	3.13521	0.0602925	0.42	0.937744	+	CC	AD
GO:0048475	coated membrane	52	1	3.13521	0.0602925	0.42	0.937744	+	CC	AD
GO:0035577	azurophil granule membrane	30	0	1.41941	0.0473136	0.42321	0.942921	-	CC	AD
GO:0098805	whole membrane	765	0	70.065	0.0915883	0.42392	0.944058	+	CC	AD
GO:0030864	cortical actin cytoskeleton	36	0	5.49938	0.152761	0.42429	0.944649	+	CC	AD
GO:0000922	spindle pole	77	1	5.25247	0.0682139	0.42537	0.946369	-	CC	AD
GO:0005770	late endosome	147	0	11.4251	0.0777218	0.42605	0.947449	+	CC	AD
GO:0000313	organellar ribosome	75	0	17.7005	0.236007	0.00219	0.953889	+	CC	AD
GO:0005761	mitochondrial ribosome	75	0	17.7005	0.236007	0.00219	0.953889	+	CC	AD
GO:0034399	nuclear periphery	78	0	10.6131	0.136066	0.4322	0.957062	+	CC	AD
GO:0043025	neuronal cell body	254	1	21.357	0.0840828	0.43675	0.963982	-	CC	AD
GO:0000407	phagophore assembly site	19	0	0.69178	0.0364095	0.4453	0.976461	-	CC	AD
GO:0030425	dendrite	312	1	26.8916	0.0861909	0.4453	0.976461	-	CC	AD
GO:0097447	dendritic tree	312	1	26.8916	0.0861909	0.4453	0.976461	+	CC	AD
GO:0030687	preribosome, large subunit precursor	15	0	2.65208	0.176805	0.44577	0.977125	+	CC	AD
GO:0043204	perikaryon	61	1	4.02057	0.0659109	0.44896	0.981565	-	CC	AD
GO:0019867	outer membrane	86	0	6.16637	0.071702	0.44921	0.981908	+	CC	AD
GO:0035097	histone methyltransferase complex	49	0	3.02367	0.0617076	0.44931	0.982045	+	CC	AD
GO:0045171	intercellular bridge	56	1	7.8681	0.140502	0.45117	0.984571	+	CC	AD
GO:0016528	sarcoplasm	27	0	1.31944	0.0488682	0.46029	0.996304	-	CC	AD
GO:0030140	trans-Golgi network transport vesicle	19	0	0.74328	0.03912	0.46418	1	-	CC	AD
GO:0031968	organelle outer membrane	85	0	6.16637	0.0725455	0.46435	1	+	CC	AD
GO:0099023	tethering complex	49	1	6.95111	0.141859	0.4654	1	+	CC	AD
GO:0005923	bicellular tight junction	32	0	4.82323	0.150726	0.4698	1	+	CC	AD
GO:0005758	mitochondrial intermembrane space	38	0	5.56527	0.146454	0.47282	1	+	CC	AD
GO:0005622	intracellular	6080	27	627.153	0.10315	0.89316	1	+	CC	AD
GO:0022625	cytosolic large ribosomal subunit	44	0	2.71817	0.0617766	0.47417	1	-	CC	AD
GO:0033267	axon part	208	4	31.7068	0.152436	0.05637	1	+	CC	AD
GO:0031967	organelle envelope	659	3	79.7498	0.121016	0.20789	1	+	CC	AD
GO:0099568	cytoplasmic region	296	2	40.7658	0.137722	0.10837	1	+	CC	AD
GO:0030990	intraciliary transport particle	21	0	3.37977	0.160942	0.47797	1	+	CC	AD
GO:0008023	transcription elongation factor complex	39	0	2.33104	0.0597703	0.47956	1	-	CC	AD
GO:0000152	nuclear ubiquitin ligase complex	27	0	1.38736	0.0513837	0.4816	1	+	CC	AD
GO:0005929	cilium	270	1	37.8434	0.140161	0.10109	1	+	CC	AD
GO:0034704	calcium channel complex	20	0	3.22941	0.16147	0.48471	1	+	CC	AD
GO:0043601	nuclear replisome	21	0	3.35311	0.159672	0.48758	1	+	CC	AD
GO:0030125	clathrin vesicle coat	18	0	0.74328	0.0412934	0.49144	1	+	CC	AD
GO:0031523	Myb complex	10	0	1.84185	0.184185	0.49372	1	+	CC	AD
GO:0030992	intraciliary transport particle B	14	0	2.40065	0.171475	0.49411	1	+	CC	AD
GO:0031975	envelope	662	3	79.7498	0.120468	0.22062	1	+	CC	AD
GO:0070461	SAGA-type complex	22	0	1.06193	0.0482697	0.50035	1	-	CC	AD
GO:0032994	protein-lipid complex	10	0	1.82827	0.182827	0.50093	1	+	CC	AD
GO:0030017	sarcomere	93	2	11.9522	0.128518	0.50619	1	+	CC	AD
GO:0045334	clathrin-coated endocytic vesicle	32	0	4.69232	0.146635	0.5083	1	+	CC	AD
GO:0031514	motile cilium	67	0	8.85251	0.132127	0.52053	1	+	CC	AD
GO:0098687	chromosomal region	254	1	22.1944	0.0873795	0.52316	1	+	CC	AD
GO:0044391	ribosomal subunit	148	0	20.4187	0.137964	0.253	1	+	CC	AD
GO:0035098	ESC/E(Z) complex	10	0	1.7808	0.17808	0.52657	1	+	CC	AD
GO:0044438	microbody part	59	0	4.21618	0.0714607	0.52759	1	+	CC	AD
GO:0044439	peroxisomal part	59	0	4.21618	0.0714607	0.52759	1	+	CC	AD
GO:0005643	nuclear pore	56	0	3.96276	0.0707635	0.52919	1	-	CC	AD
GO:0060076	excitatory synapse	23	0	1.22278	0.0531643	0.53073	1	-	CC	AD
GO:0043005	neuron projection	632	5	83.8182	0.132624	0.0448	1	+	CC	AD
GO:0030894	replisome	22	0	3.35311	0.152414	0.53506	1	+	CC	AD
GO:0045172	germline ring canal	25	1	3.72731	0.149092	0.53708	1	+	CC	AD
GO:0000795	synaptonemal complex	16	0	2.56785	0.160491	0.53882	1	+	CC	AD
GO:0099086	synaptonemal structure	16	0	2.56785	0.160491	0.53882	1	+	CC	AD
GO:0031010	ISWI-type complex	17	0	2.6988	0.158753	0.53887	1	+	CC	AD
GO:0044425	membrane part	2423	6	270.324	0.111566	0.23707	1	+	CC	AD
GO:0031410	cytoplasmic vesicle	1032	3	113.125	0.109618	0.54464	1	+	CC	AD
GO:0005858	axonemal dynein complex	15	1	7.1682	0.47788	0.00012	1	+	CC	AD
GO:0032580	Golgi cisterna membrane	36	0	5.05816	0.140505	0.54574	1	+	CC	AD
GO:0005669	transcription factor TFIID complex	31	0	1.90816	0.0615536	0.54582	1	-	CC	AD
GO:0022624	proteasome accessory complex	25	0	1.45868	0.0583473	0.5586	1	+	CC	AD
GO:0098802	plasma membrane receptor complex	68	0	5.16155	0.0759051	0.5612	1	-	CC	AD
GO:0015030	Cajal body	34	0	2.2189	0.0652617	0.56509	1	-	CC	AD
GO:0044433	cytoplasmic vesicle part	663	1	62.4033	0.0941227	0.56765	1	+	CC	AD
GO:0001726	ruffle	60	0	4.48042	0.0746737	0.56794	1	+	CC	AD
GO:0097708	intracellular vesicle	1036	3	113.125	0.109194	0.56807	1	+	CC	AD
GO:0005788	endoplasmic reticulum lumen	74	0	9.42985	0.12743	0.56989	1	+	CC	AD
GO:0044446	intracellular organelle part	4348	20	433.599	0.0997239	0.62766	1	+	CC	AD
GO:0009898	cytoplasmic side of plasma membrane	60	0	7.79538	0.129923	0.57357	1	+	CC	AD
GO:0055038	recycling endosome membrane	24	0	1.41941	0.059142	0.57358	1	-	CC	AD
GO:0030496	midbody	111	0	9.1626	0.0825459	0.57752	1	-	CC	AD
GO:0098793	presynapse	262	3	30.2493	0.115455	0.57848	1	+	CC	AD
GO:0005732	small nucleolar ribonucleoprotein comple...	14	0	2.2189	0.158493	0.57883	1	+	CC	AD
GO:0070820	tertiary granule	65	0	8.33498	0.12823	0.58257	1	+	CC	AD
GO:0045179	apical cortex	39	0	2.70633	0.069393	0.58383	1	-	CC	AD
GO:1904724	tertiary granule lumen	31	0	4.32647	0.139564	0.58455	1	+	CC	AD
GO:0005838	proteasome regulatory particle	24	0	1.45868	0.0607785	0.58813	1	+	CC	AD
GO:0097060	synaptic membrane	164	2	19.4172	0.118398	0.5896	1	+	CC	AD
GO:0005801	cis-Golgi network	30	0	4.1901	0.13967	0.5896	1	+	CC	AD
GO:0044424	intracellular part	6019	26	616.643	0.102449	0.9917	1	+	CC	AD
GO:0000784	nuclear chromosome, telomeric region	68	0	8.6268	0.126865	0.5945	1	+	CC	AD
GO:0016529	sarcoplasmic reticulum	22	0	1.31944	0.0599746	0.59717	1	-	CC	AD
GO:0070938	contractile ring	27	0	1.738	0.0643703	0.59962	1	-	CC	AD
GO:0001669	acrosomal vesicle	35	0	4.75422	0.135835	0.60131	1	+	CC	AD
GO:0097546	ciliary base	16	0	0.857312	0.053582	0.60415	1	-	CC	AD
GO:0005635	nuclear envelope	240	1	21.5699	0.0898747	0.6043	1	-	CC	AD
GO:0030880	RNA polymerase complex	92	1	7.5749	0.0823359	0.60835	1	+	CC	AD
GO:0005876	spindle microtubule	53	0	4.03193	0.0760741	0.61024	1	-	CC	AD
GO:0042383	sarcolemma	47	0	6.13423	0.130515	0.61084	1	+	CC	AD
GO:0045111	intermediate filament cytoskeleton	29	0	1.94833	0.0671838	0.61433	1	-	CC	AD
GO:0030658	transport vesicle membrane	94	0	11.478	0.122107	0.6145	1	+	CC	AD
GO:0030904	retromer complex	20	0	1.20069	0.0600346	0.61484	1	-	CC	AD
GO:0005720	nuclear heterochromatin	27	0	1.7808	0.0659557	0.61488	1	-	CC	AD
GO:0031528	microvillus membrane	20	0	2.89715	0.144858	0.61574	1	+	CC	AD
GO:0008180	COP9 signalosome	20	0	1.20911	0.0604556	0.61835	1	-	CC	AD
GO:0000932	P-body	59	0	7.47206	0.126645	0.62315	1	+	CC	AD
GO:0016010	dystrophin-associated glycoprotein compl...	11	0	1.738	0.158	0.62576	1	+	CC	AD
GO:0090665	glycoprotein complex	11	0	1.738	0.158	0.62576	1	+	CC	AD
GO:0032279	asymmetric synapse	92	1	7.67463	0.0834199	0.62776	1	-	CC	AD
GO:0098984	neuron to neuron synapse	92	1	7.67463	0.0834199	0.62776	1	+	CC	AD
GO:0005871	kinesin complex	40	0	5.25695	0.131424	0.62791	1	+	CC	AD
GO:0044449	contractile fiber part	99	2	11.9522	0.120729	0.63083	1	+	CC	AD
GO:0005918	septate junction	33	0	2.34655	0.0711074	0.63279	1	-	CC	AD
GO:0042575	DNA polymerase complex	14	0	0.764366	0.0545976	0.63487	1	-	CC	AD
GO:0000776	kinetochore	83	0	6.88077	0.0829009	0.63615	1	-	CC	AD
GO:0045169	fusome	30	1	2.10169	0.0700565	0.63777	1	-	CC	AD
GO:0031526	brush border membrane	42	0	5.43896	0.129499	0.64294	1	+	CC	AD
GO:0005844	polysome	32	0	2.29099	0.0715935	0.6432	1	-	CC	AD
GO:0005795	Golgi stack	94	0	11.3266	0.120496	0.64389	1	+	CC	AD
GO:0000428	DNA-directed RNA polymerase complex	90	1	7.5749	0.0841656	0.64491	1	+	CC	AD
GO:0055029	nuclear DNA-directed RNA polymerase comp...	90	1	7.5749	0.0841656	0.64491	1	+	CC	AD
GO:0005875	microtubule associated complex	327	3	36.3331	0.11111	0.67995	1	+	CC	AD
GO:0015934	large ribosomal subunit	92	0	11.0807	0.120442	0.64841	1	+	CC	AD
GO:0044853	plasma membrane raft	50	0	3.90827	0.0781654	0.64846	1	-	CC	AD
GO:0030897	HOPS complex	11	0	1.69809	0.154372	0.64852	1	+	CC	AD
GO:0045495	pole plasm	32	0	4.24284	0.132589	0.65201	1	+	CC	AD
GO:0044452	nucleolar part	86	1	7.26346	0.0844588	0.65756	1	+	CC	AD
GO:0032993	protein-DNA complex	53	0	6.64663	0.125408	0.65858	1	+	CC	AD
GO:0031984	organelle subcompartment	766	2	73.9254	0.0965084	0.6604	1	+	CC	AD
GO:0000940	condensed chromosome outer kinetochore	19	0	1.22502	0.0644748	0.66055	1	-	CC	AD
GO:0043229	intracellular organelle	5443	24	547.14	0.100522	0.69898	1	+	CC	AD
GO:0016327	apicolateral plasma membrane	17	0	1.06525	0.0626617	0.66341	1	-	CC	AD
GO:0005766	primary lysosome	82	0	6.9178	0.0843634	0.66346	1	+	CC	AD
GO:0042582	azurophil granule	82	0	6.9178	0.0843634	0.66346	1	+	CC	AD
GO:0014069	postsynaptic density	90	1	7.67463	0.0852737	0.66502	1	-	CC	AD
GO:0030132	clathrin coat of coated pit	13	0	0.74328	0.0571754	0.66503	1	+	CC	AD
GO:0019897	extrinsic component of plasma membrane	68	0	5.6298	0.0827912	0.66675	1	-	CC	AD
GO:0036464	cytoplasmic ribonucleoprotein granule	113	1	13.3014	0.117711	0.66834	1	+	CC	AD
GO:0044232	organelle membrane contact site	10	0	1.53399	0.153399	0.66977	1	+	CC	AD
GO:0044422	organelle part	4423	20	443.76	0.10033	0.70219	1	+	CC	AD
GO:0035579	specific granule membrane	27	0	3.59241	0.133052	0.67403	1	+	CC	AD
GO:0072562	blood microparticle	20	0	1.34256	0.0671278	0.67512	1	-	CC	AD
GO:0070821	tertiary granule membrane	21	0	2.87415	0.136864	0.6765	1	+	CC	AD
GO:1990351	transporter complex	130	1	18.2898	0.140691	0.24862	1	+	CC	AD
GO:0048471	perinuclear region of cytoplasm	358	3	33.7503	0.0942745	0.68008	1	-	CC	AD
GO:0031224	intrinsic component of membrane	1817	3	207.037	0.113944	0.19619	1	+	CC	AD
GO:0005927	muscle tendon junction	14	0	2.00896	0.143497	0.68443	1	+	CC	AD
GO:0044459	plasma membrane part	1107	3	151.06	0.136459	0.00276	1	+	CC	AD
GO:1902562	H4 histone acetyltransferase complex	43	0	3.40512	0.0791889	0.68547	1	-	CC	AD
GO:1990391	DNA repair complex	20	0	1.36716	0.0683581	0.68581	1	-	CC	AD
GO:0016021	integral component of membrane	1774	3	202.997	0.114429	0.18313	1	+	CC	AD
GO:0099513	polymeric cytoskeletal fiber	277	4	25.8693	0.0933909	0.68792	1	-	CC	AD
GO:0030016	myofibril	102	2	11.9522	0.117178	0.69449	1	+	CC	AD
GO:0005884	actin filament	59	1	4.91677	0.0833351	0.69651	1	-	CC	AD
GO:0019908	nuclear cyclin-dependent protein kinase ...	10	0	1.48786	0.148786	0.69816	1	+	CC	AD
GO:0098798	mitochondrial protein complex	182	1	30.7956	0.169207	0.01711	1	+	CC	AD
GO:0009925	basal plasma membrane	16	0	2.21746	0.138592	0.70209	1	+	CC	AD
GO:0042405	nuclear inclusion body	12	0	0.730415	0.0608679	0.70238	1	-	CC	AD
GO:0031970	organelle envelope lumen	45	0	5.56527	0.123673	0.70668	1	+	CC	AD
GO:0035145	exon-exon junction complex	18	0	1.25232	0.0695732	0.71129	1	-	CC	AD
GO:1902495	transmembrane transporter complex	128	1	18.2898	0.142889	0.22601	1	+	CC	AD
GO:0044456	synapse part	424	6	50.6875	0.119546	0.35238	1	+	CC	AD
GO:0036019	endolysosome	13	0	1.82827	0.140636	0.71562	1	+	CC	AD
GO:0008541	proteasome regulatory particle, lid subc...	10	0	1.45868	0.145868	0.71633	1	+	CC	AD
GO:0005811	lipid droplet	198	1	18.3782	0.092819	0.71815	1	-	CC	AD
GO:0030027	lamellipodium	74	1	6.41601	0.0867029	0.71881	1	-	CC	AD
GO:0043186	P granule	22	0	2.89222	0.131465	0.71888	1	+	CC	AD
GO:0097223	sperm part	69	0	8.18895	0.11868	0.72176	1	+	CC	AD
GO:0014704	intercalated disc	13	0	1.81575	0.139673	0.72251	1	+	CC	AD
GO:0036064	ciliary basal body	68	0	8.06922	0.118665	0.72395	1	+	CC	AD
GO:0043073	germ cell nucleus	19	0	1.36716	0.0719559	0.72427	1	+	CC	AD
GO:0030424	axon	321	4	41.7133	0.129948	0.19259	1	+	CC	AD
GO:0043292	contractile fiber	104	2	11.9522	0.114925	0.73709	1	+	CC	AD
GO:0000307	cyclin-dependent protein kinase holoenzy...	20	0	1.48786	0.074393	0.7391	1	-	CC	AD
GO:0000124	SAGA complex	15	0	1.06193	0.0707955	0.74493	1	-	CC	AD
GO:0005840	ribosome	178	1	27.5698	0.154886	0.06405	1	+	CC	AD
GO:0005834	heterotrimeric G-protein complex	11	0	1.52797	0.138906	0.74903	1	+	CC	AD
GO:1905360	GTPase complex	11	0	1.52797	0.138906	0.74903	1	+	CC	AD
GO:0044815	DNA packaging complex	20	0	1.51271	0.0756356	0.75024	1	-	CC	AD
GO:0036126	sperm flagellum	41	0	3.43473	0.0837738	0.75072	1	-	CC	AD
GO:0097729	9+2 motile cilium	41	0	3.43473	0.0837738	0.75072	1	+	CC	AD
GO:0098858	actin-based cell projection	105	0	11.9783	0.114079	0.75324	1	+	CC	AD
GO:0030667	secretory granule membrane	120	0	13.5948	0.11329	0.75415	1	+	CC	AD
GO:0031965	nuclear membrane	148	1	13.7347	0.0928018	0.75458	1	-	CC	AD
GO:0043195	terminal bouton	78	1	6.95819	0.0892076	0.75577	1	-	CC	AD
GO:0035324	female germline ring canal	16	1	2.10169	0.131356	0.75974	1	+	CC	AD
GO:0000792	heterochromatin	72	0	6.40076	0.0888995	0.75978	1	+	CC	AD
GO:0030014	CCR4-NOT complex	12	0	1.62903	0.135752	0.76022	1	+	CC	AD
GO:0043198	dendritic shaft	23	0	2.90626	0.126359	0.76176	1	+	CC	AD
GO:0031234	extrinsic component of cytoplasmic side ...	37	0	4.48312	0.121166	0.76355	1	+	CC	AD
GO:0031519	PcG protein complex	37	0	3.10249	0.0838511	0.76375	1	-	CC	AD
GO:0120025	plasma membrane bounded cell projection	985	6	122.451	0.124315	0.06967	1	+	CC	AD
GO:1904115	axon cytoplasm	25	0	2.00812	0.0803248	0.76893	1	-	CC	AD
GO:0098794	postsynapse	210	4	27.6414	0.131626	0.26345	1	+	CC	AD
GO:0016020	membrane	3628	10	400.852	0.110489	0.20235	1	+	CC	AD
GO:0030055	cell-substrate junction	217	1	20.689	0.0953409	0.77992	1	-	CC	AD
GO:0042581	specific granule	65	0	7.50925	0.115527	0.78081	1	+	CC	AD
GO:0030135	coated vesicle	147	0	13.8035	0.0939012	0.78237	1	+	CC	AD
GO:0044432	endoplasmic reticulum part	549	2	58.7082	0.106937	0.78299	1	+	CC	AD
GO:0030669	clathrin-coated endocytic vesicle membra...	26	0	3.19135	0.122744	0.78447	1	+	CC	AD
GO:0005789	endoplasmic reticulum membrane	471	2	46.042	0.0977537	0.78492	1	+	CC	AD
GO:0034705	potassium channel complex	31	1	9.69803	0.31284	0.00192	1	+	CC	AD
GO:0031012	extracellular matrix	179	0	19.6849	0.109971	0.79113	1	+	CC	AD
GO:0045178	basal part of cell	40	0	4.72751	0.118188	0.79264	1	+	CC	AD
GO:0005924	cell-substrate adherens junction	216	1	20.689	0.0957823	0.79364	1	-	CC	AD
GO:0005779	integral component of peroxisomal membra...	11	0	1.44749	0.13159	0.79824	1	+	CC	AD
GO:0031231	intrinsic component of peroxisomal membr...	11	0	1.44749	0.13159	0.79824	1	+	CC	AD
GO:0030175	filopodium	51	0	5.91156	0.115913	0.79966	1	+	CC	AD
GO:0030173	integral component of Golgi membrane	23	0	1.89972	0.0825966	0.80034	1	-	CC	AD
GO:0031228	intrinsic component of Golgi membrane	23	0	1.89972	0.0825966	0.80034	1	+	CC	AD
GO:0032153	cell division site	69	0	6.29456	0.0912256	0.80403	1	+	CC	AD
GO:0032155	cell division site part	69	0	6.29456	0.0912256	0.80403	1	-	CC	AD
GO:0033017	sarcoplasmic reticulum membrane	10	0	1.31944	0.131944	0.80514	1	+	CC	AD
GO:0101003	ficolin-1-rich granule membrane	21	0	2.57854	0.122787	0.80543	1	+	CC	AD
GO:0032420	stereocilium	18	0	2.23731	0.124295	0.80646	1	+	CC	AD
GO:0098589	membrane region	139	0	15.3238	0.110243	0.80887	1	+	CC	AD
GO:0005925	focal adhesion	205	1	19.7206	0.0961982	0.81106	1	-	CC	AD
GO:0070160	tight junction	63	0	7.16978	0.113806	0.81206	1	+	CC	AD
GO:0001725	stress fiber	21	1	2.55969	0.12189	0.81388	1	+	CC	AD
GO:0097517	contractile actin filament bundle	21	1	2.55969	0.12189	0.81388	1	+	CC	AD
GO:0016234	inclusion body	41	0	4.74836	0.115814	0.8213	1	+	CC	AD
GO:0032806	carboxy-terminal domain protein kinase c...	18	0	1.48786	0.0826589	0.82351	1	+	CC	AD
GO:0070161	anchoring junction	298	1	31.9888	0.107345	0.82463	1	+	CC	AD
GO:0044464	cell part	6540	27	677.236	0.103553	0.82151	1	+	CC	AD
GO:0016604	nuclear body	407	3	40.0721	0.0984573	0.82892	1	+	CC	AD
GO:0005774	vacuolar membrane	250	0	24.3355	0.0973419	0.82892	1	+	CC	AD
GO:0005671	Ada2/Gcn5/Ada3 transcription activator c...	16	0	1.32169	0.0826054	0.83301	1	-	CC	AD
GO:0000791	euchromatin	33	0	2.92847	0.0887415	0.83413	1	+	CC	AD
GO:0005901	caveola	43	0	3.90827	0.09089	0.84014	1	-	CC	AD
GO:0005765	lysosomal membrane	215	0	20.9296	0.0973469	0.84133	1	+	CC	AD
GO:0098852	lytic vacuole membrane	215	0	20.9296	0.0973469	0.84133	1	+	CC	AD
GO:0005623	cell	6543	27	677.236	0.103505	0.82939	1	+	CC	AD
GO:0030914	STAGA complex	13	0	1.06193	0.0816871	0.8424	1	-	CC	AD
GO:0098562	cytoplasmic side of membrane	70	0	7.79538	0.111363	0.84425	1	+	CC	AD
GO:0031941	filamentous actin	24	0	2.81508	0.117295	0.84771	1	+	CC	AD
GO:0005881	cytoplasmic microtubule	40	0	4.54749	0.113687	0.8513	1	+	CC	AD
GO:0036477	somatodendritic compartment	427	1	42.3058	0.0990767	0.85133	1	-	CC	AD
GO:0044437	vacuolar part	321	0	34.1661	0.106436	0.85177	1	+	CC	AD
GO:0044450	microtubule organizing center part	98	1	14.4394	0.14734	0.23955	1	+	CC	AD
GO:0099572	postsynaptic specialization	99	2	10.8361	0.109456	0.85451	1	+	CC	AD
GO:0044666	MLL3/4 complex	10	0	1.24287	0.124287	0.85516	1	+	CC	AD
GO:0044441	ciliary part	198	1	27.209	0.137419	0.19297	1	+	CC	AD
GO:0000777	condensed chromosome kinetochore	55	0	6.13961	0.111629	0.85764	1	+	CC	AD
GO:0070971	endoplasmic reticulum exit site	10	0	1.2373	0.12373	0.85882	1	+	CC	AD
GO:0005689	U12-type spliceosomal complex	15	0	1.28055	0.0853703	0.86047	1	-	CC	AD
GO:0012506	vesicle membrane	354	0	35.0495	0.0990098	0.86188	1	+	CC	AD
GO:0031090	organelle membrane	1445	3	150.456	0.104122	0.87025	1	+	CC	AD
GO:0070469	respiratory chain	50	1	10.8063	0.216127	0.03327	1	+	CC	AD
GO:0005913	cell-cell adherens junction	40	0	4.50169	0.112542	0.86636	1	+	CC	AD
GO:0031256	leading edge membrane	91	1	16.671	0.183198	0.04139	1	+	CC	AD
GO:0044429	mitochondrial part	602	2	93.2655	0.154926	0.00065	1	+	CC	AD
GO:0005874	microtubule	213	3	20.9525	0.0983686	0.87307	1	+	CC	AD
GO:0032432	actin filament bundle	28	1	2.55969	0.0914174	0.87652	1	-	CC	AD
GO:0034702	ion channel complex	120	1	18.2898	0.152415	0.14741	1	+	CC	AD
GO:0000781	chromosome, telomeric region	91	0	9.87911	0.108562	0.87823	1	+	CC	AD
GO:0035267	NuA4 histone acetyltransferase complex	18	0	2.08344	0.115746	0.88163	1	+	CC	AD
GO:0043189	H4/H2A histone acetyltransferase complex	18	0	2.08344	0.115746	0.88163	1	+	CC	AD
GO:0097542	ciliary tip	30	0	3.37977	0.112659	0.88279	1	+	CC	AD
GO:0016605	PML body	53	0	5.02786	0.0948653	0.88292	1	-	CC	AD
GO:0012505	endomembrane system	1969	9	199.451	0.101295	0.88738	1	+	CC	AD
GO:0005775	vacuolar lumen	91	0	9.83059	0.108028	0.88887	1	+	CC	AD
GO:0044291	cell-cell contact zone	20	0	1.81575	0.0907873	0.88962	1	-	CC	AD
GO:1904813	ficolin-1-rich granule lumen	65	0	6.24564	0.0960868	0.89104	1	-	CC	AD
GO:0005773	vacuole	428	0	42.8106	0.100025	0.89207	1	+	CC	AD
GO:0016328	lateral plasma membrane	36	1	3.38299	0.093972	0.89216	1	-	CC	AD
GO:0060198	clathrin-sculpted vesicle	12	0	1.05333	0.0877777	0.89251	1	-	CC	AD
GO:0099512	supramolecular fiber	382	6	40.1488	0.105101	0.89284	1	+	CC	AD
GO:0000786	nucleosome	13	0	1.51271	0.116362	0.89465	1	+	CC	AD
GO:0044448	cell cortex part	103	0	11.0598	0.107376	0.89568	1	+	CC	AD
GO:0035060	brahma complex	15	0	1.72548	0.115032	0.89768	1	+	CC	AD
GO:0098827	endoplasmic reticulum subcompartment	477	2	47.8483	0.100311	0.8992	1	+	CC	AD
GO:0005778	peroxisomal membrane	44	0	4.21618	0.0958223	0.90657	1	-	CC	AD
GO:0031903	microbody membrane	44	0	4.21618	0.0958223	0.90657	1	+	CC	AD
GO:0043226	organelle	5750	24	585.768	0.101873	0.8997	1	+	CC	AD
GO:0098797	plasma membrane protein complex	215	1	27.8949	0.129744	0.28987	1	+	CC	AD
GO:0032421	stereocilium bundle	20	0	2.23731	0.111866	0.91164	1	+	CC	AD
GO:0045121	membrane raft	132	0	14.0039	0.10609	0.91298	1	+	CC	AD
GO:0044295	axonal growth cone	14	0	1.2813	0.0915212	0.91333	1	-	CC	AD
GO:0030133	transport vesicle	206	1	20.5279	0.09965	0.91369	1	+	CC	AD
GO:0000779	condensed chromosome, centromeric region	63	0	6.13961	0.0974542	0.91549	1	+	CC	AD
GO:0042641	actomyosin	27	1	2.55969	0.0948032	0.91561	1	-	CC	AD
GO:0000794	condensed nuclear chromosome	43	1	4.66955	0.108594	0.91568	1	+	CC	AD
GO:0001673	male germ cell nucleus	12	0	1.36716	0.11393	0.91645	1	+	CC	AD
GO:0044447	axoneme part	22	1	8.52372	0.387442	0.0004	1	+	CC	AD
GO:0032838	plasma membrane bounded cell projection ...	107	1	17.401	0.162626	0.09938	1	+	CC	AD
GO:0035580	specific granule lumen	36	0	3.91684	0.108801	0.92021	1	+	CC	AD
GO:0072686	mitotic spindle	73	2	7.16266	0.0981187	0.92099	1	+	CC	AD
GO:0008328	ionotropic glutamate receptor complex	26	0	2.85503	0.109809	0.92134	1	+	CC	AD
GO:0031904	endosome lumen	10	0	1.14035	0.114035	0.92301	1	+	CC	AD
GO:0000803	sex chromosome	16	0	1.7808	0.1113	0.92569	1	+	CC	AD
GO:0099081	supramolecular polymer	385	6	40.1488	0.104282	0.92617	1	+	CC	AD
GO:0005790	smooth endoplasmic reticulum	24	0	2.28982	0.0954094	0.92667	1	-	CC	AD
GO:0005771	multivesicular body	25	0	2.39281	0.0957124	0.92835	1	-	CC	AD
GO:0005902	microvillus	48	0	4.68676	0.0976408	0.92892	1	-	CC	AD
GO:0031981	nuclear lumen	2043	10	162.267	0.079426	0.00572	1	+	CC	AD
GO:0005662	DNA replication factor A complex	11	0	1.01968	0.0926986	0.93136	1	-	CC	AD
GO:0032154	cleavage furrow	59	0	6.29456	0.106688	0.93209	1	+	CC	AD
GO:0042995	cell projection	1009	6	122.451	0.121358	0.11248	1	+	CC	AD
GO:0043596	nuclear replication fork	31	0	3.35311	0.108165	0.9334	1	+	CC	AD
GO:0043083	synaptic cleft	13	0	1.22278	0.0940598	0.93574	1	-	CC	AD
GO:0000138	Golgi trans cisterna	13	0	1.22502	0.0942324	0.93705	1	-	CC	AD
GO:0099080	supramolecular complex	386	6	40.1488	0.104012	0.93725	1	+	CC	AD
GO:0043227	membrane-bounded organelle	5409	21	548.333	0.101374	0.82634	1	+	CC	AD
GO:0030863	cortical cytoskeleton	52	0	5.49938	0.105757	0.95038	1	+	CC	AD
GO:0098857	membrane microdomain	134	0	14.0039	0.104506	0.95093	1	+	CC	AD
GO:0043679	axon terminus	94	2	9.41435	0.100153	0.95192	1	+	CC	AD
GO:0033276	transcription factor TFTC complex	11	0	1.06193	0.0965393	0.95823	1	-	CC	AD
GO:0044463	cell projection part	729	6	94.1136	0.1291	0.05706	1	+	CC	AD
GO:0120038	plasma membrane bounded cell projection ...	729	6	94.1136	0.1291	0.05706	1	+	CC	AD
GO:0030662	coated vesicle membrane	91	0	9.51066	0.104513	0.95943	1	+	CC	AD
GO:0005782	peroxisomal matrix	28	0	2.76869	0.098882	0.95954	1	-	CC	AD
GO:0031907	microbody lumen	28	0	2.76869	0.098882	0.95954	1	+	CC	AD
GO:0000930	gamma-tubulin complex	14	0	1.50651	0.107608	0.95961	1	+	CC	AD
GO:0043235	receptor complex	130	0	13.1251	0.100962	0.96295	1	+	CC	AD
GO:0030659	cytoplasmic vesicle membrane	339	0	35.0495	0.103391	0.96534	1	+	CC	AD
GO:0005905	clathrin-coated pit	39	0	4.09952	0.105116	0.96547	1	+	CC	AD
GO:1990204	oxidoreductase complex	66	1	12.6513	0.191687	0.05489	1	+	CC	AD
GO:0005912	adherens junction	293	1	30.2447	0.103224	0.9738	1	+	CC	AD
GO:0000793	condensed chromosome	120	1	12.1672	0.101394	0.97438	1	+	CC	AD
GO:0005739	mitochondrion	977	4	130.529	0.133602	0.01	1	+	CC	AD
GO:0010494	cytoplasmic stress granule	21	1	2.10264	0.100126	0.977	1	-	CC	AD
GO:0031092	platelet alpha granule membrane	13	0	1.36307	0.104852	0.98208	1	+	CC	AD
GO:0097346	INO80-type complex	20	0	2.08344	0.104172	0.9842	1	+	CC	AD
GO:0045202	synapse	525	6	58.3348	0.111114	0.60102	1	+	CC	AD
GO:0042175	nuclear outer membrane-endoplasmic retic...	480	2	49.0972	0.102286	0.99008	1	+	CC	AD
GO:0000323	lytic vacuole	368	0	37.6536	0.10232	0.99268	1	+	CC	AD
GO:0005764	lysosome	368	0	37.6536	0.10232	0.99268	1	+	CC	AD
GO:0098878	neurotransmitter receptor complex	28	0	2.85503	0.101966	0.99402	1	-	CC	AD
GO:0005769	early endosome	177	2	18.1122	0.102329	0.99519	1	+	CC	AD
GO:0030684	preribosome	55	0	5.62829	0.102333	0.99737	1	+	CC	AD
GO:0101002	ficolin-1-rich granule	86	0	8.82418	0.102607	0.99791	1	+	CC	AD
GO:0000314	organellar small ribosomal subunit	27	0	10.7808	0.399291	4.4e-05	1	+	CC	AD
GO:0005575	cellular_component	7131	28	730.928	0.1025	1	1	-	CC	AD
GO:0009295	nucleoid	22	0	7.98162	0.362801	0.00122	1	+	CC	AD
GO:0030964	NADH dehydrogenase complex	28	1	8.87063	0.316808	0.00266	1	+	CC	AD
GO:0045271	respiratory chain complex I	28	1	8.87063	0.316808	0.00266	1	+	CC	AD
GO:0008569	ATP-dependent microtubule motor activity...	14	1	7.1682	0.512014	6.5e-05	0.0917255	+	MF	AD
GO:0035198	miRNA binding	11	0	5.71684	0.519713	0.00031	0.233107	+	MF	AD
GO:0009982	pseudouridine synthase activity	10	0	5.34008	0.534008	0.00038	0.253508	+	MF	AD
GO:0055056	D-glucose transmembrane transporter acti...	23	0	8.60822	0.37427	0.00071	0.330905	+	MF	AD
GO:0022843	voltage-gated cation channel activity	47	1	13.3624	0.284307	0.00127	0.402204	+	MF	AD
GO:0043621	protein self-association	33	1	10.286	0.311695	0.00185	0.438148	+	MF	AD
GO:0008138	protein tyrosine/serine/threonine phosph...	15	1	6.13596	0.409064	0.00202	0.44576	+	MF	AD
GO:0005536	glucose binding	13	0	5.60937	0.43149	0.00203	0.446182	+	MF	AD
GO:0015278	calcium-release channel activity	13	0	5.56864	0.428357	0.00224	0.454465	+	MF	AD
GO:0015187	glycine transmembrane transporter activi...	11	0	4.76434	0.433122	0.00433	0.503322	+	MF	AD
GO:0005351	carbohydrate:proton symporter activity	29	0	8.88845	0.306498	0.00444	0.50507	+	MF	AD
GO:0033300	dehydroascorbic acid transmembrane trans...	10	0	4.46823	0.446823	0.0046	0.507559	+	MF	AD
GO:0005544	calcium-dependent phospholipid binding	15	1	5.71046	0.380698	0.00512	0.515257	+	MF	AD
GO:0004312	fatty acid synthase activity	15	0	5.70398	0.380265	0.00519	0.516251	+	MF	AD
GO:0005283	amino acid:sodium symporter activity	16	0	5.83585	0.364741	0.00645	0.532661	+	MF	AD
GO:0070717	poly-purine tract binding	10	1	4.26805	0.426805	0.00763	0.545661	+	MF	AD
GO:0016614	oxidoreductase activity, acting on CH-OH...	96	0	19.4177	0.202268	0.01241	0.58094	+	MF	AD
GO:0000146	microfilament motor activity	10	1	4.06066	0.406066	0.01256	0.581782	+	MF	AD
GO:0005509	calcium ion binding	254	0	41.1815	0.162132	0.01682	0.60486	+	MF	AD
GO:0030371	translation repressor activity	15	1	4.98599	0.332399	0.02093	0.628309	+	MF	AD
GO:0016798	hydrolase activity, acting on glycosyl b...	65	0	13.8891	0.213679	0.02153	0.631804	+	MF	AD
GO:0016866	intramolecular transferase activity	16	0	8.07639	0.504774	2.8e-05	0.643812	+	MF	AD
GO:0043560	insulin receptor substrate binding	11	0	4.01764	0.36524	0.02364	0.644103	+	MF	AD
GO:0042826	histone deacetylase binding	64	0	0	0	0.02786	0.667932	-	MF	AD
GO:0004714	transmembrane receptor protein tyrosine ...	28	0	7.33327	0.261903	0.02945	0.676298	+	MF	AD
GO:0004888	transmembrane signaling receptor activit...	256	0	40.143	0.156809	0.02949	0.676503	+	MF	AD
GO:0070034	telomerase RNA binding	10	0	3.67179	0.367179	0.02973	0.677727	+	MF	AD
GO:0005245	voltage-gated calcium channel activity	14	0	4.56858	0.326327	0.0299	0.678588	+	MF	AD
GO:0005520	insulin-like growth factor binding	17	0	5.19568	0.305628	0.03008	0.679494	+	MF	AD
GO:0004984	olfactory receptor activity	36	0	8.72954	0.242487	0.0305	0.681584	+	MF	AD
GO:0005549	odorant binding	36	0	8.72954	0.242487	0.0305	0.681584	+	MF	AD
GO:0005272	sodium channel activity	29	0	7.41357	0.25564	0.03338	0.694956	+	MF	AD
GO:0019904	protein domain specific binding	306	0	18.1679	0.0593723	0.03689	0.708796	-	MF	AD
GO:0008236	serine-type peptidase activity	82	0	15.7889	0.192547	0.03751	0.710955	+	MF	AD
GO:0005328	neurotransmitter:sodium symporter activi...	21	0	5.83585	0.277898	0.03773	0.711702	+	MF	AD
GO:0005516	calmodulin binding	81	3	15.4996	0.191353	0.04142	0.722855	+	MF	AD
GO:0004553	hydrolase activity, hydrolyzing O-glycos...	52	0	11.0414	0.212334	0.04231	0.725194	+	MF	AD
GO:0017046	peptide hormone binding	25	0	6.4878	0.259512	0.04276	0.72633	+	MF	AD
GO:0019900	kinase binding	303	3	45.1608	0.149045	0.044	0.729306	+	MF	AD
GO:0015459	potassium channel regulator activity	17	0	4.92413	0.289654	0.04588	0.733415	+	MF	AD
GO:0019901	protein kinase binding	264	3	40.0685	0.151775	0.04591	0.733477	+	MF	AD
GO:0016779	nucleotidyltransferase activity	85	1	15.9383	0.18751	0.04592	0.733497	+	MF	AD
GO:0015174	basic amino acid transmembrane transport...	10	0	3.40589	0.340589	0.05078	0.742196	+	MF	AD
GO:0004674	protein serine/threonine kinase activity	195	1	10.5906	0.0543106	0.06413	0.757741	-	MF	AD
GO:0000987	proximal promoter sequence-specific DNA ...	148	0	6.9326	0.0468419	0.06418	0.757785	-	MF	AD
GO:0015297	antiporter activity	45	0	0	0	0.06517	0.758646	-	MF	AD
GO:0019787	ubiquitin-like protein transferase activ...	265	0	16.3554	0.0617185	0.06547	0.758901	-	MF	AD
GO:0030545	receptor regulator activity	76	0	14.0991	0.185515	0.06548	0.758909	+	MF	AD
GO:0044389	ubiquitin-like protein ligase binding	169	1	8.59977	0.0508862	0.06576	0.759145	-	MF	AD
GO:0050681	androgen receptor binding	15	2	4.28632	0.285754	0.06639	0.759668	+	MF	AD
GO:0140096	catalytic activity, acting on a protein	1104	4	96.8921	0.0877646	0.13578	0.762119	+	MF	AD
GO:0008137	NADH dehydrogenase (ubiquinone) activity	23	1	5.71085	0.248298	0.07148	0.763537	+	MF	AD
GO:0050136	NADH dehydrogenase (quinone) activity	23	1	5.71085	0.248298	0.07148	0.763537	+	MF	AD
GO:0001012	RNA polymerase II regulatory region DNA ...	250	1	15.3521	0.0614084	0.07155	0.763586	-	MF	AD
GO:0017171	serine hydrolase activity	89	0	15.7889	0.177403	0.07302	0.764588	+	MF	AD
GO:0031625	ubiquitin protein ligase binding	166	1	8.59977	0.0518059	0.07303	0.764595	-	MF	AD
GO:0008047	enzyme activator activity	199	0	11.2271	0.0564178	0.0731	0.764642	-	MF	AD
GO:0099106	ion channel regulator activity	39	0	8.34345	0.213935	0.07432	0.765433	+	MF	AD
GO:0000977	RNA polymerase II regulatory region sequ...	248	1	15.3521	0.0619036	0.07601	0.766471	-	MF	AD
GO:0008378	galactosyltransferase activity	18	0	4.75618	0.264232	0.07645	0.76673	+	MF	AD
GO:0019199	transmembrane receptor protein kinase ac...	33	0	7.33327	0.22222	0.07734	0.76724	+	MF	AD
GO:0004806	triglyceride lipase activity	11	1	3.38748	0.307953	0.07756	0.767363	+	MF	AD
GO:0000978	RNA polymerase II proximal promoter sequ...	142	0	6.9326	0.0488211	0.07991	0.768608	-	MF	AD
GO:0004252	serine-type endopeptidase activity	69	0	12.7606	0.184937	0.08142	0.769339	+	MF	AD
GO:1990837	sequence-specific double-stranded DNA bi...	315	1	21.3326	0.0677226	0.0838	0.770383	-	MF	AD
GO:0016894	endonuclease activity, active with eithe...	12	0	3.54416	0.295347	0.0838	0.770383	+	MF	AD
GO:0016229	steroid dehydrogenase activity	10	0	3.12441	0.312441	0.08542	0.771019	+	MF	AD
GO:0042393	histone binding	88	0	3.09164	0.0351322	0.08632	0.771346	-	MF	AD
GO:0005044	scavenger receptor activity	25	0	5.85129	0.234051	0.09056	0.772651	+	MF	AD
GO:0042803	protein homodimerization activity	462	1	34.6754	0.075055	0.09278	0.773193	-	MF	AD
GO:0015136	sialic acid transmembrane transporter ac...	10	0	3.06697	0.306697	0.09444	0.77354	+	MF	AD
GO:0015538	sialic acid:proton symporter activity	10	0	3.06697	0.306697	0.09444	0.77354	+	MF	AD
GO:1990939	ATP-dependent microtubule motor activity	36	1	12.4251	0.345143	0.00016	0.773838	+	MF	AD
GO:0004842	ubiquitin-protein transferase activity	251	0	16.3554	0.065161	0.09899	0.774268	-	MF	AD
GO:0008574	ATP-dependent microtubule motor activity...	22	0	5.25695	0.238952	0.09937	0.774315	+	MF	AD
GO:0022804	active transmembrane transporter activit...	229	0	25.3435	0.11067	0.81884	0.774542	+	MF	AD
GO:0008812	choline dehydrogenase activity	10	0	3.02273	0.302273	0.10188	0.774576	+	MF	AD
GO:0005201	extracellular matrix structural constitu...	35	0	7.34908	0.209974	0.10327	0.774686	+	MF	AD
GO:0048487	beta-tubulin binding	21	0	5.04895	0.240426	0.10359	0.774708	+	MF	AD
GO:0099516	ion antiporter activity	35	0	0	0	0.10387	0.774727	+	MF	AD
GO:0000099	sulfur amino acid transmembrane transpor...	12	0	3.40589	0.283824	0.10428	0.774752	+	MF	AD
GO:0008134	transcription factor binding	334	3	23.7195	0.0710164	0.10466	0.774773	-	MF	AD
GO:0003954	NADH dehydrogenase activity	25	1	5.71085	0.228434	0.10548	0.774813	+	MF	AD
GO:0035250	UDP-galactosyltransferase activity	16	0	4.13054	0.258159	0.10813	0.774891	+	MF	AD
GO:0005253	anion channel activity	34	0	0	0	0.10894	0.774899	-	MF	AD
GO:0008061	chitin binding	44	0	8.67172	0.197085	0.10901	0.774899	+	MF	AD
GO:0003712	transcription coregulator activity	234	1	15.2061	0.0649834	0.10959	0.7749	+	MF	AD
GO:0061733	peptide-lysine-N-acetyltransferase activ...	52	0	1.06193	0.0204218	0.11039	0.7749	-	MF	AD
GO:0002039	p53 binding	33	0	0	0	0.11429	0.7749	-	MF	AD
GO:0005254	chloride channel activity	33	0	0	0	0.11429	0.7749	-	MF	AD
GO:0044390	ubiquitin-like protein conjugating enzym...	33	0	0	0	0.11429	0.7749	-	MF	AD
GO:0046872	metal ion binding	1678	8	200.622	0.11956	0.1154	0.7749	+	MF	AD
GO:0004402	histone acetyltransferase activity	51	0	1.06193	0.0208222	0.1156	0.7749	-	MF	AD
GO:0035258	steroid hormone receptor binding	46	2	8.89054	0.193273	0.11621	0.7749	+	MF	AD
GO:0016758	transferase activity, transferring hexos...	101	1	16.5839	0.164197	0.11831	0.7749	+	MF	AD
GO:1901567	fatty acid derivative binding	10	0	2.9179	0.29179	0.1214	0.7749	+	MF	AD
GO:0001965	G-protein alpha-subunit binding	11	0	3.09369	0.281244	0.12531	0.7749	+	MF	AD
GO:0140097	catalytic activity, acting on DNA	133	0	20.6882	0.15555	0.12577	0.7749	+	MF	AD
GO:0016782	transferase activity, transferring sulfu...	31	0	0	0	0.12587	0.7749	-	MF	AD
GO:0051213	dioxygenase activity	31	0	0	0	0.12587	0.7749	-	MF	AD
GO:0016594	glycine binding	16	0	4.0102	0.250637	0.12656	0.7749	+	MF	AD
GO:0003690	double-stranded DNA binding	356	1	26.3854	0.0741164	0.12802	0.7749	+	MF	AD
GO:0015075	ion transmembrane transporter activity	415	1	55.6965	0.134208	0.11758	0.7749	+	MF	AD
GO:0016247	channel regulator activity	51	0	9.49013	0.186081	0.12864	0.7749	+	MF	AD
GO:0008324	cation transmembrane transporter activit...	315	1	45.2067	0.143513	0.07245	0.7749	+	MF	AD
GO:0019200	carbohydrate kinase activity	12	0	3.26486	0.272072	0.12908	0.7749	+	MF	AD
GO:0051082	unfolded protein binding	72	0	2.65806	0.0369175	0.13062	0.7749	-	MF	AD
GO:0031624	ubiquitin conjugating enzyme binding	30	0	0	0	0.13214	0.7749	-	MF	AD
GO:0003729	mRNA binding	189	2	11.9376	0.0631621	0.13268	0.7749	-	MF	AD
GO:0015295	solute:proton symporter activity	38	0	11.5314	0.303457	0.00134	0.7749	+	MF	AD
GO:0005249	voltage-gated potassium channel activity	28	1	5.9388	0.2121	0.1371	0.7749	+	MF	AD
GO:0016209	antioxidant activity	34	0	0.261377	0.00768756	0.13742	0.7749	-	MF	AD
GO:0003774	motor activity	76	2	18.0587	0.237614	0.00243	0.7749	+	MF	AD
GO:0043021	ribonucleoprotein complex binding	71	0	2.68321	0.0377916	0.13838	0.7749	-	MF	AD
GO:0048306	calcium-dependent protein binding	29	0	0	0	0.13876	0.7749	-	MF	AD
GO:0001077	proximal promoter DNA-binding transcript...	120	0	6.44974	0.0537478	0.142	0.7749	-	MF	AD
GO:0015238	drug transmembrane transporter activity	69	0	15.0712	0.218423	0.01346	0.7749	+	MF	AD
GO:0030983	mismatched DNA binding	11	0	3.01013	0.273648	0.14243	0.7749	+	MF	AD
GO:0004843	thiol-dependent ubiquitin-specific prote...	43	0	0.870598	0.0202465	0.14574	0.7749	-	MF	AD
GO:0001067	regulatory region nucleic acid binding	356	2	26.8791	0.0755031	0.14612	0.7749	+	MF	AD
GO:0016655	oxidoreductase activity, acting on NAD(P...	27	1	5.71085	0.211513	0.14653	0.7749	+	MF	AD
GO:0005319	lipid transporter activity	62	0	10.8019	0.174225	0.15252	0.7749	+	MF	AD
GO:0005048	signal sequence binding	27	0	0	0	0.15316	0.7749	-	MF	AD
GO:0016831	carboxy-lyase activity	27	0	0	0	0.15316	0.7749	-	MF	AD
GO:0043175	RNA polymerase core enzyme binding	27	0	0	0	0.15316	0.7749	-	MF	AD
GO:0044212	transcription regulatory region DNA bind...	354	2	26.8791	0.0759297	0.15322	0.7749	+	MF	AD
GO:0038024	cargo receptor activity	51	0	9.20753	0.18054	0.15684	0.7749	+	MF	AD
GO:0000976	transcription regulatory region sequence...	291	1	21.3326	0.0733079	0.1579	0.7749	+	MF	AD
GO:0016859	cis-trans isomerase activity	26	0	0	0	0.16099	0.7749	-	MF	AD
GO:0000149	SNARE binding	57	0	1.94152	0.0340618	0.16106	0.7749	-	MF	AD
GO:0003713	transcription coactivator activity	151	1	9.30647	0.0616323	0.16354	0.7749	-	MF	AD
GO:0016627	oxidoreductase activity, acting on the C...	36	0	6.93436	0.192621	0.16775	0.7749	+	MF	AD
GO:0015101	organic cation transmembrane transporter...	25	0	0	0	0.16928	0.7749	-	MF	AD
GO:0043531	ADP binding	25	0	0	0	0.16928	0.7749	-	MF	AD
GO:0045296	cadherin binding	164	0	10.5166	0.0641257	0.17122	0.7749	-	MF	AD
GO:0070615	nucleosome-dependent ATPase activity	10	0	2.6988	0.26988	0.17152	0.7749	+	MF	AD
GO:1990841	promoter-specific chromatin binding	14	0	3.4156	0.243971	0.17264	0.7749	+	MF	AD
GO:0060589	nucleoside-triphosphatase regulator acti...	143	0	8.78885	0.0614605	0.17344	0.7749	+	MF	AD
GO:0046983	protein dimerization activity	676	3	57.4206	0.0849418	0.17395	0.7749	+	MF	AD
GO:0038023	signaling receptor activity	317	0	42.4467	0.133901	0.1759	0.7749	+	MF	AD
GO:0000993	RNA polymerase II complex binding	24	0	0	0	0.17806	0.7749	-	MF	AD
GO:0003755	peptidyl-prolyl cis-trans isomerase acti...	24	0	0	0	0.17806	0.7749	-	MF	AD
GO:0016757	transferase activity, transferring glyco...	127	1	19.0864	0.150287	0.18004	0.7749	+	MF	AD
GO:0031072	heat shock protein binding	50	0	1.6348	0.0326959	0.18091	0.7749	-	MF	AD
GO:0008375	acetylglucosaminyltransferase activity	29	0	5.77731	0.199218	0.18312	0.7749	+	MF	AD
GO:0005515	protein binding	4998	19	490.959	0.0982311	0.21694	0.7749	-	MF	AD
GO:0005507	copper ion binding	23	0	4.83303	0.210132	0.18594	0.7749	+	MF	AD
GO:0045182	translation regulator activity	24	1	4.98599	0.207749	0.18665	0.7749	+	MF	AD
GO:0016684	oxidoreductase activity, acting on perox...	23	0	0	0	0.18737	0.7749	-	MF	AD
GO:0005178	integrin binding	46	0	8.23452	0.179011	0.1877	0.7749	+	MF	AD
GO:0043169	cation binding	1727	8	201.988	0.116959	0.18889	0.7749	+	MF	AD
GO:0030276	clathrin binding	31	0	6.04105	0.194873	0.18921	0.7749	+	MF	AD
GO:0070491	repressing transcription factor binding	48	0	1.57285	0.0327677	0.19032	0.7749	-	MF	AD
GO:0008083	growth factor activity	34	0	6.47263	0.190371	0.19148	0.7749	+	MF	AD
GO:0015318	inorganic molecular entity transmembrane...	389	1	52.7281	0.135548	0.1131	0.7749	+	MF	AD
GO:0003924	GTPase activity	141	1	8.88121	0.0629873	0.19218	0.7749	-	MF	AD
GO:0140110	transcription regulator activity	593	4	50.1589	0.084585	0.19491	0.7749	+	MF	AD
GO:0030246	carbohydrate binding	108	0	20.3227	0.188173	0.02332	0.7749	+	MF	AD
GO:0016417	S-acyltransferase activity	20	0	4.30646	0.215323	0.19558	0.7749	+	MF	AD
GO:0004601	peroxidase activity	22	0	0	0	0.19725	0.7749	-	MF	AD
GO:0005484	SNAP receptor activity	22	0	0	0	0.19725	0.7749	-	MF	AD
GO:0004970	ionotropic glutamate receptor activity	19	0	4.10316	0.215956	0.20454	0.7749	+	MF	AD
GO:0030544	Hsp70 protein binding	21	0	0	0	0.20775	0.7749	-	MF	AD
GO:0016616	oxidoreductase activity, acting on the C...	73	0	11.7637	0.161147	0.20782	0.7749	+	MF	AD
GO:0015291	secondary active transmembrane transport...	149	0	20.6287	0.138448	0.2831	0.7749	+	MF	AD
GO:0140098	catalytic activity, acting on RNA	256	1	34.4929	0.134738	0.2108	0.7749	+	MF	AD
GO:0000980	RNA polymerase II distal enhancer sequen...	46	0	1.58956	0.0345557	0.2112	0.7749	-	MF	AD
GO:1901681	sulfur compound binding	102	0	15.4967	0.151929	0.21317	0.7749	+	MF	AD
GO:0034212	peptide N-acetyltransferase activity	58	0	2.4741	0.0426569	0.21415	0.7749	+	MF	AD
GO:0019001	guanyl nucleotide binding	190	1	13.4006	0.0705296	0.21444	0.7749	+	MF	AD
GO:0032561	guanyl ribonucleotide binding	190	1	13.4006	0.0705296	0.21444	0.7749	-	MF	AD
GO:0005267	potassium channel activity	49	1	8.44797	0.172408	0.21552	0.7749	+	MF	AD
GO:0003993	acid phosphatase activity	13	0	3.0655	0.235808	0.21608	0.7749	+	MF	AD
GO:0000982	transcription factor activity, RNA polym...	164	0	11.1663	0.0680869	0.2167	0.7749	-	MF	AD
GO:0003697	single-stranded DNA binding	58	0	9.67366	0.166787	0.21671	0.7749	+	MF	AD
GO:0004180	carboxypeptidase activity	20	0	0	0	0.21892	0.7749	-	MF	AD
GO:0015298	solute:cation antiporter activity	20	0	0	0	0.21892	0.7749	+	MF	AD
GO:0015491	cation:cation antiporter activity	20	0	0	0	0.21892	0.7749	-	MF	AD
GO:0016706	oxidoreductase activity, acting on paire...	20	0	0	0	0.21892	0.7749	-	MF	AD
GO:0043138	3'-5' DNA helicase activity	20	0	0	0	0.21892	0.7749	-	MF	AD
GO:0015399	primary active transmembrane transporter...	73	0	3.66141	0.0501563	0.22031	0.7749	+	MF	AD
GO:0015405	P-P-bond-hydrolysis-driven transmembrane...	73	0	3.66141	0.0501563	0.22031	0.7749	-	MF	AD
GO:0043565	sequence-specific DNA binding	429	3	35.3763	0.0824622	0.22334	0.7749	+	MF	AD
GO:0042578	phosphoric ester hydrolase activity	174	1	16.8763	0.0969904	0.78465	0.7749	+	MF	AD
GO:0044769	ATPase activity, coupled to transmembran...	19	0	0	0	0.23081	0.7749	+	MF	AD
GO:0061650	ubiquitin-like protein conjugating enzym...	19	0	0	0	0.23081	0.7749	-	MF	AD
GO:0015081	sodium ion transmembrane transporter act...	83	0	16.5514	0.199414	0.02402	0.7749	+	MF	AD
GO:0005342	organic acid transmembrane transporter a...	114	0	21.1523	0.185546	0.02402	0.7749	+	MF	AD
GO:0046943	carboxylic acid transmembrane transporte...	114	0	21.1523	0.185546	0.02402	0.7749	+	MF	AD
GO:0030695	GTPase regulator activity	123	0	7.90108	0.0642365	0.2373	0.7749	-	MF	AD
GO:0005506	iron ion binding	76	0	4.05942	0.0534135	0.23951	0.7749	-	MF	AD
GO:0003777	microtubule motor activity	53	1	13.998	0.264113	0.00238	0.7749	+	MF	AD
GO:0010485	H4 histone acetyltransferase activity	18	0	0	0	0.24348	0.7749	-	MF	AD
GO:0016409	palmitoyltransferase activity	18	0	0	0	0.24348	0.7749	-	MF	AD
GO:0061631	ubiquitin conjugating enzyme activity	18	0	0	0	0.24348	0.7749	-	MF	AD
GO:0022853	active ion transmembrane transporter act...	33	0	0.910391	0.0275876	0.24447	0.7749	+	MF	AD
GO:0042625	ATPase coupled ion transmembrane transpo...	33	0	0.910391	0.0275876	0.24447	0.7749	+	MF	AD
GO:0001228	DNA-binding transcription activator acti...	148	1	10.1381	0.068501	0.24591	0.7749	+	MF	AD
GO:0008157	protein phosphatase 1 binding	25	0	4.82842	0.193137	0.24756	0.7749	+	MF	AD
GO:0004721	phosphoprotein phosphatase activity	79	1	9.29675	0.11768	0.76584	0.7749	+	MF	AD
GO:0060089	molecular transducer activity	347	1	44.5886	0.128497	0.24922	0.7749	+	MF	AD
GO:0008289	lipid binding	290	1	27.1362	0.0935733	0.61335	0.7749	+	MF	AD
GO:0051087	chaperone binding	52	0	2.29703	0.0441737	0.25115	0.7749	-	MF	AD
GO:0035326	enhancer binding	72	1	3.84668	0.0534261	0.25239	0.7749	-	MF	AD
GO:0016810	hydrolase activity, acting on carbon-nit...	69	0	3.61319	0.0523651	0.25281	0.7749	+	MF	AD
GO:0001883	purine nucleoside binding	184	1	13.4006	0.0728295	0.25432	0.7749	+	MF	AD
GO:0032550	purine ribonucleoside binding	184	1	13.4006	0.0728295	0.25432	0.7749	+	MF	AD
GO:0004715	non-membrane spanning protein tyrosine k...	17	0	0	0	0.25702	0.7749	-	MF	AD
GO:0032451	demethylase activity	17	0	0	0	0.25702	0.7749	-	MF	AD
GO:0070888	E-box binding	17	0	0	0	0.25702	0.7749	-	MF	AD
GO:0017124	SH3 domain binding	53	0	2.41561	0.0455776	0.25774	0.7749	-	MF	AD
GO:0034040	lipid-transporting ATPase activity	12	0	2.75102	0.229252	0.2589	0.7749	+	MF	AD
GO:0019783	ubiquitin-like protein-specific protease...	60	0	2.96692	0.0494487	0.26034	0.7749	+	MF	AD
GO:0005525	GTP binding	183	1	13.4006	0.0732275	0.26156	0.7749	-	MF	AD
GO:0015108	chloride transmembrane transporter activ...	40	0	1.49292	0.037323	0.26271	0.7749	+	MF	AD
GO:0008307	structural constituent of muscle	22	1	4.29768	0.195349	0.26618	0.7749	+	MF	AD
GO:0019829	cation-transporting ATPase activity	31	0	0.910391	0.0293675	0.27043	0.7749	-	MF	AD
GO:0099528	G protein-coupled neurotransmitter recep...	18	0	3.67214	0.204008	0.27045	0.7749	+	MF	AD
GO:0000217	DNA secondary structure binding	16	0	0	0	0.2715	0.7749	-	MF	AD
GO:0001540	amyloid-beta binding	16	0	0	0	0.2715	0.7749	-	MF	AD
GO:0008146	sulfotransferase activity	16	0	0	0	0.2715	0.7749	-	MF	AD
GO:0015301	anion:anion antiporter activity	16	0	0	0	0.2715	0.7749	-	MF	AD
GO:0017025	TBP-class protein binding	16	0	0	0	0.2715	0.7749	-	MF	AD
GO:0042166	acetylcholine binding	16	0	0	0	0.2715	0.7749	-	MF	AD
GO:0043425	bHLH transcription factor binding	16	0	0	0	0.2715	0.7749	-	MF	AD
GO:0051721	protein phosphatase 2A binding	16	0	0	0	0.2715	0.7749	-	MF	AD
GO:0004175	endopeptidase activity	173	0	23.656	0.13674	0.27233	0.7749	+	MF	AD
GO:0052689	carboxylic ester hydrolase activity	74	1	11.3564	0.153465	0.27352	0.7749	+	MF	AD
GO:0001221	transcription cofactor binding	14	0	3.03059	0.216471	0.27391	0.7749	+	MF	AD
GO:0005096	GTPase activator activity	107	0	6.90792	0.06456	0.27419	0.7749	-	MF	AD
GO:0005112	Notch binding	27	0	4.9973	0.185085	0.27482	0.7749	+	MF	AD
GO:0015932	nucleobase-containing compound transmemb...	20	0	0.238182	0.0119091	0.27579	0.7749	-	MF	AD
GO:0005234	extracellularly glutamate-gated ion chan...	21	0	4.10316	0.195389	0.27712	0.7749	+	MF	AD
GO:0008066	glutamate receptor activity	21	0	4.10316	0.195389	0.27712	0.7749	+	MF	AD
GO:0001227	DNA-binding transcription repressor acti...	80	0	4.71652	0.0589565	0.28155	0.7749	-	MF	AD
GO:0002020	protease binding	48	0	7.86679	0.163891	0.28408	0.7749	+	MF	AD
GO:0000339	RNA cap binding	15	0	0	0	0.28701	0.7749	-	MF	AD
GO:0001102	RNA polymerase II activating transcripti...	15	0	0	0	0.28701	0.7749	-	MF	AD
GO:0001671	ATPase activator activity	15	0	0	0	0.28701	0.7749	-	MF	AD
GO:0005125	cytokine activity	15	0	0	0	0.28701	0.7749	-	MF	AD
GO:0008171	O-methyltransferase activity	15	0	0	0	0.28701	0.7749	-	MF	AD
GO:0016645	oxidoreductase activity, acting on the C...	15	0	0	0	0.28701	0.7749	-	MF	AD
GO:0017147	Wnt-protein binding	15	0	0	0	0.28701	0.7749	-	MF	AD
GO:0032813	tumor necrosis factor receptor superfami...	15	0	0	0	0.28701	0.7749	-	MF	AD
GO:0035254	glutamate receptor binding	15	0	0	0	0.28701	0.7749	-	MF	AD
GO:0001882	nucleoside binding	193	1	14.6395	0.0758521	0.29032	0.7749	+	MF	AD
GO:0015079	potassium ion transmembrane transporter ...	64	1	9.94089	0.155326	0.29035	0.7749	+	MF	AD
GO:0016791	phosphatase activity	136	1	14.3466	0.105489	0.98551	0.7749	+	MF	AD
GO:0003727	single-stranded RNA binding	47	1	5.70135	0.121305	0.76811	0.7749	+	MF	AD
GO:0030170	pyridoxal phosphate binding	37	0	1.4468	0.0391027	0.29426	0.7749	-	MF	AD
GO:0070279	vitamin B6 binding	37	0	1.4468	0.0391027	0.29426	0.7749	+	MF	AD
GO:0015193	L-proline transmembrane transporter acti...	12	0	2.63707	0.219756	0.29705	0.7749	+	MF	AD
GO:0001618	virus receptor activity	31	0	5.46696	0.176353	0.29708	0.7749	+	MF	AD
GO:0104005	hijacked molecular function	31	0	5.46696	0.176353	0.29708	0.7749	+	MF	AD
GO:0005080	protein kinase C binding	20	0	3.87638	0.193819	0.29731	0.7749	+	MF	AD
GO:0005416	amino acid:cation symporter activity	21	0	7.23868	0.344699	0.00398	0.7749	+	MF	AD
GO:0001085	RNA polymerase II transcription factor b...	63	0	3.48101	0.0552542	0.30178	0.7749	-	MF	AD
GO:0043022	ribosome binding	29	0	0.921811	0.0317866	0.30217	0.7749	-	MF	AD
GO:0016811	hydrolase activity, acting on carbon-nit...	51	0	2.54039	0.0498116	0.30257	0.7749	-	MF	AD
GO:0008139	nuclear localization sequence binding	14	0	0	0	0.30367	0.7749	-	MF	AD
GO:0017056	structural constituent of nuclear pore	14	0	0	0	0.30367	0.7749	-	MF	AD
GO:0017127	cholesterol transporter activity	14	0	0	0	0.30367	0.7749	-	MF	AD
GO:0034185	apolipoprotein binding	14	0	0	0	0.30367	0.7749	-	MF	AD
GO:0035173	histone kinase activity	14	0	0	0	0.30367	0.7749	-	MF	AD
GO:0003714	transcription corepressor activity	75	0	4.50317	0.0600423	0.30868	0.77611	-	MF	AD
GO:0003723	RNA binding	963	5	118.517	0.12307	0.13936	0.776478	+	MF	AD
GO:0022857	transmembrane transporter activity	511	1	67.743	0.132569	0.10111	0.776699	+	MF	AD
GO:0003735	structural constituent of ribosome	139	0	19.1333	0.13765	0.3115	0.778744	+	MF	AD
GO:0005215	transporter activity	639	1	79.6642	0.12467	0.19017	0.779644	+	MF	AD
GO:0019213	deacetylase activity	31	0	1.1152	0.0359742	0.31457	0.781724	-	MF	AD
GO:0140101	catalytic activity, acting on a tRNA	84	0	12.327	0.14675	0.31473	0.781882	+	MF	AD
GO:0008408	3'-5' exonuclease activity	36	0	6.07786	0.168829	0.31473	0.781882	+	MF	AD
GO:0022839	ion gated channel activity	123	1	19.9394	0.162109	0.09632	0.783475	+	MF	AD
GO:0043014	alpha-tubulin binding	13	0	2.74102	0.210847	0.31674	0.783901	+	MF	AD
GO:0030674	protein binding, bridging	76	0	11.2984	0.148663	0.31732	0.784493	+	MF	AD
GO:0042626	ATPase activity, coupled to transmembran...	64	0	3.66141	0.0572096	0.31742	0.784595	+	MF	AD
GO:0034061	DNA polymerase activity	25	0	4.51752	0.180701	0.32054	0.787854	+	MF	AD
GO:0004298	threonine-type endopeptidase activity	13	0	0	0	0.32159	0.788978	-	MF	AD
GO:0004659	prenyltransferase activity	13	0	0	0	0.32159	0.788978	-	MF	AD
GO:0008198	ferrous iron binding	13	0	0	0	0.32159	0.788978	-	MF	AD
GO:0015651	quaternary ammonium group transmembrane ...	13	0	0	0	0.32159	0.788978	-	MF	AD
GO:0043015	gamma-tubulin binding	13	0	0	0	0.32159	0.788978	-	MF	AD
GO:0044183	protein binding involved in protein fold...	13	0	0	0	0.32159	0.788978	-	MF	AD
GO:0070003	threonine-type peptidase activity	13	0	0	0	0.32159	0.788978	+	MF	AD
GO:0016747	transferase activity, transferring acyl ...	151	0	15.4945	0.102612	0.94139	0.789291	+	MF	AD
GO:0003678	DNA helicase activity	49	0	7.78388	0.158855	0.32222	0.789659	+	MF	AD
GO:0032549	ribonucleoside binding	189	1	14.6395	0.0774575	0.32288	0.790378	+	MF	AD
GO:0060090	molecular adaptor activity	83	0	12.1418	0.146287	0.32301	0.79052	+	MF	AD
GO:0005126	cytokine receptor binding	56	0	3.06429	0.0547195	0.32509	0.792824	-	MF	AD
GO:0004725	protein tyrosine phosphatase activity	37	1	6.13596	0.165837	0.3313	0.800022	+	MF	AD
GO:0001871	pattern binding	14	0	2.84947	0.203534	0.33342	0.802589	+	MF	AD
GO:0030247	polysaccharide binding	14	0	2.84947	0.203534	0.33342	0.802589	+	MF	AD
GO:0030145	manganese ion binding	36	0	1.56728	0.0435356	0.33462	0.804068	-	MF	AD
GO:0099094	ligand-gated cation channel activity	57	0	12.5881	0.220844	0.02178	0.805652	+	MF	AD
GO:0019838	growth factor binding	50	0	7.83057	0.156611	0.33787	0.808163	+	MF	AD
GO:0043395	heparan sulfate proteoglycan binding	12	0	2.52498	0.210415	0.33807	0.80842	+	MF	AD
GO:0004712	protein serine/threonine/tyrosine kinase...	27	0	0.938886	0.0347735	0.33962	0.810423	-	MF	AD
GO:0015078	proton transmembrane transporter activit...	79	0	11.5314	0.145967	0.33871	0.811929	+	MF	AD
GO:0000400	four-way junction DNA binding	12	0	0	0	0.34094	0.812153	-	MF	AD
GO:0003756	protein disulfide isomerase activity	12	0	0	0	0.34094	0.812153	-	MF	AD
GO:0005109	frizzled binding	12	0	0	0	0.34094	0.812153	-	MF	AD
GO:0005545	1-phosphatidylinositol binding	12	0	0	0	0.34094	0.812153	-	MF	AD
GO:0008376	acetylgalactosaminyltransferase activity	12	0	0	0	0.34094	0.812153	-	MF	AD
GO:0009881	photoreceptor activity	12	0	0	0	0.34094	0.812153	-	MF	AD
GO:0015026	coreceptor activity	12	0	0	0	0.34094	0.812153	-	MF	AD
GO:0016864	intramolecular oxidoreductase activity, ...	12	0	0	0	0.34094	0.812153	+	MF	AD
GO:0017091	AU-rich element binding	12	0	0	0	0.34094	0.812153	-	MF	AD
GO:0019706	protein-cysteine S-palmitoyltransferase ...	12	0	0	0	0.34094	0.812153	-	MF	AD
GO:0019707	protein-cysteine S-acyltransferase activ...	12	0	0	0	0.34094	0.812153	+	MF	AD
GO:0019789	SUMO transferase activity	12	0	0	0	0.34094	0.812153	-	MF	AD
GO:0032452	histone demethylase activity	12	0	0	0	0.34094	0.812153	-	MF	AD
GO:0035255	ionotropic glutamate receptor binding	12	0	0	0	0.34094	0.812153	-	MF	AD
GO:0036442	proton-exporting ATPase activity	12	0	0	0	0.34094	0.812153	+	MF	AD
GO:0046961	proton-transporting ATPase activity, rot...	12	0	0	0	0.34094	0.812153	-	MF	AD
GO:0070300	phosphatidic acid binding	12	0	0	0	0.34094	0.812153	-	MF	AD
GO:0072509	divalent inorganic cation transmembrane ...	12	0	0	0	0.34094	0.812153	-	MF	AD
GO:0005246	calcium channel regulator activity	18	0	3.41933	0.189963	0.34422	0.816538	+	MF	AD
GO:0036459	thiol-dependent ubiquitinyl hydrolase ac...	53	0	2.96692	0.0559797	0.35068	0.825525	+	MF	AD
GO:0101005	ubiquitinyl hydrolase activity	53	0	2.96692	0.0559797	0.35068	0.825525	+	MF	AD
GO:0005217	intracellular ligand-gated ion channel a...	20	0	7.23429	0.361714	0.00261	0.828815	+	MF	AD
GO:0005543	phospholipid binding	177	1	18.1237	0.102394	0.9305	0.830049	+	MF	AD
GO:0016853	isomerase activity	87	0	10.2972	0.118358	0.74207	0.835412	+	MF	AD
GO:0051018	protein kinase A binding	17	0	3.2241	0.189653	0.35974	0.838832	+	MF	AD
GO:0005089	Rho guanyl-nucleotide exchange factor ac...	31	1	5.19513	0.167585	0.36032	0.839709	+	MF	AD
GO:0004672	protein kinase activity	279	1	23.4405	0.084016	0.36072	0.840316	+	MF	AD
GO:0001158	enhancer sequence-specific DNA binding	63	1	3.84668	0.0610584	0.36183	0.842007	+	MF	AD
GO:0003785	actin monomer binding	11	0	0	0	0.3619	0.842113	-	MF	AD
GO:0004683	calmodulin-dependent protein kinase acti...	11	0	0	0	0.3619	0.842113	-	MF	AD
GO:0004745	retinol dehydrogenase activity	11	0	0	0	0.3619	0.842113	-	MF	AD
GO:0016675	oxidoreductase activity, acting on a hem...	11	0	0	0	0.3619	0.842113	-	MF	AD
GO:0030291	protein serine/threonine kinase inhibito...	11	0	0	0	0.3619	0.842113	-	MF	AD
GO:0030332	cyclin binding	11	0	0	0	0.3619	0.842113	-	MF	AD
GO:0031489	myosin V binding	11	0	0	0	0.3619	0.842113	-	MF	AD
GO:0031492	nucleosomal DNA binding	11	0	0	0	0.3619	0.842113	-	MF	AD
GO:0034450	ubiquitin-ubiquitin ligase activity	11	0	0	0	0.3619	0.842113	-	MF	AD
GO:0046875	ephrin receptor binding	11	0	0	0	0.3619	0.842113	-	MF	AD
GO:0070182	DNA polymerase binding	11	0	0	0	0.3619	0.842113	-	MF	AD
GO:0099095	ligand-gated anion channel activity	11	0	0	0	0.3619	0.842113	-	MF	AD
GO:0140104	molecular carrier activity	11	0	0	0	0.3619	0.842113	-	MF	AD
GO:1990381	ubiquitin-specific protease binding	11	0	0	0	0.3619	0.842113	-	MF	AD
GO:0016667	oxidoreductase activity, acting on a sul...	30	0	1.24702	0.0415672	0.36333	0.844307	-	MF	AD
GO:0005343	organic acid:sodium symporter activity	24	0	7.64487	0.318536	0.00609	0.847371	+	MF	AD
GO:0019905	syntaxin binding	39	0	1.94152	0.0497827	0.36705	0.850089	-	MF	AD
GO:0016830	carbon-carbon lyase activity	37	0	1.79679	0.048562	0.36917	0.85343	+	MF	AD
GO:0005088	Ras guanyl-nucleotide exchange factor ac...	94	1	13.1461	0.139852	0.37442	0.861836	+	MF	AD
GO:0005198	structural molecule activity	389	2	47.4541	0.12199	0.3769	0.865866	+	MF	AD
GO:0003700	DNA-binding transcription factor activit...	442	3	39.2752	0.0888579	0.3769	0.865866	+	MF	AD
GO:0001056	RNA polymerase III activity	11	1	2.27138	0.206489	0.3772	0.866356	+	MF	AD
GO:0008194	UDP-glycosyltransferase activity	68	0	9.90786	0.145704	0.37781	0.867353	+	MF	AD
GO:0005154	epidermal growth factor receptor binding	21	0	3.73863	0.17803	0.37976	0.870554	+	MF	AD
GO:0050839	cell adhesion molecule binding	243	0	20.2918	0.0835053	0.3822	0.874584	+	MF	AD
GO:0000340	RNA 7-methylguanosine cap binding	10	0	0	0	0.38467	0.878689	-	MF	AD
GO:0003995	acyl-CoA dehydrogenase activity	10	0	0	0	0.38467	0.878689	-	MF	AD
GO:0004129	cytochrome-c oxidase activity	10	0	0	0	0.38467	0.878689	-	MF	AD
GO:0004535	poly(A)-specific ribonuclease activity	10	0	0	0	0.38467	0.878689	-	MF	AD
GO:0005164	tumor necrosis factor receptor binding	10	0	0	0	0.38467	0.878689	-	MF	AD
GO:0008093	cytoskeletal adaptor activity	10	0	0	0	0.38467	0.878689	-	MF	AD
GO:0008239	dipeptidyl-peptidase activity	10	0	0	0	0.38467	0.878689	-	MF	AD
GO:0010181	FMN binding	10	0	0	0	0.38467	0.878689	-	MF	AD
GO:0015002	heme-copper terminal oxidase activity	10	0	0	0	0.38467	0.878689	+	MF	AD
GO:0015106	bicarbonate transmembrane transporter ac...	10	0	0	0	0.38467	0.878689	-	MF	AD
GO:0015116	sulfate transmembrane transporter activi...	10	0	0	0	0.38467	0.878689	-	MF	AD
GO:0016408	C-acyltransferase activity	10	0	0	0	0.38467	0.878689	-	MF	AD
GO:0016676	oxidoreductase activity, acting on a hem...	10	0	0	0	0.38467	0.878689	+	MF	AD
GO:0016814	hydrolase activity, acting on carbon-nit...	10	0	0	0	0.38467	0.878689	-	MF	AD
GO:0030676	Rac guanyl-nucleotide exchange factor ac...	10	0	0	0	0.38467	0.878689	-	MF	AD
GO:0034041	sterol-transporting ATPase activity	10	0	0	0	0.38467	0.878689	-	MF	AD
GO:0042043	neurexin family protein binding	10	0	0	0	0.38467	0.878689	-	MF	AD
GO:0042834	peptidoglycan binding	10	0	0	0	0.38467	0.878689	-	MF	AD
GO:0046933	proton-transporting ATP synthase activit...	10	0	0	0	0.38467	0.878689	-	MF	AD
GO:0051019	mitogen-activated protein kinase binding	10	0	0	0	0.38467	0.878689	-	MF	AD
GO:0070064	proline-rich region binding	10	0	0	0	0.38467	0.878689	-	MF	AD
GO:0070325	lipoprotein particle receptor binding	10	0	0	0	0.38467	0.878689	-	MF	AD
GO:0005244	voltage-gated ion channel activity	57	1	13.3624	0.234428	0.01038	0.882178	+	MF	AD
GO:0022832	voltage-gated channel activity	57	1	13.3624	0.234428	0.01038	0.882178	+	MF	AD
GO:0016740	transferase activity	1250	4	122.979	0.0983833	0.54626	0.883551	+	MF	AD
GO:0000981	DNA-binding transcription factor activit...	283	3	24.1479	0.0853282	0.38832	0.884791	+	MF	AD
GO:0048365	Rac GTPase binding	28	0	1.20911	0.0431826	0.3921	0.891146	-	MF	AD
GO:0046982	protein heterodimerization activity	260	0	22.0168	0.0846799	0.39296	0.892596	-	MF	AD
GO:0072341	modified amino acid binding	34	0	5.45431	0.160421	0.39615	0.897979	+	MF	AD
GO:0008094	DNA-dependent ATPase activity	60	0	3.79394	0.0632323	0.39768	0.900563	-	MF	AD
GO:0051536	iron-sulfur cluster binding	56	1	8.25536	0.147417	0.40431	0.911748	+	MF	AD
GO:0051540	metal cluster binding	56	1	8.25536	0.147417	0.40431	0.911748	+	MF	AD
GO:0016741	transferase activity, transferring one-c...	148	1	11.6634	0.078807	0.40554	0.913816	-	MF	AD
GO:0016790	thiolester hydrolase activity	12	0	2.35762	0.196468	0.40577	0.914203	+	MF	AD
GO:0005216	ion channel activity	160	1	23.652	0.147825	0.1547	0.915378	+	MF	AD
GO:0004383	guanylate cyclase activity	15	0	2.80011	0.186674	0.4065	0.915428	+	MF	AD
GO:0022836	gated channel activity	127	1	20.8043	0.163814	0.08184	0.916334	+	MF	AD
GO:0044325	ion channel binding	44	0	6.71199	0.152545	0.40747	0.917054	+	MF	AD
GO:0008234	cysteine-type peptidase activity	86	0	6.09621	0.0708862	0.40849	0.918762	+	MF	AD
GO:0048018	receptor ligand activity	63	0	9.10806	0.144572	0.40917	0.919898	+	MF	AD
GO:0090482	vitamin transmembrane transporter activi...	19	0	4.46823	0.23517	0.13669	0.922399	+	MF	AD
GO:0035257	nuclear hormone receptor binding	82	2	11.4308	0.1394	0.41286	0.926035	+	MF	AD
GO:0001098	basal transcription machinery binding	36	0	1.90816	0.0530045	0.41452	0.928779	+	MF	AD
GO:0001099	basal RNA polymerase II transcription ma...	36	0	1.90816	0.0530045	0.41452	0.928779	+	MF	AD
GO:0015179	L-amino acid transmembrane transporter a...	49	0	10.6446	0.217236	0.03931	0.929224	+	MF	AD
GO:0008235	metalloexopeptidase activity	31	0	1.52968	0.0493444	0.4176	0.933836	-	MF	AD
GO:0047485	protein N-terminus binding	58	0	3.74343	0.0645419	0.42058	0.938683	-	MF	AD
GO:0043167	ion binding	2709	13	302.588	0.111697	0.35347	0.940541	+	MF	AD
GO:0031490	chromatin DNA binding	55	0	8.04202	0.146218	0.42188	0.940783	+	MF	AD
GO:0015631	tubulin binding	182	2	23.219	0.127577	0.42259	0.941926	+	MF	AD
GO:0042054	histone methyltransferase activity	45	0	2.68375	0.0596388	0.42625	0.947766	-	MF	AD
GO:0030507	spectrin binding	16	0	2.88099	0.180062	0.43071	0.954759	+	MF	AD
GO:0004550	nucleoside diphosphate kinase activity	10	0	1.99062	0.199062	0.43515	0.961569	+	MF	AD
GO:0015294	solute:cation symporter activity	75	0	19.4291	0.259054	0.00047	0.970291	+	MF	AD
GO:0051184	cofactor transmembrane transporter activ...	12	0	2.2727	0.189391	0.44302	0.973206	+	MF	AD
GO:0072349	modified amino acid transmembrane transp...	20	0	3.40589	0.170295	0.44337	0.973709	+	MF	AD
GO:0008170	N-methyltransferase activity	62	1	8.80459	0.142009	0.44374	0.97424	+	MF	AD
GO:0005158	insulin receptor binding	15	0	2.70353	0.180235	0.44444	0.97524	+	MF	AD
GO:0043548	phosphatidylinositol 3-kinase binding	15	0	2.70353	0.180235	0.44444	0.97524	+	MF	AD
GO:0008168	methyltransferase activity	142	1	11.4196	0.0804194	0.44464	0.975524	+	MF	AD
GO:0016765	transferase activity, transferring alkyl...	31	0	1.64438	0.0530446	0.44929	0.982018	-	MF	AD
GO:0043027	cysteine-type endopeptidase inhibitor ac...	14	0	2.54819	0.182013	0.44952	0.982332	+	MF	AD
GO:1902936	phosphatidylinositol bisphosphate bindin...	39	0	5.8871	0.150951	0.45098	0.984315	+	MF	AD
GO:0046873	metal ion transmembrane transporter acti...	196	1	32.4182	0.165399	0.02642	0.985363	+	MF	AD
GO:0048038	quinone binding	10	0	1.95626	0.195626	0.45209	0.985804	+	MF	AD
GO:0004857	enzyme inhibitor activity	135	0	17.4918	0.129569	0.45245	0.986284	+	MF	AD
GO:0016705	oxidoreductase activity, acting on paire...	75	0	5.40379	0.0720505	0.456	0.990924	+	MF	AD
GO:0017112	Rab guanyl-nucleotide exchange factor ac...	29	0	1.53692	0.0529972	0.46389	1	-	MF	AD
GO:0016628	oxidoreductase activity, acting on the C...	13	0	2.35762	0.181355	0.46999	1	+	MF	AD
GO:0070566	adenylyltransferase activity	15	0	2.63976	0.175984	0.47056	1	+	MF	AD
GO:0015267	channel activity	169	1	24.8897	0.147276	0.14876	1	+	MF	AD
GO:0022803	passive transmembrane transporter activi...	169	1	24.8897	0.147276	0.14876	1	+	MF	AD
GO:0004713	protein tyrosine kinase activity	69	0	9.50983	0.137824	0.47347	1	+	MF	AD
GO:0022890	inorganic cation transmembrane transport...	277	1	45.2067	0.163201	0.01098	1	+	MF	AD
GO:0030234	enzyme regulator activity	404	0	36.9075	0.0913552	0.4757	1	+	MF	AD
GO:0005262	calcium channel activity	53	0	11.4562	0.216154	0.03377	1	+	MF	AD
GO:0019003	GDP binding	32	0	1.82511	0.0570346	0.47799	1	-	MF	AD
GO:0060590	ATPase regulator activity	20	0	0.887769	0.0443884	0.47822	1	+	MF	AD
GO:1901682	sulfur compound transmembrane transporte...	27	0	4.2372	0.156933	0.47854	1	+	MF	AD
GO:0019955	cytokine binding	26	0	1.35309	0.0520418	0.48	1	-	MF	AD
GO:0015077	monovalent inorganic cation transmembran...	185	1	32.3768	0.17501	0.01244	1	+	MF	AD
GO:0050145	nucleoside monophosphate kinase activity	19	0	0.826998	0.0435262	0.48327	1	-	MF	AD
GO:0043130	ubiquitin binding	49	0	3.27439	0.0668243	0.48491	1	-	MF	AD
GO:0003705	transcription factor activity, RNA polym...	75	1	10.169	0.135586	0.48607	1	+	MF	AD
GO:0015248	sterol transporter activity	23	0	1.1387	0.0495087	0.48634	1	+	MF	AD
GO:0008188	neuropeptide receptor activity	35	0	5.23845	0.14967	0.48754	1	+	MF	AD
GO:0015103	inorganic anion transmembrane transporte...	60	0	4.24394	0.0707324	0.48799	1	+	MF	AD
GO:0042165	neurotransmitter binding	46	0	6.61007	0.143697	0.49038	1	+	MF	AD
GO:0036094	small molecule binding	1434	5	143.973	0.100399	0.65547	1	+	MF	AD
GO:0050660	flavin adenine dinucleotide binding	52	0	7.32038	0.140777	0.4977	1	+	MF	AD
GO:0016410	N-acyltransferase activity	77	0	5.81791	0.0755573	0.49988	1	+	MF	AD
GO:0004527	exonuclease activity	48	0	6.81591	0.141998	0.50051	1	+	MF	AD
GO:0048029	monosaccharide binding	41	0	7.17378	0.17497	0.23962	1	+	MF	AD
GO:0030515	snoRNA binding	23	0	3.64345	0.158411	0.50119	1	+	MF	AD
GO:0019205	nucleobase-containing compound kinase ac...	33	0	1.99062	0.0603218	0.50218	1	+	MF	AD
GO:0008201	heparin binding	67	0	9.12195	0.136149	0.50257	1	+	MF	AD
GO:0019888	protein phosphatase regulator activity	29	0	4.41594	0.152274	0.50371	1	+	MF	AD
GO:0004407	histone deacetylase activity	22	0	1.1152	0.0506909	0.50522	1	-	MF	AD
GO:0033558	protein deacetylase activity	22	0	1.1152	0.0506909	0.50522	1	+	MF	AD
GO:0016796	exonuclease activity, active with either...	35	0	5.16689	0.147626	0.50764	1	+	MF	AD
GO:0016877	ligase activity, forming carbon-sulfur b...	23	0	1.20293	0.0523014	0.50859	1	-	MF	AD
GO:0004529	exodeoxyribonuclease activity	12	0	2.12042	0.176702	0.51446	1	+	MF	AD
GO:0016895	exodeoxyribonuclease activity, producing...	12	0	2.12042	0.176702	0.51446	1	+	MF	AD
GO:0140030	modification-dependent protein binding	66	0	4.90734	0.0743537	0.51552	1	-	MF	AD
GO:0051427	hormone receptor binding	87	2	11.4308	0.131388	0.51723	1	+	MF	AD
GO:0042623	ATPase activity, coupled	257	2	36.2916	0.141212	0.12705	1	+	MF	AD
GO:0008144	drug binding	980	3	110.514	0.112769	0.51826	1	+	MF	AD
GO:0015370	solute:sodium symporter activity	37	0	9.13779	0.246967	0.02352	1	+	MF	AD
GO:0019825	oxygen binding	23	0	1.24734	0.0542322	0.52428	1	-	MF	AD
GO:0003677	DNA binding	927	6	89.881	0.096959	0.52657	1	+	MF	AD
GO:0005548	phospholipid transporter activity	19	0	3.044	0.160211	0.52745	1	+	MF	AD
GO:0048037	cofactor binding	306	1	36.2957	0.118613	0.52941	1	+	MF	AD
GO:0016860	intramolecular oxidoreductase activity	27	0	1.5951	0.0590779	0.53267	1	+	MF	AD
GO:0019209	kinase activator activity	33	0	2.09595	0.0635135	0.53328	1	-	MF	AD
GO:0008565	protein transporter activity	64	0	4.81385	0.0752165	0.53378	1	-	MF	AD
GO:0003899	DNA-directed 5'-3' RNA polymerase activi...	32	1	4.69739	0.146793	0.5345	1	+	MF	AD
GO:0019894	kinesin binding	15	1	2.45616	0.163744	0.55029	1	+	MF	AD
GO:0001091	RNA polymerase II basal transcription fa...	11	0	1.90816	0.173469	0.55114	1	+	MF	AD
GO:0015036	disulfide oxidoreductase activity	22	0	1.24702	0.0566826	0.55341	1	-	MF	AD
GO:0008080	N-acetyltransferase activity	74	0	5.81791	0.0786204	0.55361	1	+	MF	AD
GO:0008519	ammonium transmembrane transporter activ...	25	0	1.49292	0.0597168	0.55384	1	+	MF	AD
GO:0004930	G protein-coupled receptor activity	108	0	13.6534	0.126421	0.55769	1	+	MF	AD
GO:0005546	phosphatidylinositol-4,5-bisphosphate bi...	26	0	3.86329	0.148588	0.5593	1	+	MF	AD
GO:0004033	aldo-keto reductase (NADP) activity	11	0	1.89182	0.171983	0.5598	1	+	MF	AD
GO:0008081	phosphoric diester hydrolase activity	37	0	2.52977	0.0683723	0.56041	1	-	MF	AD
GO:0016298	lipase activity	56	1	7.53257	0.13451	0.56137	1	+	MF	AD
GO:0022838	substrate-specific channel activity	163	1	24.8897	0.152697	0.10972	1	+	MF	AD
GO:0016772	transferase activity, transferring phosp...	480	2	55.178	0.114954	0.56355	1	+	MF	AD
GO:0016773	phosphotransferase activity, alcohol gro...	347	1	32.3404	0.0932	0.56804	1	+	MF	AD
GO:0008237	metallopeptidase activity	100	0	8.31198	0.0831198	0.56822	1	-	MF	AD
GO:0051861	glycolipid binding	17	0	2.67615	0.157421	0.57032	1	+	MF	AD
GO:1990782	protein tyrosine kinase binding	26	0	1.62903	0.0626548	0.57243	1	-	MF	AD
GO:0034062	5'-3' RNA polymerase activity	33	1	4.69739	0.142345	0.57288	1	+	MF	AD
GO:0097747	RNA polymerase activity	33	1	4.69739	0.142345	0.57288	1	+	MF	AD
GO:0005488	binding	6137	25	630.762	0.10278	0.66413	1	+	MF	AD
GO:0031420	alkali metal ion binding	11	0	1.85215	0.168377	0.58109	1	+	MF	AD
GO:0008233	peptidase activity	287	1	33.6557	0.117267	0.5828	1	+	MF	AD
GO:0004540	ribonuclease activity	71	0	9.21356	0.129768	0.58281	1	+	MF	AD
GO:0008320	protein transmembrane transporter activi...	12	0	1.98137	0.165114	0.58458	1	+	MF	AD
GO:0046934	phosphatidylinositol-4,5-bisphosphate 3-...	18	0	2.7712	0.153955	0.58541	1	+	MF	AD
GO:0090079	translation regulator activity, nucleic ...	13	1	2.10264	0.161741	0.59116	1	+	MF	AD
GO:0043394	proteoglycan binding	24	0	3.51815	0.146589	0.59243	1	+	MF	AD
GO:0008175	tRNA methyltransferase activity	17	0	2.61497	0.153822	0.59702	1	+	MF	AD
GO:0036002	pre-mRNA binding	21	0	1.28055	0.0609788	0.5979	1	-	MF	AD
GO:0000287	magnesium ion binding	102	0	12.7204	0.12471	0.59995	1	+	MF	AD
GO:0005326	neurotransmitter transporter activity	46	0	7.23868	0.157363	0.35102	1	+	MF	AD
GO:0051539	4 iron, 4 sulfur cluster binding	34	1	4.72633	0.13901	0.60214	1	+	MF	AD
GO:0004521	endoribonuclease activity	46	0	6.16709	0.134067	0.60409	1	+	MF	AD
GO:0004867	serine-type endopeptidase inhibitor acti...	26	0	3.73585	0.143687	0.60419	1	+	MF	AD
GO:0018024	histone-lysine N-methyltransferase activ...	37	0	2.68375	0.0725337	0.60593	1	-	MF	AD
GO:0030165	PDZ domain binding	52	0	4.0366	0.0776269	0.60632	1	-	MF	AD
GO:1901505	carbohydrate derivative transmembrane tr...	28	0	3.97172	0.141847	0.60834	1	+	MF	AD
GO:0031406	carboxylic acid binding	85	0	7.11733	0.0837333	0.60913	1	-	MF	AD
GO:0004004	ATP-dependent RNA helicase activity	50	0	6.60764	0.132153	0.61347	1	+	MF	AD
GO:0008186	RNA-dependent ATPase activity	50	0	6.60764	0.132153	0.61347	1	+	MF	AD
GO:0015662	ATPase activity, coupled to transmembran...	16	0	0.910391	0.0568995	0.61487	1	-	MF	AD
GO:0019899	enzyme binding	1038	6	102.71	0.0989501	0.61569	1	+	MF	AD
GO:0030594	neurotransmitter receptor activity	60	0	7.7753	0.129588	0.61617	1	+	MF	AD
GO:0008374	O-acyltransferase activity	21	0	3.07777	0.146561	0.6168	1	+	MF	AD
GO:0008013	beta-catenin binding	42	0	3.17242	0.0755339	0.618	1	-	MF	AD
GO:0098772	molecular function regulator	605	1	68.1297	0.112611	0.61892	1	+	MF	AD
GO:0005524	ATP binding	789	3	88.0579	0.111607	0.62124	1	+	MF	AD
GO:0051287	NAD binding	41	0	5.50505	0.13427	0.62206	1	+	MF	AD
GO:0016799	hydrolase activity, hydrolyzing N-glycos...	10	0	1.64296	0.164296	0.62251	1	+	MF	AD
GO:0004519	endonuclease activity	82	0	10.3019	0.125633	0.62262	1	+	MF	AD
GO:0009975	cyclase activity	19	0	2.80011	0.147374	0.62749	1	+	MF	AD
GO:0016849	phosphorus-oxygen lyase activity	19	0	2.80011	0.147374	0.62749	1	+	MF	AD
GO:0000175	3'-5'-exoribonuclease activity	21	0	3.04647	0.14507	0.62945	1	+	MF	AD
GO:0008227	G protein-coupled amine receptor activit...	21	0	1.36563	0.0650298	0.6321	1	-	MF	AD
GO:0004860	protein kinase inhibitor activity	43	0	5.7009	0.132579	0.63424	1	+	MF	AD
GO:0052813	phosphatidylinositol bisphosphate kinase...	19	0	2.7712	0.145852	0.63987	1	+	MF	AD
GO:0004722	protein serine/threonine phosphatase act...	41	0	3.16078	0.0770923	0.64081	1	-	MF	AD
GO:0032559	adenyl ribonucleotide binding	820	3	91.0987	0.111096	0.64167	1	+	MF	AD
GO:0003724	RNA helicase activity	51	0	6.60764	0.129562	0.64433	1	+	MF	AD
GO:0005179	hormone activity	18	0	2.63543	0.146413	0.64435	1	+	MF	AD
GO:0000030	mannosyltransferase activity	14	1	2.12665	0.151903	0.64482	1	+	MF	AD
GO:0061135	endopeptidase regulator activity	52	0	6.72251	0.129279	0.64493	1	+	MF	AD
GO:0008514	organic anion transmembrane transporter ...	148	0	25.6205	0.173112	0.02963	1	+	MF	AD
GO:0019206	nucleoside kinase activity	11	0	0.572147	0.0520134	0.64577	1	-	MF	AD
GO:0008028	monocarboxylic acid transmembrane transp...	29	0	3.98527	0.137423	0.64618	1	+	MF	AD
GO:1901981	phosphatidylinositol phosphate binding	70	0	5.8871	0.0841014	0.64843	1	-	MF	AD
GO:0008092	cytoskeletal protein binding	453	5	51.2142	0.113056	0.64897	1	+	MF	AD
GO:0005085	guanyl-nucleotide exchange factor activi...	118	1	14.2629	0.120872	0.64922	1	+	MF	AD
GO:0035035	histone acetyltransferase binding	15	0	0.902944	0.0601962	0.65004	1	-	MF	AD
GO:0042800	histone methyltransferase activity (H3-K...	15	0	0.902944	0.0601962	0.65004	1	-	MF	AD
GO:0000979	RNA polymerase II core promoter sequence...	35	0	4.69498	0.134142	0.65021	1	+	MF	AD
GO:0016881	acid-amino acid ligase activity	18	0	1.15516	0.0641757	0.65072	1	-	MF	AD
GO:0016787	hydrolase activity	1308	6	151.735	0.116005	0.29231	1	+	MF	AD
GO:0022884	macromolecule transmembrane transporter ...	13	0	1.98137	0.152413	0.65342	1	+	MF	AD
GO:1904680	peptide transmembrane transporter activi...	13	0	1.98137	0.152413	0.65342	1	+	MF	AD
GO:0008395	steroid hydroxylase activity	19	0	1.24734	0.0656495	0.65392	1	-	MF	AD
GO:0003887	DNA-directed DNA polymerase activity	22	0	3.0978	0.140809	0.65887	1	+	MF	AD
GO:0016491	oxidoreductase activity	420	1	47.4821	0.113053	0.66128	1	+	MF	AD
GO:0008509	anion transmembrane transporter activity	186	0	25.6205	0.137745	0.24034	1	+	MF	AD
GO:0140103	catalytic activity, acting on a glycopro...	13	0	1.96135	0.150873	0.66395	1	+	MF	AD
GO:0042171	lysophosphatidic acid acyltransferase ac...	11	0	1.7026	0.154782	0.66456	1	+	MF	AD
GO:0071617	lysophospholipid acyltransferase activit...	11	0	1.7026	0.154782	0.66456	1	+	MF	AD
GO:0005041	low-density lipoprotein particle recepto...	12	0	1.82827	0.152356	0.66656	1	+	MF	AD
GO:0019210	kinase inhibitor activity	44	0	5.7009	0.129566	0.66801	1	+	MF	AD
GO:0030971	receptor tyrosine kinase binding	23	0	1.62903	0.0708272	0.66851	1	-	MF	AD
GO:0051879	Hsp90 protein binding	23	0	1.6348	0.0710781	0.67081	1	-	MF	AD
GO:0005539	glycosaminoglycan binding	84	0	10.2938	0.122546	0.67159	1	+	MF	AD
GO:1901265	nucleoside phosphate binding	1258	5	126.293	0.100392	0.67552	1	+	MF	AD
GO:0016874	ligase activity	120	0	10.841	0.0903413	0.67607	1	+	MF	AD
GO:0030295	protein kinase activator activity	28	0	2.09595	0.0748552	0.67698	1	-	MF	AD
GO:0097367	carbohydrate derivative binding	1162	4	127.301	0.109553	0.67732	1	+	MF	AD
GO:0030554	adenyl nucleotide binding	825	3	91.0987	0.110423	0.67734	1	+	MF	AD
GO:0017016	Ras GTPase binding	246	1	28.2828	0.114971	0.67876	1	+	MF	AD
GO:0000166	nucleotide binding	1257	5	126.293	0.100472	0.68108	1	+	MF	AD
GO:0004869	cysteine-type endopeptidase inhibitor ac...	18	0	2.54819	0.141566	0.68346	1	+	MF	AD
GO:0050840	extracellular matrix binding	34	0	2.66086	0.0782607	0.684	1	-	MF	AD
GO:0044877	protein-containing complex binding	365	0	35.3475	0.0968425	0.68681	1	+	MF	AD
GO:0016903	oxidoreductase activity, acting on the a...	35	0	2.76869	0.0791056	0.68926	1	-	MF	AD
GO:0004003	ATP-dependent DNA helicase activity	28	0	2.13194	0.0761409	0.69007	1	-	MF	AD
GO:0031690	adrenergic receptor binding	10	0	1.52797	0.152797	0.69137	1	+	MF	AD
GO:0016709	oxidoreductase activity, acting on paire...	18	0	1.24734	0.0692967	0.69224	1	-	MF	AD
GO:0016712	oxidoreductase activity, acting on paire...	18	0	1.24734	0.0692967	0.69224	1	+	MF	AD
GO:0070330	aromatase activity	18	0	1.24734	0.0692967	0.69224	1	-	MF	AD
GO:0004518	nuclease activity	127	0	14.9974	0.11809	0.69676	1	+	MF	AD
GO:0005547	phosphatidylinositol-3,4,5-trisphosphate...	14	0	2.02381	0.144558	0.69733	1	+	MF	AD
GO:0080025	phosphatidylinositol-3,5-bisphosphate bi...	14	0	2.02381	0.144558	0.69733	1	+	MF	AD
GO:0061980	regulatory RNA binding	13	0	5.71684	0.439757	0.00156	1	+	MF	AD
GO:0099604	ligand-gated calcium channel activity	15	0	5.56864	0.371243	0.00686	1	+	MF	AD
GO:0043024	ribosomal small subunit binding	10	0	1.51644	0.151644	0.69843	1	+	MF	AD
GO:0015145	monosaccharide transmembrane transporter...	25	0	8.60822	0.344329	0.0017	1	+	MF	AD
GO:0051020	GTPase binding	294	2	33.3598	0.113469	0.70004	1	+	MF	AD
GO:0003725	double-stranded RNA binding	32	0	4.18591	0.13081	0.70084	1	+	MF	AD
GO:0070011	peptidase activity, acting on L-amino ac...	277	0	31.4768	0.113635	0.70306	1	+	MF	AD
GO:0035064	methylated histone binding	38	0	3.09164	0.0813589	0.70377	1	-	MF	AD
GO:0140034	methylation-dependent protein binding	38	0	3.09164	0.0813589	0.70377	1	+	MF	AD
GO:0016504	peptidase activator activity	20	0	1.45868	0.0729342	0.70796	1	-	MF	AD
GO:0000983	transcription factor activity, RNA polym...	25	0	1.90816	0.0763265	0.70814	1	-	MF	AD
GO:0008329	signaling pattern recognition receptor a...	18	0	1.28219	0.0712328	0.70819	1	-	MF	AD
GO:0038187	pattern recognition receptor activity	18	0	1.28219	0.0712328	0.70819	1	+	MF	AD
GO:0061659	ubiquitin-like protein ligase activity	128	0	11.8282	0.0924079	0.7112	1	-	MF	AD
GO:0004177	aminopeptidase activity	31	0	2.46674	0.0795723	0.71175	1	+	MF	AD
GO:0032182	ubiquitin-like protein binding	57	0	4.91735	0.0862694	0.71247	1	+	MF	AD
GO:0046914	transition metal ion binding	684	2	68.1147	0.0995829	0.71578	1	+	MF	AD
GO:0050699	WW domain binding	12	0	1.738	0.144833	0.71692	1	+	MF	AD
GO:0030551	cyclic nucleotide binding	22	0	1.66564	0.0757111	0.71979	1	-	MF	AD
GO:0001968	fibronectin binding	22	0	1.6677	0.0758046	0.72065	1	-	MF	AD
GO:0004386	helicase activity	109	0	12.8534	0.117921	0.72153	1	+	MF	AD
GO:0008017	microtubule binding	140	2	16.281	0.116293	0.72376	1	+	MF	AD
GO:0016597	amino acid binding	47	0	4.0102	0.0853234	0.7251	1	-	MF	AD
GO:0008010	structural constituent of chitin-based l...	32	0	4.11219	0.128506	0.72631	1	+	MF	AD
GO:0032934	sterol binding	31	0	2.51387	0.0810926	0.72835	1	-	MF	AD
GO:0016896	exoribonuclease activity, producing 5'-p...	23	0	3.04647	0.132455	0.72904	1	+	MF	AD
GO:0016780	phosphotransferase activity, for other s...	12	0	1.71536	0.142946	0.72975	1	+	MF	AD
GO:0017048	Rho GTPase binding	59	1	5.19513	0.0880531	0.73458	1	+	MF	AD
GO:0032947	protein-containing complex scaffold acti...	40	0	5.01215	0.125304	0.73515	1	+	MF	AD
GO:0016788	hydrolase activity, acting on ester bond...	390	2	47.7208	0.122361	0.36601	1	+	MF	AD
GO:0030169	low-density lipoprotein particle binding	13	0	1.82827	0.140636	0.73557	1	+	MF	AD
GO:0033218	amide binding	144	0	16.6513	0.115634	0.73557	1	+	MF	AD
GO:0005496	steroid binding	44	0	3.76121	0.085482	0.73576	1	-	MF	AD
GO:0008528	G protein-coupled peptide receptor activ...	42	0	5.23845	0.124725	0.73627	1	+	MF	AD
GO:0015276	ligand-gated ion channel activity	71	0	12.5881	0.177297	0.10985	1	+	MF	AD
GO:0022834	ligand-gated channel activity	71	0	12.5881	0.177297	0.10985	1	+	MF	AD
GO:0042169	SH2 domain binding	16	0	1.16817	0.0730105	0.73819	1	-	MF	AD
GO:0043028	cysteine-type endopeptidase regulator ac...	19	0	2.54819	0.134115	0.73853	1	+	MF	AD
GO:0046332	SMAD binding	33	0	2.7304	0.0827393	0.73871	1	-	MF	AD
GO:0052742	phosphatidylinositol kinase activity	20	0	1.53352	0.0766761	0.74084	1	-	MF	AD
GO:0016887	ATPase activity	306	2	39.7099	0.129771	0.25411	1	+	MF	AD
GO:0019208	phosphatase regulator activity	35	0	4.41594	0.12617	0.74151	1	+	MF	AD
GO:0000049	tRNA binding	36	0	3.02151	0.0839309	0.74166	1	-	MF	AD
GO:0051119	sugar transmembrane transporter activity	27	0	9.27478	0.343511	0.00116	1	+	MF	AD
GO:0008238	exopeptidase activity	60	0	5.32112	0.0886853	0.74211	1	+	MF	AD
GO:0016893	endonuclease activity, active with eithe...	29	0	2.36959	0.08171	0.7435	1	-	MF	AD
GO:0003707	steroid hormone receptor activity	20	0	1.54273	0.0771364	0.74492	1	-	MF	AD
GO:0033293	monocarboxylic acid binding	20	0	1.54273	0.0771364	0.74492	1	-	MF	AD
GO:0061630	ubiquitin protein ligase activity	126	0	11.8282	0.0938747	0.74579	1	-	MF	AD
GO:0015556	C4-dicarboxylate transmembrane transport...	13	0	1.80902	0.139155	0.74614	1	+	MF	AD
GO:0001664	G protein-coupled receptor binding	63	1	7.58017	0.12032	0.74831	1	+	MF	AD
GO:0004864	protein phosphatase inhibitor activity	11	0	0.751089	0.0682808	0.75029	1	-	MF	AD
GO:0019212	phosphatase inhibitor activity	11	0	0.751089	0.0682808	0.75029	1	+	MF	AD
GO:0004222	metalloendopeptidase activity	56	0	6.7823	0.121113	0.75044	1	+	MF	AD
GO:0016878	acid-thiol ligase activity	16	0	1.20293	0.0751832	0.75544	1	-	MF	AD
GO:0016278	lysine N-methyltransferase activity	42	0	3.63649	0.0865831	0.75578	1	+	MF	AD
GO:0016279	protein-lysine N-methyltransferase activ...	42	0	3.63649	0.0865831	0.75578	1	+	MF	AD
GO:0016776	phosphotransferase activity, phosphate g...	26	0	3.33202	0.128155	0.75593	1	+	MF	AD
GO:0030414	peptidase inhibitor activity	52	0	6.30447	0.12124	0.7574	1	+	MF	AD
GO:0019840	isoprenoid binding	17	0	1.30093	0.0765255	0.75918	1	-	MF	AD
GO:0019842	vitamin binding	73	0	6.66976	0.0913666	0.76195	1	+	MF	AD
GO:0003743	translation initiation factor activity	46	1	4.0423	0.0878762	0.76226	1	-	MF	AD
GO:0017134	fibroblast growth factor binding	11	0	1.53352	0.139411	0.76416	1	+	MF	AD
GO:0005184	neuropeptide hormone activity	10	0	1.40949	0.140949	0.76509	1	+	MF	AD
GO:0070006	metalloaminopeptidase activity	11	0	1.52968	0.139061	0.76648	1	+	MF	AD
GO:0016817	hydrolase activity, acting on acid anhyd...	504	3	55.6799	0.110476	0.74264	1	+	MF	AD
GO:0015173	aromatic amino acid transmembrane transp...	10	0	1.40283	0.140283	0.76931	1	+	MF	AD
GO:0097110	scaffold protein binding	26	0	3.29732	0.12682	0.76953	1	+	MF	AD
GO:0009922	fatty acid elongase activity	10	0	1.39752	0.139752	0.77267	1	+	MF	AD
GO:0102336	3-oxo-arachidoyl-CoA synthase activity	10	0	1.39752	0.139752	0.77267	1	+	MF	AD
GO:0102337	3-oxo-cerotoyl-CoA synthase activity	10	0	1.39752	0.139752	0.77267	1	+	MF	AD
GO:0102338	3-oxo-lignoceronyl-CoA synthase activity	10	0	1.39752	0.139752	0.77267	1	+	MF	AD
GO:0070405	ammonium ion binding	37	0	4.54941	0.122957	0.7734	1	+	MF	AD
GO:0070851	growth factor receptor binding	47	0	5.68156	0.120884	0.7739	1	+	MF	AD
GO:0008536	Ran GTPase binding	24	0	1.98137	0.082557	0.77427	1	-	MF	AD
GO:0015175	neutral amino acid transmembrane transpo...	27	0	5.99859	0.22217	0.11026	1	+	MF	AD
GO:0008649	rRNA methyltransferase activity	14	0	1.87728	0.134091	0.77465	1	+	MF	AD
GO:0140102	catalytic activity, acting on a rRNA	14	0	1.87728	0.134091	0.77465	1	+	MF	AD
GO:0016818	hydrolase activity, acting on acid anhyd...	503	3	55.6799	0.110696	0.73314	1	+	MF	AD
GO:0004532	exoribonuclease activity	24	0	3.04647	0.126936	0.77718	1	+	MF	AD
GO:0004549	tRNA-specific ribonuclease activity	12	0	1.63154	0.135961	0.77791	1	+	MF	AD
GO:0005518	collagen binding	43	0	3.80584	0.0885078	0.77823	1	-	MF	AD
GO:0070063	RNA polymerase binding	35	0	3.03629	0.0867511	0.77847	1	+	MF	AD
GO:0031593	polyubiquitin modification-dependent pro...	22	0	1.81571	0.0825321	0.7834	1	-	MF	AD
GO:0005402	carbohydrate:cation symporter activity	30	0	8.88845	0.296282	0.00601	1	+	MF	AD
GO:0015149	hexose transmembrane transporter activit...	24	0	8.60822	0.358676	0.00112	1	+	MF	AD
GO:0019903	protein phosphatase binding	69	0	6.37115	0.0923355	0.78453	1	+	MF	AD
GO:0016769	transferase activity, transferring nitro...	18	0	1.4468	0.0803778	0.78516	1	-	MF	AD
GO:0016462	pyrophosphatase activity	502	3	55.6799	0.110916	0.72367	1	+	MF	AD
GO:0016746	transferase activity, transferring acyl ...	164	0	19.9895	0.121887	0.56848	1	+	MF	AD
GO:0015293	symporter activity	110	0	20.6287	0.187534	0.02312	1	+	MF	AD
GO:0003746	translation elongation factor activity	11	0	1.48855	0.135323	0.79141	1	+	MF	AD
GO:0003682	chromatin binding	287	1	28.4023	0.0989627	0.79225	1	-	MF	AD
GO:0008187	poly-pyrimidine tract binding	17	0	1.36918	0.08054	0.79242	1	-	MF	AD
GO:0001530	lipopolysaccharide binding	16	0	1.28219	0.0801369	0.79522	1	-	MF	AD
GO:0017022	myosin binding	64	0	5.9269	0.0926078	0.7967	1	+	MF	AD
GO:0004536	deoxyribonuclease activity	39	0	3.4853	0.0893667	0.79938	1	-	MF	AD
GO:0001103	RNA polymerase II repressing transcripti...	19	0	1.57285	0.0827816	0.80056	1	-	MF	AD
GO:0031267	small GTPase binding	255	1	28.2828	0.110913	0.80116	1	+	MF	AD
GO:0003676	nucleic acid binding	1834	11	201.293	0.109756	0.58535	1	+	MF	AD
GO:0001786	phosphatidylserine binding	15	0	1.94152	0.129435	0.8033	1	+	MF	AD
GO:0001047	core promoter binding	86	0	8.14587	0.0947194	0.80467	1	-	MF	AD
GO:0016411	acylglycerol O-acyltransferase activity	13	0	1.7026	0.130969	0.80538	1	+	MF	AD
GO:0001653	peptide receptor activity	44	0	5.23845	0.119056	0.80555	1	+	MF	AD
GO:0051117	ATPase binding	30	0	3.64085	0.121362	0.81314	1	+	MF	AD
GO:0043168	anion binding	1382	5	145.023	0.104937	0.99674	1	+	MF	AD
GO:0001205	distal enhancer DNA-binding transcriptio...	11	0	1.44827	0.131661	0.81603	1	+	MF	AD
GO:0001078	proximal promoter DNA-binding transcript...	51	0	4.71652	0.0924807	0.81627	1	-	MF	AD
GO:0015020	glucuronosyltransferase activity	18	0	1.51705	0.0842808	0.81871	1	-	MF	AD
GO:0004112	cyclic-nucleotide phosphodiesterase acti...	10	0	1.325	0.1325	0.81904	1	+	MF	AD
GO:0004114	3',5'-cyclic-nucleotide phosphodiesteras...	10	0	1.325	0.1325	0.81904	1	+	MF	AD
GO:0016836	hydro-lyase activity	32	0	3.84435	0.120136	0.82124	1	+	MF	AD
GO:0017080	sodium channel regulator activity	14	0	1.14668	0.0819057	0.82164	1	-	MF	AD
GO:0034235	GPI anchor binding	12	0	1.55067	0.129222	0.82521	1	+	MF	AD
GO:0017111	nucleoside-triphosphatase activity	483	3	54.1843	0.112183	0.67467	1	+	MF	AD
GO:0070577	lysine-acetylated histone binding	10	0	1.31083	0.131083	0.82818	1	+	MF	AD
GO:0140033	acetylation-dependent protein binding	10	0	1.31083	0.131083	0.82818	1	+	MF	AD
GO:0019902	phosphatase binding	83	0	7.9521	0.0958084	0.82824	1	+	MF	AD
GO:0005200	structural constituent of cytoskeleton	60	1	5.65544	0.0942573	0.82903	1	-	MF	AD
GO:0004520	endodeoxyribonuclease activity	29	0	3.4853	0.120183	0.82917	1	+	MF	AD
GO:0051059	NF-kappaB binding	12	0	1.54273	0.128561	0.82988	1	+	MF	AD
GO:0032266	phosphatidylinositol-3-phosphate binding	23	0	2.02381	0.0879916	0.83175	1	-	MF	AD
GO:0035591	signaling adaptor activity	29	0	3.45815	0.119247	0.83949	1	+	MF	AD
GO:0030159	receptor signaling complex scaffold acti...	14	0	1.18259	0.0844705	0.84126	1	-	MF	AD
GO:0035004	phosphatidylinositol 3-kinase activity	23	0	2.7712	0.120487	0.84464	1	+	MF	AD
GO:0043177	organic acid binding	87	0	8.43677	0.0969744	0.84647	1	+	MF	AD
GO:0046527	glucosyltransferase activity	10	0	1.28107	0.128107	0.84745	1	+	MF	AD
GO:0035091	phosphatidylinositol binding	123	0	13.7122	0.111481	0.84818	1	+	MF	AD
GO:0005231	excitatory extracellular ligand-gated io...	35	0	4.10316	0.117233	0.84829	1	+	MF	AD
GO:0009055	electron transfer activity	63	0	6.03342	0.0957686	0.84943	1	+	MF	AD
GO:0052745	inositol phosphate phosphatase activity	14	0	1.72409	0.12315	0.85793	1	+	MF	AD
GO:0003730	mRNA 3'-UTR binding	38	1	3.56695	0.0938671	0.8586	1	-	MF	AD
GO:0016922	nuclear receptor binding	15	0	1.31083	0.0873889	0.85897	1	-	MF	AD
GO:0042562	hormone binding	57	0	6.4878	0.113821	0.85981	1	+	MF	AD
GO:0005160	transforming growth factor beta receptor...	13	0	1.12136	0.0862582	0.86021	1	-	MF	AD
GO:0015144	carbohydrate transmembrane transporter a...	41	0	12.3418	0.301018	0.001	1	+	MF	AD
GO:0008353	RNA polymerase II CTD heptapeptide repea...	12	0	1.48786	0.123988	0.86238	1	+	MF	AD
GO:0071813	lipoprotein particle binding	15	0	1.82827	0.121885	0.86308	1	+	MF	AD
GO:0071814	protein-lipid complex binding	15	0	1.82827	0.121885	0.86308	1	+	MF	AD
GO:0005070	SH3/SH2 adaptor activity	22	0	2.61467	0.118848	0.86381	1	+	MF	AD
GO:0043492	ATPase activity, coupled to movement of ...	69	0	6.70541	0.0971799	0.86662	1	+	MF	AD
GO:0015171	amino acid transmembrane transporter act...	65	0	12.1375	0.186731	0.08379	1	+	MF	AD
GO:0046966	thyroid hormone receptor binding	14	0	1.2294	0.087814	0.86698	1	-	MF	AD
GO:0016763	transferase activity, transferring pento...	27	0	2.50256	0.0926874	0.86797	1	-	MF	AD
GO:0016301	kinase activity	384	1	39.0515	0.101697	0.86952	1	+	MF	AD
GO:0005313	L-glutamate transmembrane transporter ac...	14	0	1.24009	0.0885776	0.87287	1	-	MF	AD
GO:0015172	acidic amino acid transmembrane transpor...	14	0	1.24009	0.0885776	0.87287	1	+	MF	AD
GO:0004693	cyclin-dependent protein serine/threonin...	18	1	2.14184	0.118991	0.87545	1	+	MF	AD
GO:0050662	coenzyme binding	179	0	19.5694	0.109326	0.87652	1	+	MF	AD
GO:0015035	protein disulfide oxidoreductase activit...	14	0	1.24702	0.0890726	0.8767	1	-	MF	AD
GO:0032553	ribonucleotide binding	992	4	102.225	0.10305	0.87894	1	+	MF	AD
GO:0004812	aminoacyl-tRNA ligase activity	36	0	4.1239	0.114553	0.87929	1	+	MF	AD
GO:0016875	ligase activity, forming carbon-oxygen b...	36	0	4.1239	0.114553	0.87929	1	+	MF	AD
GO:0008483	transaminase activity	16	0	1.4468	0.090425	0.87943	1	-	MF	AD
GO:0070628	proteasome binding	12	0	1.45868	0.121557	0.87977	1	+	MF	AD
GO:0001075	transcription factor activity, RNA polym...	16	0	1.90816	0.11926	0.8803	1	+	MF	AD
GO:0042809	vitamin D receptor binding	10	0	1.2294	0.12294	0.88112	1	+	MF	AD
GO:0046915	transition metal ion transmembrane trans...	18	0	2.12564	0.118091	0.88335	1	+	MF	AD
GO:0005261	cation channel activity	125	1	23.652	0.189216	0.01349	1	+	MF	AD
GO:0098960	postsynaptic neurotransmitter receptor a...	10	0	1.22278	0.122278	0.88545	1	+	MF	AD
GO:0099529	neurotransmitter receptor activity invol...	10	0	1.22278	0.122278	0.88545	1	+	MF	AD
GO:1904315	transmitter-gated ion channel activity i...	10	0	1.22278	0.122278	0.88545	1	+	MF	AD
GO:0004879	nuclear receptor activity	22	0	2.56423	0.116556	0.88602	1	+	MF	AD
GO:0098531	transcription factor activity, direct li...	22	0	2.56423	0.116556	0.88602	1	+	MF	AD
GO:0022824	transmitter-gated ion channel activity	36	0	4.10316	0.113977	0.88644	1	+	MF	AD
GO:0022835	transmitter-gated channel activity	36	0	4.10316	0.113977	0.88644	1	+	MF	AD
GO:0034593	phosphatidylinositol bisphosphate phosph...	14	0	1.66994	0.119281	0.88781	1	+	MF	AD
GO:0019207	kinase regulator activity	101	0	10.0548	0.0995526	0.8881	1	+	MF	AD
GO:0004497	monooxygenase activity	48	0	5.40379	0.112579	0.88904	1	+	MF	AD
GO:0003823	antigen binding	15	0	1.77792	0.118528	0.88994	1	+	MF	AD
GO:0008022	protein C-terminus binding	87	1	9.60885	0.110447	0.89205	1	+	MF	AD
GO:0008026	ATP-dependent helicase activity	79	0	8.73958	0.110628	0.89377	1	+	MF	AD
GO:0070035	purine NTP-dependent helicase activity	79	0	8.73958	0.110628	0.89377	1	+	MF	AD
GO:0016620	oxidoreductase activity, acting on the a...	29	0	2.76869	0.0954722	0.8942	1	-	MF	AD
GO:0061134	peptidase regulator activity	70	0	7.76316	0.110902	0.89521	1	+	MF	AD
GO:0097159	organic cyclic compound binding	2811	14	296.194	0.10537	0.94744	1	+	MF	AD
GO:0008757	S-adenosylmethionine-dependent methyltra...	104	1	11.4196	0.109803	0.89563	1	+	MF	AD
GO:0015085	calcium ion transmembrane transporter ac...	66	0	11.4562	0.173578	0.14365	1	+	MF	AD
GO:1901618	organic hydroxy compound transmembrane t...	24	0	2.75102	0.114626	0.90058	1	+	MF	AD
GO:0008270	zinc ion binding	554	2	59.2194	0.106894	0.90186	1	+	MF	AD
GO:0016407	acetyltransferase activity	82	0	8.17553	0.0997016	0.90191	1	+	MF	AD
GO:0003779	actin binding	168	3	17.0195	0.101307	0.90298	1	+	MF	AD
GO:0016405	CoA-ligase activity	13	0	1.20293	0.0925332	0.90701	1	-	MF	AD
GO:0042162	telomeric DNA binding	15	0	1.40153	0.0934353	0.9074	1	-	MF	AD
GO:0005102	signaling receptor binding	519	3	55.4159	0.106774	0.91066	1	+	MF	AD
GO:0004623	phospholipase A2 activity	13	0	1.51512	0.116547	0.91232	1	+	MF	AD
GO:0016651	oxidoreductase activity, acting on NAD(P...	54	1	5.97223	0.110597	0.91256	1	+	MF	AD
GO:0017076	purine nucleotide binding	987	4	102.225	0.103572	0.91324	1	+	MF	AD
GO:0004620	phospholipase activity	42	0	4.14508	0.0986925	0.9161	1	-	MF	AD
GO:0008276	protein methyltransferase activity	63	1	6.92731	0.109957	0.91614	1	+	MF	AD
GO:0033613	activating transcription factor binding	34	1	3.79984	0.11176	0.91645	1	+	MF	AD
GO:0042277	peptide binding	119	0	12.9185	0.108559	0.91658	1	+	MF	AD
GO:0030215	semaphorin receptor binding	10	0	1.1719	0.11719	0.91884	1	+	MF	AD
GO:0070840	dynein complex binding	13	0	1.22502	0.0942324	0.91974	1	-	MF	AD
GO:0030228	lipoprotein particle receptor activity	19	0	1.82827	0.0962249	0.9211	1	-	MF	AD
GO:0004197	cysteine-type endopeptidase activity	36	0	3.99988	0.111108	0.92218	1	+	MF	AD
GO:0005310	dicarboxylic acid transmembrane transpor...	31	0	3.04911	0.0983583	0.92401	1	+	MF	AD
GO:0016303	1-phosphatidylinositol-3-kinase activity	16	0	1.53352	0.0958452	0.92442	1	-	MF	AD
GO:0001046	core promoter sequence-specific DNA bind...	57	0	6.23771	0.109433	0.92845	1	+	MF	AD
GO:0097472	cyclin-dependent protein kinase activity	19	1	2.14184	0.112729	0.9287	1	+	MF	AD
GO:1901363	heterocyclic compound binding	2779	14	293.736	0.105698	0.91164	1	+	MF	AD
GO:0050661	NADP binding	24	0	2.35762	0.0982342	0.93185	1	-	MF	AD
GO:0019887	protein kinase regulator activity	93	0	10.0548	0.108116	0.93512	1	+	MF	AD
GO:0008173	RNA methyltransferase activity	41	0	4.49224	0.109567	0.93751	1	+	MF	AD
GO:0042302	structural constituent of cuticle	41	0	4.11219	0.100297	0.9385	1	-	MF	AD
GO:0008200	ion channel inhibitor activity	16	0	1.56119	0.0975742	0.93883	1	-	MF	AD
GO:0016248	channel inhibitor activity	16	0	1.56119	0.0975742	0.93883	1	+	MF	AD
GO:0043236	laminin binding	24	0	2.66086	0.110869	0.93886	1	+	MF	AD
GO:0030552	cAMP binding	17	0	1.66564	0.0979791	0.94043	1	-	MF	AD
GO:0043178	alcohol binding	38	0	3.8148	0.10039	0.94197	1	-	MF	AD
GO:0052866	phosphatidylinositol phosphate phosphata...	17	0	1.66994	0.0982317	0.9426	1	-	MF	AD
GO:0020037	heme binding	68	0	7.35912	0.108222	0.94268	1	+	MF	AD
GO:0008266	poly(U) RNA binding	14	0	1.36918	0.0977986	0.94452	1	-	MF	AD
GO:0051537	2 iron, 2 sulfur cluster binding	21	0	2.08222	0.0991535	0.94503	1	-	MF	AD
GO:0042802	identical protein binding	732	3	76.1429	0.10402	0.95055	1	+	MF	AD
GO:0016538	cyclin-dependent protein serine/threonin...	15	0	1.48786	0.0991907	0.95383	1	-	MF	AD
GO:0032555	purine ribonucleotide binding	981	4	102.225	0.104205	0.95485	1	+	MF	AD
GO:0030306	ADP-ribosylation factor binding	11	0	1.22502	0.111366	0.95515	1	+	MF	AD
GO:0016829	lyase activity	112	0	11.9731	0.106902	0.9556	1	+	MF	AD
GO:0016595	glutamate binding	11	0	1.22278	0.111162	0.95656	1	+	MF	AD
GO:0005214	structural constituent of chitin-based c...	38	0	4.11219	0.108216	0.95722	1	+	MF	AD
GO:0005230	extracellular ligand-gated ion channel a...	38	0	4.10316	0.107978	0.96028	1	+	MF	AD
GO:0035639	purine ribonucleoside triphosphate bindi...	951	4	99.1846	0.104295	0.96132	1	+	MF	AD
GO:0031491	nucleosome binding	25	0	2.53189	0.101276	0.96217	1	+	MF	AD
GO:0004866	endopeptidase inhibitor activity	49	0	5.26382	0.107425	0.96298	1	+	MF	AD
GO:0005095	GTPase inhibitor activity	10	0	0.993161	0.0993161	0.96312	1	-	MF	AD
GO:0005501	retinoid binding	13	0	1.30093	0.100072	0.96365	1	-	MF	AD
GO:0017137	Rab GTPase binding	121	0	12.5227	0.103493	0.96776	1	+	MF	AD
GO:0030331	estrogen receptor binding	30	0	3.0707	0.102357	0.97093	1	-	MF	AD
GO:0031369	translation initiation factor binding	23	1	2.47254	0.107502	0.97386	1	+	MF	AD
GO:0017069	snRNA binding	27	0	2.76842	0.102534	0.97435	1	-	MF	AD
GO:0045309	protein phosphorylated amino acid bindin...	15	0	1.52797	0.101865	0.97546	1	-	MF	AD
GO:0070403	NAD+ binding	11	0	1.1152	0.101382	0.97564	1	-	MF	AD
GO:0030374	nuclear receptor transcription coactivat...	27	0	2.77212	0.102671	0.97584	1	-	MF	AD
GO:0016835	carbon-oxygen lyase activity	36	0	3.84435	0.106787	0.97626	1	+	MF	AD
GO:0016879	ligase activity, forming carbon-nitrogen...	38	0	4.05241	0.106642	0.97748	1	+	MF	AD
GO:0046906	tetrapyrrole binding	71	0	7.35912	0.10365	0.97806	1	-	MF	AD
GO:0016891	endoribonuclease activity, producing 5'-...	23	0	2.36959	0.103026	0.98126	1	-	MF	AD
GO:0008135	translation factor activity, RNA binding	67	1	7.07849	0.105649	0.98709	1	+	MF	AD
GO:0003824	catalytic activity	3078	11	333.897	0.108478	0.60235	1	+	MF	AD
GO:0051015	actin filament binding	67	0	6.99976	0.104474	0.99279	1	-	MF	AD
GO:0016725	oxidoreductase activity, acting on CH or...	12	0	1.24734	0.103945	0.99312	1	-	MF	AD
GO:0070576	vitamin D 24-hydroxylase activity	12	0	1.24734	0.103945	0.99312	1	-	MF	AD
GO:0101020	estrogen 16-alpha-hydroxylase activity	12	0	1.24734	0.103945	0.99312	1	-	MF	AD
GO:0015277	kainate selective glutamate receptor act...	12	0	1.24813	0.104011	0.99359	1	-	MF	AD
GO:0019843	rRNA binding	35	0	3.68921	0.105406	0.99368	1	+	MF	AD
GO:0003684	damaged DNA binding	42	0	4.42479	0.105352	0.99381	1	+	MF	AD
GO:0042887	amide transmembrane transporter activity	19	0	1.98137	0.104283	0.99442	1	-	MF	AD
GO:0015485	cholesterol binding	24	0	2.51387	0.104745	0.99846	1	-	MF	AD
GO:0051219	phosphoprotein binding	31	0	3.25134	0.104882	0.99985	1	+	MF	AD
GO:0003674	molecular_function	7157	29	750.734	0.104895	1	1	+	MF	AD
GO:0005355	glucose transmembrane transporter activi...	23	0	8.60822	0.37427	0.00071	1	+	MF	AD
GO:0090646	mitochondrial tRNA processing	12	0	8.40565	0.700471	6.7e-08	0.000869741	+	BP	AD
GO:2000279	negative regulation of DNA biosynthetic ...	12	0	7.93494	0.661245	4.6e-07	0.00377013	+	BP	AD
GO:0014059	regulation of dopamine secretion	17	1	8.92666	0.525097	5.8e-06	0.0284252	+	BP	AD
GO:0070584	mitochondrion morphogenesis	22	0	9.92505	0.451139	2.1e-05	0.0533288	+	BP	AD
GO:0072112	glomerular visceral epithelial cell diff...	11	0	6.49628	0.590571	2.5e-05	0.0571942	+	BP	AD
GO:1901021	positive regulation of calcium ion trans...	12	0	6.53877	0.544898	6.6e-05	0.0926084	+	BP	AD
GO:0060004	reflex	12	2	6.51373	0.542811	7.2e-05	0.0979218	+	BP	AD
GO:0070525	tRNA threonylcarbamoyladenosine metaboli...	11	0	6.13081	0.557346	8.6e-05	0.110377	+	BP	AD
GO:0060361	flight	10	1	5.76958	0.576958	9.4e-05	0.117451	+	BP	AD
GO:0070125	mitochondrial translational elongation	69	0	19.5014	0.282629	0.00011	0.131184	+	BP	AD
GO:0070126	mitochondrial translational termination	70	0	19.5014	0.278591	0.00014	0.154578	+	BP	AD
GO:0045938	positive regulation of circadian sleep/w...	12	1	6.11423	0.509519	0.00024	0.208681	+	BP	AD
GO:0030212	hyaluronan metabolic process	10	0	5.11526	0.511526	0.00077	0.341874	+	BP	AD
GO:0061014	positive regulation of mRNA catabolic pr...	26	1	9.23651	0.35525	0.00084	0.35341	+	BP	AD
GO:0030204	chondroitin sulfate metabolic process	25	0	8.93833	0.357533	0.00095	0.369045	+	BP	AD
GO:0006308	DNA catabolic process	27	0	9.3207	0.345211	0.00108	0.384364	+	BP	AD
GO:0001522	pseudouridine synthesis	14	0	6.13925	0.438518	0.00109	0.385425	+	BP	AD
GO:0042059	negative regulation of epidermal growth ...	50	1	13.9714	0.279428	0.00124	0.399677	+	BP	AD
GO:0045747	positive regulation of Notch signaling p...	54	1	14.5674	0.269766	0.00152	0.420182	+	BP	AD
GO:1904357	negative regulation of telomere maintena...	11	0	5.14594	0.467813	0.00163	0.426745	+	BP	AD
GO:0086010	membrane depolarization during action po...	17	0	6.73053	0.395913	0.00169	0.430061	+	BP	AD
GO:0009226	nucleotide-sugar biosynthetic process	14	0	5.83229	0.416592	0.00227	0.455569	+	BP	AD
GO:0045744	negative regulation of G protein-coupled...	12	1	5.27542	0.439618	0.00241	0.460498	+	BP	AD
GO:0007620	copulation	21	0	7.50126	0.357203	0.00248	0.46283	+	BP	AD
GO:0006687	glycosphingolipid metabolic process	30	0	9.25889	0.30863	0.0035	0.488711	+	BP	AD
GO:0006511	ubiquitin-dependent protein catabolic pr...	330	1	14.3662	0.043534	0.00351	0.488908	-	BP	AD
GO:0051955	regulation of amino acid transport	14	0	5.6397	0.402836	0.00353	0.489301	+	BP	AD
GO:0010629	negative regulation of gene expression	979	6	74.3896	0.0759853	0.01776	0.494537	-	BP	AD
GO:0031000	response to caffeine	13	0	5.31883	0.409141	0.0041	0.499556	+	BP	AD
GO:0070837	dehydroascorbic acid transport	10	0	4.46823	0.446823	0.00466	0.508477	+	BP	AD
GO:0033554	cellular response to stress	1148	1	84.2526	0.0733908	0.00516	0.515826	+	BP	AD
GO:0016071	mRNA metabolic process	574	2	41.6283	0.0725232	0.04213	0.523348	+	BP	AD
GO:0046323	glucose import	35	0	9.91969	0.28342	0.00572	0.52348	+	BP	AD
GO:0018205	peptidyl-lysine modification	247	0	9.38627	0.0380011	0.0059	0.525824	+	BP	AD
GO:0008366	axon ensheathment	52	0	12.9639	0.249306	0.00644	0.532541	+	BP	AD
GO:0034260	negative regulation of GTPase activity	22	0	7.18754	0.326706	0.00648	0.533019	+	BP	AD
GO:0048644	muscle organ morphogenesis	47	2	12.0206	0.255758	0.00681	0.536865	+	BP	AD
GO:0038093	Fc receptor signaling pathway	96	0	0	0	0.00713	0.540424	+	BP	AD
GO:0016321	female meiosis chromosome segregation	30	1	8.77727	0.292576	0.00715	0.540641	+	BP	AD
GO:0045824	negative regulation of innate immune res...	35	1	9.74384	0.278395	0.00724	0.541609	+	BP	AD
GO:0032446	protein modification by small protein co...	465	2	26.7552	0.0575381	0.00748	0.54413	-	BP	AD
GO:0006886	intracellular protein transport	591	2	37.1927	0.0629317	0.00753	0.544644	-	BP	AD
GO:1901990	regulation of mitotic cell cycle phase t...	282	1	12.4874	0.0442815	0.00769	0.546264	+	BP	AD
GO:0003205	cardiac chamber development	94	3	19.7371	0.209969	0.0077	0.546364	+	BP	AD
GO:0019852	L-ascorbic acid metabolic process	12	0	4.76342	0.396952	0.00811	0.550337	+	BP	AD
GO:0060561	apoptotic process involved in morphogene...	15	1	5.47255	0.364837	0.00843	0.553275	+	BP	AD
GO:0016032	viral process	394	1	21.4562	0.0544573	0.00874	0.555994	-	BP	AD
GO:0016570	histone modification	270	0	11.9058	0.0440956	0.00889	0.557267	+	BP	AD
GO:0060348	bone development	87	2	18.4299	0.211838	0.00906	0.558676	+	BP	AD
GO:0008380	RNA splicing	332	1	16.6807	0.0502432	0.00911	0.559084	-	BP	AD
GO:0003013	circulatory system process	211	1	36.5808	0.173369	0.00928	0.56045	+	BP	AD
GO:0006405	RNA export from nucleus	107	0	0.96807	0.00904738	0.00944	0.561706	-	BP	AD
GO:0006757	ATP generation from ADP	45	0	11.3596	0.252436	0.00961	0.56301	+	BP	AD
GO:0009996	negative regulation of cell fate specifi...	22	0	6.93929	0.315422	0.00977	0.564209	+	BP	AD
GO:0045930	negative regulation of mitotic cell cycl...	241	0	9.9883	0.0414452	0.0099	0.565164	-	BP	AD
GO:0001649	osteoblast differentiation	126	3	24.2571	0.192517	0.01008	0.566458	+	BP	AD
GO:0034976	response to endoplasmic reticulum stress	152	0	3.83771	0.0252481	0.01014	0.566882	-	BP	AD
GO:0007527	adult somatic muscle development	12	2	4.66138	0.388448	0.01016	0.567023	+	BP	AD
GO:0001933	negative regulation of protein phosphory...	196	1	34.3107	0.175055	0.01019	0.567233	+	BP	AD
GO:0033044	regulation of chromosome organization	262	0	15.832	0.0604275	0.05938	0.567512	+	BP	AD
GO:0098901	regulation of cardiac muscle cell action...	16	0	5.58862	0.349289	0.01053	0.569558	+	BP	AD
GO:0045455	ecdysteroid metabolic process	29	0	8.30607	0.286416	0.01054	0.569624	+	BP	AD
GO:0035153	epithelial cell type specification, open...	15	0	5.34973	0.356648	0.01073	0.570876	+	BP	AD
GO:0006457	protein folding	140	0	3.17375	0.0226696	0.01085	0.571651	-	BP	AD
GO:0003206	cardiac chamber morphogenesis	69	3	15.3222	0.222061	0.01089	0.571906	+	BP	AD
GO:0008217	regulation of blood pressure	67	0	14.9868	0.223683	0.01096	0.572351	+	BP	AD
GO:0010498	proteasomal protein catabolic process	283	1	13.3552	0.0471914	0.01102	0.572729	+	BP	AD
GO:1901135	carbohydrate derivative metabolic proces...	698	2	113.973	0.163285	5.5e-05	0.574095	+	BP	AD
GO:0000002	mitochondrial genome maintenance	20	0	6.41531	0.320766	0.01153	0.57585	+	BP	AD
GO:0030178	negative regulation of Wnt signaling pat...	143	0	3.47133	0.0242751	0.01159	0.576207	-	BP	AD
GO:0042908	xenobiotic transport	10	0	4.09358	0.409358	0.01175	0.577152	+	BP	AD
GO:0048065	male courtship behavior, veined wing ext...	21	1	6.60658	0.314599	0.01192	0.578143	+	BP	AD
GO:0043161	proteasome-mediated ubiquitin-dependent ...	260	1	11.8124	0.0454324	0.01204	0.578836	-	BP	AD
GO:0120034	positive regulation of plasma membrane b...	56	1	13.041	0.232876	0.01222	0.579865	+	BP	AD
GO:1902369	negative regulation of RNA catabolic pro...	18	1	5.94762	0.330423	0.01229	0.580263	+	BP	AD
GO:0002429	immune response-activating cell surface ...	121	0	2.175	0.0179752	0.0123	0.580319	+	BP	AD
GO:0060219	camera-type eye photoreceptor cell diffe...	14	0	5.04622	0.360444	0.01235	0.580602	+	BP	AD
GO:0080134	regulation of response to stress	684	3	53.0424	0.0775474	0.06086	0.580884	+	BP	AD
GO:0060350	endochondral bone morphogenesis	19	1	6.15713	0.32406	0.01243	0.581053	+	BP	AD
GO:0043409	negative regulation of MAPK cascade	87	1	18.029	0.20723	0.01252	0.581558	+	BP	AD
GO:0071166	ribonucleoprotein complex localization	100	0	0.96807	0.0096807	0.01267	0.582395	+	BP	AD
GO:0071426	ribonucleoprotein complex export from nu...	100	0	0.96807	0.0096807	0.01267	0.582395	-	BP	AD
GO:0044273	sulfur compound catabolic process	24	0	7.18195	0.299248	0.01273	0.582728	+	BP	AD
GO:0006023	aminoglycan biosynthetic process	41	0	10.3703	0.252934	0.01313	0.58493	+	BP	AD
GO:0050954	sensory perception of mechanical stimulu...	144	1	26.4681	0.183806	0.01325	0.585585	+	BP	AD
GO:0046667	compound eye retinal cell programmed cel...	24	1	7.15141	0.297975	0.01332	0.585966	+	BP	AD
GO:0030111	regulation of Wnt signaling pathway	242	0	10.755	0.0444422	0.01379	0.588508	+	BP	AD
GO:2000637	positive regulation of gene silencing by...	14	1	4.98599	0.356142	0.0139	0.5891	+	BP	AD
GO:0002694	regulation of leukocyte activation	124	0	2.55698	0.0206208	0.01401	0.58969	-	BP	AD
GO:0019098	reproductive behavior	101	2	20.0254	0.198271	0.01409	0.590119	+	BP	AD
GO:0003341	cilium movement	44	1	10.8261	0.246047	0.0143	0.591244	+	BP	AD
GO:0008015	blood circulation	204	1	34.7525	0.170355	0.01447	0.592154	+	BP	AD
GO:0007320	insemination	13	0	4.73278	0.36406	0.01448	0.592208	+	BP	AD
GO:0010586	miRNA metabolic process	11	0	4.25253	0.386594	0.01449	0.592261	+	BP	AD
GO:0006096	glycolytic process	44	0	10.7875	0.245169	0.01491	0.594509	+	BP	AD
GO:0001539	cilium or flagellum-dependent cell motil...	22	1	6.66749	0.303068	0.01501	0.595044	+	BP	AD
GO:0031503	protein-containing complex localization	169	0	5.66782	0.0335374	0.01514	0.595741	+	BP	AD
GO:0000959	mitochondrial RNA metabolic process	24	0	12.8516	0.535485	3.4e-08	0.596117	+	BP	AD
GO:0050851	antigen receptor-mediated signaling path...	78	0	0	0	0.01529	0.596546	-	BP	AD
GO:0048580	regulation of post-embryonic development	20	0	6.23038	0.311519	0.01561	0.598268	+	BP	AD
GO:0006366	transcription by RNA polymerase II	1009	4	76.6145	0.0759311	0.01591	0.59989	+	BP	AD
GO:0006400	tRNA modification	53	0	12.2683	0.231478	0.01591	0.59989	+	BP	AD
GO:0042326	negative regulation of phosphorylation	212	1	35.6422	0.168123	0.01605	0.600649	+	BP	AD
GO:0050865	regulation of cell activation	143	0	4.00378	0.0279985	0.01605	0.600649	-	BP	AD
GO:0010948	negative regulation of cell cycle proces...	241	1	11.0118	0.045692	0.01609	0.600866	-	BP	AD
GO:0051954	positive regulation of amine transport	13	0	4.67348	0.359498	0.0163	0.602009	+	BP	AD
GO:0009166	nucleotide catabolic process	71	0	15.18	0.213802	0.01636	0.602337	+	BP	AD
GO:1901292	nucleoside phosphate catabolic process	71	0	15.18	0.213802	0.01636	0.602337	+	BP	AD
GO:2001024	negative regulation of response to drug	17	0	5.56386	0.327286	0.01643	0.602719	+	BP	AD
GO:0009144	purine nucleoside triphosphate metabolic...	163	2	33.5454	0.2058	0.00075	0.602829	+	BP	AD
GO:0046843	dorsal appendage formation	45	3	10.8695	0.241544	0.01647	0.602938	+	BP	AD
GO:0006027	glycosaminoglycan catabolic process	24	0	7.00502	0.291876	0.01654	0.603321	+	BP	AD
GO:0048566	embryonic digestive tract development	17	2	5.55933	0.32702	0.01656	0.603431	+	BP	AD
GO:0001503	ossification	171	3	29.8976	0.17484	0.01674	0.604419	+	BP	AD
GO:0003208	cardiac ventricle morphogenesis	40	1	9.9762	0.249405	0.01679	0.604695	+	BP	AD
GO:0001659	temperature homeostasis	21	0	6.38822	0.304201	0.01686	0.60508	+	BP	AD
GO:0050794	regulation of cellular process	4165	17	388.438	0.0932625	0.04869	0.606297	+	BP	AD
GO:0097659	nucleic acid-templated transcription	1551	7	126.885	0.0818088	0.01715	0.606685	+	BP	AD
GO:0007617	mating behavior	86	2	17.4455	0.202855	0.01748	0.608523	+	BP	AD
GO:0023058	adaptation of signaling pathway	10	1	3.9199	0.39199	0.01752	0.608747	+	BP	AD
GO:0000375	RNA splicing, via transesterification re...	289	1	14.9028	0.0515668	0.01758	0.609083	-	BP	AD
GO:0006163	purine nucleotide metabolic process	310	2	53.5775	0.172831	0.00176	0.611108	+	BP	AD
GO:0042866	pyruvate biosynthetic process	45	0	10.7875	0.239721	0.01796	0.611221	+	BP	AD
GO:0000377	RNA splicing, via transesterification re...	288	1	14.9028	0.0517459	0.01816	0.612352	+	BP	AD
GO:0000398	mRNA splicing, via spliceosome	288	1	14.9028	0.0517459	0.01816	0.612352	-	BP	AD
GO:1901137	carbohydrate derivative biosynthetic pro...	402	0	64.0217	0.159258	0.00436	0.61309	+	BP	AD
GO:0002673	regulation of acute inflammatory respons...	14	0	4.8419	0.34585	0.01832	0.613261	+	BP	AD
GO:1901988	negative regulation of cell cycle phase ...	205	0	8.61912	0.0420445	0.01845	0.614	-	BP	AD
GO:0033628	regulation of cell adhesion mediated by ...	11	0	4.13756	0.376142	0.01857	0.614684	+	BP	AD
GO:0050852	T cell receptor signaling pathway	73	0	0	0	0.01896	0.616915	-	BP	AD
GO:0007380	specification of segmental identity, hea...	10	1	3.88299	0.388299	0.01902	0.617259	+	BP	AD
GO:0045088	regulation of innate immune response	220	2	16.866	0.0766634	0.27247	0.617775	+	BP	AD
GO:0042339	keratan sulfate metabolic process	10	0	3.87759	0.387759	0.01925	0.61858	+	BP	AD
GO:0016236	macroautophagy	177	0	6.70856	0.0379015	0.0196	0.620597	-	BP	AD
GO:0006351	transcription, DNA-templated	1543	7	126.885	0.082233	0.01961	0.620655	+	BP	AD
GO:0070646	protein modification by small protein re...	164	0	5.81297	0.0354449	0.01986	0.622099	-	BP	AD
GO:0050921	positive regulation of chemotaxis	41	0	9.97554	0.243306	0.02041	0.625287	+	BP	AD
GO:1901991	negative regulation of mitotic cell cycl...	202	0	8.61912	0.0426689	0.02056	0.626158	-	BP	AD
GO:0061448	connective tissue development	98	1	19.0385	0.19427	0.02064	0.626623	+	BP	AD
GO:0031929	TOR signaling	71	0	0	0	0.02067	0.626797	-	BP	AD
GO:0006355	regulation of transcription, DNA-templat...	1426	6	116.268	0.0815341	0.02075	0.627262	-	BP	AD
GO:0006406	mRNA export from nucleus	84	0	0.723115	0.00860851	0.02086	0.627902	-	BP	AD
GO:0071427	mRNA-containing ribonucleoprotein comple...	84	0	0.723115	0.00860851	0.02086	0.627902	+	BP	AD
GO:0009150	purine ribonucleotide metabolic process	302	2	52.1529	0.172692	0.00206	0.629299	+	BP	AD
GO:0019219	regulation of nucleobase-containing comp...	1702	7	153.302	0.0900715	0.10856	0.631046	+	BP	AD
GO:0090090	negative regulation of canonical Wnt sig...	96	0	1.46431	0.0152533	0.02147	0.631454	-	BP	AD
GO:1903506	regulation of nucleic acid-templated tra...	1438	6	117.588	0.0817716	0.02152	0.631746	-	BP	AD
GO:0035567	non-canonical Wnt signaling pathway	80	0	0.572885	0.00716106	0.0221	0.635127	+	BP	AD
GO:0009894	regulation of catabolic process	496	2	39.3502	0.079335	0.13569	0.639093	+	BP	AD
GO:0042176	regulation of protein catabolic process	181	0	7.29763	0.0403184	0.0229	0.639792	-	BP	AD
GO:0046666	retinal cell programmed cell death	26	1	7.15141	0.275054	0.0232	0.641541	+	BP	AD
GO:0036296	response to increased oxygen levels	12	0	4.25311	0.354426	0.0237	0.644452	+	BP	AD
GO:0055093	response to hyperoxia	12	0	4.25311	0.354426	0.0237	0.644452	+	BP	AD
GO:0060491	regulation of cell projection assembly	101	1	19.2814	0.190905	0.02375	0.644743	+	BP	AD
GO:0120032	regulation of plasma membrane bounded ce...	101	1	19.2814	0.190905	0.02375	0.644743	+	BP	AD
GO:0038095	Fc-epsilon receptor signaling pathway	67	0	0	0	0.02458	0.649555	-	BP	AD
GO:0009083	branched-chain amino acid catabolic proc...	15	0	4.88971	0.325981	0.02506	0.652317	+	BP	AD
GO:0031346	positive regulation of cell projection o...	183	3	30.7835	0.168216	0.02506	0.652317	+	BP	AD
GO:0035966	response to topologically incorrect prot...	94	0	1.6348	0.0173915	0.02633	0.65952	+	BP	AD
GO:0044719	regulation of imaginal disc-derived wing...	25	0	6.86571	0.274628	0.02638	0.6598	+	BP	AD
GO:0000280	nuclear division	356	1	27.5031	0.0772559	0.17171	0.661695	+	BP	AD
GO:0002312	B cell activation involved in immune res...	26	0	7.04347	0.270903	0.02677	0.661972	+	BP	AD
GO:0000209	protein polyubiquitination	178	0	7.39673	0.0415546	0.0269	0.662692	-	BP	AD
GO:0050732	negative regulation of peptidyl-tyrosine...	16	0	5.05274	0.315796	0.02729	0.664837	+	BP	AD
GO:0046425	regulation of JAK-STAT cascade	76	0	15.3253	0.201649	0.02734	0.66511	+	BP	AD
GO:1904892	regulation of STAT cascade	76	0	15.3253	0.201649	0.02734	0.66511	+	BP	AD
GO:0080090	regulation of primary metabolic process	2479	13	227.634	0.0918247	0.0876	0.665329	+	BP	AD
GO:0050789	regulation of biological process	4442	20	416.768	0.0938245	0.05265	0.667771	+	BP	AD
GO:0007635	chemosensory behavior	123	3	22.2273	0.18071	0.02785	0.667878	+	BP	AD
GO:0010556	regulation of macromolecule biosynthetic...	1693	8	148.574	0.0877578	0.06437	0.670819	+	BP	AD
GO:0016579	protein deubiquitination	154	0	5.81297	0.0377465	0.0291	0.674492	-	BP	AD
GO:2001141	regulation of RNA biosynthetic process	1441	6	119.564	0.0829731	0.02913	0.674648	+	BP	AD
GO:0021510	spinal cord development	63	0	0	0	0.02928	0.675424	-	BP	AD
GO:0016567	protein ubiquitination	417	2	26.7552	0.0641612	0.02933	0.675681	-	BP	AD
GO:0051972	regulation of telomerase activity	20	0	5.81688	0.290844	0.02956	0.676861	+	BP	AD
GO:0140014	mitotic nuclear division	219	0	10.7084	0.0488968	0.02998	0.678992	+	BP	AD
GO:0009889	regulation of biosynthetic process	1777	8	156.829	0.0882548	0.06576	0.679494	+	BP	AD
GO:0010257	NADH dehydrogenase complex assembly	36	1	8.74889	0.243025	0.03013	0.679745	+	BP	AD
GO:0032981	mitochondrial respiratory chain complex ...	36	1	8.74889	0.243025	0.03013	0.679745	+	BP	AD
GO:0006026	aminoglycan catabolic process	33	0	8.22127	0.249129	0.03017	0.679945	+	BP	AD
GO:0051171	regulation of nitrogen compound metaboli...	2382	13	219.237	0.0920389	0.09954	0.681387	+	BP	AD
GO:0051249	regulation of lymphocyte activation	105	0	2.55698	0.0243522	0.0307	0.682568	+	BP	AD
GO:0000963	mitochondrial RNA processing	14	0	9.77483	0.698202	6.3e-09	0.683446	+	BP	AD
GO:0002164	larval development	150	0	5.64437	0.0376291	0.03098	0.683932	-	BP	AD
GO:0009205	purine ribonucleoside triphosphate metab...	160	2	32.1208	0.200755	0.00151	0.683932	+	BP	AD
GO:0051252	regulation of RNA metabolic process	1568	7	137.444	0.0876554	0.07336	0.684704	+	BP	AD
GO:0032774	RNA biosynthetic process	1562	7	131.417	0.0841335	0.03144	0.686138	+	BP	AD
GO:0070206	protein trimerization	12	0	4.10535	0.342112	0.03154	0.686612	+	BP	AD
GO:0007427	epithelial cell migration, open tracheal...	34	2	8.3499	0.245585	0.03184	0.688021	+	BP	AD
GO:0033209	tumor necrosis factor-mediated signaling...	61	0	0	0	0.03196	0.68858	-	BP	AD
GO:0033865	nucleoside bisphosphate metabolic proces...	90	0	17.2156	0.191285	0.03204	0.688951	+	BP	AD
GO:0033875	ribonucleoside bisphosphate metabolic pr...	90	0	17.2156	0.191285	0.03204	0.688951	+	BP	AD
GO:0034032	purine nucleoside bisphosphate metabolic...	90	0	17.2156	0.191285	0.03204	0.688951	+	BP	AD
GO:0045087	innate immune response	335	3	26.8513	0.0801531	0.23522	0.690009	+	BP	AD
GO:0098813	nuclear chromosome segregation	236	1	18.5454	0.078582	0.28939	0.690693	+	BP	AD
GO:0019884	antigen processing and presentation of e...	95	0	2.00812	0.0211381	0.03256	0.691327	-	BP	AD
GO:0033108	mitochondrial respiratory chain complex ...	45	1	10.1903	0.226451	0.03289	0.692805	+	BP	AD
GO:0016458	gene silencing	245	1	12.9672	0.0529274	0.03314	0.693909	-	BP	AD
GO:0048285	organelle fission	378	2	29.895	0.0790874	0.18847	0.693953	+	BP	AD
GO:0030216	keratinocyte differentiation	45	0	10.1815	0.226256	0.03318	0.694084	+	BP	AD
GO:0031145	anaphase-promoting complex-dependent cat...	60	0	0	0	0.0334	0.695043	-	BP	AD
GO:1904747	positive regulation of apoptotic process...	11	1	3.84668	0.349698	0.03362	0.69599	+	BP	AD
GO:0007159	leukocyte cell-cell adhesion	83	0	1.31411	0.0158326	0.03363	0.696033	-	BP	AD
GO:0007052	mitotic spindle organization	94	0	2.00812	0.021363	0.03396	0.697433	-	BP	AD
GO:0016545	male courtship behavior, veined wing vib...	18	1	5.32288	0.295716	0.03415	0.698229	+	BP	AD
GO:0045433	male courtship behavior, veined wing gen...	18	1	5.32288	0.295716	0.03415	0.698229	+	BP	AD
GO:0031326	regulation of cellular biosynthetic proc...	1757	8	155.776	0.0886599	0.07422	0.698768	+	BP	AD
GO:0048557	embryonic digestive tract morphogenesis	13	2	4.28014	0.329241	0.03429	0.69881	+	BP	AD
GO:0015804	neutral amino acid transport	31	0	7.75468	0.250151	0.03434	0.699016	+	BP	AD
GO:0035336	long-chain fatty-acyl-CoA metabolic proc...	39	0	9.11456	0.233707	0.03532	0.702948	+	BP	AD
GO:0006914	autophagy	314	0	18.7042	0.0595676	0.03539	0.703221	+	BP	AD
GO:0061919	process utilizing autophagic mechanism	314	0	18.7042	0.0595676	0.03539	0.703221	+	BP	AD
GO:0002478	antigen processing and presentation of e...	93	0	2.00812	0.0215927	0.03543	0.703376	+	BP	AD
GO:0009081	branched-chain amino acid metabolic proc...	16	0	4.88971	0.305607	0.03566	0.704262	+	BP	AD
GO:0048193	Golgi vesicle transport	225	0	11.5807	0.0514699	0.03583	0.704909	-	BP	AD
GO:0009744	response to sucrose	21	0	5.87042	0.279544	0.03625	0.706479	+	BP	AD
GO:0002062	chondrocyte differentiation	49	1	10.7366	0.219113	0.03646	0.707249	+	BP	AD
GO:1904748	regulation of apoptotic process involved...	19	1	5.47255	0.288029	0.03673	0.708225	+	BP	AD
GO:0198738	cell-cell signaling by wnt	309	0	18.4115	0.059584	0.03695	0.709008	+	BP	AD
GO:0060071	Wnt signaling pathway, planar cell polar...	68	0	0.572885	0.00842477	0.03727	0.710129	-	BP	AD
GO:1902750	negative regulation of cell cycle G2/M p...	129	0	4.50522	0.0349242	0.03743	0.710681	-	BP	AD
GO:0006120	mitochondrial electron transport, NADH t...	29	1	7.31986	0.252409	0.03767	0.7115	+	BP	AD
GO:0009259	ribonucleotide metabolic process	313	2	52.1529	0.166623	0.00429	0.712639	+	BP	AD
GO:0030968	endoplasmic reticulum unfolded protein r...	57	0	0	0	0.03814	0.713068	-	BP	AD
GO:0051188	cofactor biosynthetic process	186	0	30.3127	0.162971	0.03831	0.713624	+	BP	AD
GO:0014887	cardiac muscle adaptation	11	1	3.77883	0.34353	0.03836	0.713787	+	BP	AD
GO:0048640	negative regulation of developmental gro...	89	2	16.7948	0.188706	0.03861	0.714592	+	BP	AD
GO:0006357	regulation of transcription by RNA polym...	900	4	70.7663	0.0786292	0.0389	0.715511	-	BP	AD
GO:0060070	canonical Wnt signaling pathway	165	0	7.17908	0.0435096	0.03893	0.715605	+	BP	AD
GO:0010972	negative regulation of G2/M transition o...	128	0	4.50522	0.035197	0.03894	0.715637	-	BP	AD
GO:0060828	regulation of canonical Wnt signaling pa...	147	0	5.85964	0.0398615	0.03894	0.715637	+	BP	AD
GO:0016055	Wnt signaling pathway	307	0	18.4115	0.0599722	0.03923	0.716538	+	BP	AD
GO:0000281	mitotic cytokinesis	82	2	15.7256	0.191775	0.03959	0.717634	+	BP	AD
GO:0050792	regulation of viral process	83	0	1.54843	0.0186558	0.03967	0.717875	-	BP	AD
GO:0002757	immune response-activating signal transd...	189	1	9.03461	0.0478022	0.03983	0.718352	+	BP	AD
GO:0061418	regulation of transcription from RNA pol...	56	0	0	0	0.03987	0.718471	-	BP	AD
GO:0050863	regulation of T cell activation	79	0	1.31411	0.0166343	0.03998	0.718796	+	BP	AD
GO:0019080	viral gene expression	123	0	4.20603	0.0341954	0.04005	0.719001	-	BP	AD
GO:0036065	fucosylation	18	0	5.2166	0.289811	0.04009	0.719118	+	BP	AD
GO:0006397	mRNA processing	378	1	24.4252	0.064617	0.04023	0.719526	-	BP	AD
GO:0051783	regulation of nuclear division	132	0	4.85081	0.0367485	0.04034	0.719844	+	BP	AD
GO:0006986	response to unfolded protein	84	0	1.6348	0.0194619	0.04035	0.719873	-	BP	AD
GO:0046034	ATP metabolic process	147	2	29.8446	0.203024	0.00186	0.719901	+	BP	AD
GO:0009108	coenzyme biosynthetic process	149	0	25.1824	0.169009	0.04066	0.720757	+	BP	AD
GO:2000112	regulation of cellular macromolecule bio...	1655	8	147.254	0.0889752	0.0893	0.720982	+	BP	AD
GO:0006936	muscle contraction	142	1	24.1892	0.170347	0.04135	0.722666	+	BP	AD
GO:0050890	cognition	258	5	39.5884	0.153443	0.04143	0.722882	+	BP	AD
GO:0002181	cytoplasmic translation	100	0	2.71817	0.0271817	0.04187	0.724054	-	BP	AD
GO:0060148	positive regulation of posttranscription...	17	1	4.98599	0.293293	0.0421	0.724654	+	BP	AD
GO:0009141	nucleoside triphosphate metabolic proces...	174	2	33.5454	0.192789	0.00242	0.725424	+	BP	AD
GO:0070131	positive regulation of mitochondrial tra...	10	0	3.49707	0.349707	0.04279	0.726405	+	BP	AD
GO:0007157	heterophilic cell-cell adhesion via plas...	37	0	8.58326	0.23198	0.04313	0.727241	+	BP	AD
GO:0009199	ribonucleoside triphosphate metabolic pr...	164	2	32.1208	0.195859	0.00231	0.727726	+	BP	AD
GO:0006855	drug transmembrane transport	41	0	9.23448	0.225231	0.04381	0.728864	+	BP	AD
GO:0006030	chitin metabolic process	47	0	10.2112	0.21726	0.04387	0.729004	+	BP	AD
GO:0002688	regulation of leukocyte chemotaxis	20	0	5.53424	0.276712	0.04438	0.730174	+	BP	AD
GO:0007619	courtship behavior	67	2	13.3115	0.198679	0.04462	0.730713	+	BP	AD
GO:0048172	regulation of short-term neuronal synapt...	13	1	4.12993	0.317687	0.04469	0.730868	+	BP	AD
GO:0045886	negative regulation of synaptic growth a...	41	2	9.21254	0.224696	0.04476	0.731023	+	BP	AD
GO:1904397	negative regulation of neuromuscular jun...	41	2	9.21254	0.224696	0.04476	0.731023	+	BP	AD
GO:0009152	purine ribonucleotide biosynthetic proce...	162	0	26.7375	0.165046	0.04524	0.732068	+	BP	AD
GO:0072330	monocarboxylic acid biosynthetic process	131	0	22.4983	0.171742	0.04537	0.732346	+	BP	AD
GO:0002460	adaptive immune response based on somati...	44	0	9.6886	0.220195	0.0454	0.73241	+	BP	AD
GO:0010927	cellular component assembly involved in ...	159	5	26.3231	0.165554	0.04545	0.732516	+	BP	AD
GO:0055123	digestive system development	166	3	27.2439	0.16412	0.04597	0.7336	+	BP	AD
GO:0006399	tRNA metabolic process	129	0	28.7709	0.22303	0.00045	0.733947	+	BP	AD
GO:0034285	response to disaccharide	22	0	5.87042	0.266837	0.04688	0.735418	+	BP	AD
GO:0006024	glycosaminoglycan biosynthetic process	39	0	8.83078	0.22643	0.04706	0.735766	+	BP	AD
GO:0032006	regulation of TOR signaling	52	0	0	0	0.04767	0.736917	-	BP	AD
GO:0036503	ERAD pathway	52	0	0	0	0.04767	0.736917	-	BP	AD
GO:0002026	regulation of the force of heart contrac...	12	1	3.87913	0.323261	0.04778	0.73712	+	BP	AD
GO:0016063	rhodopsin biosynthetic process	12	0	3.87759	0.323133	0.04791	0.737358	+	BP	AD
GO:0010595	positive regulation of endothelial cell ...	26	1	6.57698	0.252961	0.04823	0.737938	+	BP	AD
GO:0032288	myelin assembly	16	0	4.69587	0.293492	0.04839	0.738223	+	BP	AD
GO:0007611	learning or memory	249	5	38.0155	0.152673	0.04867	0.738717	+	BP	AD
GO:0030539	male genitalia development	39	0	8.78185	0.225176	0.04939	0.73995	+	BP	AD
GO:0045089	positive regulation of innate immune res...	178	1	8.66484	0.0486789	0.0495	0.740134	-	BP	AD
GO:0061136	regulation of proteasomal protein catabo...	91	0	2.39667	0.026337	0.04974	0.740532	-	BP	AD
GO:0002456	T cell mediated immunity	15	0	4.47574	0.298383	0.0499	0.740794	+	BP	AD
GO:0050730	regulation of peptidyl-tyrosine phosphor...	56	0	11.4826	0.205047	0.04992	0.740827	+	BP	AD
GO:2000043	regulation of cardiac cell fate specific...	10	0	3.41784	0.341784	0.04997	0.740908	+	BP	AD
GO:0050727	regulation of inflammatory response	85	2	15.8213	0.186133	0.05009	0.741102	+	BP	AD
GO:1902275	regulation of chromatin organization	151	0	6.65895	0.044099	0.05042	0.741631	+	BP	AD
GO:0098742	cell-cell adhesion via plasma-membrane a...	92	0	16.8028	0.182639	0.0511	0.74269	+	BP	AD
GO:0019882	antigen processing and presentation	107	0	3.5378	0.0330635	0.0517	0.743594	+	BP	AD
GO:0060688	regulation of morphogenesis of a branchi...	29	1	7.0404	0.242773	0.05206	0.744122	+	BP	AD
GO:0048565	digestive tract development	159	3	26.0438	0.163797	0.05207	0.744137	+	BP	AD
GO:0016925	protein sumoylation	50	0	0	0	0.05215	0.744253	-	BP	AD
GO:0045787	positive regulation of cell cycle	229	0	12.8073	0.0559271	0.05227	0.744427	-	BP	AD
GO:0019359	nicotinamide nucleotide biosynthetic pro...	56	0	11.4131	0.203806	0.05282	0.745208	+	BP	AD
GO:0019363	pyridine nucleotide biosynthetic process	56	0	11.4131	0.203806	0.05282	0.745208	+	BP	AD
GO:0007088	regulation of mitotic nuclear division	125	0	4.85081	0.0388065	0.053	0.745459	-	BP	AD
GO:0048013	ephrin receptor signaling pathway	47	1	9.98919	0.212536	0.05353	0.746186	+	BP	AD
GO:0060113	inner ear receptor cell differentiation	37	0	8.35955	0.225934	0.05408	0.746921	+	BP	AD
GO:1903037	regulation of leukocyte cell-cell adhesi...	72	0	1.31411	0.0182515	0.05424	0.747131	+	BP	AD
GO:0002285	lymphocyte activation involved in immune...	51	1	10.6033	0.207907	0.05428	0.747184	+	BP	AD
GO:0031329	regulation of cellular catabolic process	446	2	37.9628	0.0851184	0.27343	0.748008	+	BP	AD
GO:0002562	somatic diversification of immune recept...	23	0	5.92541	0.257627	0.0553	0.748486	+	BP	AD
GO:0086019	cell-cell signaling involved in cardiac ...	17	0	4.80083	0.282402	0.05549	0.748722	+	BP	AD
GO:0033301	cell cycle comprising mitosis without cy...	22	1	5.7403	0.260923	0.05552	0.748759	+	BP	AD
GO:0048522	positive regulation of cellular process	2291	12	216.984	0.0947116	0.20037	0.748759	+	BP	AD
GO:0019693	ribose phosphate metabolic process	321	2	52.1529	0.16247	0.00698	0.749066	+	BP	AD
GO:0030224	monocyte differentiation	12	1	3.78841	0.315701	0.05603	0.749382	+	BP	AD
GO:1903131	mononuclear cell differentiation	12	1	3.78841	0.315701	0.05603	0.749382	+	BP	AD
GO:0090276	regulation of peptide hormone secretion	107	0	18.7799	0.175513	0.05604	0.749394	+	BP	AD
GO:0045333	cellular respiration	120	1	20.5748	0.171457	0.0565	0.749943	+	BP	AD
GO:0070593	dendrite self-avoidance	12	1	3.77651	0.314709	0.0572	0.75076	+	BP	AD
GO:0019083	viral transcription	114	0	4.20603	0.036895	0.05727	0.75084	-	BP	AD
GO:0090231	regulation of spindle checkpoint	12	1	3.77502	0.314585	0.05734	0.75092	+	BP	AD
GO:0007259	JAK-STAT cascade	83	0	15.3253	0.184643	0.05737	0.750954	+	BP	AD
GO:0097696	STAT cascade	83	0	15.3253	0.184643	0.05737	0.750954	+	BP	AD
GO:0072521	purine-containing compound metabolic pro...	333	2	53.5775	0.160893	0.00753	0.751046	+	BP	AD
GO:0042093	T-helper cell differentiation	11	1	3.55979	0.323618	0.05767	0.751295	+	BP	AD
GO:0002220	innate immune response activating cell s...	66	0	1.04065	0.0157674	0.05798	0.751642	-	BP	AD
GO:0050773	regulation of dendrite development	105	0	3.61421	0.034421	0.05863	0.752356	-	BP	AD
GO:0010506	regulation of autophagy	202	0	10.9305	0.0541116	0.05871	0.752443	-	BP	AD
GO:0071377	cellular response to glucagon stimulus	12	0	3.75931	0.313276	0.05892	0.752669	+	BP	AD
GO:0008543	fibroblast growth factor receptor signal...	68	0	13.0782	0.192327	0.05929	0.753062	+	BP	AD
GO:0002683	negative regulation of immune system pro...	160	1	14.7301	0.0920631	0.67006	0.753157	+	BP	AD
GO:0035967	cellular response to topologically incor...	75	0	1.6348	0.0217973	0.05953	0.753315	+	BP	AD
GO:0021591	ventricular system development	20	0	5.31701	0.265851	0.05965	0.75344	+	BP	AD
GO:0055070	copper ion homeostasis	14	0	4.15872	0.297051	0.05993	0.75373	+	BP	AD
GO:0005975	carbohydrate metabolic process	476	0	68.6392	0.1442	0.02496	0.754251	+	BP	AD
GO:2000272	negative regulation of signaling recepto...	12	0	3.73863	0.311552	0.06104	0.754851	+	BP	AD
GO:0002690	positive regulation of leukocyte chemota...	16	0	4.54108	0.283817	0.06112	0.75493	+	BP	AD
GO:0060211	regulation of nuclear-transcribed mRNA p...	12	1	3.73166	0.310972	0.06177	0.755563	+	BP	AD
GO:0060213	positive regulation of nuclear-transcrib...	12	1	3.73166	0.310972	0.06177	0.755563	+	BP	AD
GO:0045923	positive regulation of fatty acid metabo...	11	0	3.51941	0.319947	0.062	0.755783	+	BP	AD
GO:0006164	purine nucleotide biosynthetic process	167	0	26.7375	0.160105	0.06205	0.755831	+	BP	AD
GO:0007386	compartment pattern specification	12	0	3.728	0.310666	0.06216	0.755935	+	BP	AD
GO:1902373	negative regulation of mRNA catabolic pr...	16	1	4.5279	0.282994	0.06232	0.756087	+	BP	AD
GO:0044766	multi-organism transport	46	0	0	0	0.06252	0.756275	-	BP	AD
GO:1902579	multi-organism localization	46	0	0	0	0.06252	0.756275	+	BP	AD
GO:0071402	cellular response to lipoprotein particl...	15	0	4.33005	0.28867	0.06255	0.756303	+	BP	AD
GO:0071404	cellular response to low-density lipopro...	15	0	4.33005	0.28867	0.06255	0.756303	+	BP	AD
GO:0007484	imaginal disc-derived genitalia developm...	34	0	7.71566	0.226931	0.06264	0.756387	+	BP	AD
GO:0007033	vacuole organization	98	0	3.24718	0.0331345	0.06286	0.756591	-	BP	AD
GO:0042490	mechanoreceptor differentiation	38	0	8.35955	0.219988	0.06343	0.757113	+	BP	AD
GO:0030072	peptide hormone secretion	117	0	19.9481	0.170497	0.06346	0.757141	+	BP	AD
GO:0018216	peptidyl-arginine methylation	10	1	3.29082	0.329082	0.06359	0.757258	+	BP	AD
GO:0043489	RNA stabilization	15	1	4.3186	0.287906	0.06365	0.757312	+	BP	AD
GO:1902850	microtubule cytoskeleton organization in...	114	1	4.40077	0.0386033	0.06381	0.757456	-	BP	AD
GO:0050770	regulation of axonogenesis	93	1	16.5836	0.178319	0.06401	0.757634	+	BP	AD
GO:0008033	tRNA processing	84	0	21.8651	0.260299	0.00019	0.757714	+	BP	AD
GO:0042067	establishment of ommatidial planar polar...	52	1	10.5566	0.203012	0.06418	0.757785	+	BP	AD
GO:0002449	lymphocyte mediated immunity	53	0	10.7088	0.202053	0.06426	0.757856	+	BP	AD
GO:0060025	regulation of synaptic activity	12	1	3.70428	0.30869	0.06471	0.758249	+	BP	AD
GO:0002253	activation of immune response	193	1	10.4468	0.0541284	0.06472	0.758258	+	BP	AD
GO:0046688	response to copper ion	14	0	4.1096	0.293543	0.06476	0.758293	+	BP	AD
GO:0046883	regulation of hormone secretion	130	0	21.6791	0.166762	0.06505	0.758543	+	BP	AD
GO:0042590	antigen processing and presentation of e...	45	0	0	0	0.06544	0.758876	-	BP	AD
GO:1905954	positive regulation of lipid localizatio...	45	0	0	0	0.06544	0.758876	+	BP	AD
GO:0035510	DNA dealkylation	11	0	3.48798	0.317089	0.06555	0.758969	+	BP	AD
GO:0006637	acyl-CoA metabolic process	75	0	13.9631	0.186174	0.06558	0.758994	+	BP	AD
GO:0035383	thioester metabolic process	75	0	13.9631	0.186174	0.06558	0.758994	+	BP	AD
GO:0048592	eye morphogenesis	335	3	48.0019	0.143289	0.06617	0.759487	+	BP	AD
GO:0002223	stimulatory C-type lectin receptor signa...	63	0	1.04065	0.0165182	0.06626	0.759561	-	BP	AD
GO:0044706	multi-multicellular organism process	80	0	14.661	0.183263	0.06672	0.759938	+	BP	AD
GO:0086004	regulation of cardiac muscle cell contra...	22	0	5.58862	0.254028	0.06722	0.760341	+	BP	AD
GO:1903115	regulation of actin filament-based movem...	22	0	5.58862	0.254028	0.06722	0.760341	+	BP	AD
GO:0051348	negative regulation of transferase activ...	131	1	21.7486	0.16602	0.06728	0.760389	+	BP	AD
GO:0060119	inner ear receptor cell development	28	0	6.63481	0.236957	0.0675	0.760564	+	BP	AD
GO:0031323	regulation of cellular metabolic process	2581	12	244.496	0.0947293	0.17485	0.760564	+	BP	AD
GO:0000966	RNA 5'-end processing	12	0	3.67437	0.306198	0.06805	0.760997	+	BP	AD
GO:1905039	carboxylic acid transmembrane transport	92	0	16.3328	0.17753	0.0684	0.761269	+	BP	AD
GO:0002479	antigen processing and presentation of e...	44	0	0	0	0.06851	0.761353	-	BP	AD
GO:0016239	positive regulation of macroautophagy	44	0	0	0	0.06851	0.761353	-	BP	AD
GO:0030951	establishment or maintenance of microtub...	44	0	0	0	0.06851	0.761353	-	BP	AD
GO:1901216	positive regulation of neuron death	44	0	0	0	0.06851	0.761353	-	BP	AD
GO:0060179	male mating behavior	61	1	11.8354	0.194022	0.06861	0.76143	+	BP	AD
GO:0010676	positive regulation of cellular carbohyd...	20	0	5.20985	0.260492	0.06866	0.761469	+	BP	AD
GO:0016444	somatic cell DNA recombination	24	0	5.92541	0.246892	0.06875	0.761537	+	BP	AD
GO:0046365	monosaccharide catabolic process	45	0	9.38556	0.208568	0.06885	0.761614	+	BP	AD
GO:0044344	cellular response to fibroblast growth f...	77	0	14.1796	0.18415	0.06888	0.761636	+	BP	AD
GO:0071774	response to fibroblast growth factor	77	0	14.1796	0.18415	0.06888	0.761636	+	BP	AD
GO:0043457	regulation of cellular respiration	13	0	3.86877	0.297597	0.06906	0.761773	+	BP	AD
GO:0030100	regulation of endocytosis	134	0	6.0241	0.044956	0.06921	0.761886	-	BP	AD
GO:0051964	negative regulation of synapse assembly	44	2	9.21254	0.209376	0.06981	0.762334	+	BP	AD
GO:0055010	ventricular cardiac muscle tissue morpho...	26	1	6.25903	0.240732	0.06996	0.762445	+	BP	AD
GO:0017085	response to insecticide	20	0	5.19151	0.259575	0.07031	0.762701	+	BP	AD
GO:0000819	sister chromatid segregation	188	0	10.2495	0.0545185	0.07044	0.762795	-	BP	AD
GO:0045766	positive regulation of angiogenesis	41	0	8.72815	0.212882	0.07046	0.76281	+	BP	AD
GO:0007605	sensory perception of sound	129	1	21.3825	0.165756	0.07062	0.762925	+	BP	AD
GO:0042098	T cell proliferation	43	0	0	0	0.07173	0.763711	-	BP	AD
GO:0055067	monovalent inorganic cation homeostasis	65	0	1.27597	0.0196303	0.07188	0.763815	+	BP	AD
GO:0072091	regulation of stem cell proliferation	72	0	1.72548	0.0239649	0.07217	0.764015	-	BP	AD
GO:0006888	ER to Golgi vesicle-mediated transport	109	0	4.27806	0.0392483	0.07269	0.764368	-	BP	AD
GO:0055114	oxidation-reduction process	551	1	73.8567	0.134041	0.07375	0.765068	+	BP	AD
GO:0050961	detection of temperature stimulus involv...	27	0	6.38216	0.236376	0.07386	0.765139	+	BP	AD
GO:0050965	detection of temperature stimulus involv...	27	0	6.38216	0.236376	0.07386	0.765139	+	BP	AD
GO:0060912	cardiac cell fate specification	11	0	3.41784	0.310713	0.07407	0.765274	+	BP	AD
GO:0051216	cartilage development	70	1	13.0542	0.186488	0.07414	0.765318	+	BP	AD
GO:1903825	organic acid transmembrane transport	93	0	16.3328	0.175621	0.07442	0.765496	+	BP	AD
GO:1900073	regulation of neuromuscular synaptic tra...	28	1	6.53165	0.233273	0.07552	0.766177	+	BP	AD
GO:0046879	hormone secretion	141	0	22.8472	0.162037	0.07597	0.766447	+	BP	AD
GO:0009101	glycoprotein biosynthetic process	155	0	24.7062	0.159395	0.07598	0.766453	+	BP	AD
GO:0031570	DNA integrity checkpoint	153	0	7.67373	0.0501551	0.07618	0.766572	-	BP	AD
GO:0031327	negative regulation of cellular biosynth...	729	6	64.4403	0.0883955	0.24255	0.766578	+	BP	AD
GO:0032210	regulation of telomere maintenance via t...	24	0	5.83525	0.243136	0.07641	0.766707	+	BP	AD
GO:0030177	positive regulation of Wnt signaling pat...	119	0	5.11148	0.0429536	0.07681	0.766939	-	BP	AD
GO:0009890	negative regulation of biosynthetic proc...	740	6	65.4936	0.0885049	0.24215	0.767019	+	BP	AD
GO:1905114	cell surface receptor signaling pathway ...	372	0	26.0198	0.0699458	0.07738	0.767263	+	BP	AD
GO:0031100	animal organ regeneration	35	0	7.65979	0.218851	0.07777	0.76748	+	BP	AD
GO:0007623	circadian rhythm	181	1	15.0321	0.0830503	0.441	0.767829	+	BP	AD
GO:0060122	inner ear receptor cell stereocilium org...	20	0	5.10129	0.255064	0.07889	0.768084	+	BP	AD
GO:0010389	regulation of G2/M transition of mitotic...	153	1	7.77024	0.0507859	0.07962	0.768461	+	BP	AD
GO:0048583	regulation of response to stimulus	1769	8	177.745	0.100478	0.62377	0.768527	+	BP	AD
GO:0043901	negative regulation of multi-organism pr...	71	0	1.80948	0.0254857	0.07977	0.768537	-	BP	AD
GO:0097205	renal filtration	14	0	3.97377	0.283841	0.07979	0.768548	+	BP	AD
GO:0034968	histone lysine methylation	76	0	2.14582	0.0282344	0.08013	0.768718	-	BP	AD
GO:0006605	protein targeting	243	1	15.079	0.0620536	0.08023	0.768767	-	BP	AD
GO:0008064	regulation of actin polymerization or de...	86	1	15.2222	0.177002	0.08027	0.768787	+	BP	AD
GO:0030832	regulation of actin filament length	86	1	15.2222	0.177002	0.08027	0.768787	+	BP	AD
GO:0015980	energy derivation by oxidation of organi...	163	1	25.6353	0.157272	0.08033	0.768817	+	BP	AD
GO:0043903	regulation of symbiosis, encompassing mu...	95	0	3.47019	0.0365284	0.081	0.769141	+	BP	AD
GO:0030206	chondroitin sulfate biosynthetic process	14	0	3.96356	0.283112	0.08102	0.76915	+	BP	AD
GO:0060012	synaptic transmission, glycinergic	11	0	3.36152	0.305592	0.08156	0.769404	+	BP	AD
GO:0043122	regulation of I-kappaB kinase/NF-kappaB ...	73	0	1.98273	0.0271607	0.08203	0.769619	-	BP	AD
GO:0002287	alpha-beta T cell activation involved in...	12	1	3.55979	0.29665	0.0822	0.769696	+	BP	AD
GO:0002292	T cell differentiation involved in immun...	12	1	3.55979	0.29665	0.0822	0.769696	+	BP	AD
GO:0002293	alpha-beta T cell differentiation involv...	12	1	3.55979	0.29665	0.0822	0.769696	+	BP	AD
GO:0002294	CD4-positive, alpha-beta T cell differen...	12	1	3.55979	0.29665	0.0822	0.769696	+	BP	AD
GO:0030433	ubiquitin-dependent ERAD pathway	40	0	0	0	0.08241	0.769789	-	BP	AD
GO:0015893	drug transport	103	1	23.9788	0.232804	0.00068	0.769855	+	BP	AD
GO:0006997	nucleus organization	106	0	4.29469	0.0405159	0.08261	0.769877	-	BP	AD
GO:0055094	response to lipoprotein particle	16	0	4.33005	0.270628	0.08282	0.769969	+	BP	AD
GO:0009260	ribonucleotide biosynthetic process	172	0	26.7375	0.155451	0.08294	0.770021	+	BP	AD
GO:0072525	pyridine-containing compound biosyntheti...	60	0	11.4131	0.190219	0.08383	0.770395	+	BP	AD
GO:0002200	somatic diversification of immune recept...	25	0	5.92541	0.237017	0.08392	0.770432	+	BP	AD
GO:0031146	SCF-dependent proteasomal ubiquitin-depe...	82	0	2.6288	0.0320586	0.08416	0.770529	-	BP	AD
GO:0048002	antigen processing and presentation of p...	95	0	3.5378	0.03724	0.08421	0.770549	+	BP	AD
GO:0033043	regulation of organelle organization	727	4	62.2629	0.0856436	0.17345	0.770569	+	BP	AD
GO:0031644	regulation of neurological system proces...	55	0	10.6631	0.193874	0.0843	0.770585	+	BP	AD
GO:0003229	ventricular cardiac muscle tissue develo...	27	1	6.25903	0.231816	0.08445	0.770645	+	BP	AD
GO:0071907	determination of digestive tract left/ri...	12	1	3.54097	0.295081	0.08473	0.770755	+	BP	AD
GO:0061099	negative regulation of protein tyrosine ...	13	0	3.73863	0.287587	0.08479	0.770778	+	BP	AD
GO:0043123	positive regulation of I-kappaB kinase/N...	58	0	1.07979	0.0186171	0.08536	0.770996	-	BP	AD
GO:0034754	cellular hormone metabolic process	86	0	15.1064	0.175656	0.08608	0.77126	+	BP	AD
GO:0030595	leukocyte chemotaxis	32	0	7.06776	0.220867	0.0861	0.771268	+	BP	AD
GO:0007486	imaginal disc-derived female genitalia d...	11	0	3.32759	0.302508	0.08636	0.77136	+	BP	AD
GO:0006909	phagocytosis	275	0	17.9916	0.0654241	0.0864	0.771374	-	BP	AD
GO:0035337	fatty-acyl-CoA metabolic process	45	0	9.11456	0.202546	0.08659	0.77144	+	BP	AD
GO:0006110	regulation of glycolytic process	24	0	5.7254	0.238559	0.08667	0.771468	+	BP	AD
GO:0030811	regulation of nucleotide catabolic proce...	24	0	5.7254	0.238559	0.08667	0.771468	+	BP	AD
GO:0040016	embryonic cleavage	10	1	3.1191	0.31191	0.08672	0.771485	+	BP	AD
GO:0019320	hexose catabolic process	36	0	7.70471	0.21402	0.08672	0.771485	+	BP	AD
GO:0048518	positive regulation of biological proces...	2549	16	252.499	0.0990582	0.43754	0.771691	+	BP	AD
GO:0045732	positive regulation of protein catabolic...	110	0	4.69546	0.042686	0.08752	0.771754	-	BP	AD
GO:0070085	glycosylation	135	1	21.7501	0.161111	0.08759	0.771777	+	BP	AD
GO:0046390	ribose phosphate biosynthetic process	173	0	26.7375	0.154552	0.08764	0.771793	+	BP	AD
GO:0072522	purine-containing compound biosynthetic ...	173	0	26.7375	0.154552	0.08764	0.771793	+	BP	AD
GO:0051028	mRNA transport	105	0	4.33928	0.0413265	0.08805	0.771924	+	BP	AD
GO:0016048	detection of temperature stimulus	28	0	6.38216	0.227934	0.0885	0.772064	+	BP	AD
GO:0046599	regulation of centriole replication	14	1	3.89917	0.278512	0.08918	0.772267	+	BP	AD
GO:0006446	regulation of translational initiation	54	0	0.89479	0.0165702	0.08925	0.772287	-	BP	AD
GO:0010558	negative regulation of macromolecule bio...	710	6	63.5014	0.0894386	0.2799	0.772571	+	BP	AD
GO:0051276	chromosome organization	776	0	53.9931	0.0695788	0.00995	0.772616	+	BP	AD
GO:0002431	Fc receptor mediated stimulatory signali...	38	0	0	0	0.09048	0.77263	-	BP	AD
GO:0032784	regulation of DNA-templated transcriptio...	38	0	0	0	0.09048	0.77263	-	BP	AD
GO:0032944	regulation of mononuclear cell prolifera...	38	0	0	0	0.09048	0.77263	+	BP	AD
GO:0050670	regulation of lymphocyte proliferation	38	0	0	0	0.09048	0.77263	-	BP	AD
GO:0070663	regulation of leukocyte proliferation	38	0	0	0	0.09048	0.77263	+	BP	AD
GO:0046427	positive regulation of JAK-STAT cascade	35	0	7.49613	0.214175	0.09076	0.772703	+	BP	AD
GO:1904894	positive regulation of STAT cascade	35	0	7.49613	0.214175	0.09076	0.772703	+	BP	AD
GO:0072595	maintenance of protein localization in o...	28	0	6.35627	0.22701	0.09092	0.772745	+	BP	AD
GO:0000077	DNA damage checkpoint	148	0	7.67373	0.0518495	0.091	0.772766	+	BP	AD
GO:0034341	response to interferon-gamma	24	1	5.67933	0.236639	0.09129	0.772839	+	BP	AD
GO:0071346	cellular response to interferon-gamma	24	1	5.67933	0.236639	0.09129	0.772839	+	BP	AD
GO:0007566	embryo implantation	16	0	4.25881	0.266176	0.09142	0.772872	+	BP	AD
GO:0002250	adaptive immune response	63	1	11.7286	0.186168	0.09152	0.772896	+	BP	AD
GO:0090175	regulation of establishment of planar po...	75	0	2.29625	0.0306167	0.09211	0.773039	+	BP	AD
GO:0034620	cellular response to unfolded protein	65	0	1.6348	0.0251507	0.0923	0.773083	+	BP	AD
GO:0120035	regulation of plasma membrane bounded ce...	330	3	46.3041	0.140315	0.09254	0.773138	+	BP	AD
GO:0060048	cardiac muscle contraction	52	1	10.0912	0.194062	0.09256	0.773143	+	BP	AD
GO:0009966	regulation of signal transduction	1405	6	140.486	0.0999901	0.6277	0.773152	+	BP	AD
GO:0008038	neuron recognition	125	1	20.2839	0.162271	0.0934	0.773328	+	BP	AD
GO:0009451	RNA modification	98	0	20.7533	0.211769	0.00564	0.773404	+	BP	AD
GO:0048511	rhythmic process	214	1	18.1245	0.0846938	0.43841	0.773473	+	BP	AD
GO:0090150	establishment of protein localization to...	158	0	8.55191	0.054126	0.09464	0.773579	-	BP	AD
GO:2001252	positive regulation of chromosome organi...	111	0	4.92098	0.0443332	0.09473	0.773596	-	BP	AD
GO:0002433	immune response-regulating cell surface ...	37	0	0	0	0.09483	0.773615	-	BP	AD
GO:0016126	sterol biosynthetic process	37	0	0	0	0.09483	0.773615	-	BP	AD
GO:0090263	positive regulation of canonical Wnt sig...	84	0	2.96513	0.0352992	0.09487	0.773623	-	BP	AD
GO:0015739	sialic acid transport	10	0	3.06697	0.306697	0.09496	0.77364	+	BP	AD
GO:0048524	positive regulation of viral process	63	0	1.54843	0.0245782	0.09508	0.773662	-	BP	AD
GO:0031935	regulation of chromatin silencing	59	0	1.29367	0.0219266	0.09519	0.773682	-	BP	AD
GO:0031344	regulation of cell projection organizati...	331	3	46.3041	0.139892	0.09602	0.773829	+	BP	AD
GO:0009206	purine ribonucleoside triphosphate biosy...	69	0	12.5232	0.181496	0.09603	0.773831	+	BP	AD
GO:0002791	regulation of peptide secretion	185	1	28.0579	0.151664	0.09622	0.773863	+	BP	AD
GO:0008037	cell recognition	164	1	25.3468	0.154554	0.09631	0.773878	+	BP	AD
GO:1903050	regulation of proteolysis involved in ce...	103	0	4.37335	0.0424598	0.09704	0.773995	+	BP	AD
GO:0007093	mitotic cell cycle checkpoint	158	0	8.61912	0.0545514	0.09744	0.774055	-	BP	AD
GO:0007306	eggshell chorion assembly	69	3	12.4951	0.181088	0.09781	0.774109	+	BP	AD
GO:0070050	neuron cellular homeostasis	31	1	6.77017	0.218393	0.09828	0.774175	+	BP	AD
GO:1902600	proton transmembrane transport	60	0	1.40283	0.0233804	0.09828	0.774175	-	BP	AD
GO:0060415	muscle tissue morphogenesis	42	2	8.49916	0.202361	0.09844	0.774196	+	BP	AD
GO:0010463	mesenchymal cell proliferation	19	1	4.74477	0.249725	0.09859	0.774216	+	BP	AD
GO:0021515	cell differentiation in spinal cord	36	0	0	0	0.09941	0.77432	-	BP	AD
GO:0030397	membrane disassembly	36	0	0	0	0.09941	0.77432	-	BP	AD
GO:0046794	transport of virus	36	0	0	0	0.09941	0.77432	+	BP	AD
GO:0055072	iron ion homeostasis	36	0	0	0	0.09941	0.77432	-	BP	AD
GO:0075733	intracellular transport of virus	36	0	0	0	0.09941	0.77432	-	BP	AD
GO:1905897	regulation of response to endoplasmic re...	36	0	0	0	0.09941	0.77432	+	BP	AD
GO:0050867	positive regulation of cell activation	77	0	2.55698	0.0332075	0.09952	0.774333	-	BP	AD
GO:1900074	negative regulation of neuromuscular syn...	13	0	3.63277	0.279444	0.09962	0.774345	+	BP	AD
GO:0007156	homophilic cell adhesion via plasma memb...	57	0	10.7313	0.188269	0.09964	0.774347	+	BP	AD
GO:0016192	vesicle-mediated transport	1105	2	95.0602	0.0860273	0.10001	0.77439	+	BP	AD
[truncated: 24,973 more rows]

## Sheet: Gene Details
GOid	Term	Process	GO_FDR	GeneCountinGO	Gene_Family	Branch	LRT	Gene_FDR	Gene_Description
GO:0036156	inner dynein arm	CC	0.00257296	10	11079	AD	1.48547	1	dynein heavy chain 3, axonemal [Apis mellifera (honey bee)]
GO:0036156	inner dynein arm	CC	0.00257296	10	12927	AD	22.7095	0.00867222	dynein heavy chain 6, axonemal [Apis mellifera (honey bee)]
GO:0036156	inner dynein arm	CC	0.00257296	10	4503	AD	3.31882	1	dynein heavy chain 1, axonemal [Apis mellifera (honey bee)]
GO:0036156	inner dynein arm	CC	0.00257296	10	635	AD	0.359147	1	dynein heavy chain 7, axonemal [Apis mellifera (honey bee)]
GO:0036156	inner dynein arm	CC	0.00257296	10	6883	AD	9.53756	0.438439	dynein heavy chain 10, axonemal [Apis mellifera (honey bee)]
GO:0005763	mitochondrial small ribosomal subunit	CC	0.0735524	27	1097	AD	4.33404	1	39S ribosomal protein L3, mitochondrial [Apis mellifera (honey bee)]
GO:0005763	mitochondrial small ribosomal subunit	CC	0.0735524	27	12186	AD	0.654012	1	28S ribosomal protein S23, mitochondrial [Apis mellifera (honey bee)]
GO:0005763	mitochondrial small ribosomal subunit	CC	0.0735524	27	13538	AD	0.21276	1	28S ribosomal protein S17, mitochondrial [Apis mellifera (honey bee)]
GO:0005763	mitochondrial small ribosomal subunit	CC	0.0735524	27	1792	AD	3.87484	1	40S ribosomal protein S12, mitochondrial [Apis mellifera (honey bee)]
GO:0005763	mitochondrial small ribosomal subunit	CC	0.0735524	27	4164	AD	8.95307	0.511175	putative 28S ribosomal protein S5, mitochondrial [Apis mellifera (honey bee)]
GO:0005763	mitochondrial small ribosomal subunit	CC	0.0735524	27	5814	AD	0.299734	1	28S ribosomal protein S28, mitochondrial [Apis mellifera (honey bee)]
GO:0005763	mitochondrial small ribosomal subunit	CC	0.0735524	27	5857	AD	0.100833	1	28S ribosomal protein S14, mitochondrial [Apis mellifera (honey bee)]
GO:0005763	mitochondrial small ribosomal subunit	CC	0.0735524	27	8423	AD	10.6953	0.324027	probable 28S ribosomal protein S25, mitochondrial [Apis mellifera (honey bee)]
GO:0005763	mitochondrial small ribosomal subunit	CC	0.0735524	27	9283	AD	5.26658	1	28S ribosomal protein S22, mitochondrial [Apis mellifera (honey bee)]
GO:0044304	main axon	CC	0.0735524	20	12046	AD	36.3936	7.2785e-05	potassium voltage-gated channel protein Shaker [Apis mellifera (honey bee)]
GO:0044304	main axon	CC	0.0735524	20	12594	AD	32.7337	0.000159333	dynamin [Apis mellifera (honey bee)]
GO:0044304	main axon	CC	0.0735524	20	13897	AD	32.7027	0.000161477	sn1-specific diacylglycerol lipase alpha [Apis mellifera (honey bee)]
GO:0044304	main axon	CC	0.0735524	20	14691	AD	8.55835	0.567373	hemicentin-2 [Apis mellifera (honey bee)]
GO:0008569	ATP-dependent microtubule motor activity, minus-end-directed	MF	0.0917255	14	635	AD	0.359147	1	dynein heavy chain 7, axonemal [Apis mellifera (honey bee)]
GO:0008569	ATP-dependent microtubule motor activity, minus-end-directed	MF	0.0917255	14	4503	AD	3.31882	1	dynein heavy chain 1, axonemal [Apis mellifera (honey bee)]
GO:0008569	ATP-dependent microtubule motor activity, minus-end-directed	MF	0.0917255	14	6883	AD	9.53756	0.438439	dynein heavy chain 10, axonemal [Apis mellifera (honey bee)]
GO:0008569	ATP-dependent microtubule motor activity, minus-end-directed	MF	0.0917255	14	11079	AD	1.48547	1	dynein heavy chain 3, axonemal [Apis mellifera (honey bee)]
GO:0008569	ATP-dependent microtubule motor activity, minus-end-directed	MF	0.0917255	14	12927	AD	22.7095	0.00867222	dynein heavy chain 6, axonemal [Apis mellifera (honey bee)]
GO:0090646	mitochondrial tRNA processing	BP	0.000869741	12	670	AD	4.27549	1	protein MTO1 homolog, mitochondrial [Apis mellifera (honey bee)]
GO:0090646	mitochondrial tRNA processing	BP	0.000869741	12	2899	AD	7.08579	0.842351	mitochondrial ribonuclease P catalytic subunit [Apis mellifera (honey bee)]
GO:0090646	mitochondrial tRNA processing	BP	0.000869741	12	5258	AD	5.59669	1	ATP-dependent RNA helicase SUV3 homolog, mitochondrial [Apis mellifera (honey bee)]
GO:0090646	mitochondrial tRNA processing	BP	0.000869741	12	9149	AD	8.18446	0.626663	3-hydroxyacyl-CoA dehydrogenase type-2 [Apis mellifera (honey bee)]
GO:0090646	mitochondrial tRNA processing	BP	0.000869741	12	12411	AD	0.205945	1	mitochondrial ribonuclease P protein 1 homolog [Apis mellifera (honey bee)]
GO:0090646	mitochondrial tRNA processing	BP	0.000869741	12	14923	AD	4.21683	1	3-hydroxyacyl-CoA dehydrogenase type-2 [Apis mellifera (honey bee)]
GO:2000279	negative regulation of DNA biosynthetic process	BP	0.00377013	12	2947	AD	15.2669	0.0927306	uncharacterized LOC413627 [Apis mellifera (honey bee)]
GO:2000279	negative regulation of DNA biosynthetic process	BP	0.00377013	12	4313	AD	4.45594	1	MATH and LRR domain-containing protein PFE0570w [Apis mellifera (honey bee)]
GO:2000279	negative regulation of DNA biosynthetic process	BP	0.00377013	12	9992	AD	3.85842	1	ATP-dependent DNA helicase PIF1 [Apis mellifera (honey bee)]
GO:2000279	negative regulation of DNA biosynthetic process	BP	0.00377013	12	10704	AD	5.93916	1	RNA cytidine acetyltransferase [Apis mellifera (honey bee)]
GO:2000279	negative regulation of DNA biosynthetic process	BP	0.00377013	12	12119	AD	5.66444	1	ecdysone-induced protein 75 [Apis mellifera (honey bee)]
GO:0014059	regulation of dopamine secretion	BP	0.0284252	17	2407	AD	4.38161	1	4-aminobutyrate aminotransferase, mitochondrial [Apis mellifera (honey bee)]
GO:0014059	regulation of dopamine secretion	BP	0.0284252	17	10036	AD	3.47798	1	serotonin receptor [Apis mellifera (honey bee)]
GO:0014059	regulation of dopamine secretion	BP	0.0284252	17	10266	AD	7.69713	0.714021	potassium/sodium hyperpolarization-activated cyclic nucleotide-gated channel 1-like [Apis mellifera (honey bee)]
GO:0014059	regulation of dopamine secretion	BP	0.0284252	17	10563	AD	15.7591	0.0801954	prolactin-releasing peptide receptor [Apis mellifera (honey bee)]
GO:0014059	regulation of dopamine secretion	BP	0.0284252	17	12046	AD	36.3936	7.2785e-05	potassium voltage-gated channel protein Shaker [Apis mellifera (honey bee)]
GO:0070584	mitochondrion morphogenesis	BP	0.0533288	22	2899	AD	7.08579	0.842351	mitochondrial ribonuclease P catalytic subunit [Apis mellifera (honey bee)]
GO:0070584	mitochondrion morphogenesis	BP	0.0533288	22	4777	AD	3.51432	1	polyribonucleotide nucleotidyltransferase 1, mitochondrial [Apis mellifera (honey bee)]
GO:0070584	mitochondrion morphogenesis	BP	0.0533288	22	5258	AD	5.59669	1	ATP-dependent RNA helicase SUV3 homolog, mitochondrial [Apis mellifera (honey bee)]
GO:0070584	mitochondrion morphogenesis	BP	0.0533288	22	9149	AD	8.18446	0.626663	3-hydroxyacyl-CoA dehydrogenase type-2 [Apis mellifera (honey bee)]
GO:0070584	mitochondrion morphogenesis	BP	0.0533288	22	11109	AD	6.362	1	single-stranded DNA-binding protein, mitochondrial [Apis mellifera (honey bee)]
GO:0070584	mitochondrion morphogenesis	BP	0.0533288	22	12411	AD	0.205945	1	mitochondrial ribonuclease P protein 1 homolog [Apis mellifera (honey bee)]
GO:0070584	mitochondrion morphogenesis	BP	0.0533288	22	14923	AD	4.21683	1	3-hydroxyacyl-CoA dehydrogenase type-2 [Apis mellifera (honey bee)]
GO:0072112	glomerular visceral epithelial cell differentiation	BP	0.0571942	11	2722	AD	6.98794	0.865066	fork head domain-containing protein crocodile [Apis mellifera (honey bee)]
GO:0072112	glomerular visceral epithelial cell differentiation	BP	0.0571942	11	2817	AD	5.0756	1	unconventional myosin-Ie [Apis mellifera (honey bee)]
GO:0072112	glomerular visceral epithelial cell differentiation	BP	0.0571942	11	8396	AD	8.84901	0.525396	CG1567-like [Apis mellifera (honey bee)]
GO:0072112	glomerular visceral epithelial cell differentiation	BP	0.0571942	11	9033	AD	7.31707	0.791133	prominin-like protein [Apis mellifera (honey bee)]
GO:1901021	positive regulation of calcium ion transmembrane transporter activity	BP	0.0926084	12	2947	AD	15.2669	0.0927306	uncharacterized LOC413627 [Apis mellifera (honey bee)]
GO:1901021	positive regulation of calcium ion transmembrane transporter activity	BP	0.0926084	12	4173	AD	10.8698	0.309585	titin [Apis mellifera (honey bee)]
GO:1901021	positive regulation of calcium ion transmembrane transporter activity	BP	0.0926084	12	8177	AD	4.14544	1	stromal interaction molecule homolog [Apis mellifera (honey bee)]
GO:1901021	positive regulation of calcium ion transmembrane transporter activity	BP	0.0926084	12	12820	AD	3.03082	1	ryanodine receptor [Apis mellifera (honey bee)]
GO:0060004	reflex	BP	0.0979218	12	10266	AD	7.69713	0.714021	potassium/sodium hyperpolarization-activated cyclic nucleotide-gated channel 1-like [Apis mellifera (honey bee)]
GO:0060004	reflex	BP	0.0979218	12	12046	AD	36.3936	7.2785e-05	potassium voltage-gated channel protein Shaker [Apis mellifera (honey bee)]
GO:0060004	reflex	BP	0.0979218	12	12594	AD	32.7337	0.000159333	dynamin [Apis mellifera (honey bee)]
GO:0070525	tRNA threonylcarbamoyladenosine metabolic process	BP	0.110377	11	670	AD	4.27549	1	protein MTO1 homolog, mitochondrial [Apis mellifera (honey bee)]
GO:0070525	tRNA threonylcarbamoyladenosine metabolic process	BP	0.110377	11	9149	AD	8.18446	0.626663	3-hydroxyacyl-CoA dehydrogenase type-2 [Apis mellifera (honey bee)]
GO:0070525	tRNA threonylcarbamoyladenosine metabolic process	BP	0.110377	11	12411	AD	0.205945	1	mitochondrial ribonuclease P protein 1 homolog [Apis mellifera (honey bee)]
GO:0070525	tRNA threonylcarbamoyladenosine metabolic process	BP	0.110377	11	14214	AD	0.641038	1	probable tRNA N6-adenosine threonylcarbamoyltransferase [Apis mellifera (honey bee)]
GO:0070525	tRNA threonylcarbamoyladenosine metabolic process	BP	0.110377	11	14923	AD	4.21683	1	3-hydroxyacyl-CoA dehydrogenase type-2 [Apis mellifera (honey bee)]
GO:0060361	flight	BP	0.117451	10	955	AD	6.98804	0.865045	phosphoglucomutase [Apis mellifera (honey bee)]
GO:0060361	flight	BP	0.117451	10	5289	AD	6.29563	1	hexokinase type 2 [Apis mellifera (honey bee)]
GO:0060361	flight	BP	0.117451	10	7140	AD	42.9286	7.2785e-05	myosin heavy chain, muscle [Apis mellifera (honey bee)]
GO:0070125	mitochondrial translational elongation	BP	0.131184	69	1097	AD	4.33404	1	39S ribosomal protein L3, mitochondrial [Apis mellifera (honey bee)]
GO:0070125	mitochondrial translational elongation	BP	0.131184	69	1792	AD	3.87484	1	40S ribosomal protein S12, mitochondrial [Apis mellifera (honey bee)]
GO:0070125	mitochondrial translational elongation	BP	0.131184	69	3223	AD	5.2881	1	NO_refseq
GO:0070125	mitochondrial translational elongation	BP	0.131184	69	4164	AD	8.95307	0.511175	putative 28S ribosomal protein S5, mitochondrial [Apis mellifera (honey bee)]
GO:0070125	mitochondrial translational elongation	BP	0.131184	69	5814	AD	0.299734	1	28S ribosomal protein S28, mitochondrial [Apis mellifera (honey bee)]
GO:0070125	mitochondrial translational elongation	BP	0.131184	69	5857	AD	0.100833	1	28S ribosomal protein S14, mitochondrial [Apis mellifera (honey bee)]
GO:0070125	mitochondrial translational elongation	BP	0.131184	69	7490	AD	6.07204	1	28S ribosomal protein S27, mitochondrial [Apis mellifera (honey bee)]
GO:0070125	mitochondrial translational elongation	BP	0.131184	69	7628	AD	8.91396	0.516472	39S ribosomal protein L28, mitochondrial [Apis mellifera (honey bee)]
GO:0070125	mitochondrial translational elongation	BP	0.131184	69	8423	AD	10.6953	0.324027	probable 28S ribosomal protein S25, mitochondrial [Apis mellifera (honey bee)]
GO:0070125	mitochondrial translational elongation	BP	0.131184	69	9283	AD	5.26658	1	28S ribosomal protein S22, mitochondrial [Apis mellifera (honey bee)]
GO:0070125	mitochondrial translational elongation	BP	0.131184	69	9751	AD	0.00704916	1	39S ribosomal protein L9, mitochondrial [Apis mellifera (honey bee)]
GO:0070125	mitochondrial translational elongation	BP	0.131184	69	10327	AD	7.09296	0.840713	39S ribosomal protein L4, mitochondrial [Apis mellifera (honey bee)]
GO:0070125	mitochondrial translational elongation	BP	0.131184	69	10954	AD	0.951675	1	39S ribosomal protein L27, mitochondrial [Apis mellifera (honey bee)]
GO:0070125	mitochondrial translational elongation	BP	0.131184	69	12186	AD	0.654012	1	28S ribosomal protein S23, mitochondrial [Apis mellifera (honey bee)]
GO:0070125	mitochondrial translational elongation	BP	0.131184	69	13538	AD	0.21276	1	28S ribosomal protein S17, mitochondrial [Apis mellifera (honey bee)]
GO:0070125	mitochondrial translational elongation	BP	0.131184	69	13981	AD	0.988172	1	39S ribosomal protein L55, mitochondrial [Apis mellifera (honey bee)]
GO:0070126	mitochondrial translational termination	BP	0.154578	70	1097	AD	4.33404	1	39S ribosomal protein L3, mitochondrial [Apis mellifera (honey bee)]
GO:0070126	mitochondrial translational termination	BP	0.154578	70	1792	AD	3.87484	1	40S ribosomal protein S12, mitochondrial [Apis mellifera (honey bee)]
GO:0070126	mitochondrial translational termination	BP	0.154578	70	3223	AD	5.2881	1	NO_refseq
GO:0070126	mitochondrial translational termination	BP	0.154578	70	4164	AD	8.95307	0.511175	putative 28S ribosomal protein S5, mitochondrial [Apis mellifera (honey bee)]
GO:0070126	mitochondrial translational termination	BP	0.154578	70	5814	AD	0.299734	1	28S ribosomal protein S28, mitochondrial [Apis mellifera (honey bee)]
GO:0070126	mitochondrial translational termination	BP	0.154578	70	5857	AD	0.100833	1	28S ribosomal protein S14, mitochondrial [Apis mellifera (honey bee)]
GO:0070126	mitochondrial translational termination	BP	0.154578	70	7490	AD	6.07204	1	28S ribosomal protein S27, mitochondrial [Apis mellifera (honey bee)]
GO:0070126	mitochondrial translational termination	BP	0.154578	70	7628	AD	8.91396	0.516472	39S ribosomal protein L28, mitochondrial [Apis mellifera (honey bee)]
GO:0070126	mitochondrial translational termination	BP	0.154578	70	8423	AD	10.6953	0.324027	probable 28S ribosomal protein S25, mitochondrial [Apis mellifera (honey bee)]
GO:0070126	mitochondrial translational termination	BP	0.154578	70	9283	AD	5.26658	1	28S ribosomal protein S22, mitochondrial [Apis mellifera (honey bee)]
GO:0070126	mitochondrial translational termination	BP	0.154578	70	9751	AD	0.00704916	1	39S ribosomal protein L9, mitochondrial [Apis mellifera (honey bee)]
GO:0070126	mitochondrial translational termination	BP	0.154578	70	10327	AD	7.09296	0.840713	39S ribosomal protein L4, mitochondrial [Apis mellifera (honey bee)]
GO:0070126	mitochondrial translational termination	BP	0.154578	70	10954	AD	0.951675	1	39S ribosomal protein L27, mitochondrial [Apis mellifera (honey bee)]
GO:0070126	mitochondrial translational termination	BP	0.154578	70	12186	AD	0.654012	1	28S ribosomal protein S23, mitochondrial [Apis mellifera (honey bee)]
GO:0070126	mitochondrial translational termination	BP	0.154578	70	13538	AD	0.21276	1	28S ribosomal protein S17, mitochondrial [Apis mellifera (honey bee)]
GO:0070126	mitochondrial translational termination	BP	0.154578	70	13981	AD	0.988172	1	39S ribosomal protein L55, mitochondrial [Apis mellifera (honey bee)]
GO:0036156	inner dynein arm	CC	0.00670345	10	10333	AF	4.54178	1	dynein heavy chain 12, axonemal [Apis mellifera (honey bee)]
GO:0036156	inner dynein arm	CC	0.00670345	10	11079	AF	1.11018	1	dynein heavy chain 3, axonemal [Apis mellifera (honey bee)]
GO:0036156	inner dynein arm	CC	0.00670345	10	12927	AF	0.278901	1	dynein heavy chain 6, axonemal [Apis mellifera (honey bee)]
GO:0036156	inner dynein arm	CC	0.00670345	10	4503	AF	4.23361	1	dynein heavy chain 1, axonemal [Apis mellifera (honey bee)]
GO:0036156	inner dynein arm	CC	0.00670345	10	6315	AF	8.33927	0.601353	dynein heavy chain 2, axonemal [Apis mellifera (honey bee)]
GO:0036156	inner dynein arm	CC	0.00670345	10	635	AF	2.9843	1	dynein heavy chain 7, axonemal [Apis mellifera (honey bee)]
GO:0036156	inner dynein arm	CC	0.00670345	10	6883	AF	1.03663	1	dynein heavy chain 10, axonemal [Apis mellifera (honey bee)]
GO:0005858	axonemal dynein complex	CC	0.0218413	15	10333	AF	4.54178	1	dynein heavy chain 12, axonemal [Apis mellifera (honey bee)]
GO:0005858	axonemal dynein complex	CC	0.0218413	15	11069	AF	1.27729	1	dynein heavy chain 5, axonemal [Apis mellifera (honey bee)]
GO:0005858	axonemal dynein complex	CC	0.0218413	15	11079	AF	1.11018	1	dynein heavy chain 3, axonemal [Apis mellifera (honey bee)]
GO:0005858	axonemal dynein complex	CC	0.0218413	15	12927	AF	0.278901	1	dynein heavy chain 6, axonemal [Apis mellifera (honey bee)]
GO:0005858	axonemal dynein complex	CC	0.0218413	15	14211	AF	1.55307	1	dynein intermediate chain 2, ciliary [Apis mellifera (honey bee)]
GO:0005858	axonemal dynein complex	CC	0.0218413	15	14738	AF	9.24336	0.473598	coiled-coil domain-containing protein 63-like [Apis mellifera (honey bee)]
GO:0005858	axonemal dynein complex	CC	0.0218413	15	4503	AF	4.23361	1	dynein heavy chain 1, axonemal [Apis mellifera (honey bee)]
GO:0005858	axonemal dynein complex	CC	0.0218413	15	6315	AF	8.33927	0.601353	dynein heavy chain 2, axonemal [Apis mellifera (honey bee)]
GO:0005858	axonemal dynein complex	CC	0.0218413	15	635	AF	2.9843	1	dynein heavy chain 7, axonemal [Apis mellifera (honey bee)]
GO:0005858	axonemal dynein complex	CC	0.0218413	15	6748	AF	6.08273	1	WD repeat-containing protein 78 [Apis mellifera (honey bee)]
GO:0005858	axonemal dynein complex	CC	0.0218413	15	6883	AF	1.03663	1	dynein heavy chain 10, axonemal [Apis mellifera (honey bee)]
GO:0009897	external side of plasma membrane	CC	0.131184	80	10003	AF	6.31762	1	protein toll [Apis mellifera (honey bee)]
GO:0009897	external side of plasma membrane	CC	0.131184	80	11071	AF	4.97363	1	multiple inositol polyphosphate phosphatase 1 [Apis mellifera (honey bee)]
GO:0009897	external side of plasma membrane	CC	0.131184	80	11135	AF	0.861898	1	carbonic anhydrase 2 [Apis mellifera (honey bee)]
GO:0009897	external side of plasma membrane	CC	0.131184	80	11844	AF	5.06175	1	cubilin [Apis mellifera (honey bee)]
GO:0009897	external side of plasma membrane	CC	0.131184	80	1223	AF	3.66138	1	uncharacterized LOC551098 [Apis mellifera (honey bee)]
GO:0009897	external side of plasma membrane	CC	0.131184	80	12897	AF	14.4321	0.118016	adhesion G protein-coupled receptor A3 [Apis mellifera (honey bee)]
GO:0009897	external side of plasma membrane	CC	0.131184	80	1428	AF	1.89621	1	aminopeptidase N [Apis mellifera (honey bee)]
GO:0009897	external side of plasma membrane	CC	0.131184	80	2254	AF	2.45168	1	beta-1,4-N-acetylgalactosaminyltransferase bre-4 [Apis mellifera (honey bee)]
GO:0009897	external side of plasma membrane	CC	0.131184	80	4022	AF	2.76004	1	H(+)/Cl(-) exchange transporter 3 [Apis mellifera (honey bee)]
GO:0009897	external side of plasma membrane	CC	0.131184	80	4505	AF	1.10858	1	lipophorin receptor [Apis mellifera (honey bee)]
GO:0009897	external side of plasma membrane	CC	0.131184	80	5099	AF	18.0674	0.0395244	suppressor of lurcher protein 1 [Apis mellifera (honey bee)]
GO:0009897	external side of plasma membrane	CC	0.131184	80	5235	AF	0.0148429	1	uncharacterized LOC724309 [Apis mellifera (honey bee)]
GO:0009897	external side of plasma membrane	CC	0.131184	80	547	AF	5.82314	1	aquaporin AQPAe.a [Apis mellifera (honey bee)]
GO:0009897	external side of plasma membrane	CC	0.131184	80	5820	AF	5.66946	1	uncharacterized LOC100578412 [Apis mellifera (honey bee)]
GO:0009897	external side of plasma membrane	CC	0.131184	80	6063	AF	11.2192	0.282514	endothelin-converting enzyme homolog [Apis mellifera (honey bee)]
GO:0009897	external side of plasma membrane	CC	0.131184	80	6642	AF	0.31921	1	aquaporin-like [Apis mellifera (honey bee)]
GO:0009897	external side of plasma membrane	CC	0.131184	80	6888	AF	5.10476	1	sensory neuron membrane protein 2 [Apis mellifera (honey bee)]
GO:0009897	external side of plasma membrane	CC	0.131184	80	7055	AF	4.78438	1	putative aminopeptidase-2 [Apis mellifera (honey bee)]
GO:0009897	external side of plasma membrane	CC	0.131184	80	7714	AF	6.00863	1	uncharacterized LOC100578699 [Apis mellifera (honey bee)]
GO:0009897	external side of plasma membrane	CC	0.131184	80	8859	AF	3.21253	1	uncharacterized LOC408462 [Apis mellifera (honey bee)]
GO:0009897	external side of plasma membrane	CC	0.131184	80	921	AF	2.41472	1	glutamyl aminopeptidase-like [Apis mellifera (honey bee)]
GO:0008569	ATP-dependent microtubule motor activity, minus-end-directed	MF	0.0420955	14	635	AF	2.9843	1	dynein heavy chain 7, axonemal [Apis mellifera (honey bee)]
GO:0008569	ATP-dependent microtubule motor activity, minus-end-directed	MF	0.0420955	14	4503	AF	4.23361	1	dynein heavy chain 1, axonemal [Apis mellifera (honey bee)]
GO:0008569	ATP-dependent microtubule motor activity, minus-end-directed	MF	0.0420955	14	6315	AF	8.33927	0.601353	dynein heavy chain 2, axonemal [Apis mellifera (honey bee)]
GO:0008569	ATP-dependent microtubule motor activity, minus-end-directed	MF	0.0420955	14	6883	AF	1.03663	1	dynein heavy chain 10, axonemal [Apis mellifera (honey bee)]
GO:0008569	ATP-dependent microtubule motor activity, minus-end-directed	MF	0.0420955	14	10333	AF	4.54178	1	dynein heavy chain 12, axonemal [Apis mellifera (honey bee)]
GO:0008569	ATP-dependent microtubule motor activity, minus-end-directed	MF	0.0420955	14	11069	AF	1.27729	1	dynein heavy chain 5, axonemal [Apis mellifera (honey bee)]
GO:0008569	ATP-dependent microtubule motor activity, minus-end-directed	MF	0.0420955	14	11079	AF	1.11018	1	dynein heavy chain 3, axonemal [Apis mellifera (honey bee)]
GO:0008569	ATP-dependent microtubule motor activity, minus-end-directed	MF	0.0420955	14	12927	AF	0.278901	1	dynein heavy chain 6, axonemal [Apis mellifera (honey bee)]
GO:0005501	retinoid binding	MF	0.0464337	13	1947	AF	5.96419	1	UDP-glucuronosyltransferase 2A3 [Apis mellifera (honey bee)]
GO:0005501	retinoid binding	MF	0.0464337	13	2572	AF	3.77477	1	UDP-glucuronosyltransferase 2C1 [Apis mellifera (honey bee)]
GO:0005501	retinoid binding	MF	0.0464337	13	4808	AF	9.5792	0.433686	UDP-glucuronosyltransferase 1-3 [Apis mellifera (honey bee)]
GO:0005501	retinoid binding	MF	0.0464337	13	5542	AF	5.18952	1	clavesin-2 [Apis mellifera (honey bee)]
GO:0005501	retinoid binding	MF	0.0464337	13	6958	AF	0.0161876	1	ultraviolet-sensitive opsin [Apis mellifera (honey bee)]
GO:0005501	retinoid binding	MF	0.0464337	13	7772	AF	6.84833	0.898605	retinal dehydrogenase 1 [Apis mellifera (honey bee)]
GO:0005501	retinoid binding	MF	0.0464337	13	13787	AF	1.10705	1	blue-sensitive opsin [Apis mellifera (honey bee)]
GO:0070286	axonemal dynein complex assembly	BP	0.0152987	19	635	AF	2.9843	1	dynein heavy chain 7, axonemal [Apis mellifera (honey bee)]
GO:0070286	axonemal dynein complex assembly	BP	0.0152987	19	1759	AF	8.82369	0.528918	dynein assembly factor 4, axonemal-like [Apis mellifera (honey bee)]
GO:0070286	axonemal dynein complex assembly	BP	0.0152987	19	4503	AF	4.23361	1	dynein heavy chain 1, axonemal [Apis mellifera (honey bee)]
GO:0070286	axonemal dynein complex assembly	BP	0.0152987	19	10105	AF	2.0903	1	protein tilB homolog [Apis mellifera (honey bee)]
GO:0070286	axonemal dynein complex assembly	BP	0.0152987	19	11069	AF	1.27729	1	dynein heavy chain 5, axonemal [Apis mellifera (honey bee)]
GO:0070286	axonemal dynein complex assembly	BP	0.0152987	19	11605	AF	3.02266	1	dynein regulatory complex protein 1 [Apis mellifera (honey bee)]
GO:0070286	axonemal dynein complex assembly	BP	0.0152987	19	12672	AF	4.97183	1	protein PIH1D3 [Apis mellifera (honey bee)]
GO:0070286	axonemal dynein complex assembly	BP	0.0152987	19	14211	AF	1.55307	1	dynein intermediate chain 2, ciliary [Apis mellifera (honey bee)]
GO:0070286	axonemal dynein complex assembly	BP	0.0152987	19	14738	AF	9.24336	0.473598	coiled-coil domain-containing protein 63-like [Apis mellifera (honey bee)]
GO:0019585	glucuronate metabolic process	BP	0.0803761	11	1947	AF	5.96419	1	UDP-glucuronosyltransferase 2A3 [Apis mellifera (honey bee)]
GO:0019585	glucuronate metabolic process	BP	0.0803761	11	2572	AF	3.77477	1	UDP-glucuronosyltransferase 2C1 [Apis mellifera (honey bee)]
GO:0019585	glucuronate metabolic process	BP	0.0803761	11	3543	AF	7.45098	0.762999	UDP-glucuronosyltransferase 2B18 [Apis mellifera (honey bee)]
GO:0019585	glucuronate metabolic process	BP	0.0803761	11	4808	AF	9.5792	0.433686	UDP-glucuronosyltransferase 1-3 [Apis mellifera (honey bee)]
GO:0019585	glucuronate metabolic process	BP	0.0803761	11	10436	AF	5.38813	1	alcohol dehydrogenase [NADP(+)] [Apis mellifera (honey bee)]
GO:0003341	cilium movement	BP	0.106816	44	557	AF	0.017168	1	radial spoke head protein 9 homolog [Apis mellifera (honey bee)]
GO:0003341	cilium movement	BP	0.106816	44	635	AF	2.9843	1	dynein heavy chain 7, axonemal [Apis mellifera (honey bee)]
GO:0003341	cilium movement	BP	0.106816	44	1759	AF	8.82369	0.528918	dynein assembly factor 4, axonemal-like [Apis mellifera (honey bee)]
GO:0003341	cilium movement	BP	0.106816	44	4503	AF	4.23361	1	dynein heavy chain 1, axonemal [Apis mellifera (honey bee)]
GO:0003341	cilium movement	BP	0.106816	44	4844	AF	2.60213	1	NO_refseq
GO:0003341	cilium movement	BP	0.106816	44	5235	AF	0.0148429	1	uncharacterized LOC724309 [Apis mellifera (honey bee)]
GO:0003341	cilium movement	BP	0.106816	44	6315	AF	8.33927	0.601353	dynein heavy chain 2, axonemal [Apis mellifera (honey bee)]
GO:0003341	cilium movement	BP	0.106816	44	6748	AF	6.08273	1	WD repeat-containing protein 78 [Apis mellifera (honey bee)]
GO:0003341	cilium movement	BP	0.106816	44	6883	AF	1.03663	1	dynein heavy chain 10, axonemal [Apis mellifera (honey bee)]
GO:0003341	cilium movement	BP	0.106816	44	10105	AF	2.0903	1	protein tilB homolog [Apis mellifera (honey bee)]
GO:0003341	cilium movement	BP	0.106816	44	10333	AF	4.54178	1	dynein heavy chain 12, axonemal [Apis mellifera (honey bee)]
GO:0003341	cilium movement	BP	0.106816	44	11069	AF	1.27729	1	dynein heavy chain 5, axonemal [Apis mellifera (honey bee)]
GO:0003341	cilium movement	BP	0.106816	44	11079	AF	1.11018	1	dynein heavy chain 3, axonemal [Apis mellifera (honey bee)]
GO:0003341	cilium movement	BP	0.106816	44	12927	AF	0.278901	1	dynein heavy chain 6, axonemal [Apis mellifera (honey bee)]
GO:0003341	cilium movement	BP	0.106816	44	14211	AF	1.55307	1	dynein intermediate chain 2, ciliary [Apis mellifera (honey bee)]
GO:0003341	cilium movement	BP	0.106816	44	14738	AF	9.24336	0.473598	coiled-coil domain-containing protein 63-like [Apis mellifera (honey bee)]
GO:0034754	cellular hormone metabolic process	BP	0.168208	86	1947	AF	5.96419	1	UDP-glucuronosyltransferase 2A3 [Apis mellifera (honey bee)]
GO:0034754	cellular hormone metabolic process	BP	0.168208	86	2572	AF	3.77477	1	UDP-glucuronosyltransferase 2C1 [Apis mellifera (honey bee)]
GO:0034754	cellular hormone metabolic process	BP	0.168208	86	2667	AF	0.115856	1	frataxin homolog, mitochondrial [Apis mellifera (honey bee)]
GO:0034754	cellular hormone metabolic process	BP	0.168208	86	3543	AF	7.45098	0.762999	UDP-glucuronosyltransferase 2B18 [Apis mellifera (honey bee)]
GO:0034754	cellular hormone metabolic process	BP	0.168208	86	3572	AF	3.60163	1	NPC intracellular cholesterol transporter 1 homolog 1b [Apis mellifera (honey bee)]
GO:0034754	cellular hormone metabolic process	BP	0.168208	86	3805	AF	0.402597	1	NPC intracellular cholesterol transporter 2 [Apis mellifera (honey bee)]
GO:0034754	cellular hormone metabolic process	BP	0.168208	86	4454	AF	3.72459	1	protein croquemort [Apis mellifera (honey bee)]
GO:0034754	cellular hormone metabolic process	BP	0.168208	86	4808	AF	9.5792	0.433686	UDP-glucuronosyltransferase 1-3 [Apis mellifera (honey bee)]
GO:0034754	cellular hormone metabolic process	BP	0.168208	86	4961	AF	10.333	0.356166	phospholipase B1, membrane-associated [Apis mellifera (honey bee)]
GO:0034754	cellular hormone metabolic process	BP	0.168208	86	5513	AF	1.83454	1	putative glutamate synthase [NADPH] [Apis mellifera (honey bee)]
GO:0034754	cellular hormone metabolic process	BP	0.168208	86	6063	AF	11.2192	0.282514	endothelin-converting enzyme homolog [Apis mellifera (honey bee)]
GO:0034754	cellular hormone metabolic process	BP	0.168208	86	6554	AF	0.676683	1	retinol dehydrogenase 14 [Apis mellifera (honey bee)]
GO:0034754	cellular hormone metabolic process	BP	0.168208	86	7604	AF	1.47549	1	cytochrome P450 306a1 [Apis mellifera (honey bee)]
GO:0034754	cellular hormone metabolic process	BP	0.168208	86	7772	AF	6.84833	0.898605	retinal dehydrogenase 1 [Apis mellifera (honey bee)]
GO:0034754	cellular hormone metabolic process	BP	0.168208	86	8258	AF	4.67157	1	cytochrome P450 315a1, mitochondrial [Apis mellifera (honey bee)]
GO:0034754	cellular hormone metabolic process	BP	0.168208	86	9279	AF	4.49365	1	retinol dehydrogenase 12 [Apis mellifera (honey bee)]
GO:0034754	cellular hormone metabolic process	BP	0.168208	86	10098	AF	1.36628	1	cytochrome P450 6AQ1 [Apis mellifera (honey bee)]
GO:0034754	cellular hormone metabolic process	BP	0.168208	86	12538	AF	7.77977	0.69834	cytochrome P450 6k1 [Apis mellifera (honey bee)]
GO:0034754	cellular hormone metabolic process	BP	0.168208	86	13440	AF	3.56399	1	C-factor [Apis mellifera (honey bee)]
GO:0034754	cellular hormone metabolic process	BP	0.168208	86	14193	AF	2.91676	1	estrogen sulfotransferase [Apis mellifera (honey bee)]
GO:0034754	cellular hormone metabolic process	BP	0.168208	86	14758	AF	1.66876	1	zinc finger MYM-type protein 3 [Apis mellifera (honey bee)]
GO:0034754	cellular hormone metabolic process	BP	0.168208	86	14849	AF	5.64739	1	glucose dehydrogenase [FAD, quinone] [Apis mellifera (honey bee)]
GO:0042645	mitochondrial nucleoid	CC	0.01374	22	10840	AM	2.28193	1	twinkle protein, mitochondrial [Apis mellifera (honey bee)]
GO:0042645	mitochondrial nucleoid	CC	0.01374	22	11182	AM	2.92791	1	elongation factor Tu, mitochondrial [Apis mellifera (honey bee)]
GO:0042645	mitochondrial nucleoid	CC	0.01374	22	12411	AM	9.69322	0.420939	mitochondrial ribonuclease P protein 1 homolog [Apis mellifera (honey bee)]
GO:0042645	mitochondrial nucleoid	CC	0.01374	22	3799	AM	16.3348	0.0674775	ribonuclease Z, mitochondrial [Apis mellifera (honey bee)]
GO:0042645	mitochondrial nucleoid	CC	0.01374	22	5258	AM	7.11428	0.835856	ATP-dependent RNA helicase SUV3 homolog, mitochondrial [Apis mellifera (honey bee)]
GO:0042645	mitochondrial nucleoid	CC	0.01374	22	7094	AM	11.8378	0.240037	putative ATP-dependent RNA helicase DHX30 [Apis mellifera (honey bee)]
GO:0042645	mitochondrial nucleoid	CC	0.01374	22	8194	AM	7.58996	0.734922	lon protease homolog, mitochondrial [Apis mellifera (honey bee)]
GO:0036156	inner dynein arm	CC	0.0374492	10	10333	AM	0.0893428	1	dynein heavy chain 12, axonemal [Apis mellifera (honey bee)]
GO:0036156	inner dynein arm	CC	0.0374492	10	12927	AM	7.11169	0.836444	dynein heavy chain 6, axonemal [Apis mellifera (honey bee)]
GO:0036156	inner dynein arm	CC	0.0374492	10	4503	AM	13.2487	0.164242	dynein heavy chain 1, axonemal [Apis mellifera (honey bee)]
GO:0036156	inner dynein arm	CC	0.0374492	10	6315	AM	3.92784	1	dynein heavy chain 2, axonemal [Apis mellifera (honey bee)]
GO:0036156	inner dynein arm	CC	0.0374492	10	6883	AM	2.70355	1	dynein heavy chain 10, axonemal [Apis mellifera (honey bee)]
GO:0005763	mitochondrial small ribosomal subunit	CC	0.0581095	27	1097	AM	9.73382	0.416494	39S ribosomal protein L3, mitochondrial [Apis mellifera (honey bee)]
GO:0005763	mitochondrial small ribosomal subunit	CC	0.0581095	27	12186	AM	4.47189	1	28S ribosomal protein S23, mitochondrial [Apis mellifera (honey bee)]
GO:0005763	mitochondrial small ribosomal subunit	CC	0.0581095	27	2050	AM	0.389393	1	probable 28S ribosomal protein S6, mitochondrial [Apis mellifera (honey bee)]
GO:0005763	mitochondrial small ribosomal subunit	CC	0.0581095	27	363	AM	1.70971	1	28S ribosomal protein S2, mitochondrial [Apis mellifera (honey bee)]
GO:0005763	mitochondrial small ribosomal subunit	CC	0.0581095	27	3736	AM	3.93425	1	28S ribosomal protein S24, mitochondrial [Apis mellifera (honey bee)]
GO:0005763	mitochondrial small ribosomal subunit	CC	0.0581095	27	4164	AM	8.16688	0.629608	putative 28S ribosomal protein S5, mitochondrial [Apis mellifera (honey bee)]
GO:0005763	mitochondrial small ribosomal subunit	CC	0.0581095	27	6725	AM	2.99861	1	39S ribosomal protein S30, mitochondrial [Apis mellifera (honey bee)]
GO:0005763	mitochondrial small ribosomal subunit	CC	0.0581095	27	8318	AM	0.0336759	1	39S ribosomal protein L12, mitochondrial [Apis mellifera (honey bee)]
GO:0005763	mitochondrial small ribosomal subunit	CC	0.0581095	27	8423	AM	0.0148604	1	probable 28S ribosomal protein S25, mitochondrial [Apis mellifera (honey bee)]
GO:0005763	mitochondrial small ribosomal subunit	CC	0.0581095	27	9254	AM	6.23969	1	28S ribosomal protein S33, mitochondrial [Apis mellifera (honey bee)]
GO:0005743	mitochondrial inner membrane	CC	0.121814	319	10111	AM	2.48808	1	uncharacterized LOC725357 [Apis mellifera (honey bee)]
GO:0005743	mitochondrial inner membrane	CC	0.121814	319	1026	AM	4.20028	1	mitochondrial import inner membrane translocase subunit Tim22 [Apis mellifera (honey bee)]
GO:0005743	mitochondrial inner membrane	CC	0.121814	319	10450	AM	0.0199199	1	protoporphyrinogen oxidase [Apis mellifera (honey bee)]
GO:0005743	mitochondrial inner membrane	CC	0.121814	319	10891	AM	3.24804	1	putative sodium/calcium exchanger 7 [Apis mellifera (honey bee)]
GO:0005743	mitochondrial inner membrane	CC	0.121814	319	1097	AM	9.73382	0.416494	39S ribosomal protein L3, mitochondrial [Apis mellifera (honey bee)]
GO:0005743	mitochondrial inner membrane	CC	0.121814	319	11030	AM	11.6537	0.252008	nitric oxide-associated protein 1 [Apis mellifera (honey bee)]
GO:0005743	mitochondrial inner membrane	CC	0.121814	319	11033	AM	4.42616	1	39S ribosomal protein L40, mitochondrial [Apis mellifera (honey bee)]
GO:0005743	mitochondrial inner membrane	CC	0.121814	319	11182	AM	2.92791	1	elongation factor Tu, mitochondrial [Apis mellifera (honey bee)]
GO:0005743	mitochondrial inner membrane	CC	0.121814	319	11678	AM	1.6296	1	NADH dehydrogenase (ubiquinone) complex I, assembly factor 6 [Apis mellifera (honey bee)]
GO:0005743	mitochondrial inner membrane	CC	0.121814	319	11738	AM	2.46722	1	NADH dehydrogenase [ubiquinone] 1 alpha subcomplex subunit 6 [Apis mellifera (honey bee)]
GO:0005743	mitochondrial inner membrane	CC	0.121814	319	1207	AM	0.0531176	1	uncharacterized LOC551541 [Apis mellifera (honey bee)]
GO:0005743	mitochondrial inner membrane	CC	0.121814	319	12100	AM	2.48256	1	GTPase Era, mitochondrial [Apis mellifera (honey bee)]
GO:0005743	mitochondrial inner membrane	CC	0.121814	319	12174	AM	0.176603	1	39S ribosomal protein L48, mitochondrial [Apis mellifera (honey bee)]
GO:0005743	mitochondrial inner membrane	CC	0.121814	319	12186	AM	4.47189	1	28S ribosomal protein S23, mitochondrial [Apis mellifera (honey bee)]
GO:0005743	mitochondrial inner membrane	CC	0.121814	319	12765	AM	9.24603	0.473265	3-ketoacyl-CoA thiolase, mitochondrial [Apis mellifera (honey bee)]
GO:0005743	mitochondrial inner membrane	CC	0.121814	319	13706	AM	0.116724	1	39S ribosomal protein L54, mitochondrial [Apis mellifera (honey bee)]
GO:0005743	mitochondrial inner membrane	CC	0.121814	319	13773	AM	0.149211	1	ATP synthase subunit d, mitochondrial [Apis mellifera (honey bee)]
GO:0005743	mitochondrial inner membrane	CC	0.121814	319	13835	AM	4.97883	1	glucose dehydrogenase [FAD, quinone] [Apis mellifera (honey bee)]
GO:0005743	mitochondrial inner membrane	CC	0.121814	319	14999	AM	20.791	0.0164705	alpha glucosidase 2 [Apis mellifera (honey bee)]
GO:0005743	mitochondrial inner membrane	CC	0.121814	319	15089	AM	5.14493	1	protein NDUFAF4 homolog [Apis mellifera (honey bee)]
GO:0005743	mitochondrial inner membrane	CC	0.121814	319	2050	AM	0.389393	1	probable 28S ribosomal protein S6, mitochondrial [Apis mellifera (honey bee)]
GO:0005743	mitochondrial inner membrane	CC	0.121814	319	2175	AM	5.9555	1	putative ATP synthase subunit f, mitochondrial [Apis mellifera (honey bee)]
GO:0005743	mitochondrial inner membrane	CC	0.121814	319	2304	AM	3.10103	1	AFG3-like protein 2 [Apis mellifera (honey bee)]
GO:0005743	mitochondrial inner membrane	CC	0.121814	319	237	AM	5.31416	1	CDP-diacylglycerol--glycerol-3-phosphate 3-phosphatidyltransferase, mitochondrial [Apis mellifera (honey bee)]
GO:0005743	mitochondrial inner membrane	CC	0.121814	319	2433	AM	7.88722	0.678494	uncharacterized LOC100578821 [Apis mellifera (honey bee)]
GO:0005743	mitochondrial inner membrane	CC	0.121814	319	2691	AM	7.8599	0.683482	NADH dehydrogenase [ubiquinone] 1 beta subcomplex subunit 9 [Apis mellifera (honey bee)]
GO:0005743	mitochondrial inner membrane	CC	0.121814	319	2812	AM	5.21057	1	4-hydroxybenzoate polyprenyltransferase, mitochondrial [Apis mellifera (honey bee)]
GO:0005743	mitochondrial inner membrane	CC	0.121814	319	3223	AM	10.8487	0.311293	NO_refseq
GO:0005743	mitochondrial inner membrane	CC	0.121814	319	362	AM	3.50432	1	peptidyl-tRNA hydrolase ICT1, mitochondrial [Apis mellifera (honey bee)]
GO:0005743	mitochondrial inner membrane	CC	0.121814	319	363	AM	1.70971	1	28S ribosomal protein S2, mitochondrial [Apis mellifera (honey bee)]
GO:0005743	mitochondrial inner membrane	CC	0.121814	319	3736	AM	3.93425	1	28S ribosomal protein S24, mitochondrial [Apis mellifera (honey bee)]
GO:0005743	mitochondrial inner membrane	CC	0.121814	319	3831	AM	1.65602	1	probable cytochrome P450 301a1, mitochondrial [Apis mellifera (honey bee)]
GO:0005743	mitochondrial inner membrane	CC	0.121814	319	4164	AM	8.16688	0.629608	putative 28S ribosomal protein S5, mitochondrial [Apis mellifera (honey bee)]
GO:0005743	mitochondrial inner membrane	CC	0.121814	319	4198	AM	1.30936	1	glucose dehydrogenase [FAD, quinone] [Apis mellifera (honey bee)]
GO:0005743	mitochondrial inner membrane	CC	0.121814	319	439	AM	0.620413	1	uncharacterized LOC100577661 [Apis mellifera (honey bee)]
GO:0005743	mitochondrial inner membrane	CC	0.121814	319	5025	AM	0.75078	1	peroxisomal membrane protein PMP34 [Apis mellifera (honey bee)]
GO:0005743	mitochondrial inner membrane	CC	0.121814	319	5093	AM	6.17331	1	39S ribosomal protein L18, mitochondrial [Apis mellifera (honey bee)]
GO:0005743	mitochondrial inner membrane	CC	0.121814	319	5495	AM	3.98949	1	NADH dehydrogenase [ubiquinone] 1 beta subcomplex subunit 8, mitochondrial [Apis mellifera (honey bee)]
GO:0005743	mitochondrial inner membrane	CC	0.121814	319	5914	AM	0.437223	1	NADH dehydrogenase [ubiquinone] 1 beta subcomplex subunit 7 [Apis mellifera (honey bee)]
GO:0005743	mitochondrial inner membrane	CC	0.121814	319	5997	AM	0.342833	1	alpha-glucosidase [Apis mellifera (honey bee)]
GO:0005743	mitochondrial inner membrane	CC	0.121814	319	6227	AM	4.50489	1	calcium uniporter protein, mitochondrial [Apis mellifera (honey bee)]
GO:0005743	mitochondrial inner membrane	CC	0.121814	319	6641	AM	2.18326	1	congested-like trachea protein [Apis mellifera (honey bee)]
GO:0005743	mitochondrial inner membrane	CC	0.121814	319	6725	AM	2.99861	1	39S ribosomal protein S30, mitochondrial [Apis mellifera (honey bee)]
GO:0005743	mitochondrial inner membrane	CC	0.121814	319	7037	AM	1.09068	1	glucose dehydrogenase [FAD, quinone] [Apis mellifera (honey bee)]
GO:0005743	mitochondrial inner membrane	CC	0.121814	319	7628	AM	3.58779	1	39S ribosomal protein L28, mitochondrial [Apis mellifera (honey bee)]
GO:0005743	mitochondrial inner membrane	CC	0.121814	319	7917	AM	5.70662	1	39S ribosomal protein L38, mitochondrial [Apis mellifera (honey bee)]
GO:0005743	mitochondrial inner membrane	CC	0.121814	319	8318	AM	0.0336759	1	39S ribosomal protein L12, mitochondrial [Apis mellifera (honey bee)]
GO:0005743	mitochondrial inner membrane	CC	0.121814	319	8423	AM	0.0148604	1	probable 28S ribosomal protein S25, mitochondrial [Apis mellifera (honey bee)]
GO:0005743	mitochondrial inner membrane	CC	0.121814	319	9074	AM	2.25783	1	cytochrome c oxidase subunit 6A1, mitochondrial [Apis mellifera (honey bee)]
GO:0005743	mitochondrial inner membrane	CC	0.121814	319	9254	AM	6.23969	1	28S ribosomal protein S33, mitochondrial [Apis mellifera (honey bee)]
GO:0005743	mitochondrial inner membrane	CC	0.121814	319	9420	AM	5.52443	1	mitochondrial inner membrane protein OXA1L [Apis mellifera (honey bee)]
GO:0005743	mitochondrial inner membrane	CC	0.121814	319	9698	AM	4.91795	1	mitochondrial 2-oxoglutarate/malate carrier protein-like [Apis mellifera (honey bee)]
GO:0043202	lysosomal lumen	CC	0.161592	52	11717	AM	3.86261	1	digestive cysteine proteinase 1 [Apis mellifera (honey bee)]
GO:0043202	lysosomal lumen	CC	0.161592	52	11844	AM	0.286194	1	cubilin [Apis mellifera (honey bee)]
GO:0043202	lysosomal lumen	CC	0.161592	52	12224	AM	2.16011	1	lysosomal alpha-mannosidase [Apis mellifera (honey bee)]
GO:0043202	lysosomal lumen	CC	0.161592	52	12760	AM	2.64119	1	sensory neuron membrane protein 1 [Apis mellifera (honey bee)]
GO:0043202	lysosomal lumen	CC	0.161592	52	13638	AM	12.2957	0.212526	basement membrane-specific heparan sulfate proteoglycan core protein [Apis mellifera (honey bee)]
GO:0043202	lysosomal lumen	CC	0.161592	52	14962	AM	0.238932	1	uncharacterized LOC100576569 [Apis mellifera (honey bee)]
GO:0043202	lysosomal lumen	CC	0.161592	52	2414	AM	0.569238	1	chondroitin sulfate proteoglycan 4 [Apis mellifera (honey bee)]
GO:0043202	lysosomal lumen	CC	0.161592	52	2592	AM	11.8672	0.238181	chitinase domain-containing protein 1 [Apis mellifera (honey bee)]
GO:0043202	lysosomal lumen	CC	0.161592	52	266	AM	5.26492	1	putative glucosylceramidase 4 [Apis mellifera (honey bee)]
GO:0043202	lysosomal lumen	CC	0.161592	52	3969	AM	0.657916	1	probable cation-transporting ATPase 13A3 [Apis mellifera (honey bee)]
GO:0043202	lysosomal lumen	CC	0.161592	52	6705	AM	9.64128	0.426697	division abnormally delayed protein [Apis mellifera (honey bee)]
GO:0043202	lysosomal lumen	CC	0.161592	52	8932	AM	6.55427	0.973799	venom acid phosphatase Acph-1 [Apis mellifera (honey bee)]
GO:0043202	lysosomal lumen	CC	0.161592	52	8938	AM	3.75944	1	sphingomyelin phosphodiesterase [Apis mellifera (honey bee)]
GO:0008569	ATP-dependent microtubule motor activity, minus-end-directed	MF	0.00019801	14	4503	AM	13.2487	0.164242	dynein heavy chain 1, axonemal [Apis mellifera (honey bee)]
GO:0008569	ATP-dependent microtubule motor activity, minus-end-directed	MF	0.00019801	14	5625	AM	50.8611	7.2785e-05	dynein heavy chain, cytoplasmic [Apis mellifera (honey bee)]
GO:0008569	ATP-dependent microtubule motor activity, minus-end-directed	MF	0.00019801	14	6315	AM	3.92784	1	dynein heavy chain 2, axonemal [Apis mellifera (honey bee)]
GO:0008569	ATP-dependent microtubule motor activity, minus-end-directed	MF	0.00019801	14	6883	AM	2.70355	1	dynein heavy chain 10, axonemal [Apis mellifera (honey bee)]
GO:0008569	ATP-dependent microtubule motor activity, minus-end-directed	MF	0.00019801	14	10333	AM	0.0893428	1	dynein heavy chain 12, axonemal [Apis mellifera (honey bee)]
GO:0008569	ATP-dependent microtubule motor activity, minus-end-directed	MF	0.00019801	14	11069	AM	0.652337	1	dynein heavy chain 5, axonemal [Apis mellifera (honey bee)]
GO:0008569	ATP-dependent microtubule motor activity, minus-end-directed	MF	0.00019801	14	12927	AM	7.11169	0.836444	dynein heavy chain 6, axonemal [Apis mellifera (honey bee)]
GO:0008569	ATP-dependent microtubule motor activity, minus-end-directed	MF	0.00019801	14	13876	AM	4.80781	1	cytoplasmic dynein 2 light intermediate chain 1 [Apis mellifera (honey bee)]
GO:0008061	chitin binding	MF	0.0105185	44	1193	AM	7.34666	0.784822	mucin-19 [Apis mellifera (honey bee)]
GO:0008061	chitin binding	MF	0.0105185	44	5043	AM	6.29087	1	papilin [Apis mellifera (honey bee)]
GO:0008061	chitin binding	MF	0.0105185	44	5325	AM	9.80708	0.408593	probable chitinase 10 [Apis mellifera (honey bee)]
GO:0008061	chitin binding	MF	0.0105185	44	7703	AM	2.01689	1	uncharacterized LOC100577362 [Apis mellifera (honey bee)]
GO:0008061	chitin binding	MF	0.0105185	44	8213	AM	3.65383	1	uncharacterized LOC724971 [Apis mellifera (honey bee)]
GO:0008061	chitin binding	MF	0.0105185	44	8560	AM	10.8422	0.311823	microtubule-associated protein futsch-like [Apis mellifera (honey bee)]
GO:0008061	chitin binding	MF	0.0105185	44	9846	AM	4.29069	1	cuticular protein analogous to peritrophins 3-E [Apis mellifera (honey bee)]
GO:0008061	chitin binding	MF	0.0105185	44	10440	AM	3.48762	1	cuticular protein analogous to peritrophins 3-B [Apis mellifera (honey bee)]
GO:0008061	chitin binding	MF	0.0105185	44	10795	AM	6.28354	1	uncharacterized LOC102655639 [Apis mellifera (honey bee)]
GO:0008061	chitin binding	MF	0.0105185	44	11086	AM	0.188658	1	uncharacterized LOC725391 [Apis mellifera (honey bee)]
GO:0008061	chitin binding	MF	0.0105185	44	12197	AM	0.977876	1	endochitinase [Apis mellifera (honey bee)]
GO:0008061	chitin binding	MF	0.0105185	44	12579	AM	2.75253	1	hemocytin [Apis mellifera (honey bee)]
GO:0008061	chitin binding	MF	0.0105185	44	14534	AM	1.91863	1	uncharacterized LOC727116 [Apis mellifera (honey bee)]
GO:0090646	mitochondrial tRNA processing	BP	0.00019801	12	2899	AM	0.0393197	1	mitochondrial ribonuclease P catalytic subunit [Apis mellifera (honey bee)]
GO:0090646	mitochondrial tRNA processing	BP	0.00019801	12	3799	AM	16.3348	0.0674775	ribonuclease Z, mitochondrial [Apis mellifera (honey bee)]
GO:0090646	mitochondrial tRNA processing	BP	0.00019801	12	5258	AM	7.11428	0.835856	ATP-dependent RNA helicase SUV3 homolog, mitochondrial [Apis mellifera (honey bee)]
GO:0090646	mitochondrial tRNA processing	BP	0.00019801	12	9149	AM	8.49018	0.577722	3-hydroxyacyl-CoA dehydrogenase type-2 [Apis mellifera (honey bee)]
GO:0090646	mitochondrial tRNA processing	BP	0.00019801	12	10381	AM	0.0189188	1	CCA tRNA nucleotidyltransferase 1, mitochondrial [Apis mellifera (honey bee)]
GO:0090646	mitochondrial tRNA processing	BP	0.00019801	12	12411	AM	9.69322	0.420939	mitochondrial ribonuclease P protein 1 homolog [Apis mellifera (honey bee)]
GO:0090646	mitochondrial tRNA processing	BP	0.00019801	12	14923	AM	5.37188	1	3-hydroxyacyl-CoA dehydrogenase type-2 [Apis mellifera (honey bee)]
GO:0006030	chitin metabolic process	BP	0.000481891	47	1193	AM	7.34666	0.784822	mucin-19 [Apis mellifera (honey bee)]
GO:0006030	chitin metabolic process	BP	0.000481891	47	2592	AM	11.8672	0.238181	chitinase domain-containing protein 1 [Apis mellifera (honey bee)]
GO:0006030	chitin metabolic process	BP	0.000481891	47	5043	AM	6.29087	1	papilin [Apis mellifera (honey bee)]
GO:0006030	chitin metabolic process	BP	0.000481891	47	5325	AM	9.80708	0.408593	probable chitinase 10 [Apis mellifera (honey bee)]
GO:0006030	chitin metabolic process	BP	0.000481891	47	7703	AM	2.01689	1	uncharacterized LOC100577362 [Apis mellifera (honey bee)]
GO:0006030	chitin metabolic process	BP	0.000481891	47	8213	AM	3.65383	1	uncharacterized LOC724971 [Apis mellifera (honey bee)]
GO:0006030	chitin metabolic process	BP	0.000481891	47	8560	AM	10.8422	0.311823	microtubule-associated protein futsch-like [Apis mellifera (honey bee)]
GO:0006030	chitin metabolic process	BP	0.000481891	47	9846	AM	4.29069	1	cuticular protein analogous to peritrophins 3-E [Apis mellifera (honey bee)]
GO:0006030	chitin metabolic process	BP	0.000481891	47	10440	AM	3.48762	1	cuticular protein analogous to peritrophins 3-B [Apis mellifera (honey bee)]
GO:0006030	chitin metabolic process	BP	0.000481891	47	10795	AM	6.28354	1	uncharacterized LOC102655639 [Apis mellifera (honey bee)]
GO:0006030	chitin metabolic process	BP	0.000481891	47	11086	AM	0.188658	1	uncharacterized LOC725391 [Apis mellifera (honey bee)]
GO:0006030	chitin metabolic process	BP	0.000481891	47	12197	AM	0.977876	1	endochitinase [Apis mellifera (honey bee)]
GO:0006030	chitin metabolic process	BP	0.000481891	47	12579	AM	2.75253	1	hemocytin [Apis mellifera (honey bee)]
GO:0006030	chitin metabolic process	BP	0.000481891	47	12848	AM	0.738782	1	chitin synthase chs-2 [Apis mellifera (honey bee)]
GO:0006030	chitin metabolic process	BP	0.000481891	47	14534	AM	1.91863	1	uncharacterized LOC727116 [Apis mellifera (honey bee)]
GO:0070125	mitochondrial translational elongation	BP	0.000481891	69	362	AM	3.50432	1	peptidyl-tRNA hydrolase ICT1, mitochondrial [Apis mellifera (honey bee)]
GO:0070125	mitochondrial translational elongation	BP	0.000481891	69	363	AM	1.70971	1	28S ribosomal protein S2, mitochondrial [Apis mellifera (honey bee)]
GO:0070125	mitochondrial translational elongation	BP	0.000481891	69	1097	AM	9.73382	0.416494	39S ribosomal protein L3, mitochondrial [Apis mellifera (honey bee)]
GO:0070125	mitochondrial translational elongation	BP	0.000481891	69	2050	AM	0.389393	1	probable 28S ribosomal protein S6, mitochondrial [Apis mellifera (honey bee)]
GO:0070125	mitochondrial translational elongation	BP	0.000481891	69	3223	AM	10.8487	0.311293	NO_refseq
GO:0070125	mitochondrial translational elongation	BP	0.000481891	69	3736	AM	3.93425	1	28S ribosomal protein S24, mitochondrial [Apis mellifera (honey bee)]
GO:0070125	mitochondrial translational elongation	BP	0.000481891	69	4164	AM	8.16688	0.629608	putative 28S ribosomal protein S5, mitochondrial [Apis mellifera (honey bee)]
GO:0070125	mitochondrial translational elongation	BP	0.000481891	69	5093	AM	6.17331	1	39S ribosomal protein L18, mitochondrial [Apis mellifera (honey bee)]
GO:0070125	mitochondrial translational elongation	BP	0.000481891	69	6725	AM	2.99861	1	39S ribosomal protein S30, mitochondrial [Apis mellifera (honey bee)]
GO:0070125	mitochondrial translational elongation	BP	0.000481891	69	7628	AM	3.58779	1	39S ribosomal protein L28, mitochondrial [Apis mellifera (honey bee)]
GO:0070125	mitochondrial translational elongation	BP	0.000481891	69	7917	AM	5.70662	1	39S ribosomal protein L38, mitochondrial [Apis mellifera (honey bee)]
GO:0070125	mitochondrial translational elongation	BP	0.000481891	69	8318	AM	0.0336759	1	39S ribosomal protein L12, mitochondrial [Apis mellifera (honey bee)]
GO:0070125	mitochondrial translational elongation	BP	0.000481891	69	8423	AM	0.0148604	1	probable 28S ribosomal protein S25, mitochondrial [Apis mellifera (honey bee)]
GO:0070125	mitochondrial translational elongation	BP	0.000481891	69	9254	AM	6.23969	1	28S ribosomal protein S33, mitochondrial [Apis mellifera (honey bee)]
GO:0070125	mitochondrial translational elongation	BP	0.000481891	69	10111	AM	2.48808	1	uncharacterized LOC725357 [Apis mellifera (honey bee)]
GO:0070125	mitochondrial translational elongation	BP	0.000481891	69	11022	AM	8.41333	0.589629	elongation factor Ts, mitochondrial [Apis mellifera (honey bee)]
GO:0070125	mitochondrial translational elongation	BP	0.000481891	69	11033	AM	4.42616	1	39S ribosomal protein L40, mitochondrial [Apis mellifera (honey bee)]
GO:0070125	mitochondrial translational elongation	BP	0.000481891	69	12100	AM	2.48256	1	GTPase Era, mitochondrial [Apis mellifera (honey bee)]
GO:0070125	mitochondrial translational elongation	BP	0.000481891	69	12174	AM	0.176603	1	39S ribosomal protein L48, mitochondrial [Apis mellifera (honey bee)]
GO:0070125	mitochondrial translational elongation	BP	0.000481891	69	12186	AM	4.47189	1	28S ribosomal protein S23, mitochondrial [Apis mellifera (honey bee)]
GO:0070125	mitochondrial translational elongation	BP	0.000481891	69	13706	AM	0.116724	1	39S ribosomal protein L54, mitochondrial [Apis mellifera (honey bee)]
GO:0070126	mitochondrial translational termination	BP	0.00155051	70	362	AM	3.50432	1	peptidyl-tRNA hydrolase ICT1, mitochondrial [Apis mellifera (honey bee)]
GO:0070126	mitochondrial translational termination	BP	0.00155051	70	363	AM	1.70971	1	28S ribosomal protein S2, mitochondrial [Apis mellifera (honey bee)]
GO:0070126	mitochondrial translational termination	BP	0.00155051	70	1097	AM	9.73382	0.416494	39S ribosomal protein L3, mitochondrial [Apis mellifera (honey bee)]
GO:0070126	mitochondrial translational termination	BP	0.00155051	70	2050	AM	0.389393	1	probable 28S ribosomal protein S6, mitochondrial [Apis mellifera (honey bee)]
GO:0070126	mitochondrial translational termination	BP	0.00155051	70	3223	AM	10.8487	0.311293	NO_refseq
GO:0070126	mitochondrial translational termination	BP	0.00155051	70	3736	AM	3.93425	1	28S ribosomal protein S24, mitochondrial [Apis mellifera (honey bee)]
GO:0070126	mitochondrial translational termination	BP	0.00155051	70	4164	AM	8.16688	0.629608	putative 28S ribosomal protein S5, mitochondrial [Apis mellifera (honey bee)]
GO:0070126	mitochondrial translational termination	BP	0.00155051	70	4684	AM	1.72312	1	ribosome-releasing factor 2, mitochondrial [Apis mellifera (honey bee)]
GO:0070126	mitochondrial translational termination	BP	0.00155051	70	5093	AM	6.17331	1	39S ribosomal protein L18, mitochondrial [Apis mellifera (honey bee)]
GO:0070126	mitochondrial translational termination	BP	0.00155051	70	6725	AM	2.99861	1	39S ribosomal protein S30, mitochondrial [Apis mellifera (honey bee)]
GO:0070126	mitochondrial translational termination	BP	0.00155051	70	7628	AM	3.58779	1	39S ribosomal protein L28, mitochondrial [Apis mellifera (honey bee)]
GO:0070126	mitochondrial translational termination	BP	0.00155051	70	7917	AM	5.70662	1	39S ribosomal protein L38, mitochondrial [Apis mellifera (honey bee)]
GO:0070126	mitochondrial translational termination	BP	0.00155051	70	8318	AM	0.0336759	1	39S ribosomal protein L12, mitochondrial [Apis mellifera (honey bee)]
GO:0070126	mitochondrial translational termination	BP	0.00155051	70	8423	AM	0.0148604	1	probable 28S ribosomal protein S25, mitochondrial [Apis mellifera (honey bee)]
GO:0070126	mitochondrial translational termination	BP	0.00155051	70	9254	AM	6.23969	1	28S ribosomal protein S33, mitochondrial [Apis mellifera (honey bee)]
GO:0070126	mitochondrial translational termination	BP	0.00155051	70	10111	AM	2.48808	1	uncharacterized LOC725357 [Apis mellifera (honey bee)]
GO:0070126	mitochondrial translational termination	BP	0.00155051	70	11033	AM	4.42616	1	39S ribosomal protein L40, mitochondrial [Apis mellifera (honey bee)]
GO:0070126	mitochondrial translational termination	BP	0.00155051	70	12100	AM	2.48256	1	GTPase Era, mitochondrial [Apis mellifera (honey bee)]
GO:0070126	mitochondrial translational termination	BP	0.00155051	70	12174	AM	0.176603	1	39S ribosomal protein L48, mitochondrial [Apis mellifera (honey bee)]
GO:0070126	mitochondrial translational termination	BP	0.00155051	70	12186	AM	4.47189	1	28S ribosomal protein S23, mitochondrial [Apis mellifera (honey bee)]
GO:0070126	mitochondrial translational termination	BP	0.00155051	70	13706	AM	0.116724	1	39S ribosomal protein L54, mitochondrial [Apis mellifera (honey bee)]
GO:0032735	positive regulation of interleukin-12 production	BP	0.0404314	10	1581	AM	2.00334	1	protein croquemort [Apis mellifera (honey bee)]
GO:0032735	positive regulation of interleukin-12 production	BP	0.0404314	10	6668	AM	39.2526	7.2785e-05	mitogen-activated protein kinase p38b [Apis mellifera (honey bee)]
GO:0032735	positive regulation of interleukin-12 production	BP	0.0404314	10	6888	AM	6.07572	1	sensory neuron membrane protein 2 [Apis mellifera (honey bee)]
GO:0032735	positive regulation of interleukin-12 production	BP	0.0404314	10	10003	AM	4.62546	1	protein toll [Apis mellifera (honey bee)]
GO:0022617	extracellular matrix disassembly	BP	0.0420955	45	7058	AM	9.29657	0.467028	inactive serine protease scarface [Apis mellifera (honey bee)]
GO:0022617	extracellular matrix disassembly	BP	0.0420955	45	8655	AM	5.53479	1	trypsin [Apis mellifera (honey bee)]
GO:0022617	extracellular matrix disassembly	BP	0.0420955	45	8945	AM	0.108165	1	fibrillin-2 [Apis mellifera (honey bee)]
GO:0022617	extracellular matrix disassembly	BP	0.0420955	45	9172	AM	2.14191	1	tolloid-like protein 1 [Apis mellifera (honey bee)]
GO:0022617	extracellular matrix disassembly	BP	0.0420955	45	11717	AM	3.86261	1	digestive cysteine proteinase 1 [Apis mellifera (honey bee)]
GO:0022617	extracellular matrix disassembly	BP	0.0420955	45	11890	AM	11.9575	0.232548	chymotrypsin-1 [Apis mellifera (honey bee)]
GO:0022617	extracellular matrix disassembly	BP	0.0420955	45	11998	AM	7.19115	0.818596	discoidin domain-containing receptor 2 [Apis mellifera (honey bee)]
GO:0022617	extracellular matrix disassembly	BP	0.0420955	45	12120	AM	3.23753	1	CLIP-associating protein 1-A [Apis mellifera (honey bee)]
GO:0022617	extracellular matrix disassembly	BP	0.0420955	45	12791	AM	4.81443	1	phenoloxidase-activating factor 2 [Apis mellifera (honey bee)]
GO:0022617	extracellular matrix disassembly	BP	0.0420955	45	13638	AM	12.2957	0.212526	basement membrane-specific heparan sulfate proteoglycan core protein [Apis mellifera (honey bee)]
GO:0022617	extracellular matrix disassembly	BP	0.0420955	45	14338	AM	6.2212	1	protein masquerade [Apis mellifera (honey bee)]
GO:0022617	extracellular matrix disassembly	BP	0.0420955	45	14704	AM	0.460488	1	disintegrin and metalloproteinase domain-containing protein 10-like [Apis mellifera (honey bee)]
GO:0010107	potassium ion import	BP	0.072706	11	1723	AM	0.498945	1	uncharacterized LOC725503 [Apis mellifera (honey bee)]
GO:0010107	potassium ion import	BP	0.072706	11	9201	AM	7.06158	0.847913	sodium/potassium-transporting ATPase subunit alpha [Apis mellifera (honey bee)]
GO:0010107	potassium ion import	BP	0.072706	11	10266	AM	8.60161	0.560907	potassium/sodium hyperpolarization-activated cyclic nucleotide-gated channel 1-like [Apis mellifera (honey bee)]
GO:0010107	potassium ion import	BP	0.072706	11	11068	AM	0.896832	1	uncharacterized LOC408463 [Apis mellifera (honey bee)]
GO:0010107	potassium ion import	BP	0.072706	11	14122	AM	6.06334	1	potassium/sodium hyperpolarization-activated cyclic nucleotide-gated channel 1-like [Apis mellifera (honey bee)]
GO:0006026	aminoglycan catabolic process	BP	0.0735524	33	1193	AM	7.34666	0.784822	mucin-19 [Apis mellifera (honey bee)]
GO:0006026	aminoglycan catabolic process	BP	0.0735524	33	2414	AM	0.569238	1	chondroitin sulfate proteoglycan 4 [Apis mellifera (honey bee)]
GO:0006026	aminoglycan catabolic process	BP	0.0735524	33	2592	AM	11.8672	0.238181	chitinase domain-containing protein 1 [Apis mellifera (honey bee)]
GO:0006026	aminoglycan catabolic process	BP	0.0735524	33	5325	AM	9.80708	0.408593	probable chitinase 10 [Apis mellifera (honey bee)]
GO:0006026	aminoglycan catabolic process	BP	0.0735524	33	6705	AM	9.64128	0.426697	division abnormally delayed protein [Apis mellifera (honey bee)]
GO:0006026	aminoglycan catabolic process	BP	0.0735524	33	10358	AM	11.1832	0.285195	peptidoglycan-recognition protein LC [Apis mellifera (honey bee)]
GO:0006026	aminoglycan catabolic process	BP	0.0735524	33	12197	AM	0.977876	1	endochitinase [Apis mellifera (honey bee)]
GO:0006026	aminoglycan catabolic process	BP	0.0735524	33	13638	AM	12.2957	0.212526	basement membrane-specific heparan sulfate proteoglycan core protein [Apis mellifera (honey bee)]
GO:0006026	aminoglycan catabolic process	BP	0.0735524	33	14962	AM	0.238932	1	uncharacterized LOC100576569 [Apis mellifera (honey bee)]
GO:1901072	glucosamine-containing compound catabolic process	BP	0.0847056	10	1193	AM	7.34666	0.784822	mucin-19 [Apis mellifera (honey bee)]
GO:1901072	glucosamine-containing compound catabolic process	BP	0.0847056	10	2592	AM	11.8672	0.238181	chitinase domain-containing protein 1 [Apis mellifera (honey bee)]
GO:1901072	glucosamine-containing compound catabolic process	BP	0.0847056	10	5325	AM	9.80708	0.408593	probable chitinase 10 [Apis mellifera (honey bee)]
GO:1901072	glucosamine-containing compound catabolic process	BP	0.0847056	10	12197	AM	0.977876	1	endochitinase [Apis mellifera (honey bee)]
GO:0002532	production of molecular mediator involved in inflammatory response	BP	0.131184	13	2592	AM	11.8672	0.238181	chitinase domain-containing protein 1 [Apis mellifera (honey bee)]
GO:0002532	production of molecular mediator involved in inflammatory response	BP	0.131184	13	5325	AM	9.80708	0.408593	probable chitinase 10 [Apis mellifera (honey bee)]
GO:0002532	production of molecular mediator involved in inflammatory response	BP	0.131184	13	6668	AM	39.2526	7.2785e-05	mitogen-activated protein kinase p38b [Apis mellifera (honey bee)]
GO:0002532	production of molecular mediator involved in inflammatory response	BP	0.131184	13	12197	AM	0.977876	1	endochitinase [Apis mellifera (honey bee)]
GO:0031663	lipopolysaccharide-mediated signaling pathway	BP	0.174433	15	2210	AM	2.75453	1	transferrin [Apis mellifera (honey bee)]
GO:0031663	lipopolysaccharide-mediated signaling pathway	BP	0.174433	15	6318	AM	2.2677	1	probable serine/threonine-protein kinase DDB_G0282963 [Apis mellifera (honey bee)]
GO:0031663	lipopolysaccharide-mediated signaling pathway	BP	0.174433	15	6668	AM	39.2526	7.2785e-05	mitogen-activated protein kinase p38b [Apis mellifera (honey bee)]
GO:0031663	lipopolysaccharide-mediated signaling pathway	BP	0.174433	15	7757	AM	1.53989	1	scavenger receptor class B member 1 [Apis mellifera (honey bee)]
GO:0031663	lipopolysaccharide-mediated signaling pathway	BP	0.174433	15	10003	AM	4.62546	1	protein toll [Apis mellifera (honey bee)]
GO:0005762	mitochondrial large ribosomal subunit	CC	0.00325508	48	10327	AP	0.511038	1	39S ribosomal protein L4, mitochondrial [Apis mellifera (honey bee)]
GO:0005762	mitochondrial large ribosomal subunit	CC	0.00325508	48	10731	AP	2.46573	1	uncharacterized LOC100576663 [Apis mellifera (honey bee)]
GO:0005762	mitochondrial large ribosomal subunit	CC	0.00325508	48	1097	AP	2.98418	1	39S ribosomal protein L3, mitochondrial [Apis mellifera (honey bee)]
GO:0005762	mitochondrial large ribosomal subunit	CC	0.00325508	48	11033	AP	0.310912	1	39S ribosomal protein L40, mitochondrial [Apis mellifera (honey bee)]
GO:0005762	mitochondrial large ribosomal subunit	CC	0.00325508	48	11041	AP	3.89269	1	50S ribosomal protein L1 [Apis mellifera (honey bee)]
GO:0005762	mitochondrial large ribosomal subunit	CC	0.00325508	48	11189	AP	5.00026	1	39S ribosomal protein L11, mitochondrial [Apis mellifera (honey bee)]
GO:0005762	mitochondrial large ribosomal subunit	CC	0.00325508	48	11206	AP	0.266812	1	39S ribosomal protein L47, mitochondrial [Apis mellifera (honey bee)]
GO:0005762	mitochondrial large ribosomal subunit	CC	0.00325508	48	11427	AP	1.51179	1	mitochondrial ribosomal protein L16 [Apis mellifera (honey bee)]
GO:0005762	mitochondrial large ribosomal subunit	CC	0.00325508	48	11521	AP	0.714491	1	probable 39S ribosomal protein L24, mitochondrial [Apis mellifera (honey bee)]
GO:0005762	mitochondrial large ribosomal subunit	CC	0.00325508	48	1177	AP	0.872367	1	39S ribosomal protein L32, mitochondrial [Apis mellifera (honey bee)]
GO:0005762	mitochondrial large ribosomal subunit	CC	0.00325508	48	12431	AP	1.58975	1	39S ribosomal protein L14, mitochondrial [Apis mellifera (honey bee)]
GO:0005762	mitochondrial large ribosomal subunit	CC	0.00325508	48	13706	AP	1.64613	1	39S ribosomal protein L54, mitochondrial [Apis mellifera (honey bee)]
GO:0005762	mitochondrial large ribosomal subunit	CC	0.00325508	48	13715	AP	5.05437	1	39S ribosomal protein L20, mitochondrial [Apis mellifera (honey bee)]
GO:0005762	mitochondrial large ribosomal subunit	CC	0.00325508	48	13954	AP	3.83861	1	39S ribosomal protein L53, mitochondrial [Apis mellifera (honey bee)]
GO:0005762	mitochondrial large ribosomal subunit	CC	0.00325508	48	14905	AP	8.02306	0.654262	39S ribosomal protein L41, mitochondrial [Apis mellifera (honey bee)]
GO:0005762	mitochondrial large ribosomal subunit	CC	0.00325508	48	15113	AP	1.59031	1	39S ribosomal protein L35, mitochondrial [Apis mellifera (honey bee)]
GO:0005762	mitochondrial large ribosomal subunit	CC	0.00325508	48	1746	AP	0.341297	1	39S ribosomal protein L21, mitochondrial [Apis mellifera (honey bee)]
GO:0005762	mitochondrial large ribosomal subunit	CC	0.00325508	48	3070	AP	1.29916	1	39S ribosomal protein L22, mitochondrial [Apis mellifera (honey bee)]
GO:0005762	mitochondrial large ribosomal subunit	CC	0.00325508	48	343	AP	6.60953	0.959179	39S ribosomal protein L19, mitochondrial [Apis mellifera (honey bee)]
GO:0005762	mitochondrial large ribosomal subunit	CC	0.00325508	48	362	AP	1.92354	1	peptidyl-tRNA hydrolase ICT1, mitochondrial [Apis mellifera (honey bee)]
GO:0005762	mitochondrial large ribosomal subunit	CC	0.00325508	48	3877	AP	2.35038	1	mpv17-like protein [Apis mellifera (honey bee)]
GO:0005762	mitochondrial large ribosomal subunit	CC	0.00325508	48	4338	AP	1.85149	1	39S ribosomal protein L44, mitochondrial [Apis mellifera (honey bee)]
GO:0005762	mitochondrial large ribosomal subunit	CC	0.00325508	48	5093	AP	2.05277	1	39S ribosomal protein L18, mitochondrial [Apis mellifera (honey bee)]
GO:0005762	mitochondrial large ribosomal subunit	CC	0.00325508	48	5276	AP	6.03902	1	39S ribosomal protein L30, mitochondrial [Apis mellifera (honey bee)]
GO:0005762	mitochondrial large ribosomal subunit	CC	0.00325508	48	6835	AP	0.0791303	1	39S ribosomal protein L46, mitochondrial [Apis mellifera (honey bee)]
GO:0005762	mitochondrial large ribosomal subunit	CC	0.00325508	48	7628	AP	0.120186	1	39S ribosomal protein L28, mitochondrial [Apis mellifera (honey bee)]
GO:0005762	mitochondrial large ribosomal subunit	CC	0.00325508	48	773	AP	1.24092	1	peroxisomal membrane protein 2 [Apis mellifera (honey bee)]
GO:0005762	mitochondrial large ribosomal subunit	CC	0.00325508	48	7917	AP	6.09409	1	39S ribosomal protein L38, mitochondrial [Apis mellifera (honey bee)]
GO:0005762	mitochondrial large ribosomal subunit	CC	0.00325508	48	821	AP	0.0258585	1	39S ribosomal protein L43, mitochondrial [Apis mellifera (honey bee)]
GO:0005762	mitochondrial large ribosomal subunit	CC	0.00325508	48	8564	AP	3.57189	1	39S ribosomal protein L51, mitochondrial [Apis mellifera (honey bee)]
GO:0005762	mitochondrial large ribosomal subunit	CC	0.00325508	48	8590	AP	6.12837	1	39S ribosomal protein L2, mitochondrial [Apis mellifera (honey bee)]
GO:0005762	mitochondrial large ribosomal subunit	CC	0.00325508	48	8795	AP	3.59661	1	39S ribosomal protein L23, mitochondrial [Apis mellifera (honey bee)]
GO:0005762	mitochondrial large ribosomal subunit	CC	0.00325508	48	9266	AP	0.259779	1	probable 39S ribosomal protein L49, mitochondrial [Apis mellifera (honey bee)]
GO:0005762	mitochondrial large ribosomal subunit	CC	0.00325508	48	9751	AP	19.4764	0.0252475	39S ribosomal protein L9, mitochondrial [Apis mellifera (honey bee)]
GO:0005743	mitochondrial inner membrane	CC	0.00567599	319	10111	AP	5.31917	1	uncharacterized LOC725357 [Apis mellifera (honey bee)]
GO:0005743	mitochondrial inner membrane	CC	0.00567599	319	1026	AP	0.938336	1	mitochondrial import inner membrane translocase subunit Tim22 [Apis mellifera (honey bee)]
GO:0005743	mitochondrial inner membrane	CC	0.00567599	319	10327	AP	0.511038	1	39S ribosomal protein L4, mitochondrial [Apis mellifera (honey bee)]
GO:0005743	mitochondrial inner membrane	CC	0.00567599	319	10455	AP	1.48531	1	28S ribosomal protein S29, mitochondrial [Apis mellifera (honey bee)]
GO:0005743	mitochondrial inner membrane	CC	0.00567599	319	10498	AP	0.313741	1	acyl-CoA dehydrogenase family member 9, mitochondrial-like [Apis mellifera (honey bee)]
GO:0005743	mitochondrial inner membrane	CC	0.00567599	319	10731	AP	2.46573	1	uncharacterized LOC100576663 [Apis mellifera (honey bee)]
GO:0005743	mitochondrial inner membrane	CC	0.00567599	319	10891	AP	5.30296	1	putative sodium/calcium exchanger 7 [Apis mellifera (honey bee)]
GO:0005743	mitochondrial inner membrane	CC	0.00567599	319	1097	AP	2.98418	1	39S ribosomal protein L3, mitochondrial [Apis mellifera (honey bee)]
GO:0005743	mitochondrial inner membrane	CC	0.00567599	319	11012	AP	1.61339	1	protein SCO2 homolog, mitochondrial [Apis mellifera (honey bee)]
GO:0005743	mitochondrial inner membrane	CC	0.00567599	319	11030	AP	3.29757	1	nitric oxide-associated protein 1 [Apis mellifera (honey bee)]
GO:0005743	mitochondrial inner membrane	CC	0.00567599	319	11033	AP	0.310912	1	39S ribosomal protein L40, mitochondrial [Apis mellifera (honey bee)]
GO:0005743	mitochondrial inner membrane	CC	0.00567599	319	11041	AP	3.89269	1	50S ribosomal protein L1 [Apis mellifera (honey bee)]
GO:0005743	mitochondrial inner membrane	CC	0.00567599	319	11088	AP	4.57529	1	trifunctional enzyme subunit beta, mitochondrial [Apis mellifera (honey bee)]
GO:0005743	mitochondrial inner membrane	CC	0.00567599	319	11182	AP	0.625508	1	elongation factor Tu, mitochondrial [Apis mellifera (honey bee)]
GO:0005743	mitochondrial inner membrane	CC	0.00567599	319	11189	AP	5.00026	1	39S ribosomal protein L11, mitochondrial [Apis mellifera (honey bee)]
GO:0005743	mitochondrial inner membrane	CC	0.00567599	319	11206	AP	0.266812	1	39S ribosomal protein L47, mitochondrial [Apis mellifera (honey bee)]
GO:0005743	mitochondrial inner membrane	CC	0.00567599	319	11289	AP	0.0371957	1	succinate dehydrogenase [ubiquinone] cytochrome b small subunit, mitochondrial [Apis mellifera (honey bee)]
GO:0005743	mitochondrial inner membrane	CC	0.00567599	319	11369	AP	14.0896	0.130037	glycerol-3-phosphate dehydrogenase, mitochondrial [Apis mellifera (honey bee)]
GO:0005743	mitochondrial inner membrane	CC	0.00567599	319	11427	AP	1.51179	1	mitochondrial ribosomal protein L16 [Apis mellifera (honey bee)]
GO:0005743	mitochondrial inner membrane	CC	0.00567599	319	11457	AP	10.277	0.361409	delta-1-pyrroline-5-carboxylate synthase [Apis mellifera (honey bee)]
GO:0005743	mitochondrial inner membrane	CC	0.00567599	319	11521	AP	0.714491	1	probable 39S ribosomal protein L24, mitochondrial [Apis mellifera (honey bee)]
GO:0005743	mitochondrial inner membrane	CC	0.00567599	319	1165	AP	0.15407	1	probable 28S ribosomal protein S16, mitochondrial [Apis mellifera (honey bee)]
GO:0005743	mitochondrial inner membrane	CC	0.00567599	319	11767	AP	10.2375	0.365161	EF-hand domain-containing protein D2 homolog [Apis mellifera (honey bee)]
GO:0005743	mitochondrial inner membrane	CC	0.00567599	319	1177	AP	0.872367	1	39S ribosomal protein L32, mitochondrial [Apis mellifera (honey bee)]
GO:0005743	mitochondrial inner membrane	CC	0.00567599	319	1207	AP	5.0332	1	uncharacterized LOC551541 [Apis mellifera (honey bee)]
GO:0005743	mitochondrial inner membrane	CC	0.00567599	319	12186	AP	0.411223	1	28S ribosomal protein S23, mitochondrial [Apis mellifera (honey bee)]
GO:0005743	mitochondrial inner membrane	CC	0.00567599	319	12415	AP	1.5344	1	mitochondrial thiamine pyrophosphate carrier [Apis mellifera (honey bee)]
GO:0005743	mitochondrial inner membrane	CC	0.00567599	319	12431	AP	1.58975	1	39S ribosomal protein L14, mitochondrial [Apis mellifera (honey bee)]
GO:0005743	mitochondrial inner membrane	CC	0.00567599	319	12452	AP	0.191207	1	protoheme IX farnesyltransferase, mitochondrial [Apis mellifera (honey bee)]
GO:0005743	mitochondrial inner membrane	CC	0.00567599	319	12815	AP	2.66734	1	ubiquinone biosynthesis protein COQ9, mitochondrial [Apis mellifera (honey bee)]
GO:0005743	mitochondrial inner membrane	CC	0.00567599	319	12882	AP	0.129841	1	ATP synthase subunit s, mitochondrial [Apis mellifera (honey bee)]
GO:0005743	mitochondrial inner membrane	CC	0.00567599	319	12934	AP	0.0190262	1	coenzyme Q-binding protein COQ10 homolog B, mitochondrial [Apis mellifera (honey bee)]
GO:0005743	mitochondrial inner membrane	CC	0.00567599	319	12965	AP	0.113635	1	maltase A2 [Apis mellifera (honey bee)]
GO:0005743	mitochondrial inner membrane	CC	0.00567599	319	13058	AP	0.946561	1	uncharacterized LOC725315 [Apis mellifera (honey bee)]
GO:0005743	mitochondrial inner membrane	CC	0.00567599	319	13129	AP	9.2917	0.467625	prohibitin-2 [Apis mellifera (honey bee)]
GO:0005743	mitochondrial inner membrane	CC	0.00567599	319	13185	AP	0.368206	1	28S ribosomal protein S10, mitochondrial [Apis mellifera (honey bee)]
GO:0005743	mitochondrial inner membrane	CC	0.00567599	319	1319	AP	3.01456	1	very long-chain specific acyl-CoA dehydrogenase, mitochondrial [Apis mellifera (honey bee)]
GO:0005743	mitochondrial inner membrane	CC	0.00567599	319	13265	AP	0.645247	1	phosphatidate cytidylyltransferase, photoreceptor-specific [Apis mellifera (honey bee)]
GO:0005743	mitochondrial inner membrane	CC	0.00567599	319	13428	AP	1.47379	1	surfeit locus protein 1 [Apis mellifera (honey bee)]
GO:0005743	mitochondrial inner membrane	CC	0.00567599	319	13479	AP	1.0138	1	eukaryotic translation initiation factor 5B [Apis mellifera (honey bee)]
GO:0005743	mitochondrial inner membrane	CC	0.00567599	319	13538	AP	0.035096	1	28S ribosomal protein S17, mitochondrial [Apis mellifera (honey bee)]
GO:0005743	mitochondrial inner membrane	CC	0.00567599	319	13550	AP	2.53559	1	mitochondrial chaperone BCS1 [Apis mellifera (honey bee)]
GO:0005743	mitochondrial inner membrane	CC	0.00567599	319	13637	AP	0.140515	1	adenylate kinase [Apis mellifera (honey bee)]
GO:0005743	mitochondrial inner membrane	CC	0.00567599	319	13659	AP	2.89919	1	cytochrome b-c1 complex subunit Rieske, mitochondrial [Apis mellifera (honey bee)]
GO:0005743	mitochondrial inner membrane	CC	0.00567599	319	13690	AP	3.52921	1	ubiquinone biosynthesis monooxygenase COQ6, mitochondrial [Apis mellifera (honey bee)]
GO:0005743	mitochondrial inner membrane	CC	0.00567599	319	13706	AP	1.64613	1	39S ribosomal protein L54, mitochondrial [Apis mellifera (honey bee)]
GO:0005743	mitochondrial inner membrane	CC	0.00567599	319	13715	AP	5.05437	1	39S ribosomal protein L20, mitochondrial [Apis mellifera (honey bee)]
GO:0005743	mitochondrial inner membrane	CC	0.00567599	319	13747	AP	1.14392	1	complex I intermediate-associated protein 30, mitochondrial [Apis mellifera (honey bee)]
GO:0005743	mitochondrial inner membrane	CC	0.00567599	319	13867	AP	2.45662	1	heat shock protein 60A [Apis mellifera (honey bee)]
GO:0005743	mitochondrial inner membrane	CC	0.00567599	319	13954	AP	3.83861	1	39S ribosomal protein L53, mitochondrial [Apis mellifera (honey bee)]
GO:0005743	mitochondrial inner membrane	CC	0.00567599	319	142	AP	0.933483	1	metalloendopeptidase OMA1, mitochondrial-like [Apis mellifera (honey bee)]
GO:0005743	mitochondrial inner membrane	CC	0.00567599	319	14331	AP	4.1915	1	NADH dehydrogenase [ubiquinone] 1 alpha subcomplex subunit 13 [Apis mellifera (honey bee)]
GO:0005743	mitochondrial inner membrane	CC	0.00567599	319	14399	AP	2.23335	1	ferrochelatase, mitochondrial [Apis mellifera (honey bee)]
GO:0005743	mitochondrial inner membrane	CC	0.00567599	319	14418	AP	4.33256	1	MICOS complex subunit Mic60 [Apis mellifera (honey bee)]
GO:0005743	mitochondrial inner membrane	CC	0.00567599	319	14425	AP	1.2083	1	peptidyl-prolyl cis-trans isomerase [Apis mellifera (honey bee)]
GO:0005743	mitochondrial inner membrane	CC	0.00567599	319	1453	AP	0.269946	1	ATP synthase, H+ transporting, mitochondrial F1 complex, delta subunit [Apis mellifera (honey bee)]
GO:0005743	mitochondrial inner membrane	CC	0.00567599	319	14620	AP	1.27579	1	transmembrane protein 70 homolog, mitochondrial [Apis mellifera (honey bee)]
GO:0005743	mitochondrial inner membrane	CC	0.00567599	319	14687	AP	1.25834	1	cold shock domain-containing protein E1 [Apis mellifera (honey bee)]
GO:0005743	mitochondrial inner membrane	CC	0.00567599	319	14749	AP	0.240979	1	NADH dehydrogenase [ubiquinone] 1 alpha subcomplex subunit 10, mitochondrial [Apis mellifera (honey bee)]
GO:0005743	mitochondrial inner membrane	CC	0.00567599	319	14845	AP	3.3505	1	alpha-glucosidase [Apis mellifera (honey bee)]
GO:0005743	mitochondrial inner membrane	CC	0.00567599	319	14905	AP	8.02306	0.654262	39S ribosomal protein L41, mitochondrial [Apis mellifera (honey bee)]
GO:0005743	mitochondrial inner membrane	CC	0.00567599	319	14999	AP	17.3624	0.0492557	alpha glucosidase 2 [Apis mellifera (honey bee)]
GO:0005743	mitochondrial inner membrane	CC	0.00567599	319	15089	AP	5.48955	1	protein NDUFAF4 homolog [Apis mellifera (honey bee)]
GO:0005743	mitochondrial inner membrane	CC	0.00567599	319	15113	AP	1.59031	1	39S ribosomal protein L35, mitochondrial [Apis mellifera (honey bee)]
GO:0005743	mitochondrial inner membrane	CC	0.00567599	319	1544	AP	0.113864	1	paraplegin [Apis mellifera (honey bee)]
GO:0005743	mitochondrial inner membrane	CC	0.00567599	319	1584	AP	3.57884	1	ATP-binding cassette sub-family B member 10, mitochondrial [Apis mellifera (honey bee)]
GO:0005743	mitochondrial inner membrane	CC	0.00567599	319	1670	AP	0.0446775	1	mitochondrial ornithine transporter 1 [Apis mellifera (honey bee)]
GO:0005743	mitochondrial inner membrane	CC	0.00567599	319	1746	AP	0.341297	1	39S ribosomal protein L21, mitochondrial [Apis mellifera (honey bee)]
GO:0005743	mitochondrial inner membrane	CC	0.00567599	319	1848	AP	6.43019	1	malate dehydrogenase, mitochondrial [Apis mellifera (honey bee)]
GO:0005743	mitochondrial inner membrane	CC	0.00567599	319	1912	AP	0.0756234	1	putative tricarboxylate transport protein, mitochondrial [Apis mellifera (honey bee)]
GO:0005743	mitochondrial inner membrane	CC	0.00567599	319	1948	AP	0.293769	1	thymidylate synthase [Apis mellifera (honey bee)]
GO:0005743	mitochondrial inner membrane	CC	0.00567599	319	2068	AP	1.06053	1	sodium/hydrogen exchanger 9B1 [Apis mellifera (honey bee)]
GO:0005743	mitochondrial inner membrane	CC	0.00567599	319	21	AP	0.371422	1	2-amino-3-ketobutyrate coenzyme A ligase, mitochondrial [Apis mellifera (honey bee)]
GO:0005743	mitochondrial inner membrane	CC	0.00567599	319	2191	AP	6.83409	0.902102	NAD-dependent protein deacylase sirtuin-5, mitochondrial [Apis mellifera (honey bee)]
GO:0005743	mitochondrial inner membrane	CC	0.00567599	319	2304	AP	0.0254892	1	AFG3-like protein 2 [Apis mellifera (honey bee)]
GO:0005743	mitochondrial inner membrane	CC	0.00567599	319	2380	AP	0.898246	1	mitochondrial coenzyme A transporter SLC25A42 [Apis mellifera (honey bee)]
GO:0005743	mitochondrial inner membrane	CC	0.00567599	319	2462	AP	0.159477	1	L-2-hydroxyglutarate dehydrogenase, mitochondrial [Apis mellifera (honey bee)]
GO:0005743	mitochondrial inner membrane	CC	0.00567599	319	2605	AP	2.48304	1	stomatin-like protein 2, mitochondrial [Apis mellifera (honey bee)]
GO:0005743	mitochondrial inner membrane	CC	0.00567599	319	2691	AP	6.19378	1	NADH dehydrogenase [ubiquinone] 1 beta subcomplex subunit 9 [Apis mellifera (honey bee)]
GO:0005743	mitochondrial inner membrane	CC	0.00567599	319	278	AP	7.95244	0.666742	FAD-dependent oxidoreductase domain-containing protein 1 [Apis mellifera (honey bee)]
GO:0005743	mitochondrial inner membrane	CC	0.00567599	319	2812	AP	5.57746	1	4-hydroxybenzoate polyprenyltransferase, mitochondrial [Apis mellifera (honey bee)]
GO:0005743	mitochondrial inner membrane	CC	0.00567599	319	2969	AP	7.93581	0.669717	mitochondrial 2-oxoglutarate/malate carrier protein-like [Apis mellifera (honey bee)]
GO:0005743	mitochondrial inner membrane	CC	0.00567599	319	3070	AP	1.29916	1	39S ribosomal protein L22, mitochondrial [Apis mellifera (honey bee)]
GO:0005743	mitochondrial inner membrane	CC	0.00567599	319	3103	AP	1.83475	1	phosphatidylglycerophosphatase and protein-tyrosine phosphatase 1 [Apis mellifera (honey bee)]
GO:0005743	mitochondrial inner membrane	CC	0.00567599	319	3223	AP	4.06939	1	NO_refseq
GO:0005743	mitochondrial inner membrane	CC	0.00567599	319	3254	AP	0.275419	1	NADH dehydrogenase [ubiquinone] 1 alpha subcomplex subunit 8 [Apis mellifera (honey bee)]
GO:0005743	mitochondrial inner membrane	CC	0.00567599	319	3424	AP	6.28391	1	mitochondrial cytochrome C [Apis mellifera (honey bee)]
GO:0005743	mitochondrial inner membrane	CC	0.00567599	319	343	AP	6.60953	0.959179	39S ribosomal protein L19, mitochondrial [Apis mellifera (honey bee)]
GO:0005743	mitochondrial inner membrane	CC	0.00567599	319	362	AP	1.92354	1	peptidyl-tRNA hydrolase ICT1, mitochondrial [Apis mellifera (honey bee)]
GO:0005743	mitochondrial inner membrane	CC	0.00567599	319	363	AP	0.527311	1	28S ribosomal protein S2, mitochondrial [Apis mellifera (honey bee)]
GO:0005743	mitochondrial inner membrane	CC	0.00567599	319	3643	AP	5.59119	1	UDP-sugar transporter UST74c [Apis mellifera (honey bee)]
GO:0005743	mitochondrial inner membrane	CC	0.00567599	319	3724	AP	1.59383	1	ADP/ATP translocase [Apis mellifera (honey bee)]
GO:0005743	mitochondrial inner membrane	CC	0.00567599	319	3725	AP	0.267499	1	succinate dehydrogenase [ubiquinone] iron-sulfur subunit-like [Apis mellifera (honey bee)]
GO:0005743	mitochondrial inner membrane	CC	0.00567599	319	3727	AP	4.21794	1	uncharacterized LOC100577578 [Apis mellifera (honey bee)]
GO:0005743	mitochondrial inner membrane	CC	0.00567599	319	3752	AP	3.71183	1	mitochondrial import inner membrane translocase subunit Tim21 [Apis mellifera (honey bee)]
GO:0005743	mitochondrial inner membrane	CC	0.00567599	319	3831	AP	0.717449	1	probable cytochrome P450 301a1, mitochondrial [Apis mellifera (honey bee)]
GO:0005743	mitochondrial inner membrane	CC	0.00567599	319	3877	AP	2.35038	1	mpv17-like protein [Apis mellifera (honey bee)]
GO:0005743	mitochondrial inner membrane	CC	0.00567599	319	3909	AP	0.0486167	1	acyl carrier protein, mitochondrial [Apis mellifera (honey bee)]
GO:0005743	mitochondrial inner membrane	CC	0.00567599	319	4130	AP	0.914272	1	heat shock protein 75 kDa, mitochondrial [Apis mellifera (honey bee)]
GO:0005743	mitochondrial inner membrane	CC	0.00567599	319	4138	AP	0.31381	1	sideroflexin-2 [Apis mellifera (honey bee)]
GO:0005743	mitochondrial inner membrane	CC	0.00567599	319	4338	AP	1.85149	1	39S ribosomal protein L44, mitochondrial [Apis mellifera (honey bee)]
GO:0005743	mitochondrial inner membrane	CC	0.00567599	319	450	AP	0.0487691	1	arginine-hydroxylase NDUFAF5, mitochondrial [Apis mellifera (honey bee)]
GO:0005743	mitochondrial inner membrane	CC	0.00567599	319	4536	AP	3.67782	1	cytochrome c oxidase assembly protein COX15 homolog [Apis mellifera (honey bee)]
GO:0005743	mitochondrial inner membrane	CC	0.00567599	319	4540	AP	3.29829	1	ATP-binding cassette sub-family B member 8, mitochondrial [Apis mellifera (honey bee)]
GO:0005743	mitochondrial inner membrane	CC	0.00567599	319	4548	AP	0.350804	1	mitochondrial carrier homolog 2 [Apis mellifera (honey bee)]
GO:0005743	mitochondrial inner membrane	CC	0.00567599	319	4898	AP	0.674436	1	LETM1 domain-containing protein 1 [Apis mellifera (honey bee)]
GO:0005743	mitochondrial inner membrane	CC	0.00567599	319	5004	AP	4.06327	1	mitochondrial-processing peptidase subunit beta [Apis mellifera (honey bee)]
GO:0005743	mitochondrial inner membrane	CC	0.00567599	319	5025	AP	4.56275	1	peroxisomal membrane protein PMP34 [Apis mellifera (honey bee)]
GO:0005743	mitochondrial inner membrane	CC	0.00567599	319	5035	AP	0.396734	1	apoptosis-inducing factor 3 [Apis mellifera (honey bee)]
GO:0005743	mitochondrial inner membrane	CC	0.00567599	319	5036	AP	2.24792	1	folylpolyglutamate synthase, mitochondrial [Apis mellifera (honey bee)]
GO:0005743	mitochondrial inner membrane	CC	0.00567599	319	5093	AP	2.05277	1	39S ribosomal protein L18, mitochondrial [Apis mellifera (honey bee)]
GO:0005743	mitochondrial inner membrane	CC	0.00567599	319	5276	AP	6.03902	1	39S ribosomal protein L30, mitochondrial [Apis mellifera (honey bee)]
GO:0005743	mitochondrial inner membrane	CC	0.00567599	319	5296	AP	1.15954	1	cytochrome b-c1 complex subunit 2, mitochondrial [Apis mellifera (honey bee)]
GO:0005743	mitochondrial inner membrane	CC	0.00567599	319	532	AP	0.449233	1	mitochondrial-processing peptidase subunit beta [Apis mellifera (honey bee)]
GO:0005743	mitochondrial inner membrane	CC	0.00567599	319	5488	AP	8.33589	0.601893	NADH dehydrogenase [ubiquinone] flavoprotein 2, mitochondrial [Apis mellifera (honey bee)]
GO:0005743	mitochondrial inner membrane	CC	0.00567599	319	5495	AP	3.74124	1	NADH dehydrogenase [ubiquinone] 1 beta subcomplex subunit 8, mitochondrial [Apis mellifera (honey bee)]
GO:0005743	mitochondrial inner membrane	CC	0.00567599	319	5594	AP	5.45203	1	mitochondrial folate transporter/carrier [Apis mellifera (honey bee)]
GO:0005743	mitochondrial inner membrane	CC	0.00567599	319	5821	AP	0.464152	1	apoptosis-inducing factor 1, mitochondrial [Apis mellifera (honey bee)]
GO:0005743	mitochondrial inner membrane	CC	0.00567599	319	5964	AP	0.540242	1	cytochrome b-c1 complex subunit 7-like [Apis mellifera (honey bee)]
GO:0005743	mitochondrial inner membrane	CC	0.00567599	319	6190	AP	2.89016	1	cAMP-dependent protein kinase type II regulatory subunit [Apis mellifera (honey bee)]
GO:0005743	mitochondrial inner membrane	CC	0.00567599	319	6227	AP	3.67912	1	calcium uniporter protein, mitochondrial [Apis mellifera (honey bee)]
GO:0005743	mitochondrial inner membrane	CC	0.00567599	319	644	AP	0.172662	1	ATP-dependent Clp protease ATP-binding subunit clpX-like, mitochondrial [Apis mellifera (honey bee)]
GO:0005743	mitochondrial inner membrane	CC	0.00567599	319	6491	AP	2.9617	1	NADH dehydrogenase [ubiquinone] 1 beta subcomplex subunit 10 [Apis mellifera (honey bee)]
GO:0005743	mitochondrial inner membrane	CC	0.00567599	319	6530	AP	2.86174	1	MICOS complex subunit MIC13 [Apis mellifera (honey bee)]
GO:0005743	mitochondrial inner membrane	CC	0.00567599	319	6725	AP	9.21164	0.477559	39S ribosomal protein S30, mitochondrial [Apis mellifera (honey bee)]
GO:0005743	mitochondrial inner membrane	CC	0.00567599	319	6793	AP	8.27531	0.611675	adenylate kinase 8 [Apis mellifera (honey bee)]
GO:0005743	mitochondrial inner membrane	CC	0.00567599	319	6835	AP	0.0791303	1	39S ribosomal protein L46, mitochondrial [Apis mellifera (honey bee)]
GO:0005743	mitochondrial inner membrane	CC	0.00567599	319	6906	AP	8.34677	0.600153	probable NADH dehydrogenase [ubiquinone] 1 alpha subcomplex subunit 12 [Apis mellifera (honey bee)]
GO:0005743	mitochondrial inner membrane	CC	0.00567599	319	7115	AP	3.79016	1	mitochondrial uncoupling protein 2 [Apis mellifera (honey bee)]
GO:0005743	mitochondrial inner membrane	CC	0.00567599	319	7247	AP	6.89153	0.888082	ubiquinol-cytochrome-c reductase complex assembly factor 1 [Apis mellifera (honey bee)]
GO:0005743	mitochondrial inner membrane	CC	0.00567599	319	7389	AP	0.0582392	1	ATP synthase subunit b, mitochondrial [Apis mellifera (honey bee)]
GO:0005743	mitochondrial inner membrane	CC	0.00567599	319	74	AP	5.73426	1	sorting and assembly machinery component 50 homolog [Apis mellifera (honey bee)]
GO:0005743	mitochondrial inner membrane	CC	0.00567599	319	7490	AP	3.90005	1	28S ribosomal protein S27, mitochondrial [Apis mellifera (honey bee)]
GO:0005743	mitochondrial inner membrane	CC	0.00567599	319	7537	AP	8.7358	0.541342	ATP-dependent zinc metalloprotease YME1 homolog [Apis mellifera (honey bee)]
GO:0005743	mitochondrial inner membrane	CC	0.00567599	319	7563	AP	0.55261	1	microsomal glutathione S-transferase 1 [Apis mellifera (honey bee)]
GO:0005743	mitochondrial inner membrane	CC	0.00567599	319	7568	AP	0.741391	1	buffy [Apis mellifera (honey bee)]
GO:0005743	mitochondrial inner membrane	CC	0.00567599	319	7628	AP	0.120186	1	39S ribosomal protein L28, mitochondrial [Apis mellifera (honey bee)]
GO:0005743	mitochondrial inner membrane	CC	0.00567599	319	7727	AP	0.093075	1	NADH dehydrogenase [ubiquinone] 1 alpha subcomplex assembly factor 2 [Apis mellifera (honey bee)]
GO:0005743	mitochondrial inner membrane	CC	0.00567599	319	773	AP	1.24092	1	peroxisomal membrane protein 2 [Apis mellifera (honey bee)]
GO:0005743	mitochondrial inner membrane	CC	0.00567599	319	7737	AP	0.0108832	1	NO_refseq
GO:0005743	mitochondrial inner membrane	CC	0.00567599	319	7917	AP	6.09409	1	39S ribosomal protein L38, mitochondrial [Apis mellifera (honey bee)]
GO:0005743	mitochondrial inner membrane	CC	0.00567599	319	803	AP	4.45285	1	NADH dehydrogenase (ubiquinone) Fe-S protein 1, 75kDa (NADH-coenzyme Q reductase) [Apis mellifera (honey bee)]
GO:0005743	mitochondrial inner membrane	CC	0.00567599	319	821	AP	0.0258585	1	39S ribosomal protein L43, mitochondrial [Apis mellifera (honey bee)]
GO:0005743	mitochondrial inner membrane	CC	0.00567599	319	8258	AP	0.301665	1	cytochrome P450 315a1, mitochondrial [Apis mellifera (honey bee)]
GO:0005743	mitochondrial inner membrane	CC	0.00567599	319	8373	AP	4.16047	1	NADH dehydrogenase [ubiquinone] 1 alpha subcomplex subunit 9, mitochondrial [Apis mellifera (honey bee)]
GO:0005743	mitochondrial inner membrane	CC	0.00567599	319	8471	AP	0.396304	1	NADH dehydrogenase [ubiquinone] iron-sulfur protein 3, mitochondrial [Apis mellifera (honey bee)]
GO:0005743	mitochondrial inner membrane	CC	0.00567599	319	8488	AP	0.288252	1	uncharacterized LOC725712 [Apis mellifera (honey bee)]
GO:0005743	mitochondrial inner membrane	CC	0.00567599	319	8564	AP	3.57189	1	39S ribosomal protein L51, mitochondrial [Apis mellifera (honey bee)]
GO:0005743	mitochondrial inner membrane	CC	0.00567599	319	8585	AP	1.90074	1	mitochondrial glycine transporter [Apis mellifera (honey bee)]
GO:0005743	mitochondrial inner membrane	CC	0.00567599	319	8590	AP	6.12837	1	39S ribosomal protein L2, mitochondrial [Apis mellifera (honey bee)]
GO:0005743	mitochondrial inner membrane	CC	0.00567599	319	866	AP	0.139393	1	S-adenosylmethionine mitochondrial carrier protein [Apis mellifera (honey bee)]
GO:0005743	mitochondrial inner membrane	CC	0.00567599	319	869	AP	8.24288	0.61698	NADH dehydrogenase [ubiquinone] iron-sulfur protein 4, mitochondrial [Apis mellifera (honey bee)]
GO:0005743	mitochondrial inner membrane	CC	0.00567599	319	8697	AP	0.570247	1	neutral and basic amino acid transport protein rBAT [Apis mellifera (honey bee)]
GO:0005743	mitochondrial inner membrane	CC	0.00567599	319	9178	AP	0.978697	1	NADH dehydrogenase [ubiquinone] 1 beta subcomplex subunit 5, mitochondrial [Apis mellifera (honey bee)]
GO:0005743	mitochondrial inner membrane	CC	0.00567599	319	9254	AP	4.28343	1	28S ribosomal protein S33, mitochondrial [Apis mellifera (honey bee)]
GO:0005743	mitochondrial inner membrane	CC	0.00567599	319	9266	AP	0.259779	1	probable 39S ribosomal protein L49, mitochondrial [Apis mellifera (honey bee)]
GO:0005743	mitochondrial inner membrane	CC	0.00567599	319	9361	AP	6.27688	1	cytochrome c oxidase subunit 4 isoform 1, mitochondrial [Apis mellifera (honey bee)]
GO:0005743	mitochondrial inner membrane	CC	0.00567599	319	9407	AP	2.89802	1	protein Mpv17 [Apis mellifera (honey bee)]
GO:0005743	mitochondrial inner membrane	CC	0.00567599	319	9420	AP	0.0626488	1	mitochondrial inner membrane protein OXA1L [Apis mellifera (honey bee)]
GO:0005743	mitochondrial inner membrane	CC	0.00567599	319	9517	AP	3.19422	1	cytochrome c oxidase assembly protein COX18, mitochondrial [Apis mellifera (honey bee)]
GO:0005743	mitochondrial inner membrane	CC	0.00567599	319	9641	AP	2.4322	1	NADH dehydrogenase [ubiquinone] 1 alpha subcomplex subunit 5 [Apis mellifera (honey bee)]
GO:0005743	mitochondrial inner membrane	CC	0.00567599	319	9668	AP	0.648234	1	ATP synthase, H+ transporting, mitochondrial F1 complex, gamma polypeptide 1 [Apis mellifera (honey bee)]
GO:0005743	mitochondrial inner membrane	CC	0.00567599	319	9698	AP	7.83451	0.688152	mitochondrial 2-oxoglutarate/malate carrier protein-like [Apis mellifera (honey bee)]
GO:0005743	mitochondrial inner membrane	CC	0.00567599	319	9751	AP	19.4764	0.0252475	39S ribosomal protein L9, mitochondrial [Apis mellifera (honey bee)]
GO:0005743	mitochondrial inner membrane	CC	0.00567599	319	9804	AP	3.04399	1	28S ribosomal protein S18a, mitochondrial [Apis mellifera (honey bee)]
GO:0005743	mitochondrial inner membrane	CC	0.00567599	319	9891	AP	1.84903	1	aspartate aminotransferase, mitochondrial [Apis mellifera (honey bee)]
GO:0043186	P granule	CC	0.0760989	22	10090	AP	2.94313	1	tudor domain-containing protein 7 [Apis mellifera (honey bee)]
GO:0043186	P granule	CC	0.0760989	22	10981	AP	15.9572	0.0755942	maternal protein tudor [Apis mellifera (honey bee)]
GO:0043186	P granule	CC	0.0760989	22	11217	AP	11.6691	0.250985	tudor and KH domain-containing protein homolog [Apis mellifera (honey bee)]
GO:0043186	P granule	CC	0.0760989	22	11486	AP	1.85593	1	probable ATP-dependent RNA helicase spindle-E [Apis mellifera (honey bee)]
GO:0043186	P granule	CC	0.0760989	22	12318	AP	1.77897	1	egalitarian protein homolog [Apis mellifera (honey bee)]
GO:0043186	P granule	CC	0.0760989	22	12883	AP	1.721	1	protein LSM14 homolog A [Apis mellifera (honey bee)]
GO:0043186	P granule	CC	0.0760989	22	13562	AP	0.0680369	1	ankyrin repeat, SAM and basic leucine zipper domain-containing protein 1 [Apis mellifera (honey bee)]
GO:0043186	P granule	CC	0.0760989	22	13639	AP	4.75544	1	suppressor protein SRP40 [Apis mellifera (honey bee)]
GO:0043186	P granule	CC	0.0760989	22	14622	AP	0.430493	1	pyruvate kinase [Apis mellifera (honey bee)]
GO:0043186	P granule	CC	0.0760989	22	1936	AP	0.952629	1	methylosome protein 50 [Apis mellifera (honey bee)]
GO:0043186	P granule	CC	0.0760989	22	3162	AP	1.11162	1	ATP-dependent RNA helicase vasa [Apis mellifera (honey bee)]
GO:0043186	P granule	CC	0.0760989	22	490	AP	7.09758	0.839658	uncharacterized protein MAL13P1.304 [Apis mellifera (honey bee)]
GO:0043186	P granule	CC	0.0760989	22	4910	AP	10.8212	0.313542	ATP-dependent RNA helicase bel [Apis mellifera (honey bee)]
GO:0043186	P granule	CC	0.0760989	22	6831	AP	1.97886	1	piwi-like protein Ago3 [Apis mellifera (honey bee)]
GO:0043186	P granule	CC	0.0760989	22	6855	AP	2.39711	1	uncharacterized protein MAL13P1.304 [Apis mellifera (honey bee)]
GO:0043186	P granule	CC	0.0760989	22	8078	AP	0.175445	1	protein purity of essence [Apis mellifera (honey bee)]
GO:0005811	lipid droplet	CC	0.120076	198	10061	AP	3.46258	1	enoyl-CoA delta isomerase 3, peroxisomal [Apis mellifera (honey bee)]
GO:0005811	lipid droplet	CC	0.120076	198	10132	AP	14.8408	0.104962	collagen alpha-5(IV) chain [Apis mellifera (honey bee)]
GO:0005811	lipid droplet	CC	0.120076	198	10168	AP	1.04641	1	cytochrome b5 [Apis mellifera (honey bee)]
GO:0005811	lipid droplet	CC	0.120076	198	10376	AP	1.63917	1	malate dehydrogenase, cytoplasmic [Apis mellifera (honey bee)]
GO:0005811	lipid droplet	CC	0.120076	198	10519	AP	0.159865	1	peptidylprolyl isomerase B (cyclophilin B) [Apis mellifera (honey bee)]
GO:0005811	lipid droplet	CC	0.120076	198	10621	AP	1.39013	1	sarcalumenin [Apis mellifera (honey bee)]
GO:0005811	lipid droplet	CC	0.120076	198	10988	AP	1.29724	1	enolase [Apis mellifera (honey bee)]
GO:0005811	lipid droplet	CC	0.120076	198	11088	AP	4.57529	1	trifunctional enzyme subunit beta, mitochondrial [Apis mellifera (honey bee)]
GO:0005811	lipid droplet	CC	0.120076	198	11174	AP	0.233187	1	microsomal triglyceride transfer protein large subunit [Apis mellifera (honey bee)]
GO:0005811	lipid droplet	CC	0.120076	198	11369	AP	14.0896	0.130037	glycerol-3-phosphate dehydrogenase, mitochondrial [Apis mellifera (honey bee)]
GO:0005811	lipid droplet	CC	0.120076	198	1141	AP	3.04532	1	uncharacterized LOC102655306 [Apis mellifera (honey bee)]
GO:0005811	lipid droplet	CC	0.120076	198	11457	AP	10.277	0.361409	delta-1-pyrroline-5-carboxylate synthase [Apis mellifera (honey bee)]
GO:0005811	lipid droplet	CC	0.120076	198	11717	AP	3.44298	1	digestive cysteine proteinase 1 [Apis mellifera (honey bee)]
GO:0005811	lipid droplet	CC	0.120076	198	11832	AP	0.735648	1	NADPH--cytochrome P450 reductase [Apis mellifera (honey bee)]
GO:0005811	lipid droplet	CC	0.120076	198	11900	AP	1.50772	1	cytochrome b5 [Apis mellifera (honey bee)]
GO:0005811	lipid droplet	CC	0.120076	198	11968	AP	0.480218	1	autophagy-related protein 2 homolog B [Apis mellifera (honey bee)]
GO:0005811	lipid droplet	CC	0.120076	198	12161	AP	6.49763	0.989026	hexamerin 70c [Apis mellifera (honey bee)]
GO:0005811	lipid droplet	CC	0.120076	198	12925	AP	13.3878	0.158086	dolichyl-diphosphooligosaccharide--protein glycosyltransferase 48 kDa subunit [Apis mellifera (honey bee)]
[truncated: 1,018 more rows]
