# Supplementary material for: The genomic basis of evolutionary differentiation among honey bees
Source: Genome Res. 2021 Jul;31(7):1203–15. doi: 10.1101/gr.272310.120 (PMC8256857; doi:10.1101/gr.272310.120)
Supplement: Supplemental Material [file supp_gr.272310.120_Supplemental_Table_S4_JD_edit.xlsx]

## Sheet: Selection
Supplemental Table S4: Excel file containing the lists of selected genes (Selection), the gene lists from other functional studies that the selected gene lists were compared to (GeneLists), and all results of the directional overlap analyses (Results), demonstrating only one significant overlap (red, row 102). In addition, names of the overlapping genes are listed (columns O-FZ).
All Genes	Dorsata: 43 genes	Florea: 49 genes	Mellifera: 40 genes	Apis: 22 genes
AMEL3B90454	AMEL3B65792	AMEL3B65680	AMEL3B61681	AMEL3B65764
AMEL3B90363	AMEL3B69489	AMEL3B68772	AMEL3B67771	AMEL3B65699
AMEL3B90298	AMEL3B63455	AMEL3B62233	AMEL3B70132	AMEL3B61469
AMEL3B90251	AMEL3B63780	AMEL3B61753	AMEL3B64890	AMEL3B67089
AMEL3B90239	AMEL3B64176	AMEL3B64781	AMEL3B60747	AMEL3B61310
AMEL3B90206	AMEL3B65273	AMEL3B68201	AMEL3B68571	AMEL3B60586
AMEL3B70573	AMEL3B69317	AMEL3B67427	AMEL3B68167	AMEL3B47108
AMEL3B70529	AMEL3B63497	AMEL3B65435	AMEL3B66668	AMEL3B63373
AMEL3B70452	AMEL3B60957	AMEL3B63429	AMEL3B65464	AMEL3B66728
AMEL3B70443	AMEL3B62316	AMEL3B66638	AMEL3B68336	AMEL3B61938
AMEL3B70245	AMEL3B60630	AMEL3B62239	AMEL3B64647	AMEL3B61810
AMEL3B70210	AMEL3B66492	AMEL3B66209	AMEL3B63767	AMEL3B62222
AMEL3B70141	AMEL3B65292	AMEL3B64151	AMEL3B69025	AMEL3B60341
AMEL3B70137	AMEL3B61979	AMEL3B65850	AMEL3B63394	AMEL3B61242
AMEL3B70133	AMEL3B68033	AMEL3B61469	AMEL3B68046	AMEL3B63310
AMEL3B70132	AMEL3B62668	AMEL3B69155	AMEL3B64762	AMEL3B60470
AMEL3B70131	AMEL3B63607	AMEL3B68535	AMEL3B62246	AMEL3B62321
AMEL3B70123	AMEL3B65526	AMEL3B65505	AMEL3B66492	AMEL3B61924
AMEL3B70122	AMEL3B60074	AMEL3B61641	AMEL3B60861	AMEL3B64719
AMEL3B70121	AMEL3B65972	AMEL3B67229	AMEL3B65167	AMEL3B66197
AMEL3B70120	AMEL3B68030	AMEL3B65526	AMEL3B65162	AMEL3B61464
AMEL3B70119	AMEL3B67976	AMEL3B62183	AMEL3B64758	AMEL3B63899
AMEL3B70118	AMEL3B67573	AMEL3B66754	AMEL3B61117	test
AMEL3B70115	AMEL3B67363	AMEL3B61701	AMEL3B52538
AMEL3B70114	AMEL3B67381	AMEL3B62126	AMEL3B61822
AMEL3B70113	AMEL3B63509	AMEL3B66068	AMEL3B62585
AMEL3B70111	AMEL3B69521	AMEL3B61317	AMEL3B65536
AMEL3B70110	AMEL3B65723	AMEL3B61974	AMEL3B66728
AMEL3B70109	AMEL3B62358	AMEL3B52743	AMEL3B68436
AMEL3B70107	AMEL3B61581	AMEL3B64029	AMEL3B63427
AMEL3B70104	AMEL3B66507	AMEL3B61333	AMEL3B64583
AMEL3B70103	AMEL3B65971	AMEL3B66422	AMEL3B68682
AMEL3B70101	AMEL3B68936	AMEL3B62749	AMEL3B61003
AMEL3B70100	AMEL3B66763	AMEL3B66531	AMEL3B65537
AMEL3B70099	AMEL3B68511	AMEL3B60588	AMEL3B61513
AMEL3B70098	AMEL3B69171	AMEL3B65253	AMEL3B68607
AMEL3B70097	AMEL3B62415	AMEL3B66247	AMEL3B60378
AMEL3B70096	AMEL3B66750	AMEL3B55217	AMEL3B61472
AMEL3B70095	AMEL3B65064	AMEL3B67826	AMEL3B60697
AMEL3B70094	AMEL3B67710	AMEL3B64489	AMEL3B63899
AMEL3B70093	AMEL3B63078	AMEL3B67103	test
AMEL3B70092	AMEL3B65533	AMEL3B66639
AMEL3B70090	AMEL3B69117	AMEL3B69829
AMEL3B70089	test	AMEL3B62064
AMEL3B70088		AMEL3B69245
AMEL3B70087		AMEL3B64863
AMEL3B70086		AMEL3B62347
AMEL3B70085		AMEL3B63422
AMEL3B70084		AMEL3B60307
AMEL3B70083		test
AMEL3B70082
AMEL3B70081
AMEL3B70080
AMEL3B70079
AMEL3B70078
AMEL3B70075
AMEL3B70073
AMEL3B70072
AMEL3B70066
AMEL3B70064
AMEL3B70059
AMEL3B70058
AMEL3B70057
AMEL3B70055
AMEL3B70054
AMEL3B70053
AMEL3B70052
AMEL3B70051
AMEL3B70050
AMEL3B70045
AMEL3B70043
AMEL3B70042
AMEL3B70041
AMEL3B70040
AMEL3B70039
AMEL3B70038
AMEL3B70037
AMEL3B70034
AMEL3B70032
AMEL3B70031
AMEL3B70030
AMEL3B70029
AMEL3B70028
AMEL3B70025
AMEL3B70024
AMEL3B70023
AMEL3B70021
AMEL3B70020
AMEL3B70019
AMEL3B70018
AMEL3B70017
AMEL3B70016
AMEL3B70014
AMEL3B70013
AMEL3B70011
AMEL3B70009
AMEL3B70008
AMEL3B70007
AMEL3B69999
AMEL3B69998
AMEL3B69997
AMEL3B69996
AMEL3B69995
AMEL3B69994
AMEL3B69993
AMEL3B69991
AMEL3B69990
AMEL3B69987
AMEL3B69985
AMEL3B69984
AMEL3B69983
AMEL3B69982
AMEL3B69981
AMEL3B69980
AMEL3B69979
AMEL3B69978
AMEL3B69977
AMEL3B69976
AMEL3B69975
AMEL3B69974
AMEL3B69973
AMEL3B69970
AMEL3B69969
AMEL3B69967
AMEL3B69962
AMEL3B69961
AMEL3B69960
AMEL3B69959
AMEL3B69957
AMEL3B69956
AMEL3B69955
AMEL3B69954
AMEL3B69953
AMEL3B69952
AMEL3B69949
AMEL3B69947
AMEL3B69946
AMEL3B69945
AMEL3B69944
AMEL3B69942
AMEL3B69941
AMEL3B69940
AMEL3B69939
AMEL3B69938
AMEL3B69937
AMEL3B69936
AMEL3B69933
AMEL3B69932
AMEL3B69931
AMEL3B69929
AMEL3B69928
AMEL3B69927
AMEL3B69926
AMEL3B69925
AMEL3B69924
AMEL3B69923
AMEL3B69922
AMEL3B69921
AMEL3B69920
AMEL3B69917
AMEL3B69916
AMEL3B69915
AMEL3B69914
AMEL3B69913
AMEL3B69912
AMEL3B69911
AMEL3B69909
AMEL3B69908
AMEL3B69907
AMEL3B69906
AMEL3B69904
AMEL3B69903
AMEL3B69902
AMEL3B69900
AMEL3B69899
AMEL3B69898
AMEL3B69897
AMEL3B69896
AMEL3B69895
AMEL3B69892
AMEL3B69891
AMEL3B69890
AMEL3B69888
AMEL3B69887
AMEL3B69885
AMEL3B69884
AMEL3B69883
AMEL3B69882
AMEL3B69881
AMEL3B69880
AMEL3B69879
AMEL3B69878
AMEL3B69876
AMEL3B69875
AMEL3B69874
AMEL3B69871
AMEL3B69870
AMEL3B69869
AMEL3B69868
AMEL3B69867
AMEL3B69866
AMEL3B69865
AMEL3B69863
AMEL3B69862
AMEL3B69861
AMEL3B69860
AMEL3B69859
AMEL3B69857
AMEL3B69856
AMEL3B69854
AMEL3B69853
AMEL3B69850
AMEL3B69849
AMEL3B69848
AMEL3B69847
AMEL3B69846
AMEL3B69845
AMEL3B69844
AMEL3B69843
AMEL3B69842
AMEL3B69841
AMEL3B69840
AMEL3B69839
AMEL3B69838
AMEL3B69836
AMEL3B69835
AMEL3B69834
AMEL3B69833
AMEL3B69831
AMEL3B69830
AMEL3B69829
AMEL3B69828
AMEL3B69827
AMEL3B69826
AMEL3B69823
AMEL3B69822
AMEL3B69820
AMEL3B69819
AMEL3B69818
AMEL3B69817
AMEL3B69812
AMEL3B69809
AMEL3B69808
AMEL3B69807
AMEL3B69806
AMEL3B69805
AMEL3B69804
AMEL3B69803
AMEL3B69802
AMEL3B69801
AMEL3B69798
AMEL3B69796
AMEL3B69795
AMEL3B69790
AMEL3B69784
AMEL3B69781
AMEL3B69780
AMEL3B69779
AMEL3B69777
AMEL3B69775
AMEL3B69774
AMEL3B69773
AMEL3B69772
AMEL3B69766
AMEL3B69765
AMEL3B69764
AMEL3B69763
AMEL3B69762
AMEL3B69761
AMEL3B69759
AMEL3B69757
AMEL3B69756
AMEL3B69755
AMEL3B69754
AMEL3B69752
AMEL3B69750
AMEL3B69747
AMEL3B69745
AMEL3B69742
AMEL3B69741
AMEL3B69739
AMEL3B69738
AMEL3B69737
AMEL3B69736
AMEL3B69733
AMEL3B69731
AMEL3B69730
AMEL3B69729
AMEL3B69728
AMEL3B69726
AMEL3B69725
AMEL3B69724
AMEL3B69723
AMEL3B69721
AMEL3B69720
AMEL3B69719
AMEL3B69718
AMEL3B69713
AMEL3B69711
AMEL3B69704
AMEL3B69703
AMEL3B69702
AMEL3B69701
AMEL3B69700
AMEL3B69699
AMEL3B69698
AMEL3B69697
AMEL3B69695
AMEL3B69694
AMEL3B69693
AMEL3B69692
AMEL3B69691
AMEL3B69690
AMEL3B69688
AMEL3B69687
AMEL3B69685
AMEL3B69684
AMEL3B69682
AMEL3B69681
AMEL3B69676
AMEL3B69675
AMEL3B69670
AMEL3B69667
AMEL3B69648
AMEL3B69646
AMEL3B69645
AMEL3B69644
AMEL3B69641
AMEL3B69640
AMEL3B69639
AMEL3B69638
AMEL3B69637
AMEL3B69636
AMEL3B69635
AMEL3B69634
AMEL3B69633
AMEL3B69632
AMEL3B69631
AMEL3B69630
AMEL3B69629
AMEL3B69628
AMEL3B69627
AMEL3B69626
AMEL3B69625
AMEL3B69621
AMEL3B69619
AMEL3B69618
AMEL3B69616
AMEL3B69615
AMEL3B69614
AMEL3B69613
AMEL3B69612
AMEL3B69611
AMEL3B69610
AMEL3B69609
AMEL3B69608
AMEL3B69607
AMEL3B69606
AMEL3B69605
AMEL3B69604
AMEL3B69601
AMEL3B69599
AMEL3B69598
AMEL3B69597
AMEL3B69595
AMEL3B69594
AMEL3B69593
AMEL3B69590
AMEL3B69587
AMEL3B69586
AMEL3B69585
AMEL3B69584
AMEL3B69583
AMEL3B69582
AMEL3B69581
AMEL3B69580
AMEL3B69577
AMEL3B69574
AMEL3B69573
AMEL3B69572
AMEL3B69571
AMEL3B69569
AMEL3B69567
AMEL3B69566
AMEL3B69565
AMEL3B69564
AMEL3B69563
AMEL3B69562
AMEL3B69561
AMEL3B69560
AMEL3B69559
AMEL3B69558
AMEL3B69556
AMEL3B69555
AMEL3B69554
AMEL3B69553
AMEL3B69552
AMEL3B69551
AMEL3B69550
AMEL3B69549
AMEL3B69548
AMEL3B69547
AMEL3B69546
AMEL3B69545
AMEL3B69544
AMEL3B69543
AMEL3B69542
AMEL3B69541
AMEL3B69540
AMEL3B69539
AMEL3B69538
AMEL3B69537
AMEL3B69536
AMEL3B69535
AMEL3B69534
AMEL3B69533
AMEL3B69532
AMEL3B69531
AMEL3B69527
AMEL3B69525
AMEL3B69524
AMEL3B69521
AMEL3B69520
AMEL3B69519
AMEL3B69518
AMEL3B69517
AMEL3B69516
AMEL3B69515
AMEL3B69514
AMEL3B69512
AMEL3B69508
AMEL3B69507
AMEL3B69506
AMEL3B69505
AMEL3B69504
AMEL3B69503
AMEL3B69501
AMEL3B69500
AMEL3B69499
AMEL3B69498
AMEL3B69496
AMEL3B69495
AMEL3B69494
AMEL3B69492
AMEL3B69491
AMEL3B69490
AMEL3B69489
AMEL3B69488
AMEL3B69487
AMEL3B69486
AMEL3B69485
AMEL3B69484
AMEL3B69482
AMEL3B69480
AMEL3B69479
AMEL3B69478
AMEL3B69477
AMEL3B69476
AMEL3B69475
AMEL3B69474
AMEL3B69472
AMEL3B69471
AMEL3B69470
AMEL3B69469
AMEL3B69468
AMEL3B69466
AMEL3B69465
AMEL3B69464
AMEL3B69463
AMEL3B69462
AMEL3B69458
AMEL3B69457
AMEL3B69456
AMEL3B69455
AMEL3B69454
AMEL3B69453
AMEL3B69450
AMEL3B69449
AMEL3B69446
AMEL3B69445
AMEL3B69444
AMEL3B69443
AMEL3B69442
AMEL3B69441
AMEL3B69439
AMEL3B69438
AMEL3B69437
AMEL3B69433
AMEL3B69432
AMEL3B69430
AMEL3B69429
AMEL3B69427
AMEL3B69426
AMEL3B69425
AMEL3B69424
AMEL3B69422
AMEL3B69421
AMEL3B69420
AMEL3B69417
AMEL3B69416
AMEL3B69415
AMEL3B69414
AMEL3B69413
AMEL3B69412
AMEL3B69411
AMEL3B69410
AMEL3B69409
AMEL3B69408
AMEL3B69407
AMEL3B69404
AMEL3B69403
AMEL3B69401
AMEL3B69400
AMEL3B69396
AMEL3B69395
AMEL3B69391
AMEL3B69389
AMEL3B69388
AMEL3B69387
AMEL3B69386
AMEL3B69385
AMEL3B69384
AMEL3B69383
AMEL3B69382
AMEL3B69381
AMEL3B69380
AMEL3B69378
AMEL3B69377
AMEL3B69375
AMEL3B69374
AMEL3B69373
AMEL3B69371
AMEL3B69370
AMEL3B69369
AMEL3B69368
AMEL3B69367
AMEL3B69366
AMEL3B69365
AMEL3B69363
AMEL3B69362
AMEL3B69360
AMEL3B69359
AMEL3B69356
AMEL3B69354
AMEL3B69353
AMEL3B69352
AMEL3B69351
AMEL3B69350
AMEL3B69348
AMEL3B69347
AMEL3B69346
AMEL3B69345
AMEL3B69344
AMEL3B69343
AMEL3B69342
AMEL3B69340
AMEL3B69339
AMEL3B69338
AMEL3B69337
AMEL3B69336
AMEL3B69335
AMEL3B69334
AMEL3B69331
AMEL3B69327
AMEL3B69322
AMEL3B69321
AMEL3B69317
AMEL3B69314
AMEL3B69313
AMEL3B69311
AMEL3B69307
AMEL3B69306
AMEL3B69305
AMEL3B69304
AMEL3B69303
AMEL3B69302
AMEL3B69301
AMEL3B69300
AMEL3B69299
AMEL3B69298
AMEL3B69297
AMEL3B69296
AMEL3B69295
AMEL3B69293
AMEL3B69292
AMEL3B69289
AMEL3B69288
AMEL3B69287
AMEL3B69286
AMEL3B69285
AMEL3B69284
AMEL3B69283
AMEL3B69282
AMEL3B69281
AMEL3B69280
AMEL3B69279
AMEL3B69278
AMEL3B69277
AMEL3B69276
AMEL3B69275
AMEL3B69274
AMEL3B69273
AMEL3B69272
AMEL3B69271
AMEL3B69270
AMEL3B69269
AMEL3B69268
AMEL3B69267
AMEL3B69266
AMEL3B69265
AMEL3B69264
AMEL3B69263
AMEL3B69262
AMEL3B69261
AMEL3B69260
AMEL3B69259
AMEL3B69258
AMEL3B69257
AMEL3B69255
AMEL3B69254
AMEL3B69252
AMEL3B69251
AMEL3B69250
AMEL3B69249
AMEL3B69248
AMEL3B69247
AMEL3B69246
AMEL3B69245
AMEL3B69244
AMEL3B69243
AMEL3B69242
AMEL3B69240
AMEL3B69239
AMEL3B69238
AMEL3B69237
AMEL3B69236
AMEL3B69235
AMEL3B69234
AMEL3B69233
AMEL3B69232
AMEL3B69231
AMEL3B69230
AMEL3B69229
AMEL3B69228
AMEL3B69225
AMEL3B69224
AMEL3B69223
AMEL3B69221
AMEL3B69220
AMEL3B69219
AMEL3B69218
AMEL3B69217
AMEL3B69216
AMEL3B69215
AMEL3B69214
AMEL3B69213
AMEL3B69211
AMEL3B69210
AMEL3B69209
AMEL3B69208
AMEL3B69207
AMEL3B69206
AMEL3B69204
AMEL3B69202
AMEL3B69201
AMEL3B69200
AMEL3B69199
AMEL3B69195
AMEL3B69194
AMEL3B69193
AMEL3B69192
AMEL3B69191
AMEL3B69190
AMEL3B69189
AMEL3B69188
AMEL3B69187
AMEL3B69186
AMEL3B69185
AMEL3B69183
AMEL3B69182
AMEL3B69179
AMEL3B69178
AMEL3B69177
AMEL3B69176
AMEL3B69175
AMEL3B69174
AMEL3B69173
AMEL3B69172
AMEL3B69171
AMEL3B69170
AMEL3B69166
AMEL3B69165
AMEL3B69164
AMEL3B69163
AMEL3B69162
AMEL3B69160
AMEL3B69158
AMEL3B69157
AMEL3B69156
AMEL3B69155
AMEL3B69154
AMEL3B69153
AMEL3B69151
AMEL3B69150
AMEL3B69147
AMEL3B69146
AMEL3B69145
AMEL3B69144
AMEL3B69143
AMEL3B69141
AMEL3B69140
AMEL3B69136
AMEL3B69134
AMEL3B69131
AMEL3B69130
AMEL3B69129
AMEL3B69128
AMEL3B69127
AMEL3B69126
AMEL3B69124
AMEL3B69122
AMEL3B69121
AMEL3B69120
AMEL3B69118
AMEL3B69117
AMEL3B69116
AMEL3B69115
AMEL3B69114
AMEL3B69113
AMEL3B69111
AMEL3B69110
AMEL3B69109
AMEL3B69106
AMEL3B69105
AMEL3B69104
AMEL3B69103
AMEL3B69102
AMEL3B69100
AMEL3B69097
AMEL3B69093
AMEL3B69091
AMEL3B69090
AMEL3B69089
AMEL3B69088
AMEL3B69087
AMEL3B69086
AMEL3B69085
AMEL3B69084
AMEL3B69083
AMEL3B69082
AMEL3B69080
AMEL3B69079
AMEL3B69076
AMEL3B69075
AMEL3B69073
AMEL3B69072
AMEL3B69071
AMEL3B69070
AMEL3B69069
AMEL3B69068
AMEL3B69067
AMEL3B69066
AMEL3B69065
AMEL3B69064
AMEL3B69063
AMEL3B69062
AMEL3B69061
AMEL3B69058
AMEL3B69056
AMEL3B69055
AMEL3B69054
AMEL3B69053
AMEL3B69052
AMEL3B69051
AMEL3B69050
AMEL3B69049
AMEL3B69048
AMEL3B69047
AMEL3B69046
AMEL3B69045
AMEL3B69044
AMEL3B69043
AMEL3B69042
AMEL3B69041
AMEL3B69040
AMEL3B69039
AMEL3B69038
AMEL3B69037
AMEL3B69036
AMEL3B69035
AMEL3B69034
AMEL3B69033
AMEL3B69032
AMEL3B69031
AMEL3B69029
AMEL3B69028
AMEL3B69027
AMEL3B69026
AMEL3B69025
AMEL3B69024
AMEL3B69023
AMEL3B69022
AMEL3B69021
AMEL3B69020
AMEL3B69015
AMEL3B69012
AMEL3B69011
AMEL3B69010
AMEL3B69008
AMEL3B69006
AMEL3B69004
AMEL3B69003
AMEL3B69002
AMEL3B69000
AMEL3B68999
AMEL3B68998
AMEL3B68997
AMEL3B68996
AMEL3B68995
AMEL3B68994
AMEL3B68993
AMEL3B68992
AMEL3B68991
AMEL3B68990
AMEL3B68989
AMEL3B68988
AMEL3B68987
AMEL3B68986
AMEL3B68984
AMEL3B68983
AMEL3B68982
AMEL3B68980
AMEL3B68979
AMEL3B68978
AMEL3B68976
AMEL3B68975
AMEL3B68974
AMEL3B68973
AMEL3B68972
AMEL3B68971
AMEL3B68969
AMEL3B68968
AMEL3B68966
AMEL3B68965
AMEL3B68963
AMEL3B68962
AMEL3B68961
AMEL3B68960
AMEL3B68959
AMEL3B68958
AMEL3B68957
AMEL3B68956
AMEL3B68955
AMEL3B68954
AMEL3B68952
AMEL3B68950
AMEL3B68949
AMEL3B68948
AMEL3B68946
AMEL3B68943
AMEL3B68942
AMEL3B68940
AMEL3B68939
AMEL3B68938
AMEL3B68937
AMEL3B68936
AMEL3B68935
AMEL3B68934
AMEL3B68933
AMEL3B68932
AMEL3B68931
AMEL3B68930
AMEL3B68928
AMEL3B68926
AMEL3B68925
AMEL3B68924
AMEL3B68922
AMEL3B68913
AMEL3B68912
AMEL3B68910
AMEL3B68909
AMEL3B68907
AMEL3B68906
AMEL3B68905
AMEL3B68904
AMEL3B68903
AMEL3B68902
AMEL3B68901
AMEL3B68899
AMEL3B68897
AMEL3B68896
AMEL3B68893
AMEL3B68892
AMEL3B68889
AMEL3B68887
AMEL3B68885
AMEL3B68884
AMEL3B68883
AMEL3B68882
AMEL3B68881
AMEL3B68880
AMEL3B68878
AMEL3B68877
AMEL3B68876
AMEL3B68875
AMEL3B68874
AMEL3B68871
AMEL3B68870
AMEL3B68868
AMEL3B68867
AMEL3B68866
AMEL3B68864
AMEL3B68863
AMEL3B68862
AMEL3B68861
AMEL3B68860
AMEL3B68859
AMEL3B68858
AMEL3B68856
AMEL3B68855
AMEL3B68854
AMEL3B68853
AMEL3B68851
AMEL3B68849
AMEL3B68847
AMEL3B68846
AMEL3B68845
AMEL3B68844
AMEL3B68842
AMEL3B68841
AMEL3B68840
AMEL3B68839
AMEL3B68838
AMEL3B68836
AMEL3B68835
AMEL3B68834
AMEL3B68833
AMEL3B68830
AMEL3B68829
AMEL3B68828
AMEL3B68827
AMEL3B68826
AMEL3B68825
AMEL3B68823
AMEL3B68822
AMEL3B68821
AMEL3B68819
AMEL3B68818
AMEL3B68817
AMEL3B68816
AMEL3B68814
AMEL3B68813
AMEL3B68812
AMEL3B68811
AMEL3B68810
AMEL3B68809
AMEL3B68807
AMEL3B68806
AMEL3B68805
AMEL3B68804
AMEL3B68803
AMEL3B68802
AMEL3B68799
AMEL3B68798
AMEL3B68795
AMEL3B68794
AMEL3B68793
AMEL3B68792
AMEL3B68790
AMEL3B68787
AMEL3B68786
AMEL3B68785
AMEL3B68784
AMEL3B68783
AMEL3B68782
AMEL3B68781
AMEL3B68780
AMEL3B68779
AMEL3B68778
AMEL3B68777
AMEL3B68776
AMEL3B68775
AMEL3B68774
AMEL3B68773
AMEL3B68772
AMEL3B68771
AMEL3B68769
AMEL3B68768
AMEL3B68767
AMEL3B68766
AMEL3B68765
AMEL3B68764
AMEL3B68762
AMEL3B68761
AMEL3B68759
AMEL3B68758
AMEL3B68757
AMEL3B68756
AMEL3B68755
AMEL3B68754
AMEL3B68753
AMEL3B68752
AMEL3B68751
AMEL3B68750
AMEL3B68749
AMEL3B68748
AMEL3B68747
AMEL3B68746
AMEL3B68745
AMEL3B68744
AMEL3B68741
AMEL3B68740
AMEL3B68739
AMEL3B68738
AMEL3B68737
AMEL3B68735
AMEL3B68734
AMEL3B68733
AMEL3B68732
AMEL3B68731
AMEL3B68730
AMEL3B68727
AMEL3B68725
AMEL3B68724
AMEL3B68723
AMEL3B68722
AMEL3B68721
AMEL3B68720
AMEL3B68718
AMEL3B68717
AMEL3B68714
AMEL3B68713
AMEL3B68712
AMEL3B68708
AMEL3B68707
AMEL3B68706
AMEL3B68705
AMEL3B68704
AMEL3B68701
AMEL3B68699
AMEL3B68698
AMEL3B68697
AMEL3B68696
AMEL3B68695
AMEL3B68694
AMEL3B68693
AMEL3B68692
AMEL3B68690
AMEL3B68689
AMEL3B68688
AMEL3B68687
AMEL3B68685
AMEL3B68684
AMEL3B68683
AMEL3B68682
AMEL3B68681
AMEL3B68680
AMEL3B68679
AMEL3B68678
AMEL3B68677
AMEL3B68676
AMEL3B68668
AMEL3B68667
AMEL3B68665
AMEL3B68664
AMEL3B68663
AMEL3B68661
AMEL3B68660
AMEL3B68659
AMEL3B68658
AMEL3B68656
AMEL3B68655
AMEL3B68654
AMEL3B68653
AMEL3B68652
AMEL3B68651
AMEL3B68650
AMEL3B68649
AMEL3B68648
AMEL3B68647
AMEL3B68645
AMEL3B68644
AMEL3B68643
AMEL3B68642
AMEL3B68641
AMEL3B68639
AMEL3B68638
AMEL3B68637
AMEL3B68636
AMEL3B68635
AMEL3B68633
AMEL3B68631
AMEL3B68630
AMEL3B68629
AMEL3B68628
AMEL3B68627
AMEL3B68625
AMEL3B68624
AMEL3B68621
AMEL3B68619
AMEL3B68618
AMEL3B68617
AMEL3B68616
AMEL3B68615
AMEL3B68614
AMEL3B68612
AMEL3B68611
AMEL3B68609
AMEL3B68608
AMEL3B68607
AMEL3B68606
AMEL3B68605
AMEL3B68604
AMEL3B68603
AMEL3B68602
AMEL3B68601
AMEL3B68600
AMEL3B68599
AMEL3B68598
AMEL3B68596
AMEL3B68595
AMEL3B68594
AMEL3B68593
AMEL3B68591
AMEL3B68590
AMEL3B68589
AMEL3B68588
AMEL3B68586
AMEL3B68582
AMEL3B68581
AMEL3B68580
AMEL3B68579
AMEL3B68578
AMEL3B68577
AMEL3B68576
AMEL3B68574
AMEL3B68573
AMEL3B68572
AMEL3B68571
AMEL3B68570
AMEL3B68569
AMEL3B68568
AMEL3B68567
AMEL3B68566
AMEL3B68564
AMEL3B68563
AMEL3B68562
AMEL3B68561
AMEL3B68560
AMEL3B68559
AMEL3B68558
AMEL3B68557
AMEL3B68556
AMEL3B68555
AMEL3B68554
AMEL3B68553
AMEL3B68551
AMEL3B68548
AMEL3B68547
AMEL3B68546
AMEL3B68545
AMEL3B68544
AMEL3B68543
AMEL3B68542
AMEL3B68539
AMEL3B68537
AMEL3B68536
AMEL3B68535
AMEL3B68534
AMEL3B68533
AMEL3B68532
AMEL3B68531
AMEL3B68529
AMEL3B68528
AMEL3B68525
AMEL3B68524
AMEL3B68523
AMEL3B68521
AMEL3B68520
AMEL3B68519
AMEL3B68516
AMEL3B68515
AMEL3B68514
AMEL3B68512
AMEL3B68511
AMEL3B68510
AMEL3B68509
AMEL3B68507
AMEL3B68504
AMEL3B68503
AMEL3B68502
AMEL3B68501
AMEL3B68499
AMEL3B68498
AMEL3B68497
AMEL3B68494
AMEL3B68493
AMEL3B68492
AMEL3B68491
AMEL3B68490
AMEL3B68489
AMEL3B68488
AMEL3B68487
AMEL3B68486
AMEL3B68485
AMEL3B68484
AMEL3B68483
AMEL3B68482
AMEL3B68480
AMEL3B68479
AMEL3B68478
AMEL3B68477
AMEL3B68476
AMEL3B68475
AMEL3B68474
AMEL3B68473
AMEL3B68472
AMEL3B68471
AMEL3B68470
AMEL3B68468
AMEL3B68467
AMEL3B68466
AMEL3B68465
AMEL3B68464
AMEL3B68463
AMEL3B68462
AMEL3B68461
AMEL3B68460
AMEL3B68459
AMEL3B68458
AMEL3B68457
AMEL3B68456
AMEL3B68453
AMEL3B68452
AMEL3B68451
AMEL3B68450
AMEL3B68449
AMEL3B68448
AMEL3B68446
AMEL3B68445
AMEL3B68444
AMEL3B68443
AMEL3B68442
AMEL3B68439
AMEL3B68438
AMEL3B68437
AMEL3B68436
AMEL3B68435
AMEL3B68434
AMEL3B68433
AMEL3B68432
AMEL3B68431
AMEL3B68430
AMEL3B68429
AMEL3B68428
AMEL3B68425
AMEL3B68424
AMEL3B68423
AMEL3B68422
AMEL3B68421
AMEL3B68420
AMEL3B68419
AMEL3B68418
AMEL3B68417
AMEL3B68416
AMEL3B68415
AMEL3B68414
AMEL3B68413
AMEL3B68412
AMEL3B68411
AMEL3B68410
AMEL3B68409
AMEL3B68408
AMEL3B68407
AMEL3B68405
AMEL3B68403
AMEL3B68402
AMEL3B68401
AMEL3B68400
AMEL3B68399
AMEL3B68398
AMEL3B68397
AMEL3B68395
AMEL3B68394
AMEL3B68393
AMEL3B68391
AMEL3B68390
AMEL3B68389
AMEL3B68388
AMEL3B68387
AMEL3B68386
AMEL3B68385
AMEL3B68384
AMEL3B68383
AMEL3B68382
AMEL3B68381
AMEL3B68380
AMEL3B68379
AMEL3B68378
AMEL3B68377
AMEL3B68376
AMEL3B68375
AMEL3B68374
AMEL3B68373
AMEL3B68372
AMEL3B68371
AMEL3B68370
AMEL3B68369
AMEL3B68368
AMEL3B68367
AMEL3B68366
AMEL3B68365
AMEL3B68364
AMEL3B68363
AMEL3B68362
AMEL3B68361
AMEL3B68360
AMEL3B68358
AMEL3B68357
AMEL3B68356
AMEL3B68354
AMEL3B68352
AMEL3B68351
AMEL3B68350
AMEL3B68349
AMEL3B68348
AMEL3B68347
AMEL3B68346
AMEL3B68344
AMEL3B68342
AMEL3B68341
AMEL3B68340
AMEL3B68339
AMEL3B68338
AMEL3B68336
AMEL3B68335
AMEL3B68332
AMEL3B68331
AMEL3B68329
AMEL3B68328
AMEL3B68327
AMEL3B68326
AMEL3B68325
AMEL3B68324
AMEL3B68322
AMEL3B68320
AMEL3B68319
AMEL3B68318
AMEL3B68316
AMEL3B68315
AMEL3B68314
AMEL3B68313
AMEL3B68312
AMEL3B68311
AMEL3B68310
AMEL3B68309
AMEL3B68308
AMEL3B68307
AMEL3B68306
AMEL3B68305
AMEL3B68304
AMEL3B68303
AMEL3B68302
AMEL3B68301
AMEL3B68300
AMEL3B68299
AMEL3B68298
AMEL3B68297
AMEL3B68296
AMEL3B68295
AMEL3B68294
AMEL3B68291
AMEL3B68290
AMEL3B68289
AMEL3B68282
AMEL3B68280
AMEL3B68279
AMEL3B68278
AMEL3B68277
AMEL3B68276
AMEL3B68275
AMEL3B68274
AMEL3B68273
AMEL3B68272
AMEL3B68271
AMEL3B68270
AMEL3B68269
AMEL3B68268
AMEL3B68267
AMEL3B68266
AMEL3B68265
AMEL3B68264
AMEL3B68263
AMEL3B68261
AMEL3B68259
AMEL3B68254
AMEL3B68253
AMEL3B68252
AMEL3B68250
AMEL3B68249
AMEL3B68248
AMEL3B68247
AMEL3B68246
AMEL3B68244
AMEL3B68243
AMEL3B68242
AMEL3B68241
AMEL3B68240
AMEL3B68239
AMEL3B68238
AMEL3B68237
AMEL3B68235
AMEL3B68234
AMEL3B68233
AMEL3B68232
AMEL3B68231
AMEL3B68230
AMEL3B68229
AMEL3B68228
AMEL3B68227
AMEL3B68225
AMEL3B68224
AMEL3B68223
AMEL3B68222
AMEL3B68221
AMEL3B68220
AMEL3B68219
AMEL3B68218
AMEL3B68217
AMEL3B68216
AMEL3B68215
AMEL3B68214
AMEL3B68213
AMEL3B68212
AMEL3B68211
AMEL3B68209
AMEL3B68206
AMEL3B68204
AMEL3B68203
AMEL3B68202
AMEL3B68201
AMEL3B68200
AMEL3B68199
AMEL3B68198
AMEL3B68196
AMEL3B68195
AMEL3B68194
AMEL3B68193
AMEL3B68192
AMEL3B68191
AMEL3B68190
AMEL3B68188
AMEL3B68185
AMEL3B68184
AMEL3B68183
AMEL3B68182
AMEL3B68181
AMEL3B68180
AMEL3B68178
AMEL3B68177
AMEL3B68176
AMEL3B68175
AMEL3B68174
AMEL3B68173
AMEL3B68172
AMEL3B68171
AMEL3B68168
AMEL3B68167
AMEL3B68166
AMEL3B68165
AMEL3B68164
AMEL3B68162
AMEL3B68161
AMEL3B68160
AMEL3B68158
AMEL3B68157
AMEL3B68155
AMEL3B68154
AMEL3B68153
AMEL3B68152
AMEL3B68151
AMEL3B68149
AMEL3B68148
AMEL3B68147
AMEL3B68146
AMEL3B68145
AMEL3B68144
AMEL3B68143
AMEL3B68142
AMEL3B68141
AMEL3B68139
AMEL3B68138
AMEL3B68137
AMEL3B68135
AMEL3B68134
AMEL3B68133
AMEL3B68128
AMEL3B68127
AMEL3B68125
AMEL3B68124
AMEL3B68120
AMEL3B68117
AMEL3B68116
AMEL3B68115
AMEL3B68114
AMEL3B68113
AMEL3B68112
AMEL3B68111
AMEL3B68110
AMEL3B68109
AMEL3B68108
AMEL3B68107
AMEL3B68106
AMEL3B68105
AMEL3B68104
AMEL3B68103
AMEL3B68101
AMEL3B68100
AMEL3B68099
AMEL3B68097
AMEL3B68096
AMEL3B68095
AMEL3B68094
AMEL3B68093
AMEL3B68092
AMEL3B68091
AMEL3B68090
AMEL3B68089
AMEL3B68088
AMEL3B68087
AMEL3B68086
AMEL3B68085
AMEL3B68082
AMEL3B68081
AMEL3B68080
AMEL3B68074
AMEL3B68071
AMEL3B68070
AMEL3B68069
AMEL3B68067
AMEL3B68066
AMEL3B68065
AMEL3B68062
AMEL3B68061
AMEL3B68060
AMEL3B68059
AMEL3B68058
AMEL3B68057
AMEL3B68056
AMEL3B68055
AMEL3B68054
AMEL3B68053
AMEL3B68052
AMEL3B68051
AMEL3B68049
AMEL3B68048
AMEL3B68047
AMEL3B68046
AMEL3B68044
AMEL3B68043
AMEL3B68042
AMEL3B68040
AMEL3B68039
AMEL3B68038
AMEL3B68037
AMEL3B68036
AMEL3B68035
AMEL3B68034
AMEL3B68033
AMEL3B68032
AMEL3B68031
AMEL3B68030
AMEL3B68029
AMEL3B68028
AMEL3B68027
AMEL3B68026
AMEL3B68025
AMEL3B68022
AMEL3B68021
AMEL3B68020
AMEL3B68019
AMEL3B68017
AMEL3B68015
AMEL3B68014
AMEL3B68013
AMEL3B68012
AMEL3B68011
AMEL3B68010
AMEL3B68008
AMEL3B68006
AMEL3B68005
AMEL3B68003
AMEL3B68002
AMEL3B68001
AMEL3B68000
AMEL3B67999
AMEL3B67998
AMEL3B67997
AMEL3B67996
AMEL3B67994
AMEL3B67993
AMEL3B67991
AMEL3B67990
AMEL3B67988
AMEL3B67987
AMEL3B67986
AMEL3B67985
AMEL3B67984
AMEL3B67983
AMEL3B67982
AMEL3B67981
AMEL3B67979
AMEL3B67978
AMEL3B67977
AMEL3B67976
AMEL3B67974
AMEL3B67972
AMEL3B67971
AMEL3B67970
AMEL3B67969
AMEL3B67968
AMEL3B67967
AMEL3B67966
AMEL3B67964
AMEL3B67963
AMEL3B67962
AMEL3B67961
AMEL3B67959
AMEL3B67958
AMEL3B67957
AMEL3B67956
AMEL3B67955
AMEL3B67954
AMEL3B67953
AMEL3B67952
AMEL3B67949
AMEL3B67948
AMEL3B67947
AMEL3B67946
AMEL3B67945
AMEL3B67944
AMEL3B67942
AMEL3B67941
AMEL3B67940
AMEL3B67936
AMEL3B67935
AMEL3B67934
AMEL3B67932
AMEL3B67931
AMEL3B67929
AMEL3B67928
AMEL3B67927
AMEL3B67926
AMEL3B67925
AMEL3B67921
AMEL3B67920
AMEL3B67919
AMEL3B67918
AMEL3B67913
AMEL3B67912
AMEL3B67910
AMEL3B67909
AMEL3B67908
AMEL3B67907
AMEL3B67906
AMEL3B67904
AMEL3B67903
AMEL3B67902
AMEL3B67901
AMEL3B67900
AMEL3B67899
AMEL3B67898
AMEL3B67897
AMEL3B67896
AMEL3B67895
AMEL3B67894
AMEL3B67893
AMEL3B67892
AMEL3B67891
AMEL3B67890
AMEL3B67889
AMEL3B67888
AMEL3B67884
AMEL3B67883
AMEL3B67882
AMEL3B67881
AMEL3B67880
AMEL3B67879
AMEL3B67878
AMEL3B67877
AMEL3B67876
AMEL3B67875
AMEL3B67874
AMEL3B67873
AMEL3B67872
AMEL3B67871
AMEL3B67868
AMEL3B67867
AMEL3B67866
AMEL3B67865
AMEL3B67864
AMEL3B67861
AMEL3B67860
AMEL3B67859
AMEL3B67855
AMEL3B67854
AMEL3B67853
AMEL3B67852
AMEL3B67851
AMEL3B67850
AMEL3B67849
AMEL3B67848
AMEL3B67847
AMEL3B67846
AMEL3B67845
AMEL3B67844
AMEL3B67842
AMEL3B67841
AMEL3B67840
AMEL3B67838
AMEL3B67837
AMEL3B67836
AMEL3B67832
AMEL3B67830
AMEL3B67829
AMEL3B67828
AMEL3B67827
AMEL3B67826
AMEL3B67825
AMEL3B67824
AMEL3B67823
AMEL3B67822
AMEL3B67821
AMEL3B67820
AMEL3B67819
AMEL3B67818
AMEL3B67816
AMEL3B67815
AMEL3B67814
AMEL3B67813
AMEL3B67810
AMEL3B67808
AMEL3B67807
AMEL3B67806
AMEL3B67805
AMEL3B67804
AMEL3B67803
AMEL3B67802
AMEL3B67801
AMEL3B67799
AMEL3B67798
AMEL3B67797
AMEL3B67796
AMEL3B67795
AMEL3B67794
AMEL3B67793
AMEL3B67792
AMEL3B67791
AMEL3B67790
AMEL3B67788
AMEL3B67787
AMEL3B67786
AMEL3B67785
AMEL3B67784
AMEL3B67783
AMEL3B67782
AMEL3B67781
AMEL3B67779
AMEL3B67776
AMEL3B67775
AMEL3B67774
AMEL3B67773
AMEL3B67772
AMEL3B67771
AMEL3B67770
AMEL3B67769
AMEL3B67768
AMEL3B67767
AMEL3B67766
AMEL3B67765
AMEL3B67764
AMEL3B67763
AMEL3B67760
AMEL3B67759
AMEL3B67758
AMEL3B67757
AMEL3B67756
AMEL3B67755
AMEL3B67753
AMEL3B67749
AMEL3B67748
AMEL3B67746
AMEL3B67745
AMEL3B67744
AMEL3B67743
AMEL3B67742
AMEL3B67741
AMEL3B67740
AMEL3B67739
AMEL3B67738
AMEL3B67735
AMEL3B67734
AMEL3B67733
AMEL3B67732
AMEL3B67731
AMEL3B67730
AMEL3B67729
AMEL3B67728
AMEL3B67727
AMEL3B67726
AMEL3B67725
AMEL3B67723
AMEL3B67722
AMEL3B67721
AMEL3B67720
AMEL3B67719
AMEL3B67718
AMEL3B67717
AMEL3B67715
AMEL3B67714
AMEL3B67713
AMEL3B67712
AMEL3B67711
AMEL3B67710
AMEL3B67709
AMEL3B67708
AMEL3B67707
AMEL3B67706
AMEL3B67705
AMEL3B67704
AMEL3B67703
AMEL3B67702
AMEL3B67701
AMEL3B67700
AMEL3B67699
AMEL3B67697
AMEL3B67696
AMEL3B67695
AMEL3B67693
AMEL3B67692
AMEL3B67690
AMEL3B67689
AMEL3B67688
AMEL3B67687
AMEL3B67686
AMEL3B67685
AMEL3B67684
AMEL3B67683
AMEL3B67682
AMEL3B67681
AMEL3B67680
AMEL3B67679
AMEL3B67678
AMEL3B67677
AMEL3B67676
AMEL3B67675
AMEL3B67674
AMEL3B67672
AMEL3B67671
AMEL3B67670
AMEL3B67667
AMEL3B67666
AMEL3B67665
AMEL3B67664
AMEL3B67663
AMEL3B67662
AMEL3B67661
AMEL3B67660
AMEL3B67659
AMEL3B67658
AMEL3B67657
AMEL3B67656
AMEL3B67655
AMEL3B67654
AMEL3B67653
AMEL3B67652
AMEL3B67651
AMEL3B67650
AMEL3B67649
AMEL3B67648
AMEL3B67647
AMEL3B67645
AMEL3B67644
AMEL3B67643
AMEL3B67642
AMEL3B67641
AMEL3B67640
AMEL3B67639
AMEL3B67638
AMEL3B67636
AMEL3B67635
AMEL3B67633
AMEL3B67632
AMEL3B67631
AMEL3B67630
AMEL3B67629
AMEL3B67628
AMEL3B67627
AMEL3B67626
AMEL3B67625
AMEL3B67624
AMEL3B67623
AMEL3B67622
AMEL3B67621
AMEL3B67620
AMEL3B67619
AMEL3B67618
AMEL3B67617
AMEL3B67615
AMEL3B67614
AMEL3B67613
AMEL3B67612
AMEL3B67611
AMEL3B67609
AMEL3B67608
AMEL3B67607
AMEL3B67606
AMEL3B67605
AMEL3B67603
AMEL3B67602
AMEL3B67601
AMEL3B67600
AMEL3B67599
AMEL3B67598
AMEL3B67597
AMEL3B67596
AMEL3B67595
AMEL3B67594
AMEL3B67593
AMEL3B67592
AMEL3B67591
AMEL3B67590
AMEL3B67588
AMEL3B67587
AMEL3B67586
AMEL3B67585
AMEL3B67583
AMEL3B67582
AMEL3B67580
AMEL3B67579
AMEL3B67578
AMEL3B67577
AMEL3B67576
AMEL3B67575
AMEL3B67573
AMEL3B67572
AMEL3B67571
AMEL3B67570
AMEL3B67569
AMEL3B67568
AMEL3B67567
AMEL3B67566
AMEL3B67565
AMEL3B67564
AMEL3B67563
AMEL3B67562
AMEL3B67561
AMEL3B67560
AMEL3B67559
AMEL3B67558
AMEL3B67557
AMEL3B67555
AMEL3B67548
AMEL3B67546
AMEL3B67545
AMEL3B67544
AMEL3B67543
AMEL3B67542
AMEL3B67541
AMEL3B67540
AMEL3B67539
AMEL3B67538
AMEL3B67537
AMEL3B67536
AMEL3B67535
AMEL3B67534
AMEL3B67533
AMEL3B67524
AMEL3B67522
AMEL3B67521
AMEL3B67520
AMEL3B67519
AMEL3B67517
AMEL3B67514
AMEL3B67513
AMEL3B67512
AMEL3B67511
AMEL3B67510
AMEL3B67509
AMEL3B67508
AMEL3B67506
AMEL3B67504
AMEL3B67503
AMEL3B67502
AMEL3B67501
AMEL3B67500
AMEL3B67497
AMEL3B67496
[truncated: 6,118 more rows]

## Sheet: GeneLists
	Cardoen2011 Total List	Cardoen2011 Up	Cardoen2011 Down		Wallberg2014 Total list	Wallberg2014 Differentially Expressed		Kharmis2015 Total list	Kharmis2015 Differentially Expressed		Grozinger2007 Total List	Grozinger Queen Up	Grozinger Worker Up		Sarma2007 Total List	Sarma2007 Species Comp		Whitfield2006 Total List	Whitfield2006 NvsF	Whitfield2006 All Group Diff		Whitfield2003 Total List	Whitfield2003 Top 100		Chen2012 Total List	Chen2012 L4 Oueen Up	Chen2012 L4 Worker Up	Chen2012 L5 Queen Up	Chen2012 L5 Worker Up		Jasper2015 Total List	Sting Forager Up	Sting Nurse Up	Nasonov Forager Up	Nasonov Nurse Up	Muscle Forager Up	Muscle Nurse Up	Midgut Forager Up	Midgut Nurse Up	Mandibular Forager Up	Mandibular Nurse Up	Ganglia Forager Up	Ganglia Nurse Up	Hypopharyngeal Forager Up	Hypopharyngeal Nurse Up	Brain Forager Up	Brain Nurse Up	Malpighian Forager Up	Malpighian Nurse Up
	AMEL3B63281	AMEL3B66266	AMEL3B69958		AMEL3B40001	AMEL3B60928		AMEL3B40001	AMEL3B40002		AMEL3B66988	AMEL3B64469	AMEL3B60060		AMEL3B66988	AMEL3B62699		AMEL3B66988	AMEL3B63108	AMEL3B63108		AMEL3B66988	AMEL3B64469		AMEL3B70081	AMEL3B61748	AMEL3B68693	AMEL3B64660	AMEL3B65774		AMEL3B69539	AMEL3B60013	AMEL3B62551	AMEL3B60013	AMEL3B62551	AMEL3B63976	AMEL3B62551	AMEL3B64022	AMEL3B60679	AMEL3B67460	AMEL3B62551	AMEL3B68809	AMEL3B62551	AMEL3B61323	AMEL3B62551	AMEL3B61544	AMEL3B47696	AMEL3B65076	AMEL3B62551
	AMEL3B68462	AMEL3B69343	AMEL3B60872		AMEL3B40002	AMEL3B60927		AMEL3B40002	AMEL3B60908		AMEL3B65118	AMEL3B65323	AMEL3B67858		AMEL3B65118	AMEL3B65855		AMEL3B65118	AMEL3B63273	AMEL3B62699		AMEL3B65118	AMEL3B64213		AMEL3B65337	AMEL3B64854	AMEL3B63124	AMEL3B69321	AMEL3B68128		AMEL3B69538	AMEL3B64022	AMEL3B63205	AMEL3B65076	AMEL3B63553	AMEL3B69163	AMEL3B60013	AMEL3B68481	AMEL3B60324	AMEL3B60013	AMEL3B63553	AMEL3B62433	AMEL3B61429	AMEL3B63744	AMEL3B63553	AMEL3B68034	AMEL3B62760	AMEL3B65078	AMEL3B68139
	AMEL3B66483	AMEL3B61340	AMEL3B64037		AMEL3B40003	AMEL3B60926		AMEL3B40003	AMEL3B60911		AMEL3B49224	AMEL3B65559	AMEL3B68187		AMEL3B49224	AMEL3B62450		AMEL3B49224	AMEL3B65947	AMEL3B60759		AMEL3B49224	AMEL3B67024		AMEL3B67479	AMEL3B64660	AMEL3B67537	AMEL3B68693	AMEL3B63124		AMEL3B66889	AMEL3B66028	AMEL3B61072	AMEL3B65078	AMEL3B67932	AMEL3B61223	AMEL3B55149	AMEL3B61156	AMEL3B66554	AMEL3B69163	AMEL3B63205	AMEL3B65079	AMEL3B61430	AMEL3B65076	AMEL3B63205	AMEL3B63900	AMEL3B66710	AMEL3B69094	AMEL3B65871
	AMEL3B66266	AMEL3B60527	AMEL3B65594		AMEL3B40004	AMEL3B60924		AMEL3B40004	AMEL3B60917		AMEL3B63717	AMEL3B64600	AMEL3B67341		AMEL3B63717	AMEL3B67896		AMEL3B63717	AMEL3B67858	AMEL3B63273		AMEL3B63717	AMEL3B62339		AMEL3B65531	AMEL3B62735	AMEL3B63749	AMEL3B68539	AMEL3B63749		AMEL3B60070	AMEL3B62546	AMEL3B65748	AMEL3B64022	AMEL3B65868	AMEL3B69841	AMEL3B66744	AMEL3B55897	AMEL3B69845	AMEL3B65076	AMEL3B66962	AMEL_AFLO3B13281-RA_2	AMEL3B65973	AMEL3B65078	AMEL3B66962	AMEL3B68424	AMEL3B70549	AMEL3B69095	AMEL3B63379
	AMEL3B69958	AMEL3B60665	AMEL3B62624		AMEL3B60928	AMEL3B60920		AMEL3B60928	AMEL3B67956		AMEL3B66377	AMEL3B62450	AMEL3B64213		AMEL3B66377	AMEL3B64854		AMEL3B66377	AMEL3B64469	AMEL3B65947		AMEL3B66377	AMEL3B67028		AMEL3B60564	AMEL3B69362	AMEL3B69717	AMEL3B62659	AMEL3B69362		AMEL3B60069	AMEL3B69845	AMEL3B65749	AMEL3B61156	AMEL3B64386	AMEL3B69998	AMEL3B61072	AMEL3B61245	AMEL3B64869	AMEL3B65078	AMEL3B62775	AMEL3B60328	AMEL3B90448	AMEL3B69094	AMEL3B68791	AMEL3B68849	AMEL3B66711	AMEL3B68481	AMEL_AFLO3B67896-RA_1
	AMEL3B65228	AMEL3B67194	AMEL3B60628		AMEL3B60927	AMEL3B60919		AMEL3B60927	AMEL3B67987		AMEL3B61951	AMEL3B60729	AMEL3B66917		AMEL3B61951	AMEL3B63717		AMEL3B61951	AMEL3B68187	AMEL3B60060		AMEL3B61951	AMEL3B66881		AMEL3B70432	AMEL3B66568	AMEL3B63899	AMEL3B62735	AMEL3B68073		AMEL3B62353	AMEL3B65233	AMEL3B63831	AMEL3B62546	AMEL_ADOR3B82307-RA_1	AMEL3B67395	AMEL3B65748	AMEL3B63041	AMEL3B60642	AMEL3B63557	AMEL3B64385	AMEL3B69306	AMEL3B65547	AMEL3B69095	AMEL3B62775	AMEL3B63224	AMEL3B66716	AMEL3B61156	AMEL3B65669
	AMEL3B63873	AMEL3B65821	AMEL3B66973		AMEL3B40009	AMEL3B60918		AMEL3B40009	AMEL3B67389		AMEL3B60362	AMEL3B67024	AMEL3B64629		AMEL3B60362	AMEL3B69512		AMEL3B60362	AMEL3B64783	AMEL3B67858		AMEL3B60362	AMEL3B63080		AMEL_AFLO3B81429-RA_1	AMEL3B64075	AMEL3B65136	AMEL3B63519	AMEL3B62933		AMEL3B64890	AMEL3B68585	AMEL3B61156	AMEL3B60937	AMEL3B66820	AMEL3B61799	AMEL3B65749	AMEL3B64017	AMEL3B67972	AMEL3B63558	AMEL3B65871	AMEL3B67842	AMEL3B64873	AMEL3B61156	AMEL3B67123	AMEL3B64469	AMEL3B66709	AMEL3B65385	AMEL3B68894
	AMEL3B69116	AMEL3B69126	AMEL3B66977		AMEL3B60926	AMEL3B60910		AMEL3B60926	AMEL3B64380		AMEL3B66078	AMEL3B68351	AMEL3B64854		AMEL3B66078	AMEL3B68743		AMEL3B66078	AMEL3B66740	AMEL3B64469		AMEL3B66078	AMEL3B65745		AMEL3B51225	AMEL3B64986	AMEL3B62324	AMEL3B67537	AMEL3B62018		AMEL3B65621	AMEL_AFLO3B90448-RA_1	AMEL3B65871	AMEL3B55897	AMEL3B65871	AMEL3B61800	AMEL3B63831	AMEL3B64196	AMEL3B64085	AMEL3B67395	AMEL3B62752	AMEL3B63419	AMEL3B68894	AMEL3B66677	AMEL3B69845	AMEL3B67050	AMEL3B68268	AMEL3B66835	AMEL3B68897
	AMEL3B67247	AMEL3B62810	AMEL3B66187		AMEL3B60925	AMEL3B60907		AMEL3B60925	AMEL3B68080		AMEL3B66082	AMEL3B69512	AMEL3B63941		AMEL3B66082	AMEL3B63898		AMEL3B66082	AMEL3B67003	AMEL3B68187		AMEL3B66082	AMEL3B48019		AMEL3B63805	AMEL3B41108	AMEL3B64204	AMEL3B66568	AMEL3B67082		AMEL3B66638	AMEL3B67655	AMEL3B62227	AMEL3B61245	AMEL3B68579	AMEL3B63389	AMEL3B60081	AMEL3B65357	AMEL3B70600	AMEL3B65861	AMEL3B62837	AMEL3B63420	AMEL3B68897	AMEL3B66835	AMEL3B64382	AMEL3B68859	AMEL3B66713	AMEL3B65547	AMEL3B60787
	AMEL3B70470	AMEL3B68939	AMEL3B67793		AMEL3B60924	AMEL3B60909		AMEL3B60924	AMEL3B69213		AMEL3B61241	AMEL3B47049	AMEL3B63717		AMEL3B61241	AMEL3B52770		AMEL3B61241	AMEL3B67137	AMEL3B64783		AMEL3B61241	AMEL3B62312		AMEL3B60819	AMEL3B67995	AMEL3B67483	AMEL3B64075	AMEL3B63899		AMEL3B69375	AMEL_ADOR3B80599-RA_1	AMEL3B62229	AMEL3B63041	AMEL3B68760	AMEL3B63982	AMEL3B68791	AMEL3B65639	AMEL3B68901	AMEL3B64022	AMEL3B61411	AMEL_AFLO3B82681-RA_1	AMEL3B67692	AMEL3B62228	AMEL3B68607	AMEL3B64602	AMEL3B66717	AMEL3B66841	AMEL3B60788
	AMEL3B67967	AMEL3B66576	AMEL3B63836		AMEL3B60923	AMEL3B60911		AMEL3B60923	AMEL3B65099		AMEL3B65163	AMEL3B66881	AMEL3B43545		AMEL3B65163	AMEL3B61534		AMEL3B65163	AMEL3B66917	AMEL3B66740		AMEL3B65163	AMEL3B64542		AMEL3B68097	AMEL3B65584	AMEL3B65461	AMEL3B64986	AMEL3B62324		AMEL3B67603	AMEL3B64656	AMEL3B61479	AMEL3B64017	AMEL3B68761	AMEL3B65968	AMEL3B61337	AMEL3B66352	AMEL_AFLO3B83780-RA_1	AMEL3B68481	AMEL3B69845	AMEL3B44641	AMEL3B60115	AMEL3B65669	AMEL3B68608	AMEL3B66476	AMEL3B69231	AMEL3B67215	AMEL3B69461
	AMEL3B60557	AMEL3B63300	AMEL3B62317		AMEL3B60921	AMEL3B60922		AMEL3B60921	AMEL3B65017		AMEL3B62868	AMEL3B67976	AMEL3B62486		AMEL3B62868	AMEL3B69158		AMEL3B62868	AMEL3B65559	AMEL3B65323		AMEL3B62868	AMEL3B63406		AMEL3B69749	AMEL3B67358	AMEL3B66378	AMEL3B65386	AMEL3B68034		AMEL3B69077	AMEL3B69457	AMEL3B65973	AMEL3B64196	AMEL3B67656	AMEL3B55897	AMEL3B66028	AMEL3B66492	AMEL3B60966	AMEL3B61156	AMEL3B61014	AMEL3B63507	AMEL3B69346	AMEL3B60458	AMEL3B66841	AMEL3B63153	AMEL3B64469	AMEL3B60649	AMEL3B69258
	AMEL3B65958	AMEL3B68116	AMEL3B60906		AMEL3B60920	AMEL3B67991		AMEL3B60920	AMEL3B65004		AMEL3B61786	AMEL3B68743	AMEL3B67897		AMEL3B61786	AMEL3B47378		AMEL3B61786	AMEL3B65415	AMEL3B67341		AMEL3B61786	AMEL3B69933		AMEL3B61581	AMEL3B66905	AMEL3B68709	AMEL3B65584	AMEL3B65461		AMEL3B67174	AMEL_AFLO3B10005-RA_1	AMEL3B90448	AMEL3B65357	AMEL3B53588	AMEL3B61245	AMEL3B67123	AMEL3B66224	AMEL3B66372	AMEL3B66028	AMEL3B65669	AMEL3B63512	AMEL3B42365	AMEL3B60459	AMEL3B68894	AMEL3B64794	AMEL3B62550	AMEL3B60650	AMEL3B60642
	AMEL3B70590	AMEL3B60473	AMEL3B65714		AMEL3B60919	AMEL3B67989		AMEL3B60919	AMEL3B64996		AMEL3B68589	AMEL3B68390	AMEL3B61866		AMEL3B68589	AMEL3B60766		AMEL3B68589	AMEL3B60729	AMEL3B67003		AMEL3B68589	AMEL3B67264		AMEL3B67094	AMEL3B43570	AMEL3B65740	AMEL3B69717	AMEL3B63809		AMEL3B66884	AMEL3B65231	AMEL3B68894	AMEL3B65639	AMEL3B66048	AMEL3B63041	AMEL3B65871	AMEL3B67655	AMEL3B44639	AMEL3B62546	AMEL3B64382	AMEL3B64886	AMEL3B64216	AMEL3B62227	AMEL3B68897	AMEL3B66823	AMEL3B68670	AMEL3B70298	AMEL3B63965
	AMEL3B61800	AMEL3B63111	AMEL3B62848		AMEL3B60918	AMEL3B67985		AMEL3B60918	AMEL3B64990		AMEL3B69845	AMEL3B63266	AMEL3B60036		AMEL3B69845	AMEL3B60767		AMEL3B69845	AMEL3B67517	AMEL3B67137		AMEL3B69845	AMEL3B63055		AMEL3B65242	AMEL3B68209	AMEL3B65741	AMEL3B65136	AMEL_ADOR3B90070-RA_1		AMEL3B47215	AMEL3B55217	AMEL3B68897	AMEL3B66352	AMEL3B65669	AMEL3B64017	AMEL3B44925	AMEL_ADOR3B80599-RA_1	AMEL3B63503	AMEL3B65863	AMEL3B63116	AMEL3B61715	AMEL3B68172	AMEL3B62229	AMEL3B61552	AMEL3B61959	AMEL3B63709	AMEL3B61118	AMEL3B63967
	AMEL3B68136	AMEL3B62073	AMEL3B66091		AMEL3B60916	AMEL3B67980		AMEL3B60916	AMEL3B65010		AMEL3B61010	AMEL3B52770	AMEL3B65282		AMEL3B61010	AMEL3B62177		AMEL3B61010	AMEL3B64854	AMEL3B64213		AMEL3B61010	AMEL3B61571		AMEL3B50047	AMEL3B63900	AMEL3B68268	AMEL3B66905	AMEL3B68709		AMEL3B69553	AMEL3B69458	AMEL3B69461	AMEL3B66492	AMEL3B62433	AMEL3B64196	AMEL3B67134	AMEL3B64180	AMEL3B65282	AMEL3B65864	AMEL3B66841	AMEL3B40249	AMEL3B68366	AMEL3B60316	AMEL3B69263	AMEL3B61960	AMEL3B69466	AMEL3B67692	AMEL3B67842
	AMEL3B64416	AMEL3B60558	AMEL3B62012		AMEL3B60914	AMEL3B67978		AMEL3B60914	AMEL3B65012		AMEL3B65093	AMEL3B64076	AMEL3B63040		AMEL3B65093	AMEL3B60429		AMEL3B65093	AMEL3B63941	AMEL3B65855		AMEL3B65093	AMEL3B64503		AMEL3B66121	AMEL3B63809	AMEL3B66034	AMEL3B61838	AMEL3B65740		AMEL3B64872	AMEL3B67215	AMEL3B67374	AMEL3B61063	AMEL3B65973	AMEL3B65357	AMEL3B67135	AMEL3B64176	AMEL3B67958	AMEL3B66677	AMEL3B68894	AMEL3B60813	AMEL3B47696	AMEL3B69488	AMEL3B62011	AMEL3B61368	AMEL3B65460	AMEL3B67972	AMEL3B44245
	AMEL3B62769	AMEL3B68109	AMEL3B69563		AMEL3B60912	AMEL3B67977		AMEL3B60912	AMEL3B65021		AMEL3B69025	AMEL3B66291	AMEL3B66415		AMEL3B69025	AMEL3B60430		AMEL3B69025	AMEL3B65271	AMEL3B66917		AMEL3B69025	AMEL3B68438		AMEL3B60994	AMEL_ADOR3B90070-RA_1	AMEL3B66556	AMEL3B43570	AMEL3B65741		AMEL3B63902	AMEL3B61073	AMEL3B65170	AMEL3B61064	AMEL3B90448	AMEL3B65639	AMEL3B68488	AMEL3B64177	AMEL3B62422	AMEL3B60937	AMEL3B68897	AMEL3B60152	AMEL3B68946	AMEL3B65547	AMEL3B62790	AMEL3B67663	AMEL3B65687	AMEL3B42365	AMEL3B64437
	AMEL3B62601	AMEL3B64864	AMEL3B63083		AMEL3B60910	AMEL3B67973		AMEL3B60910	AMEL3B66109		AMEL3B68087	AMEL3B69841	AMEL3B63898		AMEL3B68087	AMEL3B67504		AMEL3B68087	AMEL3B47049	AMEL3B65559		AMEL3B68087	AMEL3B61368		AMEL3B66012	AMEL3B43930	AMEL3B66336	AMEL3B68209	AMEL3B68268		AMEL3B60991	AMEL_AFLO3B18943-RA_1	AMEL3B65171	AMEL3B67252	AMEL3B68894	AMEL3B66352	AMEL3B68489	AMEL3B60649	AMEL3B63644	AMEL3B62228	AMEL3B66464	AMEL3B67934	AMEL3B68193	AMEL3B67519	AMEL3B62791	AMEL3B67783	AMEL3B70173	AMEL3B64216	AMEL3B64085
	AMEL3B64002	AMEL3B63136	AMEL3B61661		AMEL3B60908	AMEL3B67970		AMEL3B60908	AMEL3B66106		AMEL3B66500	AMEL3B61382	AMEL3B64503		AMEL3B66500	AMEL3B66839		AMEL3B66500	AMEL3B67796	AMEL3B69586		AMEL3B66500	AMEL3B63602		AMEL_ADOR3B82100-RA_1	AMEL3B65037	AMEL3B66430	AMEL3B67483	AMEL3B66034		AMEL3B70054	AMEL3B67716	AMEL3B66487	AMEL3B64869	AMEL3B68897	AMEL3B66492	AMEL3B68760	AMEL3B60650	AMEL3B61428	AMEL3B61063	AMEL3B62011	AMEL3B67033	AMEL3B64699	AMEL3B63646	AMEL3B65170	AMEL3B67785	AMEL3B70548	AMEL3B69558	AMEL3B70600
	AMEL3B67991	AMEL3B68191	AMEL3B60667		AMEL3B40023	AMEL3B67966		AMEL3B40023	AMEL3B67498		AMEL3B68277	AMEL3B48027	AMEL3B61309		AMEL3B68277	AMEL3B65934		AMEL3B68277	AMEL3B64049	AMEL3B65415		AMEL3B68277	AMEL3B67759		AMEL3B63400	AMEL3B66606	AMEL3B66405	AMEL3B66378	AMEL3B66556		AMEL3B61050	AMEL3B67972	AMEL3B67376	AMEL3B65231	AMEL3B67371	AMEL3B46020	AMEL3B68761	AMEL3B70298	AMEL3B68918	AMEL3B61064	AMEL3B65111	AMEL3B66416	AMEL3B70348	AMEL3B67215	AMEL3B65171	Test	AMEL3B62549	AMEL3B51752	AMEL3B40695
	AMEL3B61648	AMEL3B60854	AMEL3B67759		AMEL3B40024	AMEL3B67965		AMEL3B40024	AMEL3B67520		AMEL3B67638	AMEL3B61534	AMEL3B65905		AMEL3B67638	AMEL3B67315		AMEL3B67638	AMEL_AFLO3B15124-RA_1	AMEL3B64854		AMEL3B67638	AMEL3B64987		AMEL3B62848	AMEL3B66567	AMEL3B66159	AMEL3B63900	AMEL3B66540		AMEL3B69284	AMEL3B67139	AMEL3B64579	AMEL3B61229	AMEL3B69929	AMEL3B63977	AMEL3B67656	AMEL3B63707	AMEL3B69742	AMEL3B67655	AMEL3B67692	AMEL3B60745	AMEL3B69433	AMEL3B60787	AMEL3B69412		Test	AMEL3B65519	AMEL3B60421
	AMEL3B69343	AMEL3B68217	AMEL3B66362		AMEL3B60907	AMEL3B67964		AMEL3B60907	AMEL3B67535		AMEL3B62272	AMEL3B69158	AMEL3B66992		AMEL3B62272	AMEL3B61003		AMEL3B62272	AMEL3B66742	AMEL3B67218		AMEL3B62272	AMEL3B61488		AMEL3B68331	AMEL3B66563	AMEL3B67085	AMEL3B66604	AMEL3B66336		AMEL3B62177	AMEL3B68999	AMEL_ADOR3B81160-RA_1	AMEL3B60787	AMEL3B65111	AMEL3B68495	AMEL3B53588	AMEL3B68018	AMEL3B63533	AMEL_ADOR3B80599-RA_1	AMEL3B69258	AMEL3B60746	AMEL3B69305	AMEL3B60788	AMEL3B68823			AMEL3B60085	AMEL3B68901
	AMEL3B61340	AMEL3B60693	AMEL3B69985		AMEL3B60909	AMEL3B67963		AMEL3B60909	AMEL3B67521		AMEL3B65128	AMEL3B61854	AMEL3B65582		AMEL3B65128	AMEL3B65080		AMEL3B65128	AMEL3B65282	AMEL3B62450		AMEL3B65128	AMEL3B63814		AMEL3B62231	AMEL3B66558	AMEL3B67316	AMEL3B66563	AMEL3B66430		AMEL3B61933	AMEL3B68628	AMEL3B68520	AMEL3B60788	AMEL3B64612	AMEL3B62715	AMEL3B66048	AMEL3B62474	AMEL3B64716	AMEL3B60342	AMEL3B62790	AMEL3B63503	AMEL3B65536	AMEL3B67612	AMEL3B68520			AMEL3B69715	AMEL_AFLO3B83780-RA_1
	AMEL3B63488	AMEL3B62575	AMEL3B67103		AMEL3B60911	AMEL3B67961		AMEL3B60911	AMEL3B60338		AMEL3B66747	AMEL3B62961	AMEL3B62418		AMEL3B66747	AMEL3B63837		AMEL3B66747	AMEL3B66435	AMEL3B60729		AMEL3B66747	AMEL3B63000		AMEL3B63686	AMEL3B66547	AMEL3B67314	AMEL3B66547	AMEL3B66405		AMEL3B63047	AMEL3B65343	AMEL3B62172	AMEL3B61118	AMEL3B64613	AMEL3B62716	AMEL3B65669	AMEL3B60640	AMEL3B66168	AMEL3B65547	AMEL3B62791	AMEL3B63504	AMEL3B65537	AMEL3B62168	AMEL3B65907			AMEL3B64336	AMEL3B60966
	AMEL3B70283	AMEL3B69703	AMEL3B62307		AMEL3B60913	AMEL3B67959		AMEL3B60913	AMEL3B60270		AMEL3B65905	AMEL3B61268	AMEL3B47378		AMEL3B65905	AMEL3B68425		AMEL3B65905	AMEL3B66881	AMEL3B60132		AMEL3B65905	AMEL3B65127		AMEL3B63685	AMEL3B66543	AMEL3B67256	AMEL3B66543	AMEL3B66290		AMEL3B63046	AMEL3B67060	AMEL3B47697	AMEL3B61073	AMEL3B69258	AMEL3B60316	AMEL3B68991	AMEL3B60085	AMEL3B60722	AMEL3B66615	AMEL3B65170	AMEL3B63900	AMEL3B54475	AMEL3B62169	AMEL3B68825			AMEL3B47696	AMEL3B64420
	AMEL3B62230	AMEL3B69345	AMEL3B65652		AMEL3B60915	AMEL3B67952		AMEL3B60915	AMEL3B60280		AMEL3B69432	AMEL3B62848	AMEL3B60766		AMEL3B69432	AMEL3B61743		AMEL3B69432	AMEL3B68390	AMEL3B60934		AMEL3B69432	AMEL3B60728		AMEL3B66599	AMEL3B66540	AMEL3B67250	AMEL3B66538	AMEL3B66159		AMEL3B69852	AMEL3B67061	AMEL3B60088	AMEL_AFLO3B18943-RA_1	AMEL3B68178	AMEL3B69488	AMEL3B61479	AMEL3B68026	AMEL3B61396	AMEL3B40471	AMEL3B65171	AMEL3B66562	AMEL3B63872	AMEL3B44245	AMEL3B67059			AMEL3B51509	AMEL3B68193
	AMEL3B63177	AMEL3B69347	AMEL3B61821		AMEL3B60917	AMEL3B67948		AMEL3B60917	AMEL3B40811		AMEL_AFLO3B90653-RA_1	AMEL3B61003	AMEL3B60078		AMEL_AFLO3B90653-RA_1	AMEL3B63322		AMEL_AFLO3B90653-RA_1	AMEL3B66284	AMEL3B64629		AMEL_AFLO3B90653-RA_1	AMEL3B64571		AMEL3B63591	AMEL3B66538	AMEL3B67251	AMEL3B66432	AMEL3B67085		AMEL3B67371	AMEL3B61860	AMEL3B69354	AMEL3B67716	AMEL3B68179	AMEL3B64656	AMEL3B63656	AMEL3B68027	AMEL3B70490	AMEL3B64999	AMEL3B67836	AMEL3B66563	AMEL3B65801	AMEL3B64437	AMEL3B62172			AMEL3B62135	AMEL3B64343
	AMEL3B61856	AMEL3B61217	AMEL3B69112		AMEL3B60922	AMEL3B67945		AMEL3B60922	AMEL3B60298		AMEL3B68342	AMEL3B60911	AMEL3B90331		AMEL3B68342	AMEL3B67822		AMEL3B68342	AMEL3B60066	AMEL3B67024		AMEL3B68342	AMEL3B66387		AMEL3B63640	AMEL3B66432	AMEL3B67247	AMEL3B66434	AMEL3B67090		AMEL3B70408	AMEL3B64110	AMEL3B40695	AMEL3B66620	AMEL3B68825	AMEL3B69610	AMEL3B65973	AMEL3B47696	AMEL3B69597	AMEL3B62703	AMEL3B60115	AMEL3B66490	AMEL3B65802	AMEL3B62474	AMEL3B69858			AMEL3B66371	AMEL3B67356
	AMEL3B70575	AMEL3B67761	AMEL3B69545		AMEL3B40034	AMEL3B67942		AMEL3B40034	AMEL3B60305		AMEL3B63832	AMEL3B66742	AMEL3B60767		AMEL3B63832	AMEL3B68065		AMEL3B63832	AMEL3B63266	AMEL3B67517		AMEL3B63832	AMEL3B62831		AMEL3B68529	AMEL3B66434	AMEL3B66753	AMEL3B66400	AMEL3B67316		AMEL3B63921	AMEL3B70446	AMEL3B60966	AMEL3B66621	AMEL3B67842	AMEL3B64869	AMEL3B90448	AMEL3B67228	AMEL3B69904	AMEL3B69457	AMEL3B69412	AMEL_AFLO3B68704-RA_1	AMEL3B62799	AMEL3B62981	AMEL3B67226			AMEL3B64493	AMEL3B67855
	AMEL3B60862	AMEL3B61439	AMEL3B69727		AMEL3B40035	AMEL3B67934		AMEL3B40035	AMEL3B60330		AMEL_ADOR3B68423-RA_1	AMEL3B64048	AMEL3B60558		AMEL_ADOR3B68423-RA_1	AMEL3B62495		AMEL_ADOR3B68423-RA_1	AMEL3B62339	AMEL3B63941		AMEL_ADOR3B68423-RA_1	AMEL3B67822		AMEL3B68067	AMEL3B66400	AMEL_AFLO3B16719-RA_2	AMEL3B66463	AMEL3B67269		AMEL3B69421	AMEL3B64198	AMEL3B61826	AMEL3B67972	AMEL3B47697	AMEL3B63116	AMEL3B66841	AMEL3B67356	AMEL3B61372	AMEL_AFLO3B10005-RA_1	AMEL3B68825	AMEL3B66989	AMEL3B62800	AMEL3B61860	AMEL3B67227			AMEL3B60287	AMEL3B44024
	AMEL3B64600	AMEL3B60603	AMEL3B67439		AMEL3B70288	AMEL3B67931		AMEL3B70288	AMEL3B69635		AMEL3B62873	AMEL3B68693	AMEL3B60559		AMEL3B62873	AMEL3B62242		AMEL3B62873	AMEL_AFLO3B23997-RA_1	AMEL3B68351		AMEL3B62873	AMEL3B66536		AMEL3B62125	AMEL3B66443	AMEL3B43655	AMEL3B66464	AMEL3B67256		AMEL3B69422	AMEL3B51509	AMEL3B63577	AMEL3B67139	AMEL3B60088	AMEL3B64862	AMEL3B68894	AMEL3B68124	AMEL3B61373	AMEL3B64873	AMEL3B67059	AMEL3B67508	AMEL3B60890	AMEL3B68439	AMEL3B63579			AMEL3B69433	AMEL3B62987
	AMEL3B63103	AMEL3B63121	AMEL3B60077		AMEL3B70417	AMEL3B67917		AMEL3B70417	AMEL3B69640		AMEL3B66059	AMEL3B68289	AMEL3B63514		AMEL3B66059	AMEL3B60777		AMEL3B66059	AMEL3B64503	AMEL3B64722		AMEL3B66059	AMEL3B47313		AMEL_AFLO3B15580-RA_2	AMEL3B66463	AMEL3B66763	AMEL3B66485	AMEL3B67250		AMEL3B64065	AMEL3B62135	AMEL3B63578	AMEL3B69306	AMEL3B69354	AMEL3B67044	AMEL3B68897	AMEL3B51509	AMEL3B65056	AMEL3B60753	AMEL3B62172	AMEL3B67818	AMEL3B64112	AMEL3B60632	AMEL3B60966			AMEL3B47561	AMEL3B63628
	AMEL3B69891	AMEL3B63271	AMEL3B62450		AMEL3B70369	AMEL3B67918		AMEL3B70369	AMEL3B60244		AMEL3B64627	AMEL3B61937	AMEL3B66234		AMEL3B64627	AMEL3B68432		AMEL3B64627	AMEL3B62538	AMEL3B65271		AMEL3B64627	AMEL3B47314		AMEL3B69280	AMEL3B66464	AMEL3B66848	AMEL_AFLO3B90606-RA_1	AMEL3B67251		AMEL3B53938	AMEL3B68358	AMEL3B68905	AMEL3B68628	AMEL3B64865	AMEL3B67215	AMEL3B60787	AMEL3B62135	AMEL3B63803	AMEL3B67215	AMEL3B47697	AMEL3B68191	AMEL3B64113	AMEL3B47696	AMEL3B61736			AMEL3B62318	AMEL3B65925
	AMEL3B69402	AMEL3B62173	AMEL3B64267		AMEL3B40039	AMEL3B67922		AMEL3B40039	AMEL3B60452		AMEL3B68157	AMEL3B60906	AMEL3B68352		AMEL3B68157	AMEL3B61235		AMEL3B68157	AMEL3B69025	AMEL3B47049		AMEL3B68157	AMEL3B65599		AMEL3B65023	AMEL3B66485	AMEL3B67534	AMEL3B66489	AMEL3B67247		AMEL3B61266	AMEL3B60287	AMEL_ADOR3B81265-RA_1	AMEL3B68018	AMEL3B40695	AMEL3B67692	AMEL3B60788	AMEL3B64493	AMEL3B70361	AMEL3B60787	AMEL3B60088	AMEL_AFLO3B19158-RA_1	AMEL3B68198	AMEL3B68946	AMEL3B70201			AMEL3B66925	AMEL3B65926
	AMEL3B60527	AMEL3B60659	AMEL3B68511		AMEL3B70712	AMEL3B67923		AMEL3B70712	AMEL3B60453		AMEL3B65972	AMEL3B68721	AMEL3B67235		AMEL3B65972	AMEL3B64571		AMEL3B65972	AMEL3B46583	AMEL3B67796		AMEL3B65972	AMEL3B69758		AMEL3B64558	AMEL_AFLO3B90606-RA_1	AMEL3B67664	AMEL3B62844	AMEL3B67241		AMEL3B60567	AMEL3B69240	AMEL3B68193	AMEL3B62168	AMEL3B68901	AMEL3B62248	AMEL3B47108	AMEL3B68008	AMEL3B69772	AMEL3B60788	AMEL3B64085	AMEL3B68284	AMEL3B69742	AMEL3B66435	AMEL3B63577			AMEL3B61959	AMEL3B49213
	AMEL3B44957	AMEL3B65257	AMEL3B69224		AMEL3B40041	AMEL3B67925		AMEL3B40041	AMEL3B60472		AMEL3B66260	AMEL3B61709	AMEL3B60429		AMEL3B66260	AMEL3B61806		AMEL3B66260	AMEL3B68506	AMEL3B43545		AMEL3B66260	AMEL3B66647		AMEL3B66667	AMEL3B66489	AMEL3B67735	AMEL3B66507	AMEL3B43655		AMEL3B60568	AMEL3B66426	AMEL3B64344	AMEL3B62169	AMEL_AFLO3B83780-RA_1	AMEL3B62249	AMEL3B68696	AMEL3B61186	AMEL3B61471	AMEL3B60649	AMEL3B70600	AMEL3B68424	AMEL3B63309	AMEL3B64198	AMEL3B63578			AMEL3B61960	AMEL3B69120
	AMEL3B63954	AMEL3B64672	AMEL3B60073		AMEL3B40042	AMEL3B67935		AMEL3B40042	AMEL3B41130		AMEL3B70057	AMEL3B63822	AMEL3B60430		AMEL3B70057	AMEL3B54497		AMEL3B70057	AMEL3B69160	AMEL3B62486		AMEL3B70057	AMEL3B63428		AMEL3B65767	AMEL3B66290	AMEL3B67780	AMEL3B66027	AMEL3B66763		AMEL3B60158	AMEL3B63711	AMEL3B44024	AMEL3B44245	AMEL3B60966	AMEL3B67836	AMEL3B66487	AMEL_ADOR3B60034-RA_1	AMEL3B62324	AMEL3B60650	AMEL3B69858	AMEL3B69103	AMEL3B63310	AMEL3B65685	AMEL3B67441			AMEL3B60894	AMEL3B67497
	AMEL3B60565	AMEL3B63618	AMEL3B66502		AMEL3B40043	AMEL3B67938		AMEL3B40043	AMEL3B64942		AMEL3B70056	AMEL3B61806	AMEL3B68448		AMEL3B70056	AMEL3B52492		AMEL3B70056	AMEL3B69841	AMEL3B64049		AMEL3B70056	AMEL3B66159		AMEL3B66713	AMEL3B66027	AMEL3B70606	AMEL3B66029	AMEL3B67003		AMEL3B67136	AMEL3B61186	AMEL3B62987	AMEL3B64437	AMEL3B63577	AMEL3B69412	AMEL3B68668	AMEL3B64237	AMEL3B63124	AMEL3B70298	AMEL3B67226	AMEL3B68849	AMEL3B61659	AMEL3B67513	AMEL3B67442			AMEL3B60895	AMEL3B68150
	AMEL3B60260	AMEL3B67888	AMEL3B66088		AMEL3B40044	AMEL3B67939		AMEL3B40044	AMEL3B64925		AMEL3B60528	AMEL3B62106	AMEL3B68695		AMEL3B60528	AMEL3B61770		AMEL3B60528	AMEL3B61720	AMEL3B67897		AMEL3B60528	AMEL3B61179		AMEL3B66717	AMEL3B66029	AMEL3B67795	AMEL3B66053	AMEL3B67664		AMEL_AFLO3B24622-RA_1	AMEL_ADOR3B60034-RA_1	AMEL3B67403	AMEL3B62474	AMEL3B63578	AMEL3B67972	AMEL3B70186	AMEL3B62142	AMEL3B48500	AMEL3B67716	AMEL3B67227	AMEL3B60766	AMEL_ADOR3B80226-RA_1	AMEL3B44639	AMEL3B65094			AMEL3B62424	AMEL3B65730
	AMEL3B63294	AMEL3B65455	AMEL3B63418		AMEL3B70535	AMEL3B67940		AMEL3B70535	AMEL3B64921		AMEL3B61761	AMEL3B69176	AMEL3B61403		AMEL3B61761	AMEL3B68811		AMEL3B61761	AMEL3B68744	AMEL_AFLO3B15124-RA_1		AMEL3B61761	AMEL3B67956		AMEL3B65675	AMEL3B66055	AMEL3B67910	AMEL3B66054	AMEL3B67735		AMEL3B47267	AMEL3B61786	AMEL3B67800	AMEL3B68100	AMEL3B64336	AMEL3B63623	AMEL3B60115	AMEL3B61611	AMEL3B65323	AMEL3B60328	AMEL3B69538	AMEL3B61950	AMEL3B64510	AMEL3B63503	AMEL3B65095			AMEL3B66609	AMEL3B63939
	AMEL3B60665	AMEL3B62132	AMEL3B66442		AMEL3B40046	AMEL3B67941		AMEL3B40046	AMEL3B64912		AMEL3B67858	AMEL3B66260	AMEL3B60957		AMEL3B67858	AMEL3B64070		AMEL3B67858	AMEL3B63633	AMEL3B69058		AMEL3B67858	AMEL3B67105		AMEL3B65162	AMEL_AFLO3B23920-RA_1	AMEL3B67899	AMEL3B67041	AMEL3B62376		AMEL3B62930	AMEL3B69802	AMEL3B65104	AMEL3B62110	AMEL3B65641	AMEL3B65343	AMEL3B69306	AMEL3B66248	AMEL3B68034	AMEL3B67972	AMEL3B68901	AMEL3B61898	AMEL3B62759	AMEL3B64985	AMEL3B69937			AMEL3B68621	AMEL3B66936
	AMEL_ADOR3B60034-RA_1	AMEL3B63637	AMEL3B66107		AMEL3B69715	AMEL3B67943		AMEL3B69715	AMEL3B64930		AMEL3B63273	AMEL3B61770	AMEL3B63201		AMEL3B63273	AMEL3B60498		AMEL3B63273	AMEL3B67264	AMEL3B61866		AMEL3B63273	AMEL3B61950		AMEL3B60732	AMEL3B67041	AMEL3B67954	AMEL3B67070	AMEL3B63761		AMEL3B62931	AMEL3B55859	AMEL3B64962	AMEL3B62111	AMEL3B69937	AMEL3B47697	AMEL3B65638	AMEL3B67771	AMEL3B65740	AMEL3B67139	AMEL_AFLO3B83780-RA_1	AMEL3B62113	AMEL3B65789	AMEL3B67794	AMEL3B68193			AMEL3B68632	AMEL3B66608
	AMEL3B60712	AMEL3B64364	AMEL3B66353		AMEL3B70227	AMEL3B67947		AMEL3B70227	AMEL3B64936		AMEL3B61842	AMEL3B68811	AMEL3B63538		AMEL3B61842	AMEL3B66667		AMEL3B61842	AMEL3B90331	AMEL3B62788		AMEL3B61842	AMEL3B60776		AMEL3B68549	AMEL3B67028	AMEL3B68290	AMEL3B67074	AMEL3B66359		AMEL3B68946	AMEL3B62235	AMEL3B65536	AMEL3B68172	AMEL3B68193	AMEL3B60088	AMEL3B67059	AMEL3B60844	AMEL3B65741	AMEL3B68018	AMEL3B68366	AMEL3B42988	AMEL3B60719	AMEL3B67795	AMEL3B66512			AMEL3B62755	AMEL3B61684
	AMEL3B67249	AMEL3B67591	AMEL3B66354		AMEL3B40049	AMEL3B67954		AMEL3B40049	AMEL3B62447		AMEL3B64231	AMEL3B60498	AMEL3B67315		AMEL3B64231	AMEL3B66935		AMEL3B64231	AMEL3B60767	AMEL3B68601		AMEL3B64231	AMEL3B68090		AMEL3B67654	AMEL3B67074	AMEL3B68286	AMEL3B67258	AMEL3B66799		AMEL3B68026	AMEL3B61296	AMEL3B65537	AMEL3B62981	AMEL3B65782	AMEL3B67182	AMEL3B64085	AMEL3B60890	AMEL3B66463	AMEL3B44245	AMEL3B69715	AMEL3B62824	AMEL3B60721	AMEL3B51509	AMEL3B66513			AMEL3B69814	AMEL3B67958
	AMEL3B70020	AMEL3B63395	AMEL3B61336		AMEL3B40050	AMEL3B67958		AMEL3B40050	AMEL3B62423		AMEL3B61641	AMEL3B66450	AMEL3B66260		AMEL3B61641	AMEL3B69622		AMEL3B61641	AMEL3B52743	AMEL3B66742		AMEL3B61641	AMEL3B64600		AMEL3B67153	AMEL3B55193	AMEL3B68284	AMEL3B67259	AMEL3B67328		AMEL3B68027	AMEL3B65730	AMEL3B61959	AMEL3B68023	AMEL3B60401	AMEL3B42365	AMEL3B70600	AMEL3B61545	AMEL3B66464	AMEL3B64437	AMEL3B63613	AMEL3B62675	AMEL3B61005	AMEL3B62135	AMEL3B64343			AMEL3B54329	AMEL3B62898
	AMEL3B60683	AMEL3B64023	AMEL3B68693		AMEL3B40051	AMEL3B40143		AMEL3B40051	AMEL3B63659		AMEL3B63796	AMEL3B68285	AMEL3B67150		AMEL3B63796	AMEL3B60948		AMEL3B63796	AMEL3B69271	AMEL3B65282		AMEL3B63796	AMEL3B65710		AMEL3B65832	AMEL3B66854	AMEL3B68424	AMEL3B55193	AMEL3B68447		AMEL3B67366	AMEL3B60890	AMEL3B61960	AMEL3B68024	AMEL3B68324	AMEL3B64216	AMEL3B62595	AMEL_AFLO3B81932-RA_1	AMEL3B66159	AMEL3B69252	AMEL3B63614	AMEL3B70726	AMEL3B62587	AMEL3B60395	AMEL3B64344			AMEL3B69266	AMEL3B62899
	AMEL3B60872	AMEL3B66801	AMEL3B62346		AMEL3B40052	AMEL3B67971		AMEL3B40052	AMEL3B63661		AMEL3B64149	AMEL3B46009	AMEL3B65855		AMEL3B64149	AMEL3B62858		AMEL3B64149	AMEL3B64162	AMEL3B63040		AMEL3B64149	AMEL3B60284		AMEL3B63300	AMEL3B66856	AMEL3B68598	AMEL3B66753	AMEL3B62563		AMEL3B62049	AMEL3B40249	AMEL3B67496	AMEL3B67238	AMEL3B67356	AMEL3B69858	AMEL3B62596	AMEL3B61739	AMEL3B67115	AMEL3B68100	AMEL3B68028	AMEL3B63224	AMEL3B60017	AMEL3B66886	AMEL3B61787			AMEL3B69577	AMEL3B69129
	AMEL3B60362	AMEL3B61128	AMEL3B67305		AMEL3B67991	AMEL3B67972		AMEL3B67991	AMEL3B63686		AMEL3B67201	AMEL3B63955	AMEL3B65080		AMEL3B67201	AMEL3B60932		AMEL3B67201	AMEL3B67976	AMEL3B63031		AMEL3B67201	AMEL3B64975		AMEL3B65855	AMEL3B66879	AMEL3B41725	AMEL_AFLO3B16719-RA_2	AMEL3B67742		AMEL3B60735	AMEL3B67958	AMEL3B67497	AMEL3B66064	AMEL3B60429	AMEL3B62981	AMEL3B60421	AMEL3B61612	AMEL3B67000	AMEL3B62110	AMEL3B69721	AMEL3B63497	AMEL3B61510	AMEL3B66426	AMEL3B61788			AMEL3B68584	AMEL3B69130
	AMEL3B61759	AMEL3B61510	AMEL3B66178		AMEL3B67989	AMEL3B67976		AMEL3B67989	AMEL3B63673		AMEL3B61128	AMEL3B67865	AMEL3B67255		AMEL3B61128	AMEL3B66080		AMEL3B61128	AMEL3B63500	AMEL3B66435		AMEL3B61128	AMEL3B63224		AMEL3B68269	AMEL3B66947	AMEL3B68583	AMEL3B66848	AMEL3B68059		AMEL3B63124	AMEL3B68584	AMEL3B63939	AMEL3B61860	AMEL3B60430	AMEL3B67722	AMEL3B68901	AMEL3B61613	AMEL3B67001	AMEL3B62111	AMEL3B68193	AMEL3B63611	AMEL3B62173	AMEL3B60079	AMEL3B66246			AMEL_AFLO3B65915-RA_1	AMEL3B62343
	AMEL3B68926	AMEL3B65267	AMEL3B60256		AMEL3B67985	AMEL3B67979		AMEL3B67985	AMEL3B63665		AMEL3B66869	AMEL3B51435	AMEL3B68425		AMEL3B66869	AMEL3B61717		AMEL3B66869	AMEL3B63406	AMEL3B66415		AMEL3B66869	AMEL3B68057		AMEL3B69881	AMEL3B66953	AMEL3B68499	AMEL3B66854	AMEL3B70500		AMEL3B66343	AMEL_AFLO3B65915-RA_1	AMEL3B66936	AMEL3B68170	AMEL3B61285	AMEL3B64753	AMEL_AFLO3B83780-RA_1	AMEL3B61614	AMEL3B67742	AMEL3B67060	AMEL3B69796	AMEL3B63649	AMEL3B62388	AMEL3B61285	AMEL3B67431			AMEL3B64112	AMEL3B65033
	AMEL3B67194	AMEL3B68270	AMEL3B62979		AMEL3B40058	AMEL3B67981		AMEL3B40058	AMEL3B64084		AMEL3B66942	AMEL3B67546	AMEL3B63740		AMEL3B66942	AMEL3B61422		AMEL3B66942	AMEL3B61403	AMEL3B65436		AMEL3B66942	AMEL3B60383		AMEL3B70147	AMEL3B66958	AMEL3B70176	AMEL3B66856	AMEL3B67780		AMEL3B66956	AMEL3B68166	AMEL3B62799	AMEL3B90133	AMEL3B68827	AMEL3B64756	AMEL3B68366	AMEL3B69588	AMEL3B68059	AMEL3B67061	AMEL3B64343	AMEL3B63851	AMEL3B62555	AMEL3B66368	AMEL3B65273			AMEL3B64113	AMEL3B65034
	AMEL3B63726	AMEL3B69885	AMEL3B62812		AMEL3B40059	AMEL3B67982		AMEL3B40059	AMEL3B64102		AMEL3B47049	AMEL3B67605	AMEL3B61743		AMEL3B47049	AMEL3B67974		AMEL3B47049	AMEL3B49467	AMEL3B66881		AMEL3B47049	AMEL3B67287		AMEL3B62762	AMEL3B66959	AMEL3B68536	AMEL3B66879	AMEL3B70606		AMEL3B66957	AMEL3B61739	AMEL3B62800	AMEL3B60085	AMEL3B68828	AMEL3B61860	AMEL3B68946	AMEL3B61302	AMEL3B70500	AMEL3B62981	AMEL3B68124	AMEL3B64643	AMEL3B63201	AMEL3B61786	AMEL3B64193			AMEL3B66619	AMEL3B61428
	AMEL3B65977	AMEL3B62188	AMEL3B61814		AMEL3B40060	AMEL3B67983		AMEL3B40060	AMEL3B64082		AMEL3B67051	AMEL3B66951	AMEL3B67822		AMEL3B67051	AMEL3B52281		AMEL3B67051	AMEL3B65934	AMEL3B66296		AMEL3B67051	AMEL3B65700		AMEL3B62784	AMEL3B66960	AMEL3B68615	AMEL3B66947	AMEL3B67788		AMEL3B61565	AMEL3B70123	AMEL3B63046	AMEL3B64110	AMEL3B60604	AMEL3B64417	AMEL3B68193	AMEL3B70253	AMEL3B68286	AMEL3B68023	AMEL3B60427	AMEL3B65599	AMEL3B63636	AMEL3B61990	AMEL3B70356			AMEL3B67971	AMEL3B62044
	AMEL3B64828	AMEL3B60726	AMEL3B61815		AMEL3B67980	AMEL3B67984		AMEL3B67980	AMEL3B68564		AMEL3B54669	AMEL3B62858	AMEL3B62366		AMEL3B54669	AMEL3B63657		AMEL3B54669	AMEL3B63201	AMEL3B69741		AMEL3B54669	AMEL3B66974		AMEL3B65499	AMEL3B66981	AMEL3B69087	AMEL3B66953	AMEL3B67910		AMEL3B61147	AMEL3B69588	AMEL3B63047	AMEL3B70446	AMEL3B65104	AMEL3B63423	AMEL3B66512	AMEL3B66755	AMEL3B68348	AMEL3B68024	AMEL3B68358	AMEL3B63472	AMEL3B66359	AMEL3B44641	AMEL3B63512			AMEL3B45494	AMEL3B68199
	AMEL3B65454	AMEL3B62018	AMEL3B66488		AMEL3B67978	AMEL3B67988		AMEL3B67978	AMEL3B68529		AMEL3B68528	AMEL3B67934	AMEL3B65600		AMEL3B68528	AMEL3B62160		AMEL3B68528	AMEL3B67360	AMEL3B68390		AMEL3B68528	AMEL3B65568		AMEL3B63485	AMEL3B66989	AMEL3B69088	AMEL3B66958	AMEL3B67899		AMEL3B60391	AMEL3B65161	AMEL3B62755	AMEL3B47696	AMEL3B66246	AMEL3B63613	AMEL3B66513	AMEL3B49796	AMEL3B69103	AMEL3B67238	AMEL3B65523	AMEL3B61159	AMEL3B66401	AMEL3B63507	AMEL3B64536			AMEL3B63222	AMEL3B66963
	AMEL3B67376	AMEL3B66265	AMEL3B65549		AMEL3B67977	AMEL3B67990		AMEL3B67977	AMEL3B68607		AMEL3B90042	AMEL3B61821	AMEL3B60077		AMEL3B90042	AMEL3B65596		AMEL3B90042	AMEL3B64542	AMEL3B68860		AMEL3B90042	AMEL3B62258		AMEL3B68768	AMEL3B67003	AMEL3B69090	AMEL3B66959	AMEL3B67954		AMEL_AFLO3B25671-RA_1	AMEL3B68734	AMEL3B62422	AMEL3B47939	AMEL3B65273	AMEL3B63614	AMEL3B64608	AMEL3B61686	AMEL3B69491	AMEL3B68170	AMEL3B66645	AMEL3B66214	AMEL3B67034	AMEL3B62114	AMEL3B64537			AMEL3B69581	AMEL3B61047
	AMEL3B64037	AMEL3B60837	AMEL3B62517		AMEL3B40065	AMEL3B67992		AMEL3B40065	AMEL3B65238		AMEL3B64854	AMEL3B65934	AMEL3B63080		AMEL3B64854	AMEL3B70011		AMEL3B64854	AMEL3B65905	AMEL3B66284		AMEL3B64854	AMEL3B61955		AMEL3B60763	AMEL3B67004	AMEL3B68924	AMEL3B66960	AMEL3B67947		AMEL3B69446	AMEL3B67583	AMEL3B63644	AMEL3B68904	AMEL3B64455	AMEL3B69861	AMEL_AFLO3B63845-RA_1	AMEL3B49797	AMEL3B60031	AMEL3B90133	AMEL3B66646	AMEL3B90262	AMEL3B69681	AMEL3B64237	AMEL3B66651			AMEL3B67666	AMEL3B61835
	AMEL3B62759	AMEL3B63141	AMEL3B61956		AMEL3B40066	AMEL3B67400		AMEL3B40066	AMEL3B65240		AMEL3B63766	AMEL3B67715	AMEL3B64531		AMEL3B63766	AMEL3B67228		AMEL3B63766	AMEL_AFLO3B82195-RA_1	AMEL3B62339		AMEL3B63766	AMEL3B61659		AMEL3B67931	AMEL3B67005	AMEL3B68899	AMEL3B66981	AMEL3B67949		AMEL3B61030	AMEL3B63606	AMEL3B68918	AMEL3B62979	AMEL3B64962	AMEL3B62479	AMEL3B65420	AMEL3B61687	AMEL3B60765	AMEL3B68439	AMEL3B69015	AMEL3B64469	AMEL3B60020	AMEL3B65104	AMEL3B68150			AMEL3B66304	AMEL3B61836
	AMEL3B66587	AMEL3B65990	AMEL3B60279		AMEL3B67974	AMEL3B67399		AMEL3B67974	AMEL3B65261		AMEL3B70400	AMEL3B63273	AMEL3B69165		AMEL3B70400	AMEL3B60253		AMEL3B70400	AMEL3B66753	AMEL3B60066		AMEL3B70400	AMEL3B69063		AMEL3B62328	AMEL3B67008	AMEL3B68834	AMEL3B66982	AMEL3B67942		AMEL3B70386	AMEL3B63309	AMEL3B69002	AMEL3B67513	AMEL3B67497	AMEL3B47939	AMEL3B64343	AMEL3B62056	AMEL3B61172	AMEL3B40788	AMEL3B69016	AMEL3B67410	AMEL3B62760	AMEL3B69802	AMEL3B60180			AMEL3B51325	AMEL3B61545
	AMEL3B69413	AMEL3B60419	AMEL3B64947		AMEL3B67973	AMEL3B67396		AMEL3B67973	AMEL3B65262		AMEL3B69112	AMEL3B61422	AMEL3B60777		AMEL3B69112	AMEL3B61469		AMEL3B69112	AMEL3B65537	AMEL3B63266		AMEL3B69112	AMEL3B66324		AMEL3B61236	AMEL3B67016	AMEL3B68827	AMEL3B66989	AMEL3B68202		AMEL3B60695	AMEL3B63310	AMEL3B66304	AMEL3B47690	AMEL3B65536	AMEL3B68904	AMEL3B68913	AMEL3B70056	AMEL3B70305	AMEL3B47696	AMEL3B60429	AMEL3B66275	AMEL3B68399	AMEL3B46162	AMEL3B61033			AMEL3B66909	AMEL_AFLO3B81932-RA_1
	AMEL3B70222	AMEL3B66875	AMEL3B66824		AMEL3B67970	AMEL3B67395		AMEL3B67970	AMEL3B65285		AMEL3B67141	AMEL3B60434	AMEL3B63276		AMEL3B67141	AMEL3B90014		AMEL3B67141	AMEL3B69607	AMEL3B64439		AMEL3B67141	AMEL3B63647		AMEL3B62955	AMEL3B60536	AMEL3B68773	AMEL3B66994	AMEL3B68290		AMEL3B64395	AMEL3B66056	AMEL3B61300	AMEL3B47691	AMEL3B65537	AMEL3B69010	AMEL3B60427	AMEL3B70057	AMEL3B61845	AMEL3B61599	AMEL3B60430	AMEL3B40950	AMEL3B65357	AMEL3B65269	AMEL3B69814			AMEL3B69044	AMEL3B63524
	AMEL3B65821	AMEL3B66705	AMEL3B61130		AMEL3B67969	AMEL3B67372		AMEL3B67969	AMEL3B65310		AMEL_ADOR3B82508-RA_107	AMEL3B67856	AMEL3B64523		AMEL_ADOR3B82508-RA_107	AMEL3B64727		AMEL_ADOR3B82508-RA_107	AMEL3B60837	AMEL_AFLO3B23997-RA_1		AMEL_ADOR3B82508-RA_107	AMEL3B62089		AMEL3B60068	AMEL3B67420	AMEL3B69335	AMEL3B67004	AMEL3B68286		AMEL3B60349	AMEL3B67934	AMEL3B65265	AMEL3B67512	AMEL3B68150	AMEL3B66432	AMEL3B49003	AMEL3B69589	AMEL3B61846	AMEL3B64198	AMEL3B61285	AMEL3B60245	AMEL3B67192	AMEL3B65282	AMEL3B61835			AMEL3B67416	AMEL3B69239
	AMEL3B61189	AMEL3B60852	AMEL3B60243		AMEL3B67968	AMEL3B67371		AMEL3B67968	AMEL3B65334		AMEL3B62505	AMEL3B62968	AMEL3B61235		AMEL3B62505	AMEL3B67254		AMEL3B62505	AMEL3B64585	AMEL3B64503		AMEL3B62505	AMEL3B63124		AMEL3B60675	AMEL3B67421	AMEL3B69336	AMEL3B67005	AMEL3B68284		AMEL3B65483	AMEL3B69053	AMEL3B62830	AMEL3B44639	AMEL3B63939	AMEL3B69721	AMEL3B60429	AMEL3B65944	AMEL3B61236	AMEL3B62204	AMEL3B68827	AMEL3B66455	AMEL3B65752	AMEL3B63041	AMEL3B61836			AMEL3B61303	AMEL3B64224
	AMEL3B64473	AMEL3B67808	AMEL3B64120		AMEL3B67966	AMEL3B67369		AMEL3B67966	AMEL3B65340		AMEL3B67290	AMEL3B64188	AMEL3B67514		AMEL3B67290	AMEL3B60078		AMEL3B67290	AMEL3B68542	AMEL3B60689		AMEL3B67290	AMEL3B67358		AMEL3B61261	AMEL3B67419	AMEL3B69489	AMEL3B67008	AMEL3B68343		AMEL3B67359	AMEL3B69054	AMEL3B70136	AMEL3B63503	AMEL3B66936	AMEL3B69940	AMEL3B64488	AMEL3B65945	AMEL3B62955	AMEL3B65685	AMEL3B68828	AMEL3B66831	AMEL3B62324	AMEL3B63191	AMEL3B64040			AMEL3B49051	AMEL3B63907
	AMEL3B65541	AMEL3B69734	AMEL3B66663		AMEL3B67965	AMEL3B67368		AMEL3B67965	AMEL3B65277		AMEL3B67621	AMEL3B60326	AMEL3B62450		AMEL3B67621	AMEL3B69000		AMEL3B67621	AMEL3B46009	AMEL3B65596		AMEL3B67621	AMEL3B64861		AMEL3B68219	AMEL3B67532	AMEL3B69491	AMEL3B67016	AMEL_AFLO3B80152-RA_1		AMEL3B67234	AMEL3B53178	AMEL3B68130	AMEL_AFLO3B82681-RA_1	AMEL3B64517	AMEL3B61199	AMEL3B65117	AMEL3B60719	AMEL3B62675	AMEL3B67513	AMEL3B66545	AMEL3B69765	AMEL3B61148	AMEL3B65124	AMEL3B64041			AMEL3B66308	AMEL3B52451
	AMEL3B65445	AMEL3B61308	AMEL3B61182		AMEL3B67964	AMEL3B67367		AMEL3B67964	AMEL3B65258		AMEL3B64162	AMEL3B67254	AMEL3B62257		AMEL3B64162	AMEL3B63941		AMEL3B64162	AMEL3B67255	AMEL3B62538		AMEL3B64162	AMEL3B63207		AMEL3B68220	AMEL3B52044	AMEL3B60435	AMEL3B60536	AMEL3B68348		AMEL3B67206	AMEL3B60156	AMEL3B61423	AMEL3B60767	AMEL3B62799	AMEL3B60079	AMEL3B65104	AMEL3B60721	AMEL3B70726	AMEL3B68905	AMEL3B66546	AMEL3B67149	AMEL3B70243	AMEL3B65801	AMEL3B65132			AMEL3B70454	AMEL3B68156
	AMEL3B60725	AMEL3B62273	AMEL3B61415		AMEL3B67963	AMEL3B67370		AMEL3B67963	AMEL3B63279		AMEL3B60094	AMEL3B60078	AMEL3B65458		AMEL3B60094	AMEL3B67898		AMEL3B60094	AMEL3B66507	AMEL3B61309		AMEL3B60094	AMEL3B68849		AMEL3B68264	AMEL3B67669	AMEL3B61228	AMEL3B67420	AMEL3B68437		AMEL3B64886	AMEL3B65053	AMEL3B61424	AMEL_AFLO3B23827-RA_1	AMEL3B62800	AMEL3B69015	AMEL3B64236	AMEL3B61637	AMEL3B62697	AMEL_ADOR3B81265-RA_1	AMEL3B60604	AMEL3B70527	AMEL3B64854	AMEL3B65802	AMEL3B69239			AMEL3B63374	AMEL3B66354
	AMEL3B66218	AMEL3B66133	AMEL3B60783		AMEL3B67961	AMEL3B67376		AMEL3B67961	AMEL3B63310		AMEL3B65994	AMEL3B61995	AMEL3B62660		AMEL3B65994	AMEL3B64867		AMEL3B65994	AMEL3B68968	AMEL3B65905		AMEL3B65994	AMEL3B67816		AMEL3B67150	AMEL3B67661	AMEL3B61192	AMEL3B67421	AMEL3B68429		AMEL3B60590	AMEL3B62005	AMEL3B61005	AMEL3B64493	AMEL3B64515	AMEL3B69016	AMEL3B67923	AMEL3B62005	AMEL3B63223	AMEL3B61601	AMEL3B65104	AMEL3B68810	AMEL3B63144	AMEL3B61314	AMEL3B66354			AMEL3B60352	AMEL3B64527
	AMEL3B67108	AMEL3B61034	AMEL3B61073		AMEL3B40078	AMEL3B64384		AMEL3B40078	AMEL3B60031		AMEL3B62875	AMEL3B61392	AMEL3B66021		AMEL3B62875	AMEL3B61641		AMEL3B62875	AMEL3B67261	AMEL3B69025		AMEL3B62875	AMEL3B65446		AMEL3B69683	AMEL3B67695	AMEL3B61171	AMEL3B67419	AMEL3B52743		AMEL3B67740	AMEL3B61248	AMEL3B61396	AMEL3B64489	AMEL3B64516	AMEL3B61186	AMEL3B55859	AMEL3B68648	AMEL3B63493	AMEL3B44639	AMEL3B66246	AMEL3B60353	AMEL3B63124	AMEL3B64518	AMEL3B62745			AMEL3B64289	AMEL3B64528
	AMEL3B69982	AMEL3B62664	AMEL3B65418		AMEL3B67959	AMEL3B64383		AMEL3B67959	AMEL3B60008		AMEL3B68498	AMEL3B67718	AMEL3B68136		AMEL3B68498	AMEL3B68816		AMEL3B68498	AMEL3B64538	AMEL3B64076		AMEL3B68498	AMEL3B61722		AMEL3B61349	AMEL3B67696	AMEL3B61172	AMEL3B52044	AMEL3B41725		AMEL3B67578	AMEL3B61426	AMEL3B70490	AMEL3B63711	AMEL3B64518	AMEL_ADOR3B60034-RA_1	AMEL3B62235	AMEL3B61248	AMEL3B63649	AMEL3B63503	AMEL3B65273	AMEL3B63899	AMEL3B66873	AMEL3B63803	AMEL3B69044			AMEL3B66056	AMEL3B61934
	AMEL3B69873	AMEL3B68371	AMEL3B60395		AMEL3B40081	AMEL3B64386		AMEL3B40081	AMEL3B42232		AMEL3B67235	AMEL3B60923	AMEL3B52492		AMEL3B67235	AMEL3B67973		AMEL3B67235	AMEL3B68693	AMEL3B66992		AMEL3B67235	AMEL3B66347		AMEL3B63359	AMEL3B67693	AMEL3B70305	AMEL3B67669	AMEL3B68583		AMEL3B66860	AMEL3B68355	AMEL3B66876	AMEL3B61186	AMEL3B62343	AMEL3B60381	AMEL3B61510	AMEL3B67732	AMEL3B64245	AMEL3B61802	AMEL3B62331	AMEL3B67358	AMEL3B61838	AMEL3B70361	AMEL3B65597			AMEL3B63260	AMEL3B61935
	AMEL3B68719	AMEL3B64698	AMEL3B60392		AMEL3B40082	AMEL3B64389		AMEL3B40082	AMEL3B64219		AMEL3B68688	AMEL3B60091	AMEL3B65260		AMEL3B68688	AMEL3B65135		AMEL3B68688	AMEL3B65514	AMEL3B63713		AMEL3B68688	AMEL3B62121		AMEL3B67239	AMEL3B52017	AMEL3B61170	AMEL3B67661	AMEL3B68553		AMEL3B66221	AMEL3B68356	AMEL_AFLO3B69959-RA_1	AMEL_ADOR3B60034-RA_1	AMEL3B62422	AMEL3B68110	AMEL3B61511	AMEL3B67323	AMEL3B64820	AMEL3B51509	AMEL3B66083	AMEL3B63055	AMEL3B67483	AMEL3B60890	AMEL3B61267			AMEL3B62759	AMEL3B66351
	AMEL3B60869	AMEL3B60998	AMEL3B68680		AMEL3B67957	AMEL3B68085		AMEL3B67957	AMEL3B64700		AMEL3B61175	AMEL3B68410	AMEL_AFLO3B12708-RA_1		AMEL3B61175	AMEL3B41325		AMEL3B61175	AMEL3B68425	AMEL3B65582		AMEL3B61175	AMEL3B60334		AMEL3B62148	AMEL3B67675	AMEL3B61137	AMEL3B65698	AMEL3B68536		AMEL3B66222	AMEL3B46004	AMEL3B69681	AMEL3B66368	AMEL3B63644	AMEL3B64237	AMEL3B65248	AMEL3B67674	AMEL3B64628	AMEL3B62135	AMEL3B66148	AMEL3B67989	AMEL3B66378	AMEL3B40249	AMEL3B53087			AMEL3B68643	AMEL3B65597
	AMEL3B69126	AMEL3B63795	AMEL3B63346		AMEL3B67955	AMEL3B68082		AMEL3B67955	AMEL3B64686		AMEL3B65629	AMEL3B68615	AMEL3B67825		AMEL3B65629	AMEL3B67659		AMEL3B65629	AMEL3B63740	AMEL3B46583		AMEL3B65629	Test		AMEL3B70146	AMEL3B67768	AMEL3B61114	AMEL3B67695	AMEL3B68615		AMEL3B63681	AMEL3B65857	AMEL3B63966	AMEL3B62114	AMEL3B60146	AMEL3B62314	AMEL3B67497	AMEL3B61402	AMEL3B65534	AMEL3B60767	AMEL3B64536	AMEL3B67990	AMEL3B65721	AMEL3B64515	AMEL3B62581			AMEL3B68644	AMEL3B69583
	AMEL3B62792	AMEL3B62367	AMEL3B67904		AMEL3B67952	AMEL3B68078		AMEL3B67952	AMEL3B64670		AMEL3B62980	AMEL3B62344	AMEL3B66667		AMEL3B62980	AMEL3B68971		AMEL3B62980	AMEL3B65826	AMEL3B68506		AMEL3B62980			AMEL3B63357	AMEL3B66333	AMEL3B61115	AMEL3B67696	AMEL3B69087		AMEL3B63839	AMEL3B68438	AMEL3B65845	AMEL3B90116	AMEL3B61303	AMEL3B65273	AMEL3B63513	AMEL3B67317	AMEL3B65535	AMEL_AFLO3B23827-RA_1	AMEL3B64537	AMEL3B64225	AMEL3B68268	AMEL3B64516	AMEL3B67683			AMEL3B62200	AMEL3B67784
	AMEL3B45466	AMEL3B65191	AMEL3B67906		AMEL3B67948	AMEL3B69213		AMEL3B67948	AMEL3B64653		AMEL3B62592	AMEL3B64022	AMEL3B67838		AMEL3B62592	AMEL3B66443		AMEL3B62592	AMEL3B62902	AMEL3B69160		AMEL3B62592			AMEL3B48633	AMEL3B67838	AMEL3B61953	AMEL3B67693	AMEL3B69088		AMEL3B63838	AMEL3B67606	AMEL3B63292	AMEL3B67923	AMEL3B62933	AMEL3B63588	AMEL_AFLO3B67792-RA_1	AMEL3B67318	AMEL3B65599	AMEL3B67855	AMEL3B65536	AMEL3B64416	AMEL3B66034	AMEL3B40979	AMEL3B62108			AMEL3B67732	AMEL3B63996
	AMEL3B66125	AMEL3B63792	AMEL3B62729		AMEL3B67945	AMEL3B69219		AMEL3B67945	AMEL3B64646		AMEL3B64790	AMEL3B66056	AMEL3B64725		AMEL3B64790	AMEL3B90042		AMEL3B64790	AMEL3B61743	AMEL3B69841		AMEL3B64790			AMEL3B65088	AMEL3B67821	AMEL3B61955	AMEL3B52017	AMEL3B50085		AMEL3B62796	AMEL3B67674	AMEL3B61810	AMEL3B61609	AMEL3B63111	AMEL3B62323	AMEL3B63939	AMEL3B40898	AMEL3B62848	AMEL3B44024	AMEL3B65537	AMEL3B67700	AMEL_ADOR3B82114-RA_1	AMEL3B69129	AMEL3B70623			AMEL3B68008	AMEL3B67659
	AMEL3B69354	AMEL3B63056	AMEL3B65007		AMEL3B40088	AMEL3B69221		AMEL3B40088	AMEL3B64643		AMEL3B65595	AMEL3B67064	AMEL3B67247		AMEL3B65595	AMEL3B65169		AMEL3B65595	AMEL3B60361	AMEL3B62418		AMEL3B65595			AMEL3B68315	AMEL3B67820	AMEL3B61790	AMEL3B67675	AMEL3B68976		AMEL3B62795	AMEL3B68445	AMEL3B61811	AMEL3B65696	AMEL3B65128	AMEL3B65716	AMEL3B66936	AMEL3B64581	AMEL3B68686	AMEL3B62987	AMEL3B63513	AMEL3B67701	AMEL3B66567	AMEL3B69130	AMEL3B63996			AMEL3B70405	AMEL3B63532
	AMEL3B69355	AMEL3B63060	AMEL3B61281		AMEL3B40090	AMEL3B69222		AMEL3B40090	AMEL3B42540		AMEL3B69362	AMEL3B41325	AMEL3B68185		AMEL3B69362	AMEL3B61575		AMEL3B69362	AMEL3B63389	AMEL3B61720		AMEL3B69362			AMEL3B68310	AMEL3B67817	AMEL3B61830	AMEL3B67768	AMEL3B68969		AMEL3B66078	AMEL_AFLO3B82404-RA_1	AMEL3B65942	AMEL3B61510	AMEL3B65133	AMEL3B64310	AMEL3B62799	AMEL3B69031	AMEL3B70326	AMEL3B66426	AMEL_AFLO3B67792-RA_1	AMEL3B60288	AMEL3B66159	AMEL3B67411	AMEL3B67659			AMEL3B65850	AMEL3B67568
	AMEL3B61818	AMEL3B67036	AMEL3B68002		AMEL3B67942	AMEL3B69228		AMEL3B67942	AMEL3B65763		AMEL3B65926	AMEL3B69028	AMEL3B64542		AMEL3B65926	AMEL3B67947		AMEL3B65926	AMEL3B68289	AMEL3B68744		AMEL3B65926			AMEL3B64452	AMEL3B67865	AMEL3B61831	AMEL3B67773	AMEL3B68924		AMEL3B62357	AMEL3B52017	AMEL3B64640	AMEL3B61511	AMEL3B68127	AMEL3B64311	AMEL3B62800	AMEL3B69032	AMEL3B62875	AMEL3B60079	AMEL3B66651	AMEL3B62156	AMEL3B67005	AMEL3B61696	AMEL3B65257			AMEL3B61426	AMEL3B64716
	AMEL3B67067	AMEL3B66114	AMEL3B69950		AMEL3B67934	AMEL3B61526		AMEL3B67934	AMEL3B65752		AMEL3B68175	AMEL3B68616	AMEL3B65514		AMEL3B68175	AMEL3B48387		AMEL3B68175	AMEL3B61937	AMEL3B61382		AMEL3B68175			AMEL3B67313	AMEL3B67868	AMEL3B61746	AMEL3B67791	AMEL3B68834		AMEL3B69466	AMEL3B67675	AMEL3B62309	AMEL3B65442	AMEL3B69798	AMEL3B65717	AMEL3B64533	AMEL3B65461	AMEL3B64985	AMEL3B64489	AMEL3B65225	AMEL3B62158	AMEL3B67679	AMEL3B63878	AMEL3B65258			AMEL3B66111	AMEL3B63986
	AMEL3B61750	AMEL3B61502	AMEL3B65584		AMEL3B67933	AMEL3B65103		AMEL3B67933	AMEL3B42686		AMEL3B63941	AMEL3B68999	AMEL3B60948		AMEL3B63941	AMEL3B62316		AMEL3B63941	AMEL3B63322	AMEL3B63871		AMEL3B63941			AMEL3B64230	AMEL3B67876	AMEL3B61682	AMEL3B67795	AMEL3B68827		AMEL3B69796	AMEL3B67317	AMEL3B65979	AMEL3B62118	AMEL3B69814	AMEL3B61959	AMEL3B70480	AMEL3B63900	AMEL3B64986	AMEL3B63711	AMEL3B61149	AMEL3B67412	AMEL3B67788	AMEL3B63879	AMEL3B65259			AMEL3B67674	AMEL3B60564
	AMEL3B61118	AMEL3B66280	AMEL3B64508		AMEL3B67932	AMEL3B65102		AMEL3B67932	AMEL3B65694		AMEL3B61959	AMEL3B65795	AMEL3B67137		AMEL3B61959	AMEL3B66987		AMEL3B61959	AMEL3B67822	AMEL3B63633		AMEL3B61959			AMEL3B63990	AMEL3B67878	AMEL3B61571	AMEL3B66333	AMEL3B68773		AMEL3B64681	AMEL3B67318	AMEL3B65752	AMEL3B61611	AMEL3B62677	AMEL3B61960	AMEL3B63002	AMEL3B66568	AMEL3B66889	AMEL3B61186	AMEL3B67769	AMEL3B66197	AMEL3B62844	AMEL3B64197	AMEL3B69974			AMEL3B63166	AMEL3B70432
	AMEL3B65594	AMEL3B65090	AMEL3B63810		AMEL3B67931	AMEL3B65093		AMEL3B67931	AMEL3B65650		AMEL3B69343	AMEL3B68602	AMEL3B61296		AMEL3B69343	AMEL_AFLO3B25081-RA_1		AMEL3B69343	AMEL3B61133	AMEL3B67264		AMEL3B69343			AMEL3B64828	AMEL3B67908	AMEL3B61641	AMEL3B67838	AMEL3B68766		AMEL3B62713	AMEL3B62541	AMEL3B68898	AMEL3B67152	AMEL3B62678	AMEL3B62419	AMEL3B63003	AMEL3B67671	AMEL3B65979	AMEL_ADOR3B60034-RA_1	AMEL3B67770	AMEL3B67260	AMEL3B66042	AMEL3B62044	AMEL3B64716			AMEL3B63167	AMEL3B60109
	AMEL3B63023	AMEL3B67767	AMEL3B66065		AMEL3B40096	AMEL3B65092		AMEL3B40096	AMEL3B65649		AMEL3B69342	AMEL3B67113	AMEL3B69262		AMEL3B69342	AMEL3B66636		AMEL3B69342	AMEL3B65600	AMEL3B69158		AMEL3B69342			AMEL3B64829	AMEL3B67903	AMEL3B61435	AMEL3B67821	AMEL3B69478		AMEL3B62375	AMEL3B67319	AMEL3B66718	AMEL3B63191	AMEL3B62044	AMEL3B62420	AMEL3B68621	AMEL3B67942	AMEL3B66974	AMEL3B66368	AMEL3B67306	AMEL3B66990	AMEL3B67521	AMEL3B64112	AMEL3B64364			AMEL3B63168	AMEL3B60110
	AMEL3B62810	AMEL3B68181	AMEL3B63413		AMEL3B67930	AMEL3B65090		AMEL3B67930	AMEL3B65681		AMEL3B63646	AMEL3B67114	AMEL3B63657		AMEL3B63646	AMEL3B69239		AMEL3B63646	AMEL3B60077	AMEL3B47378		AMEL3B63646			AMEL3B66788	AMEL3B67902	AMEL3B62453	AMEL3B67817	AMEL3B69335		AMEL3B68328	AMEL3B63687	AMEL3B66720	AMEL3B65124	AMEL3B64084	AMEL3B63191	AMEL3B68632	AMEL3B68602	AMEL3B69890	AMEL3B61786	AMEL3B61684	AMEL3B67599	AMEL3B69696	AMEL3B64113	AMEL3B63903			AMEL3B66269	AMEL3B65789
	AMEL3B65589	AMEL3B63406	AMEL3B67900		AMEL3B67929	AMEL3B65089		AMEL3B67929	AMEL3B65745		AMEL3B62490	AMEL3B66668	AMEL3B66419		AMEL3B62490	AMEL3B65254		AMEL3B62490	AMEL3B68999	AMEL3B60766		AMEL3B62490			AMEL3B64242	AMEL3B67900	AMEL3B62397	AMEL3B67875	AMEL3B69336		AMEL3B68327	AMEL3B63099	AMEL3B69677	AMEL3B61615	AMEL3B64087	AMEL3B65124	AMEL3B69734	AMEL3B68553	AMEL3B68528	AMEL3B69433	AMEL3B61040	AMEL3B67783	AMEL3B67953	AMEL3B61545	AMEL3B62005			AMEL3B70651	AMEL3B66168
	AMEL3B66253	AMEL3B64256	AMEL3B63602		AMEL3B67926	AMEL3B65086		AMEL3B67926	AMEL3B65757		AMEL3B61773	AMEL3B69788	AMEL3B66329		AMEL3B61773	AMEL3B60054		AMEL3B61773	AMEL3B62407	AMEL3B60078		AMEL3B61773			AMEL3B68729	AMEL3B51547	AMEL3B62398	AMEL_AFLO3B12148-RA_1	AMEL3B69489		AMEL3B64159	AMEL3B64204	AMEL3B66873	AMEL3B60890	AMEL3B61047	AMEL3B67275	AMEL3B62422	AMEL3B61058	AMEL3B67063	AMEL3B64237	AMEL3B61041	AMEL3B62892	AMEL3B68564	AMEL_AFLO3B81932-RA_1	AMEL3B54686			AMEL3B52017	AMEL3B66589
	AMEL3B68505	AMEL3B65597	AMEL3B65321		AMEL3B40101	AMEL3B65082		AMEL3B40101	AMEL3B65795		AMEL3B69150	AMEL3B61768	AMEL3B69822		AMEL3B69150	AMEL3B60147		AMEL3B69150	AMEL3B65795	AMEL3B64569		AMEL3B69150			AMEL3B62122	AMEL3B62844	AMEL3B62244	AMEL3B67876	AMEL3B69491		AMEL3B64160	AMEL3B65908	AMEL3B62659	AMEL3B66609	AMEL3B69581	AMEL3B67769	AMEL3B63644	AMEL3B61117	AMEL_AFLO3B82493-RA_1	AMEL3B62142	AMEL3B40979	AMEL3B68246	AMEL3B50233	AMEL3B68166	AMEL3B68736			AMEL3B67675	AMEL3B64067
	AMEL3B62623	AMEL3B65154	AMEL3B65921		AMEL3B67919	AMEL3B65078		AMEL3B67919	AMEL3B65819		AMEL3B67191	AMEL3B67947	AMEL3B49283		AMEL3B67705	AMEL3B62179		AMEL3B67705	AMEL3B65745	AMEL3B90331		AMEL3B67191			AMEL3B69840	AMEL3B66042	AMEL3B62232	AMEL3B67878	AMEL3B60502		AMEL3B67779	AMEL3B69451	AMEL3B68034	AMEL3B62755	AMEL3B69239	AMEL3B67770	AMEL3B69639	AMEL3B55607	AMEL3B65744	AMEL3B66089	AMEL3B62343	AMEL_AFLO3B10915-RA_1	AMEL3B69110	AMEL3B66742	AMEL3B69270			AMEL3B62310	AMEL3B64068
	AMEL3B62300	AMEL3B60897	AMEL3B60719		AMEL3B67917	AMEL3B65076		AMEL3B67917	AMEL3B69972		AMEL3B67190	AMEL3B65516	AMEL3B66942		AMEL3B67191	AMEL3B61173		AMEL3B67191	AMEL3B68721	AMEL3B62233		AMEL3B67190			AMEL3B70348	AMEL3B67521	AMEL3B62113	AMEL3B67908	AMEL3B61175		AMEL3B66104	AMEL3B66010	AMEL3B65721	AMEL3B69586	AMEL3B68918	AMEL3B64518	AMEL3B65189	AMEL3B61810	AMEL3B65745	AMEL3B70457	AMEL3B65392	AMEL3B68382	AMEL3B50616	AMEL3B66974	AMEL3B66418			AMEL3B65486	AMEL3B62587
	AMEL3B68939	AMEL3B66273	AMEL3B64597		AMEL3B40104	AMEL3B65065		AMEL3B40104	AMEL3B66052		AMEL3B61171	AMEL3B60129	AMEL3B70011		AMEL3B67190	AMEL3B61174		AMEL3B67190	AMEL3B67466	AMEL3B60767		AMEL3B61171			AMEL3B64699	AMEL3B69696	AMEL3B62614	AMEL3B67903	AMEL3B61171		AMEL3B66668	AMEL3B63900	AMEL3B62859	AMEL3B61621	AMEL3B69002	AMEL3B60420	AMEL3B60834	AMEL3B61706	AMEL3B60077	AMEL3B69802	AMEL3B70040	AMEL3B68383	AMEL3B68893	AMEL_AFLO3B22525-RA_1	AMEL3B67192			AMEL3B65487	AMEL3B69904
	AMEL3B66576	AMEL3B63653	AMEL3B67760		AMEL3B40105	AMEL3B65060		AMEL3B40105	AMEL3B64161		AMEL3B65323	AMEL3B66140	AMEL3B67228		AMEL3B61171	AMEL3B66290		AMEL3B61171	AMEL3B61709	AMEL3B52743		AMEL3B65323			AMEL3B67516	AMEL3B67966	AMEL3B70646	AMEL3B67902	AMEL3B61172		AMEL3B61174	AMEL3B66290	AMEL3B67515	AMEL3B64197	AMEL3B64159	AMEL3B63953	AMEL3B69814	AMEL_AFLO3B10083-RA_1	AMEL3B65176	AMEL3B47561	AMEL3B70041	AMEL3B68542	AMEL3B68766	AMEL3B54858	AMEL3B65857			AMEL3B63687	AMEL3B61372
	AMEL3B62048	AMEL3B64686	AMEL3B67758		AMEL3B67918	AMEL3B65058		AMEL3B67918	AMEL3B67248		AMEL3B64093	AMEL_AFLO3B25081-RA_1	AMEL3B61189		AMEL3B65323	AMEL3B63893		AMEL3B65323	AMEL3B64523	AMEL3B69271		AMEL3B64093			AMEL3B67515	AMEL3B67942	AMEL3B63045	AMEL3B67900	AMEL3B70305		AMEL3B63401	AMEL3B66055	AMEL3B67516	AMEL3B61545	AMEL3B61300	AMEL3B67306	AMEL3B62677	AMEL3B61708	AMEL3B65177	AMEL3B62318	AMEL3B69814	AMEL3B68859	AMEL3B60506	AMEL3B60227	AMEL3B60736			AMEL3B63208	AMEL3B61373
	AMEL3B69135	AMEL3B60769	AMEL3B64669		AMEL3B67920	AMEL3B40369		AMEL3B67920	AMEL3B67275		AMEL3B67314	AMEL3B67593	AMEL3B64272		AMEL3B64093	AMEL3B60432		AMEL3B64093	AMEL3B62799	AMEL3B66144		AMEL3B67314			AMEL3B66916	AMEL3B68504	AMEL3B62868	AMEL3B67978	AMEL3B61137		AMEL3B69477	AMEL3B67000	AMEL3B67839	AMEL_AFLO3B81932-RA_1	AMEL3B65265	AMEL3B63904	AMEL3B62678	AMEL3B61641	AMEL3B60281	AMEL3B55859	AMEL3B62677	AMEL3B60503	AMEL3B60507	AMEL3B60813	AMEL3B68705			AMEL3B69535	AMEL3B66667
	AMEL3B63727	AMEL3B68292	AMEL3B60663		AMEL3B67921	AMEL3B40375		AMEL3B67921	AMEL3B67359		AMEL3B68901	AMEL3B62977	AMEL3B68169		AMEL3B67314	AMEL3B65871		AMEL3B67314	AMEL3B65318	AMEL3B60558		AMEL3B68901			AMEL_AFLO3B15011-RA_1	AMEL3B54638	AMEL3B62869	AMEL3B67979	AMEL3B61114		AMEL3B62642	AMEL3B67001	AMEL3B68447	AMEL3B66619	AMEL3B60799	AMEL3B63905	AMEL3B63878	AMEL3B62936	AMEL3B70414	AMEL3B62235	AMEL3B62678	AMEL3B60504	AMEL3B61253	AMEL3B69136	AMEL3B60265			AMEL3B66718	AMEL_AFLO3B81874-RA_1
	AMEL3B65767	AMEL3B61701	AMEL3B66002		AMEL3B67922	AMEL3B65049		AMEL3B67922	AMEL3B67309		AMEL3B67644	AMEL3B66989	AMEL3B60693		AMEL3B68901	AMEL3B68249		AMEL3B68901	AMEL3B64571	AMEL3B60559		AMEL3B67644			AMEL3B67929	AMEL3B68192	AMEL3B70342	AMEL3B51547	AMEL3B61115		AMEL3B69714	AMEL3B67003	AMEL3B68268	AMEL3B63222	AMEL3B65597	AMEL3B62343	AMEL3B63879	AMEL_ADOR3B80457-RA_1	AMEL3B55999	AMEL3B62323	AMEL3B64084	AMEL3B60434	AMEL3B70520	AMEL3B69137	AMEL3B67700			AMEL3B66720	AMEL3B68438
	AMEL3B62977	AMEL3B60918	AMEL3B69546		AMEL3B67923	AMEL3B65047		AMEL3B67923	AMEL3B43204		AMEL3B67501	AMEL3B63098	AMEL3B42165		AMEL3B67644	AMEL3B65591		AMEL3B67644	AMEL3B67514	AMEL3B62177		AMEL3B67501			AMEL3B69265	AMEL3B68202	AMEL3B62873	AMEL3B66042	AMEL3B61950		AMEL3B48493	AMEL3B67024	AMEL3B66568	AMEL3B64040	AMEL3B60007	AMEL3B65033	AMEL3B68584	AMEL3B63224	AMEL3B65896	AMEL3B46162	AMEL3B64087	AMEL3B60368	AMEL3B62052	AMEL3B67548	AMEL3B68898			AMEL3B62978	AMEL3B70523
	AMEL3B62624	AMEL3B65354	AMEL3B64793		AMEL3B67924	AMEL3B65034		AMEL3B67924	AMEL3B64575		AMEL3B67500	AMEL3B61847	AMEL3B90014		AMEL3B67501	AMEL3B67235		AMEL3B67501	AMEL3B68088	AMEL3B64162		AMEL3B67500			AMEL3B60026	AMEL3B68241	AMEL3B62905	AMEL3B67521	AMEL3B61953		AMEL3B63734	AMEL3B67532	AMEL3B66558	AMEL3B64041	AMEL3B41021	AMEL3B65034	AMEL_AFLO3B65915-RA_1	AMEL3B64507	AMEL3B47147	AMEL3B61510	AMEL3B66963	AMEL3B61806	AMEL3B62053	AMEL3B68734	AMEL3B64660			AMEL3B66710	AMEL3B70524
	AMEL3B65653	AMEL3B61140	AMEL3B65526		AMEL3B67925	AMEL3B65031		AMEL3B67925	AMEL3B64571		AMEL3B63052	AMEL3B63282	AMEL3B61785		AMEL3B67500	AMEL3B40530		AMEL3B67500	AMEL3B62450	AMEL3B66988		AMEL3B63052			AMEL3B66335	AMEL3B68343	AMEL3B62935	AMEL3B69696	AMEL3B61908		AMEL3B60997	AMEL3B67818	AMEL3B67005	AMEL3B61610	AMEL3B60972	AMEL3B61749	AMEL3B62044	AMEL3B64413	AMEL3B65563	AMEL3B61511	AMEL3B61047	AMEL3B61767	AMEL3B62933	AMEL3B61303	AMEL3B66710			AMEL3B70549	AMEL3B62309
	AMEL3B62588	AMEL3B61572	AMEL3B67838		AMEL3B67927	AMEL3B65013		AMEL3B67927	AMEL3B43361		AMEL3B65635	AMEL3B60615	AMEL3B67945		AMEL3B63052	AMEL3B63491		AMEL3B63052	AMEL3B62257	AMEL3B67976		AMEL3B65635			AMEL3B66334	AMEL_AFLO3B80152-RA_1	AMEL3B62961	AMEL3B67966	AMEL3B55555		AMEL3B67946	AMEL3B67956	AMEL3B65698	AMEL3B52477	AMEL3B69583	AMEL3B64084	AMEL3B64215	AMEL3B65069	AMEL3B69991	AMEL3B65269	AMEL3B69735	AMEL3B63383	AMEL3B62936	AMEL3B51919	AMEL3B70549			AMEL3B66713	AMEL3B64738
	AMEL3B61375	AMEL3B63455	AMEL3B60896		AMEL3B67928	AMEL3B65009		AMEL3B67928	AMEL3B66093		AMEL3B65400	AMEL3B62488	AMEL3B67272		AMEL3B65635	AMEL3B68030		AMEL3B65635	AMEL3B65458	AMEL3B67235		AMEL3B65400			AMEL3B69137	AMEL3B68348	AMEL3B62772	AMEL3B67957	AMEL3B61898		AMEL3B68087	AMEL3B67957	AMEL3B67795	AMEL3B61626	AMEL3B66056	AMEL3B64087	AMEL3B64356	AMEL3B67521	AMEL3B66831	AMEL3B60073	AMEL3B61835	AMEL3B63506	AMEL_ADOR3B80457-RA_1	AMEL3B61983	AMEL3B66711			AMEL3B66717	AMEL3B61161
	AMEL3B63583	AMEL3B69508	AMEL3B67798		AMEL3B40115	AMEL3B65004		AMEL3B40115	AMEL3B61365		AMEL3B63145	AMEL3B61533	AMEL3B63037		AMEL3B65400	AMEL3B62794		AMEL3B65400	AMEL3B64424	AMEL3B60429		AMEL3B63145			AMEL3B65909	AMEL3B68360	AMEL3B62781	AMEL3B68044	AMEL3B61817		AMEL3B60003	AMEL3B67945	AMEL3B67910	AMEL3B62805	AMEL3B63533	AMEL3B66963	AMEL3B69735	AMEL3B67175	AMEL3B65640	AMEL3B62118	AMEL3B61836	AMEL3B64122	AMEL3B62947	AMEL3B64029	AMEL3B66716			AMEL3B66709	AMEL3B68898
	AMEL3B65155	AMEL3B69770	AMEL3B65544		AMEL3B40116	AMEL3B64998		AMEL3B40116	AMEL3B61375		AMEL3B61434	AMEL3B61173	AMEL3B67307		AMEL3B63145	AMEL3B68429		AMEL3B63145	AMEL3B62005	AMEL3B60430		AMEL3B61434			AMEL3B65766	AMEL3B68362	AMEL3B63215	AMEL3B68504	AMEL3B61790		AMEL3B65607	AMEL3B68249	AMEL3B67918	AMEL3B61612	AMEL3B62759	AMEL3B66618	AMEL3B62071	AMEL3B62512	AMEL3B60601	AMEL3B66248	AMEL3B63222	AMEL3B62994	AMEL3B62948	AMEL3B63606	AMEL3B66873			AMEL3B69451	AMEL3B62324
	AMEL3B66947	AMEL3B69359	AMEL3B66640		AMEL3B40117	AMEL3B64994		AMEL3B40117	AMEL3B61400		AMEL3B67487	AMEL3B61174	AMEL3B69000		AMEL3B61434	AMEL3B62649		AMEL3B61434	AMEL3B60889	AMEL3B68448		AMEL3B67487			AMEL3B70386	AMEL3B68383	AMEL3B63521	AMEL3B54638	AMEL3B61830		AMEL3B60403	AMEL3B68458	AMEL3B68536	AMEL3B61613	AMEL3B60722	AMEL3B68198	AMEL3B66619	AMEL3B60334	AMEL3B90502	AMEL3B65248	AMEL3B65132	AMEL3B65988	AMEL3B62846	AMEL3B63251	AMEL3B67483			AMEL3B64075	AMEL3B63124
	AMEL3B69310	AMEL3B64441	AMEL3B69476		AMEL3B67935	AMEL3B64993		AMEL3B67935	AMEL3B61370		AMEL3B64966	AMEL3B61691	AMEL3B68901		AMEL3B67487	AMEL3B62044		AMEL3B67487	AMEL3B62660	AMEL3B63500		AMEL3B64966			AMEL3B61030	AMEL3B68389	AMEL3B63526	AMEL3B68192	AMEL3B61840		AMEL3B60405	AMEL3B68437	AMEL3B68615	AMEL3B61614	AMEL3B66587	AMEL3B67088	AMEL3B65132	AMEL3B60337	AMEL3B65676	AMEL3B54475	AMEL3B65270	AMEL3B65853	AMEL3B63223	AMEL3B69016	AMEL3B66713			AMEL3B66568	AMEL3B62659
	AMEL3B67419	AMEL3B63070	AMEL3B65268		AMEL3B67936	AMEL3B64988		AMEL3B67936	AMEL3B66832		AMEL3B61570	AMEL3B66159	AMEL3B64162		AMEL3B64966	AMEL3B64531		AMEL3B64966	AMEL3B48060	AMEL3B63940		AMEL3B61570			AMEL3B61048	AMEL3B68390	AMEL3B63507	AMEL3B68241	AMEL3B61746		AMEL3B66324	AMEL3B69489	AMEL3B50082	AMEL3B70123	AMEL3B60719	AMEL3B67089	AMEL3B68918	AMEL3B69876	AMEL3B65677	AMEL3B63872	AMEL3B68918	AMEL3B65574	AMEL3B64076	AMEL3B63309	AMEL3B66717			AMEL3B66543	AMEL3B67515
	AMEL3B62054	AMEL3B67281	AMEL3B64883		AMEL3B67937	AMEL3B64987		AMEL3B67937	AMEL3B68256		AMEL3B64054	AMEL3B66290	AMEL3B68537		AMEL3B61570	AMEL3B40527		AMEL3B61570	AMEL3B67173	AMEL3B67504		AMEL3B64054			AMEL3B66904	AMEL3B68393	AMEL3B63493	AMEL3B68244	AMEL3B61720		AMEL3B69144	AMEL3B61058	AMEL3B68979	AMEL3B66974	AMEL3B60721	AMEL3B69809	AMEL3B66354	AMEL3B69559	AMEL3B64666	AMEL3B63041	AMEL3B69002	AMEL3B62092	AMEL3B64078	AMEL3B63310	AMEL3B67537			AMEL3B67671	AMEL3B67516
	AMEL3B60628	AMEL3B61062	AMEL3B62213		AMEL3B67938	AMEL3B64985		AMEL3B67938	AMEL3B68248		AMEL3B60070	AMEL3B68569	AMEL3B65866		AMEL3B64054	AMEL3B62958		AMEL3B64054	AMEL3B64583	AMEL3B63406		AMEL3B60070			AMEL3B62750	AMEL3B68461	AMEL3B63428	AMEL3B68360	AMEL3B61682		AMEL3B69145	AMEL3B60934	AMEL3B69491	AMEL_AFLO3B22525-RA_1	AMEL3B61396	AMEL3B64040	AMEL3B65265	AMEL3B64042	AMEL3B60694	AMEL3B66183	AMEL3B60813	AMEL3B90115	AMEL3B64844	AMEL3B65055	AMEL3B66378			AMEL3B67818	AMEL3B67839
	AMEL3B66973	AMEL3B67276	AMEL3B63468		AMEL3B67939	AMEL3B64983		AMEL3B67939	AMEL3B68220		AMEL3B65282	AMEL3B52094	AMEL3B62582		AMEL3B60070	AMEL3B65629		AMEL3B60070	AMEL3B67856	AMEL3B61403		AMEL3B65282			AMEL3B61781	AMEL3B68458	AMEL3B63431	AMEL3B68362	AMEL3B61570		AMEL3B69180	AMEL3B61950	AMEL3B60906	AMEL3B63907	AMEL3B70490	AMEL3B64041	AMEL3B69141	AMEL3B64043	AMEL3B66348	AMEL3B63191	AMEL3B61300	AMEL3B42473	AMEL3B64843	AMEL3B66056	AMEL3B66709			AMEL3B68348	AMEL3B68127
	AMEL3B67490	AMEL3B68605	AMEL3B69368		AMEL3B67940	AMEL3B64976		AMEL3B67940	AMEL3B69593		AMEL3B66798	AMEL3B61340	AMEL3B61953		AMEL3B65282	AMEL3B64543		AMEL3B65282	AMEL3B40525	AMEL3B62310		AMEL3B66798			AMEL3B66220	AMEL3B68602	AMEL3B63434	AMEL3B68383	AMEL3B61569		AMEL3B69315	AMEL3B61292	AMEL_AFLO3B80635-RA_1	AMEL3B52451	AMEL3B65897	AMEL3B62805	AMEL3B63527	AMEL3B51682	AMEL3B69538	AMEL3B65124	AMEL3B66354	AMEL3B64678	AMEL3B64639	AMEL3B61659	AMEL3B44348			AMEL3B68389	AMEL3B43930
	AMEL3B64750	AMEL3B66531	AMEL3B62727		AMEL3B67941	AMEL3B64975		AMEL3B67941	AMEL3B68290		AMEL3B62165	AMEL3B65100	AMEL3B62727		AMEL3B66798	AMEL3B66022		AMEL3B66798	AMEL3B52492	AMEL3B60957		AMEL3B62165			AMEL3B63283	AMEL3B68599	AMEL3B64359	AMEL3B68389	AMEL3B61641		AMEL3B68716	AMEL3B61854	AMEL3B60766	AMEL3B61628	AMEL3B68371	AMEL3B43835	AMEL3B63528	AMEL3B65481	AMEL3B69539	AMEL3B65801	AMEL3B62745	AMEL3B65711	AMEL3B64571	AMEL_ADOR3B80226-RA_1	AMEL3B64752			AMEL3B68390	AMEL3B65037
	AMEL3B61897	AMEL3B68940	AMEL3B68585		AMEL3B67943	AMEL3B64974		AMEL3B67943	AMEL3B68268		AMEL3B63201	AMEL3B67264	AMEL3B68816		AMEL3B62165	AMEL3B64554		AMEL3B62165	AMEL3B67736	AMEL3B49467		AMEL3B63201			AMEL3B70190	AMEL3B68592	AMEL3B64245	AMEL3B68390	AMEL3B47049		AMEL3B68715	AMEL3B61816	AMEL3B60556	AMEL3B61629	AMEL3B69681	AMEL3B65185	AMEL3B64510	AMEL3B65246	AMEL3B68810	AMEL3B65802	AMEL3B69742	AMEL3B65712	AMEL3B65534	AMEL3B67934	AMEL3B65721			AMEL3B61706	AMEL3B66558
	AMEL3B66055	AMEL3B62231	AMEL3B62222		AMEL3B67944	AMEL3B64973		AMEL3B67944	AMEL3B65166		AMEL3B61545	AMEL3B68202	AMEL3B65817		AMEL3B63201	AMEL3B65817		AMEL3B63201	AMEL3B66701	AMEL3B66839		AMEL3B61545			AMEL3B66453	AMEL3B68589	AMEL3B64186	AMEL3B68458	AMEL3B62397		AMEL3B54090	AMEL3B61817	AMEL3B60503	AMEL3B42686	AMEL3B61372	AMEL3B70123	AMEL3B70136	AMEL3B66713	AMEL3B60353	AMEL3B61314	AMEL3B69044	AMEL3B68699	AMEL3B65535	AMEL3B63530	AMEL3B65740			AMEL_AFLO3B10083-RA_1	AMEL3B66539
	AMEL3B62807	AMEL3B66183	AMEL3B62126		AMEL3B40127	AMEL3B64972		AMEL3B40127	AMEL3B65187		AMEL3B67887	AMEL3B63682	AMEL3B60926		AMEL3B61545	AMEL3B61434		AMEL3B61545	AMEL3B68811	AMEL3B65934		AMEL3B67887			AMEL3B60375	AMEL3B68553	AMEL3B64129	AMEL3B68424	AMEL3B62398		AMEL3B68301	AMEL3B61840	AMEL3B60504	AMEL3B65711	AMEL3B61373	AMEL3B43962	AMEL3B63176	AMEL3B66717	AMEL3B65517	AMEL3B69730	AMEL3B65265	AMEL3B68700	AMEL3B65118	AMEL3B63531	AMEL3B65741			AMEL3B61564	AMEL3B66540
	AMEL3B67656	AMEL3B64715	AMEL3B60083		AMEL3B67946	AMEL3B64971		AMEL3B67946	AMEL3B65221		AMEL3B61435	AMEL3B68641	AMEL3B62258		AMEL3B67887	AMEL3B68366		AMEL3B67887	AMEL3B64976	AMEL3B67855		AMEL3B61435			AMEL3B70098	AMEL3B68515	AMEL3B64116	AMEL3B68603	AMEL3B62407		AMEL3B62782	AMEL3B62408	AMEL3B60425	AMEL3B67583	AMEL3B68399	AMEL3B66686	AMEL3B61354	AMEL3B65011	AMEL3B63351	AMEL3B63002	AMEL3B64240	AMEL3B64287	AMEL3B65127	AMEL3B62124	AMEL3B66568			AMEL3B70436	AMEL3B66430
	AMEL3B63300	AMEL3B67348	AMEL3B60582		AMEL3B40131	AMEL3B64968		AMEL3B40131	AMEL3B65188		AMEL3B67059	AMEL3B69085	AMEL3B65169		AMEL3B61435	AMEL3B63389		AMEL3B61435	AMEL3B65260	AMEL3B63201		AMEL3B67059			AMEL3B41101	AMEL3B68516	AMEL3B64062	AMEL3B68602	AMEL3B62307		AMEL3B69442	AMEL3B62112	AMEL3B55607	AMEL3B65368	AMEL3B65357	AMEL3B60813	AMEL3B61101	AMEL3B68950	AMEL3B63352	AMEL3B63003	AMEL3B63880	AMEL3B63883	AMEL_AFLO3B13392-RA_1	AMEL_ADOR3B81511-RA_1	AMEL3B66400			AMEL3B62456	AMEL3B66463
	AMEL3B68551	AMEL3B64814	AMEL3B62995		AMEL3B67947	AMEL3B64965		AMEL3B67947	AMEL3B65152		AMEL3B69103	AMEL_ADOR3B80103-RA_1	AMEL3B61002		AMEL3B67059	AMEL3B68860		AMEL3B67059	AMEL3B60498	AMEL3B67028		AMEL3B69103			AMEL3B70528	AMEL3B69160	AMEL3B62999	AMEL3B68599	AMEL3B62244		AMEL_AFLO3B18457-RA_1	AMEL3B62113	AMEL3B61830	AMEL3B64240	AMEL3B65942	AMEL3B68652	AMEL3B67714	AMEL3B68951	AMEL3B68157	AMEL3B69586	AMEL3B63374	AMEL3B69464	AMEL3B65795	AMEL3B62830	AMEL3B66443			AMEL3B62454	AMEL3B66464
	AMEL3B68116	AMEL3B69255	AMEL3B62538		AMEL3B67949	AMEL3B64962		AMEL3B67949	AMEL3B62978		AMEL_ADOR3B81969-RA_1	AMEL3B40527	AMEL3B67799		AMEL3B69103	AMEL3B61148		AMEL3B69103	AMEL3B60200	AMEL3B67360		AMEL_ADOR3B81969-RA_1			AMEL3B61886	AMEL3B69158	AMEL3B62992	AMEL3B68515	AMEL3B62211		AMEL3B50452	AMEL3B63030	AMEL3B61641	AMEL3B61303	AMEL3B48764	AMEL3B62745	AMEL3B60719	AMEL3B66089	AMEL3B60062	AMEL3B60301	AMEL3B53087	AMEL3B68303	AMEL3B62848	AMEL3B69017	AMEL3B66463			AMEL3B62455	AMEL3B66485
	AMEL3B62865	AMEL3B67198	AMEL3B68202		AMEL3B67950	AMEL3B64963		AMEL3B67950	AMEL3B62956		AMEL3B68385	AMEL3B67614	AMEL3B69103		AMEL_ADOR3B81969-RA_1	AMEL_ADOR3B80765-RA_1		AMEL_ADOR3B81969-RA_1	AMEL3B66543	AMEL3B64542		AMEL3B68385			AMEL3B66848	AMEL3B69099	AMEL3B64601	AMEL3B68516	AMEL3B62232		AMEL3B69633	AMEL3B90498	AMEL3B62460	AMEL3B51919	AMEL3B66561	AMEL3B67583	AMEL3B60721	AMEL3B70457	AMEL3B67394	AMEL3B63878	AMEL3B62581	AMEL3B68304	AMEL3B62711	AMEL3B69018	AMEL3B66464			AMEL3B62408	AMEL_AFLO3B90606-RA_1
	AMEL3B60473	AMEL3B62964	AMEL3B64827		AMEL3B67951	AMEL3B64961		AMEL3B67951	AMEL3B62936		AMEL3B64200	AMEL3B61402	AMEL3B43196		AMEL3B68385	AMEL3B62555		AMEL3B68385	AMEL3B67664	AMEL_AFLO3B82195-RA_1		AMEL3B64200			AMEL3B60532	AMEL3B69026	AMEL3B64508	AMEL3B68499	AMEL3B62614		AMEL3B60809	AMEL3B62887	AMEL3B62461	AMEL3B61983	AMEL3B63228	AMEL3B65368	AMEL3B61005	AMEL3B63735	AMEL3B64048	AMEL3B63879	AMEL3B67683	AMEL3B65128	AMEL3B62708	AMEL3B62056	AMEL3B67041			AMEL3B62410	AMEL3B67005
	AMEL3B60235	AMEL3B69284	AMEL3B66814		AMEL3B67953	AMEL3B64964		AMEL3B67953	AMEL3B62893		AMEL3B62430	AMEL3B66678	AMEL3B66443		AMEL3B64200	AMEL3B65387		AMEL3B64200	AMEL3B66667	AMEL3B62005		AMEL3B62430			AMEL3B60533	AMEL3B69012	AMEL3B65534	AMEL3B70176	AMEL3B70646		AMEL3B60208	AMEL3B62936	AMEL3B62846	AMEL3B63606	AMEL3B61574	AMEL3B65615	AMEL3B61252	AMEL3B60407	AMEL3B64624	AMEL3B64197	AMEL3B65055	AMEL3B62577	AMEL3B63792	AMEL3B69024	AMEL3B55193			AMEL3B62312	AMEL3B67016
	AMEL3B63680	AMEL3B66043	AMEL3B68047		AMEL3B67954	AMEL3B64970		AMEL3B67954	AMEL3B62865		AMEL3B62429	AMEL3B64554	AMEL3B61183		AMEL3B62430	AMEL3B60981		AMEL3B62430	AMEL3B65568	AMEL3B66753		AMEL3B62429			AMEL3B64311	AMEL3B68984	AMEL3B65535	AMEL3B69160	AMEL3B63031		AMEL3B66000	AMEL_ADOR3B80457-RA_1	AMEL3B62664	AMEL3B64543	AMEL3B61575	AMEL3B61267	AMEL3B67730	AMEL_AFLO3B82160-RA_1	AMEL3B67989	AMEL3B68199	AMEL3B41021	AMEL3B70366	AMEL3B63793	AMEL3B65313	AMEL3B66879			AMEL3B62018	AMEL3B68059
	AMEL3B66977	AMEL3B61941	AMEL3B62204		AMEL3B67956	AMEL3B64977		AMEL3B67956	AMEL3B62870		AMEL3B67341	AMEL3B68515	AMEL3B67595		AMEL3B62429	AMEL3B61189		AMEL3B62429	AMEL3B63955	AMEL3B65537		AMEL3B67341			AMEL3B64310	AMEL3B68978	AMEL3B65036	AMEL3B69158	AMEL3B52999		AMEL3B63672	AMEL3B62772	AMEL3B63521	AMEL3B69582	AMEL3B66526	AMEL3B67683	AMEL3B66876	AMEL3B69587	AMEL3B67990	AMEL3B64112	AMEL3B60972	AMEL3B60285	AMEL3B67753	AMEL3B70462	AMEL3B66958			AMEL3B49068	AMEL3B70500
	AMEL3B68070	AMEL3B66930	AMEL3B70600		AMEL3B67958	AMEL3B64989		AMEL3B67958	AMEL3B62881		AMEL3B66763	AMEL3B44963	AMEL3B90042		AMEL3B67341	AMEL3B67239		AMEL3B67341	AMEL3B67369	AMEL3B69607		AMEL3B66763			AMEL3B60928	AMEL3B68963	AMEL3B90107	AMEL3B69099	AMEL3B62868		AMEL3B69053	AMEL3B62844	AMEL3B63941	AMEL3B63908	AMEL3B70524	AMEL3B45626	AMEL_AFLO3B69959-RA_1	AMEL3B60962	AMEL3B64373	AMEL3B64113	AMEL3B66018	AMEL3B65953	AMEL3B90010	AMEL3B61509	AMEL3B67016			AMEL3B49131	AMEL3B67875
	AMEL3B64849	AMEL3B61904	AMEL3B67982		AMEL3B40143	AMEL3B64992		AMEL3B40143	AMEL3B62923		AMEL3B60269	AMEL3B65318	AMEL3B61292		AMEL3B66763	AMEL3B67323		AMEL3B66763	AMEL3B66935	AMEL3B60837		AMEL3B60269			AMEL3B62093	AMEL3B68885	AMEL3B65316	AMEL3B69026	AMEL3B62869		AMEL3B69054	AMEL3B63070	AMEL_AFLO3B17352-RA_1	AMEL3B64783	AMEL3B62309	AMEL3B62354	AMEL3B67732	AMEL3B66064	AMEL3B70382	AMEL3B61545	AMEL3B63996	AMEL3B68085	AMEL3B65744	AMEL3B65789	AMEL3B60536			AMEL3B62054	AMEL3B68192
	AMEL3B68919	AMEL3B61905	AMEL3B67511		AMEL3B40144	AMEL3B40477		AMEL3B40144	AMEL3B62927		AMEL3B60403	AMEL3B67707	AMEL3B61380		AMEL3B60269	AMEL3B69457		AMEL3B60269	AMEL3B68185	AMEL3B66260		AMEL3B60403			AMEL3B62158	AMEL3B68849	AMEL3B65321	AMEL3B69021	AMEL3B70342		AMEL3B62561	AMEL3B63538	AMEL3B64628	AMEL3B65363	AMEL3B68147	AMEL3B63716	AMEL3B67628	AMEL3B66065	AMEL3B90495	AMEL_AFLO3B81932-RA_1	AMEL3B66107	AMEL_ADOR3B81489-RA_1	AMEL3B65745	AMEL3B65053	AMEL3B67420			AMEL3B62868	AMEL3B68286
	AMEL3B66828	AMEL3B66080	AMEL3B67701		AMEL3B67962	AMEL3B65005		AMEL3B67962	AMEL3B62947		AMEL3B66547	AMEL3B62812	AMEL3B48387		AMEL3B60403	AMEL3B64247		AMEL3B60403	AMEL3B69622	AMEL3B67150		AMEL3B66547			AMEL3B62183	AMEL3B68829	AMEL3B65382	AMEL3B69022	AMEL3B62873		AMEL3B69268	AMEL3B63761	AMEL3B64479	AMEL3B67934	AMEL3B69772	AMEL3B63718	AMEL3B67629	AMEL3B62170	AMEL3B64531	AMEL3B61993	AMEL3B63530	AMEL3B60776	AMEL3B60184	AMEL3B43033	AMEL3B67421			AMEL3B62869	AMEL3B68393
	AMEL3B63961	AMEL3B61534	AMEL3B62056		AMEL3B67967	AMEL3B65012		AMEL3B67967	AMEL3B63002		AMEL3B65080	AMEL3B63962	AMEL3B61128		AMEL3B66547	AMEL3B68185		AMEL3B66547	AMEL3B65243	AMEL3B60911		AMEL3B65080			AMEL3B64900	AMEL3B68744	AMEL3B70153	AMEL3B69012	AMEL3B62887		AMEL3B67697	AMEL3B64600	AMEL3B65266	AMEL3B67659	AMEL3B65752	AMEL3B70383	AMEL3B61779	AMEL3B63899	AMEL3B70429	AMEL3B68198	AMEL3B63531	AMEL3B65520	AMEL3B45043	AMEL3B70058	AMEL3B67671			AMEL3B70342	AMEL3B68599
	AMEL3B55810	AMEL3B62362	AMEL3B62649		AMEL3B67971	AMEL3B65014		AMEL3B67971	AMEL3B63014		AMEL_AFLO3B80386-RA_1	AMEL3B68182	AMEL3B70083		AMEL3B65080	AMEL3B68438		AMEL3B65080	AMEL3B67546	AMEL3B64585		AMEL_AFLO3B80386-RA_1			AMEL3B61559	AMEL3B68745	AMEL3B65387	AMEL3B68984	AMEL3B62935		AMEL3B70448	AMEL3B67473	AMEL3B65362	AMEL3B61618	AMEL3B62324	AMEL3B69582	AMEL3B68053	AMEL3B64045	AMEL3B67412	AMEL3B60015	AMEL3B62830	AMEL3B66869	AMEL3B66968	AMEL3B67280	AMEL3B67661			AMEL3B62936	AMEL3B68589
	AMEL3B62869	AMEL3B61033	AMEL3B63701		AMEL3B67972	AMEL3B65018		AMEL3B67972	AMEL3B69887		AMEL3B61432	AMEL3B68366	AMEL3B66421		AMEL_AFLO3B80386-RA_1	AMEL3B62020		AMEL_AFLO3B80386-RA_1	AMEL3B67605	AMEL3B68542		AMEL3B61432			AMEL3B61558	AMEL3B69478	AMEL3B65905	AMEL3B68978	AMEL3B61236		AMEL3B67404	AMEL3B63224	AMEL3B65846	AMEL3B61620	AMEL3B62859	AMEL3B66056	AMEL3B60049	AMEL3B62130	AMEL3B67413	AMEL3B64040	AMEL3B63304	AMEL_AFLO3B80485-RA_1	AMEL3B63919	AMEL3B61423	AMEL3B65698			AMEL_ADOR3B80457-RA_1	AMEL3B68554
	AMEL3B64255	AMEL3B60748	AMEL3B60792		AMEL3B67975	AMEL3B65024		AMEL3B67975	AMEL3B64432		AMEL3B64945	AMEL3B69150	AMEL3B64818		AMEL3B61432	AMEL3B51830		AMEL3B61432	AMEL3B68889	AMEL3B46009		AMEL3B64945			AMEL3B68700	AMEL3B69240	AMEL_AFLO3B11082-RA_1	AMEL3B68963	AMEL3B62955		AMEL3B45390	AMEL3B63214	AMEL3B65799	AMEL3B63530	AMEL3B67515	AMEL3B66662	AMEL3B65357	AMEL3B63901	AMEL3B70488	AMEL3B64041	AMEL3B63305	AMEL3B64404	AMEL3B69991	AMEL3B61424	AMEL3B67695			AMEL3B62780	AMEL3B68555
	AMEL3B63111	AMEL3B68901	AMEL3B61156		AMEL3B67976	AMEL3B65025		AMEL3B67976	AMEL3B64733		AMEL3B64783	AMEL3B69011	AMEL3B65709		AMEL3B64945	AMEL3B69582		AMEL3B64945	AMEL3B68296	AMEL3B65080		AMEL3B64783			AMEL3B64450	AMEL3B69369	AMEL3B65916	AMEL3B68885	AMEL3B62988		AMEL3B63910	AMEL3B63215	AMEL3B63148	AMEL3B63531	AMEL3B67516	AMEL3B66663	AMEL3B65614	AMEL3B67144	AMEL3B67071	AMEL3B63524	AMEL3B64716	AMEL3B64406	AMEL3B69365	AMEL3B68035	AMEL3B67696			AMEL3B62809	AMEL3B69158
	AMEL3B67805	AMEL3B67682	AMEL3B64766		AMEL3B67979	AMEL3B65026		AMEL3B67979	AMEL3B64775		AMEL3B62824	AMEL3B60637	AMEL3B61055		AMEL3B64783	AMEL3B67856		AMEL3B64783	AMEL3B60948	AMEL3B63837		AMEL3B62824			AMEL3B64451	AMEL3B69456	AMEL3B65920	AMEL3B68829	AMEL3B62781		AMEL3B61107	AMEL3B63514	AMEL3B65180	AMEL3B63176	AMEL3B67839	AMEL3B67934	AMEL3B66418	AMEL3B66951	AMEL3B67265	AMEL3B62805	AMEL3B60915	AMEL3B61549	AMEL3B70644	AMEL3B61565	AMEL3B67837			AMEL_ADOR3B81961-RA_1	AMEL3B69103
	AMEL3B60366	AMEL3B67523	AMEL3B65240		AMEL3B40153	AMEL3B40497		AMEL3B40153	AMEL3B64741		AMEL3B69950	AMEL3B60794	AMEL3B63406		AMEL3B62824	AMEL3B61119		AMEL3B62824	AMEL3B67934	AMEL3B60069		AMEL3B69950			AMEL3B60696	AMEL3B60027	AMEL3B65923	AMEL3B68744	AMEL3B62788		AMEL3B68264	AMEL3B63515	AMEL3B60546	AMEL3B69053	AMEL3B68447	AMEL3B64852	AMEL3B67192	AMEL3B66952	AMEL3B66696	AMEL3B69581	AMEL3B60916	AMEL3B64028	AMEL3B65676	AMEL3B67033	AMEL3B67817			AMEL3B62812	AMEL3B69335
	AMEL3B61197	AMEL3B69301	AMEL3B69491		AMEL3B67981	AMEL3B65043		AMEL3B67981	AMEL3B63098		AMEL3B69512	AMEL3B65640	AMEL3B62415		AMEL3B69950	AMEL3B67858		AMEL3B69950	AMEL3B61821	AMEL3B66032		AMEL3B69512			AMEL3B69549	AMEL3B60031	AMEL3B65924	AMEL3B68745	AMEL3B62697		AMEL3B47709	AMEL3B63497	AMEL3B60548	AMEL3B69054	AMEL3B65740	AMEL3B64853	AMEL3B60445	AMEL_AFLO3B22548-RA_1	AMEL3B66697	AMEL3B66041	AMEL3B63903	AMEL3B61448	AMEL3B65677	AMEL3B61393	AMEL3B67876			AMEL_AFLO3B83350-RA_1	AMEL3B69336
	AMEL3B69720	AMEL3B62504	AMEL3B66134		AMEL3B40156	AMEL3B65050		AMEL3B40156	AMEL3B63096		AMEL3B67003	AMEL3B68723	AMEL3B61855		AMEL3B69512	AMEL3B65866		AMEL3B69512	AMEL_ADOR3B68423-RA_1	AMEL3B67255		AMEL3B67003			AMEL3B64954	AMEL3B61052	AMEL3B48282	AMEL3B69369	AMEL3B63101		AMEL3B69556	AMEL3B63649	AMEL3B60471	AMEL3B62056	AMEL3B65741	AMEL3B62124	AMEL3B65942	AMEL3B66973	AMEL3B66858	AMEL3B70123	AMEL3B60508	AMEL3B64270	AMEL3B69128	AMEL3B60020	AMEL3B67942			AMEL3B62664	AMEL3B69333
	AMEL3B68367	AMEL3B61348	AMEL3B63041		AMEL3B67982	AMEL3B65053		AMEL3B67982	AMEL3B63093		AMEL3B63507	AMEL3B60981	AMEL3B65994		AMEL3B67003	AMEL3B63718		AMEL3B67003	AMEL3B63822	AMEL3B66507		AMEL3B63507			AMEL3B62365	AMEL3B61053	AMEL3B65946	AMEL3B69456	AMEL3B63226		AMEL3B66474	AMEL3B64829	AMEL3B62932	AMEL3B53178	AMEL3B68268	AMEL_ADOR3B81511-RA_1	AMEL3B68436	AMEL3B68535	AMEL3B67815	AMEL3B66974	AMEL3B64705	AMEL3B68985	AMEL3B62257	AMEL3B68008	AMEL3B67918			AMEL3B63224	AMEL3B69334
	AMEL3B67197	AMEL3B64974	AMEL3B41064		AMEL3B67983	AMEL3B65054		AMEL3B67983	AMEL3B63602		AMEL3B63877	AMEL3B45706	AMEL3B66636		AMEL3B63507	AMEL3B60022		AMEL3B63507	AMEL3B67715	AMEL3B68968		AMEL3B63877			AMEL3B70551	AMEL3B61058	AMEL3B65987	AMEL3B60027	AMEL3B63223		AMEL3B65520	AMEL3B64830	AMEL3B62875	AMEL3B60156	AMEL3B66539	AMEL3B69017	AMEL3B60736	AMEL_ADOR3B80988-RA_1	AMEL3B40060	AMEL_AFLO3B22525-RA_1	AMEL3B64706	AMEL3B68987	AMEL3B62258	AMEL3B70405	AMEL3B68504			AMEL3B63223	AMEL3B60031
	AMEL3B68921	AMEL3B63955	AMEL3B64610		AMEL3B67984	AMEL3B65055		AMEL3B67984	AMEL3B63597		AMEL3B63962	AMEL3B69304	AMEL3B68249		AMEL3B63877	AMEL3B64188		AMEL3B63877	AMEL3B60932	AMEL3B60757		AMEL3B63962			AMEL3B69678	AMEL3B61080	AMEL3B65993	AMEL3B60031	AMEL3B63215		AMEL3B48742	AMEL3B40373	AMEL3B64977	AMEL3B65358	AMEL3B66540	AMEL3B69018	AMEL3B63228	AMEL3B69078	AMEL3B67983	AMEL3B67550	AMEL3B64653	AMEL3B45379	AMEL3B69538	AMEL3B60049	AMEL3B68348			AMEL3B63497	AMEL3B61080
	AMEL3B69210	AMEL3B65430	AMEL3B64611		AMEL3B40160	AMEL3B65056		AMEL3B40160	AMEL3B63566		AMEL3B66086	AMEL3B65595	AMEL3B69239		AMEL3B63962	AMEL3B62372		AMEL3B63962	AMEL3B61296	AMEL3B63177		AMEL3B66086			AMEL3B66468	AMEL3B61081	AMEL3B65816	AMEL3B61042	AMEL3B63526		AMEL3B63706	AMEL3B65054	AMEL3B64982	AMEL3B68643	AMEL3B66430	AMEL3B65257	AMEL3B62216	AMEL3B69079	AMEL3B68188	AMEL3B67551	AMEL3B54686	AMEL3B64252	AMEL3B69539	AMEL3B65609	AMEL3B68382			AMEL3B64818	AMEL3B61081
	AMEL3B64810	AMEL3B60166	AMEL3B64110		AMEL3B40161	AMEL3B65061		AMEL3B40161	AMEL3B63556		AMEL_AFLO3B83899-RA_1	AMEL3B64982	AMEL3B65516		AMEL3B66086	AMEL3B62517		AMEL3B66086	AMEL3B60725	AMEL3B67261		AMEL_AFLO3B83899-RA_1			AMEL3B62252	AMEL3B60995	AMEL3B65599	AMEL3B61052	AMEL3B63507		AMEL3B62510	AMEL3B48056	AMEL3B64988	AMEL3B68644	AMEL3B66463	AMEL3B65258	AMEL3B68043	AMEL3B68973	AMEL3B68281	AMEL3B40249	AMEL3B68736	AMEL3B66871	AMEL3B66318	AMEL3B61426	AMEL3B68383			AMEL3B65311	AMEL3B60931
	AMEL3B65573	AMEL3B67822	AMEL3B67330		AMEL3B67986	AMEL3B65080		AMEL3B67986	AMEL3B44438		AMEL3B60091	AMEL3B69457	AMEL3B60054		AMEL_AFLO3B83899-RA_1	AMEL3B67691		AMEL_AFLO3B83899-RA_1	AMEL3B66080	AMEL3B63322		AMEL3B60091			AMEL3B68463	AMEL3B60998	AMEL3B65598	AMEL3B61053	AMEL3B63488		AMEL3B64263	AMEL3B65387	AMEL3B64989	AMEL3B61509	AMEL3B66464	AMEL3B65259	AMEL3B62953	AMEL3B68968	AMEL3B68498	AMEL3B63907	AMEL3B69681	AMEL3B62346	AMEL3B65222	AMEL3B60522	AMEL3B68602			AMEL3B66987	AMEL3B60556
	AMEL3B60829	AMEL3B70104	AMEL3B63157		AMEL3B67987	AMEL3B65087		AMEL3B67987	AMEL3B63550		AMEL3B40530	AMEL3B63284	AMEL3B52999		AMEL3B60091	AMEL3B60869		AMEL3B60091	AMEL3B69262	AMEL3B64538		AMEL3B40530			AMEL3B43748	AMEL3B60930	AMEL3B65594	AMEL3B61058	AMEL3B63428		AMEL3B63260	AMEL3B65816	AMEL3B64990	AMEL3B64835	AMEL3B67005	AMEL3B61097	AMEL3B62954	AMEL3B68969	AMEL3B69028	AMEL3B54858	AMEL3B61372	AMEL_ADOR3B80367-RA_1	AMEL3B62917	AMEL3B62719	AMEL3B68554			AMEL3B65321	AMEL3B60506
	AMEL3B66321	AMEL3B63247	AMEL3B70536		AMEL3B67988	AMEL3B65091		AMEL3B67988	AMEL3B63528		AMEL3B61478	AMEL3B62001	AMEL3B64054		AMEL3B40530	AMEL3B65052		AMEL3B40530	AMEL3B67985	AMEL3B68693		AMEL3B61478			AMEL3B60242	AMEL3B60929	AMEL3B61463	AMEL3B60995	AMEL3B63431		AMEL3B69933	AMEL3B65817	AMEL3B62708	AMEL3B66345	AMEL3B67671	AMEL3B68091	AMEL3B60265	AMEL3B68865	AMEL3B50608	AMEL3B60227	AMEL3B61373	AMEL3B69043	AMEL3B63351	AMEL3B66262	AMEL3B68555			AMEL3B65956	AMEL3B60507
	AMEL3B63828	AMEL3B65506	AMEL3B61126		AMEL3B67990	AMEL3B65094		AMEL3B67990	AMEL3B63452		AMEL3B60755	AMEL3B64247	AMEL3B62179		AMEL3B62933	AMEL3B67976		AMEL3B62933	AMEL3B68036	AMEL3B65514		AMEL3B60755			AMEL3B63939	AMEL3B60947	AMEL3B62848	AMEL3B60998	AMEL3B63434		AMEL3B61211	AMEL3B64587	AMEL3B52160	AMEL3B67714	AMEL3B67910	AMEL3B64716	AMEL3B65237	AMEL3B70698	AMEL3B68888	AMEL3B67666	AMEL3B64646	AMEL3B60290	AMEL3B63352	AMEL3B68964	AMEL3B68615			AMEL3B65069	AMEL3B60208
	AMEL3B69834	AMEL3B69042	AMEL3B64656		AMEL3B40167	AMEL3B65100		AMEL3B40167	AMEL3B63432		AMEL3B62130	AMEL3B66882	AMEL3B61703		AMEL3B61478	AMEL3B67511		AMEL3B61478	AMEL3B60890	AMEL3B68425		AMEL3B62130			AMEL3B60625	AMEL3B60765	AMEL3B66125	AMEL3B60931	AMEL3B63611		AMEL3B68998	AMEL3B65069	AMEL3B63925	AMEL3B61406	AMEL3B67918	AMEL3B53178	AMEL3B68147	AMEL3B68859	AMEL3B69485	AMEL3B51325	AMEL3B60624	AMEL3B60291	AMEL3B60062	AMEL3B65486	AMEL3B69087			AMEL3B66945	AMEL3B61953
	AMEL3B63457	AMEL3B68013	AMEL3B65275		AMEL3B67992	AMEL3B65104		AMEL3B67992	AMEL3B63421		AMEL3B69053	AMEL3B62083	AMEL_ADOR3B80806-RA_1		AMEL3B60755	AMEL_AFLO3B21659-RA_1		AMEL3B60755	AMEL3B67974	AMEL3B63740		AMEL3B69053			AMEL3B60519	AMEL3B60608	AMEL3B63472	AMEL3B60929	AMEL3B64359		AMEL3B68153	AMEL3B66945	AMEL3B61756	AMEL3B48553	AMEL3B68192	AMEL3B60156	AMEL3B69311	AMEL3B60434	AMEL3B60368	AMEL3B66909	AMEL3B69834	AMEL3B61271	AMEL3B66760	AMEL3B65487	AMEL3B69088			AMEL_AFLO3B22564-RA_1	AMEL3B61852
	AMEL3B66187	AMEL3B63160	AMEL3B60461		AMEL3B67993	AMEL3B65105		AMEL3B67993	AMEL3B63454		AMEL3B69212	AMEL3B69582	AMEL3B62384		AMEL3B62130	AMEL3B63602		AMEL3B62130	AMEL3B68109	AMEL3B65826		AMEL3B69212			AMEL3B63641	AMEL3B60609	AMEL3B68020	AMEL3B60947	AMEL3B64214		AMEL3B66208	AMEL_AFLO3B22564-RA_1	AMEL3B61757	AMEL3B61565	AMEL3B68458	AMEL3B60109	AMEL3B69312	AMEL3B60361	AMEL3B60017	AMEL3B61824	AMEL3B69270	AMEL3B63153	AMEL3B66083	AMEL3B67319	AMEL3B69089			AMEL3B60546	AMEL3B61790
	AMEL3B67410	AMEL3B62102	AMEL3B68941		AMEL3B40171	AMEL3B66107		AMEL3B40171	AMEL3B63493		AMEL3B62394	AMEL3B69343	AMEL3B64117		AMEL3B69053	AMEL3B62986		AMEL3B69053	AMEL3B63657	AMEL3B62902		AMEL3B62394			AMEL3B60267	AMEL3B60507	AMEL3B68021	AMEL3B60764	AMEL3B64129		AMEL3B66209	AMEL3B66214	AMEL3B67350	AMEL3B60215	AMEL3B68564	AMEL3B60110	AMEL3B65752	AMEL3B61187	AMEL3B61251	AMEL3B68734	AMEL3B69593	AMEL3B68615	AMEL3B66084	AMEL3B63202	AMEL3B50233			AMEL3B67521	AMEL3B61830
	AMEL3B68150	AMEL3B68931	AMEL3B63198		AMEL3B40172	AMEL3B40582		AMEL3B40172	AMEL3B63542		AMEL3B62395	AMEL3B64413	AMEL3B62729		AMEL3B69212	AMEL3B66268		AMEL3B69212	AMEL3B63636	AMEL3B69138		AMEL3B62395			AMEL3B69801	AMEL3B60505	AMEL3B66063	AMEL3B60765	AMEL3B64110		AMEL3B64311	AMEL3B90262	AMEL3B65744	AMEL3B62783	AMEL3B69107	AMEL3B62854	AMEL3B68898	AMEL3B61188	AMEL3B90574	AMEL3B67583	AMEL3B68656	AMEL3B68616	AMEL3B61645	AMEL3B68404	AMEL3B69110			AMEL3B64798	AMEL3B61690
	AMEL3B63709	AMEL3B60225	AMEL3B63566		AMEL3B70621	AMEL3B66101		AMEL3B70621	AMEL3B63579		AMEL3B67707	AMEL3B63718	AMEL3B61853		AMEL3B62394	AMEL3B64573		AMEL3B62394	AMEL3B65335	AMEL3B61743		AMEL3B67707			AMEL3B64259	AMEL3B60438	AMEL3B60579	AMEL3B60608	AMEL3B62999		AMEL3B64310	AMEL3B62711	AMEL3B65745	AMEL3B66338	AMEL3B50616	AMEL3B67898	AMEL3B69093	AMEL3B62125	AMEL3B49258	AMEL3B65368	AMEL3B68657	AMEL3B63998	AMEL3B63664	AMEL3B68406	AMEL3B69107			AMEL3B68619	AMEL3B62490
	AMEL3B67177	AMEL3B64289	AMEL3B61469		AMEL3B40174	AMEL3B67482		AMEL3B40174	AMEL3B63601		AMEL3B62047	AMEL3B64898	AMEL3B68968		AMEL3B62395	AMEL3B65565		AMEL3B62395	AMEL3B63037	AMEL3B60361		AMEL3B62047			AMEL3B60171	AMEL3B61306	AMEL3B64462	AMEL3B60609	AMEL3B64637		AMEL3B69314	AMEL3B68090	AMEL3B64009	AMEL3B65810	AMEL3B68893	AMEL3B61181	AMEL3B62978	AMEL3B62559	AMEL3B61128	AMEL3B49051	AMEL3B65942	AMEL3B69403	AMEL3B67447	AMEL3B63504	AMEL3B50082			AMEL3B68636	AMEL3B62225
	AMEL3B64318	AMEL3B61209	AMEL3B69969		AMEL3B40175	AMEL3B67488		AMEL3B40175	AMEL3B44834		AMEL3B63788	AMEL3B61959	AMEL3B64548		AMEL3B67707	AMEL3B67257		AMEL3B67707	AMEL3B68537	AMEL3B63389		AMEL3B63788			AMEL3B62284	AMEL3B61308	AMEL3B60546	AMEL3B60507	AMEL3B64639		AMEL3B64492	AMEL3B68091	AMEL3B64010	AMEL3B65811	AMEL3B69333	AMEL3B66587	AMEL3B67537	AMEL3B62560	AMEL3B61841	AMEL3B51919	AMEL3B68436	AMEL3B66387	AMEL3B67112	AMEL3B63687	AMEL3B68979			AMEL3B67175	AMEL3B62902
	AMEL3B61752	AMEL3B65937	AMEL3B60183		AMEL3B40176	AMEL3B67492		AMEL3B40176	AMEL3B67205		AMEL3B66951	AMEL3B67331	AMEL3B60432		AMEL3B62047	AMEL3B67867		AMEL3B62047	AMEL3B70011	AMEL3B68289		AMEL3B66951			AMEL3B67822	AMEL3B60375	AMEL3B60547	AMEL3B60505	AMEL3B64699		AMEL3B63847	AMEL3B66889	AMEL3B66519	AMEL3B64832	AMEL3B69334	AMEL3B66573	AMEL3B44348	AMEL3B43410	AMEL3B61437	AMEL3B61983	AMEL3B60736	AMEL3B64664	AMEL3B60432	AMEL3B64854	AMEL3B68830			AMEL3B67063	AMEL3B62935
	AMEL3B68781	AMEL3B69806	AMEL3B62830		AMEL3B40177	AMEL3B67493		AMEL3B40177	AMEL3B67178		AMEL3B63654	AMEL3B60986	AMEL3B66782		AMEL3B63788	AMEL3B67945		AMEL3B63788	AMEL3B42040	AMEL3B61937		AMEL3B63654			AMEL3B64994	AMEL3B60227	AMEL3B61281	AMEL3B60500	AMEL3B70348		AMEL3B62625	AMEL3B64469	AMEL3B62512	AMEL3B62005	AMEL3B60931	AMEL3B68222	AMEL3B64752	AMEL3B64178	AMEL3B49563	AMEL3B63606	AMEL3B68438	AMEL3B65960	AMEL3B53711	AMEL3B69093	AMEL3B68744			AMEL_AFLO3B82493-RA_1	AMEL3B62961
	AMEL3B70356	AMEL3B60813	AMEL3B67585		AMEL3B70358	AMEL3B67509		AMEL3B70358	AMEL3B67128		AMEL3B62622	AMEL3B67255	AMEL3B65415		AMEL3B66951	AMEL3B68564		AMEL3B66951	AMEL3B60253	AMEL3B67822		AMEL3B62622			AMEL3B64250	AMEL3B60206	AMEL3B60672	AMEL3B60438	AMEL3B64601		AMEL3B65064	AMEL3B60281	AMEL3B67169	AMEL3B62587	AMEL3B60766	AMEL3B60215	AMEL3B65740	AMEL3B64411	AMEL3B62698	AMEL3B64446	AMEL3B67529	AMEL3B65193	AMEL3B62271	AMEL3B63403	AMEL3B68745			AMEL3B64469	AMEL3B62829
	AMEL3B62073	AMEL3B65985	AMEL3B60846		AMEL3B40179	AMEL3B67514		AMEL3B40179	AMEL3B67065		AMEL3B65399	AMEL3B63715	AMEL3B65591		AMEL3B63654	AMEL3B65140		AMEL3B63654	AMEL3B65323	AMEL3B61133		AMEL3B65399			AMEL3B63906	AMEL3B60205	AMEL3B62932	AMEL3B61306	AMEL3B64508		AMEL3B63058	AMEL3B70414	AMEL3B67170	AMEL3B61248	AMEL3B60503	AMEL3B44578	AMEL3B65741	AMEL3B64602	AMEL3B62700	AMEL3B70691	AMEL3B68043	AMEL3B50882	AMEL3B63022	AMEL3B70357	AMEL3B60031			AMEL3B64972	AMEL_ADOR3B81597-RA_1
	AMEL3B61563	AMEL3B68763	AMEL3B67687		AMEL3B70626	AMEL3B67527		AMEL3B70626	AMEL3B67047		AMEL_AFLO3B80592-RA_1	AMEL3B63224	AMEL3B68757		AMEL3B62622	AMEL3B66606		AMEL3B62622	AMEL3B62968	AMEL3B60906		AMEL_AFLO3B80592-RA_1			AMEL3B61281	AMEL3B60117	AMEL3B62924	AMEL3B61308	AMEL3B64481		AMEL3B66977	AMEL3B65955	AMEL3B66510	AMEL3B68008	AMEL3B60504	AMEL3B60710	AMEL3B66539	AMEL3B65496	AMEL3B63344	AMEL3B63251	AMEL3B65444	AMEL3B66340	AMEL3B63644	AMEL3B64204	AMEL3B61052			AMEL3B65955	AMEL3B63493
	AMEL3B60549	AMEL3B67806	AMEL3B60503		AMEL3B40181	AMEL3B67530		AMEL3B40181	AMEL3B66982		AMEL3B67434	AMEL3B61983	AMEL3B41628		AMEL3B65399	AMEL3B69958		AMEL3B65399	AMEL3B66021	AMEL3B67222		AMEL3B67434			AMEL_ADOR3B65684-RA_1	AMEL3B60079	AMEL3B66736	AMEL3B60375	AMEL_AFLO3B80611-RA_1		AMEL3B66978	AMEL3B65956	AMEL3B64848	AMEL3B70405	AMEL3B60415	AMEL3B61814	AMEL3B66540	AMEL3B63137	AMEL3B64368	AMEL3B64543	AMEL3B60839	AMEL3B60878	AMEL3B90495	AMEL3B69677	AMEL3B61053			AMEL3B69719	AMEL3B63611
	AMEL3B61850	AMEL3B70008	AMEL3B63447		AMEL3B40182	AMEL3B67533		AMEL3B40182	AMEL3B66971		AMEL3B63753	AMEL3B66046	AMEL3B67427		AMEL_AFLO3B80592-RA_1	AMEL3B61759		AMEL_AFLO3B80592-RA_1	AMEL3B62877	AMEL3B61927		AMEL3B63753			AMEL3B62311	AMEL3B60002	AMEL3B62091	AMEL3B60227	AMEL3B64413		AMEL3B69589	AMEL3B65246	AMEL3B63919	AMEL3B65850	AMEL3B60208	AMEL3B67652	AMEL3B66538	AMEL3B67132	AMEL3B64369	AMEL3B70253	AMEL3B60840	AMEL3B60879	AMEL3B66411	AMEL3B63294	AMEL3B60995			AMEL3B51682	AMEL3B63649
	AMEL3B64803	AMEL3B65256	AMEL3B68666		AMEL3B67409	AMEL3B67538		AMEL3B67409	AMEL3B66950		AMEL3B69210	AMEL3B66687	AMEL3B68461		AMEL3B67434	AMEL3B65594		AMEL3B67434	AMEL3B69457	AMEL3B65600		AMEL3B69210			AMEL3B65573	AMEL3B69142	AMEL3B63705	AMEL3B53203	AMEL3B65534		AMEL3B69035	AMEL3B64666	AMEL3B64925	AMEL3B65852	AMEL3B60096	AMEL3B70063	AMEL3B67077	AMEL3B64582	AMEL3B64081	AMEL3B61317	AMEL3B52017	AMEL3B65370	AMEL3B66429	AMEL3B65908	AMEL3B60996			AMEL3B65481	AMEL3B64129
	AMEL3B62615	AMEL3B62233	AMEL3B69464		AMEL3B67408	AMEL3B67542		AMEL3B67408	AMEL3B66964		AMEL3B62924	AMEL3B66092	AMEL3B63736		AMEL3B63753	AMEL3B65155		AMEL3B63753	AMEL3B64726	AMEL3B60077		AMEL3B62924			AMEL3B68522	AMEL3B61253	AMEL3B62875	AMEL3B60200	AMEL3B65535		AMEL3B62971	AMEL3B63997	AMEL3B60690	AMEL3B65853	AMEL3B60079	AMEL3B67039	AMEL3B67236	AMEL3B63050	AMEL3B64082	AMEL3B69016	AMEL3B67675	AMEL3B65349	AMEL3B70172	AMEL3B68209	AMEL3B60930			AMEL3B62881	AMEL3B64820
	AMEL3B68226	AMEL3B68650	AMEL3B69467		AMEL3B67407	AMEL3B67544		AMEL3B67407	AMEL3B66966		AMEL3B66523	AMEL3B61074	AMEL3B61702		AMEL3B69210	AMEL3B70058		AMEL3B69210	AMEL3B62873	AMEL3B68999		AMEL3B66523			AMEL3B66186	AMEL3B70520	AMEL3B67467	AMEL3B60208	AMEL3B65036		AMEL3B44038	AMEL3B69378	AMEL3B62037	AMEL3B60669	AMEL3B61852	AMEL3B67040	AMEL3B67008	AMEL3B63784	AMEL3B65128	AMEL3B70383	AMEL3B69311	AMEL3B51166	AMEL3B66436	AMEL3B69037	AMEL3B60425			AMEL3B69293	AMEL3B62994
	AMEL3B65435	AMEL3B65363	AMEL3B62205		AMEL3B67406	AMEL3B67545		AMEL3B67406	AMEL3B67028		AMEL3B61691	AMEL3B66547	AMEL3B66012		AMEL3B62924	AMEL3B66889		AMEL3B62924	AMEL3B68169	AMEL3B67082		AMEL3B61691			AMEL3B54490	AMEL3B61117	AMEL3B64798	AMEL3B60206	AMEL3B90107		AMEL3B69452	AMEL3B68889	AMEL3B65695	AMEL3B66417	AMEL3B61706	AMEL3B68648	AMEL3B67773	AMEL3B64150	AMEL3B65129	AMEL3B69582	AMEL3B69312	AMEL3B66346	AMEL3B66157	AMEL_AFLO3B68938-RA_2	AMEL3B61306			AMEL3B69294	AMEL3B64571
	AMEL3B68250	AMEL3B69374	AMEL3B67685		AMEL3B67405	AMEL3B67555		AMEL3B67405	AMEL3B67136		AMEL3B64117	AMEL3B44202	AMEL_AFLO3B83233-RA_3		AMEL3B66523	AMEL3B68599		AMEL3B66523	AMEL3B60693	AMEL3B63080		AMEL3B64117			AMEL3B64430	AMEL3B61939	AMEL3B61868	AMEL3B60205	AMEL3B40373		AMEL3B69310	AMEL3B40281	AMEL3B67179	AMEL3B66416	AMEL_AFLO3B10083-RA_1	AMEL3B61248	AMEL3B67910	AMEL3B68216	AMEL3B65132	AMEL3B64289	AMEL3B69078	AMEL3B67965	AMEL3B66051	AMEL3B67705	AMEL3B60079			AMEL3B65011	AMEL3B64503
	AMEL3B66827	AMEL3B68741	AMEL3B60389		AMEL3B67404	AMEL3B67548		AMEL3B67404	AMEL3B67147		AMEL3B61145	AMEL3B68263	AMEL3B68564		AMEL3B61691	AMEL3B68390		AMEL3B61691	AMEL3B42165	AMEL3B65817		AMEL3B61145			AMEL3B64135	AMEL3B61933	AMEL3B64989	AMEL3B60117	AMEL3B65054		AMEL3B62443	AMEL3B68082	AMEL3B67180	AMEL3B64640	AMEL3B61641	AMEL3B61704	AMEL3B62844	AMEL3B68217	AMEL3B65133	AMEL3B68162	AMEL3B69079	AMEL3B70670	AMEL3B66052	AMEL3B68034	AMEL3B61953			AMEL3B65103	AMEL3B65534
	AMEL3B67014	AMEL3B60658	AMEL3B64959		AMEL3B67403	AMEL3B67546		AMEL3B67403	AMEL3B67152		AMEL_AFLO3B10171-RA_1	AMEL3B61133	AMEL3B68030		AMEL3B64117	AMEL3B61195		AMEL3B64117	AMEL3B67595	AMEL3B62407		AMEL_AFLO3B10171-RA_1			AMEL3B64136	AMEL3B61951	AMEL3B66885	AMEL3B60079	AMEL3B65115		AMEL3B67950	AMEL3B60407	AMEL3B65453	AMEL3B67529	AMEL3B62460	AMEL3B63464	AMEL3B66042	AMEL3B68872	AMEL3B66008	AMEL3B90086	AMEL3B67317	AMEL3B60742	AMEL3B66027	AMEL3B69451	AMEL3B61852			AMEL3B63997	AMEL3B65535
	AMEL3B66524	AMEL3B67438	AMEL3B67292		AMEL3B67402	AMEL3B67543		AMEL3B67402	AMEL3B69991		AMEL3B66157	AMEL3B64757	AMEL3B54429		AMEL3B61145	AMEL3B65956		AMEL3B61145	AMEL3B60326	AMEL3B67945		AMEL3B66157			AMEL3B68115	AMEL3B61963	AMEL3B68792	AMEL3B60002	AMEL3B65127		AMEL3B70214	AMEL_AFLO3B82160-RA_1	AMEL3B62862	AMEL3B44630	AMEL3B62461	AMEL3B63465	AMEL3B67521	AMEL3B61099	AMEL3B66009	AMEL3B66056	AMEL3B67318	AMEL3B61959	AMEL3B66029	AMEL3B66010	AMEL3B55607			AMEL3B69378	AMEL3B65115
	AMEL3B60653	AMEL3B69775	AMEL3B62961		AMEL3B67401	AMEL3B67541		AMEL3B67401	AMEL3B45332		AMEL3B69695	AMEL3B67116	AMEL3B62649		AMEL_AFLO3B10171-RA_1	AMEL3B68603		AMEL_AFLO3B10171-RA_1	AMEL3B67081	AMEL3B62242		AMEL3B69695			AMEL3B61739	AMEL3B61965	AMEL3B68793	AMEL3B69142	AMEL_AFLO3B13392-RA_1		AMEL3B65779	AMEL3B60396	AMEL3B62863	AMEL3B63491	AMEL3B62244	AMEL3B62691	AMEL3B69696	AMEL3B61322	AMEL3B61408	AMEL3B61659	AMEL3B68898	AMEL3B61960	AMEL3B66959	AMEL3B45531	AMEL3B61810			AMEL3B66089	AMEL3B65118
	AMEL3B66728	AMEL3B68361	AMEL3B64247		AMEL3B67400	AMEL3B67535		AMEL3B67400	AMEL3B64329		AMEL3B66333	AMEL3B65140	AMEL3B67946		AMEL3B66157	AMEL3B64987		AMEL3B66157	AMEL_ADOR3B80773-RA_1	AMEL3B65795		AMEL3B66333			AMEL3B55358	AMEL3B61823	AMEL3B62538	AMEL3B61253	AMEL3B65316		AMEL3B68672	AMEL3B67482	AMEL3B64861	AMEL3B52017	AMEL3B63045	AMEL3B62692	AMEL3B68258	AMEL3B69612	AMEL3B68625	AMEL_ADOR3B80226-RA_1	AMEL3B62324	AMEL3B65479	AMEL3B67517	AMEL3B46583	AMEL3B61830			AMEL3B70457	AMEL3B65267
	AMEL3B61968	AMEL3B65313	AMEL3B62587		AMEL3B67399	AMEL3B40677		AMEL3B67399	AMEL3B64306		AMEL3B66145	AMEL3B66606	AMEL3B67120		AMEL3B69695	AMEL3B46883		AMEL3B69695	AMEL3B67254	AMEL3B65745		AMEL3B66145			AMEL3B65798	AMEL3B61817	AMEL_AFLO3B83170-RA_1	AMEL3B70520	AMEL3B65321		AMEL3B65266	AMEL3B48044	AMEL3B46284	AMEL3B67675	AMEL3B63078	AMEL3B60573	AMEL3B68458	AMEL3B69116	AMEL3B64726	AMEL3B67934	AMEL3B66710	AMEL3B70031	AMEL3B67509	AMEL3B62859	AMEL3B61834			AMEL3B68073	AMEL3B65268
	AMEL3B68352	AMEL3B60607	AMEL3B67394		AMEL3B67398	AMEL3B67531		AMEL3B67398	AMEL3B64259		AMEL3B61931	AMEL3B63294	AMEL3B66795		AMEL3B66333	AMEL3B65545		AMEL3B66333	AMEL3B67307	AMEL3B68721		AMEL3B61931			AMEL3B62040	AMEL3B55607	AMEL3B68619	AMEL3B61255	AMEL3B65268		AMEL3B43096	AMEL3B61928	AMEL3B64562	AMEL3B67317	AMEL3B62896	AMEL3B66269	AMEL3B68429	AMEL3B62381	AMEL3B70145	AMEL3B67659	AMEL3B70549	AMEL3B70032	AMEL3B67818	AMEL3B63900	AMEL3B61641			AMEL3B60780	AMEL3B65266
	AMEL3B67734	AMEL3B62668	AMEL3B68785		AMEL3B67397	AMEL3B67529		AMEL3B67397	AMEL3B64256		AMEL3B68876	AMEL3B65594	AMEL3B65611		AMEL3B66145	AMEL3B62130		AMEL3B66145	AMEL3B60078	AMEL3B64531		AMEL3B68876			AMEL3B68737	AMEL3B61810	AMEL3B61856	AMEL3B61193	AMEL3B65387		AMEL3B67264	AMEL3B68157	AMEL3B62554	AMEL3B67318	AMEL3B62897	AMEL3B70651	AMEL3B68603	AMEL3B63881	AMEL3B64426	AMEL3B66755	AMEL3B66711	AMEL3B62340	AMEL3B67951	AMEL3B68447	AMEL3B61487			AMEL3B55996	AMEL3B65381
	AMEL3B60558	AMEL3B62306	AMEL3B64063		AMEL3B40199	AMEL3B40682		AMEL3B40199	AMEL3B45390		AMEL3B64538	AMEL3B62623	AMEL3B63433		AMEL3B61931	AMEL3B62664		AMEL3B61931	AMEL3B61853	AMEL3B64600		AMEL3B64538			AMEL3B63414	AMEL3B61827	AMEL3B64968	AMEL3B61177	AMEL3B53400		AMEL3B44249	AMEL3B64048	AMEL3B65222	AMEL3B62541	AMEL3B61236	AMEL3B64738	AMEL3B41725	AMEL3B67279	AMEL_AFLO3B25565-RA_1	AMEL3B43957	AMEL3B66716	AMEL3B63950	AMEL3B67952	AMEL3B66712	AMEL3B61488			AMEL3B61979	AMEL3B65382
	AMEL3B65188	AMEL3B67532	AMEL3B63821		AMEL3B67396	AMEL3B67524		AMEL3B67396	AMEL3B64264		AMEL3B61866	AMEL3B63174	AMEL3B62958		AMEL3B68876	AMEL3B64415		AMEL3B68876	AMEL3B68352	AMEL_AFLO3B25395-RA_1		AMEL3B61866			AMEL3B65799	AMEL3B61845	AMEL3B66889	AMEL3B61170	AMEL3B65921		AMEL3B63064	AMEL3B60487	AMEL3B45641	AMEL3B61539	AMEL3B62955	AMEL3B62541	AMEL3B68583	AMEL3B67280	AMEL3B63628	AMEL3B66659	AMEL3B66873	AMEL3B60325	AMEL3B68188	AMEL3B66606	AMEL3B61405			AMEL3B40281	AMEL3B70153
	AMEL3B67793	AMEL3B67266	AMEL3B68109		AMEL3B67395	AMEL3B67521		AMEL3B67395	AMEL3B64266		AMEL3B60178	AMEL3B64849	AMEL3B61920		AMEL3B60487	AMEL3B65127		AMEL3B60487	AMEL3B61392	AMEL3B67466		AMEL3B60178			AMEL3B61795	AMEL3B61720	AMEL3B63161	AMEL3B61933	AMEL3B65987		AMEL3B62227	AMEL3B60256	AMEL3B63739	AMEL3B64854	AMEL3B63611	AMEL3B64720	AMEL3B68564	AMEL3B66868	AMEL3B63629	AMEL3B62124	AMEL3B43096	AMEL3B63955	AMEL3B61067	AMEL3B48747	AMEL3B61406			AMEL3B68082	AMEL3B65993
	AMEL3B65349	AMEL3B69670	AMEL3B61230		AMEL3B67393	AMEL3B67519		AMEL3B67393	AMEL3B64299		AMEL3B60104	AMEL3B69210	AMEL3B68439		AMEL3B64538	AMEL3B60256		AMEL3B64538	AMEL3B62845	AMEL3B61709		AMEL3B60104			AMEL3B67599	AMEL3B61690	AMEL3B65280	AMEL3B61951	AMEL3B65993		AMEL3B62229	AMEL3B64416	AMEL3B67277	AMEL3B69321	AMEL3B64359	AMEL3B64721	AMEL3B69099	AMEL_ADOR3B82383-RA_1	AMEL3B63480	AMEL_ADOR3B81511-RA_1	AMEL3B67264	AMEL3B63962	AMEL_AFLO3B81988-RA_1	AMEL3B66547	AMEL3B62408			AMEL3B63735	AMEL3B65866
	AMEL3B66745	AMEL3B61580	AMEL3B65997		AMEL3B67392	AMEL3B67517		AMEL3B67392	AMEL3B64318		AMEL3B67860	AMEL3B61159	AMEL3B60410		AMEL3B61866	AMEL_AFLO3B80373-RA_1		AMEL3B61866	AMEL3B68901	AMEL3B68432		AMEL3B67860			AMEL3B68056	AMEL3B61488	AMEL3B67350	AMEL3B61965	AMEL3B65793		AMEL3B68538	AMEL3B67584	AMEL3B67278	AMEL3B63403	AMEL3B64245	AMEL3B64361	AMEL3B69055	AMEL3B64438	AMEL3B60988	AMEL3B61820	AMEL3B62659	AMEL3B68875	AMEL3B60979	AMEL3B66539	AMEL3B62410			AMEL3B60407	AMEL3B65793
	AMEL3B68109	AMEL3B66132	AMEL3B68038		AMEL3B67390	AMEL3B40695		AMEL3B67390	AMEL3B60990		AMEL3B65934	AMEL3B63788	AMEL3B65629		AMEL3B60178	AMEL3B61642		AMEL3B60178	AMEL3B60923	AMEL3B63276		AMEL3B65934			AMEL3B64821	AMEL3B61475	AMEL3B67410	AMEL3B55607	AMEL3B65794		AMEL3B54241	AMEL3B67585	AMEL3B62761	AMEL3B70357	AMEL3B63941	AMEL3B64263	AMEL3B50616	AMEL3B64439	AMEL3B68621	AMEL3B64510	AMEL3B67537	AMEL3B61249	AMEL3B60757	AMEL3B66540	AMEL3B62225			AMEL_AFLO3B82160-RA_1	AMEL3B68020
	AMEL3B63275	AMEL3B62049	AMEL3B64562		AMEL3B67388	AMEL3B67510		AMEL3B67388	AMEL3B65556		AMEL3B65141	AMEL3B70058	AMEL3B61126		AMEL3B60104	AMEL3B61814		AMEL3B60104	AMEL3B68160	AMEL3B64523		AMEL3B65141			AMEL3B64822	AMEL3B61476	AMEL3B64008	AMEL3B61810	AMEL3B65642		AMEL3B66270	AMEL3B62166	AMEL3B63896	AMEL3B66710	AMEL_AFLO3B17352-RA_1	AMEL3B64264	AMEL3B68893	AMEL3B69244	AMEL3B68632	AMEL3B69017	AMEL3B66709	AMEL3B64267	AMEL3B90532	AMEL3B66538	AMEL3B62896			AMEL3B67482	AMEL3B68021
	AMEL3B65676	AMEL3B66000	AMEL3B64271		AMEL3B67385	AMEL3B40702		AMEL3B67385	AMEL3B65541		AMEL3B65438	AMEL3B60766	AMEL3B61807		AMEL3B67860	AMEL3B65963		AMEL3B67860	AMEL3B64220	AMEL3B62799		AMEL3B65438			AMEL3B64845	AMEL3B61439	AMEL3B69993	AMEL3B61793	AMEL_AFLO3B69154-RA_2		AMEL3B64552	AMEL3B65781	AMEL3B65982	AMEL3B70549	AMEL3B64820	AMEL3B64265	AMEL3B68766	AMEL3B62673	AMEL3B69957	AMEL3B69018	AMEL3B44348	AMEL3B65750	AMEL3B60792	AMEL3B66508	AMEL3B62897			AMEL3B43433	AMEL3B68686
	AMEL3B68494	AMEL3B63683	AMEL3B66688		AMEL3B67384	AMEL3B67501		AMEL3B67384	AMEL3B65558		AMEL_ADOR3B81937-RA_1	AMEL3B63649	AMEL3B66022		AMEL3B65934	AMEL3B69032		AMEL3B65934	AMEL3B67898	AMEL3B61235		AMEL_ADOR3B81937-RA_1			AMEL3B63153	AMEL3B61423	AMEL3B65714	AMEL3B61827	AMEL3B65645		AMEL3B62828	AMEL3B65782	AMEL3B65671	AMEL3B64204	AMEL3B64628	AMEL3B64000	AMEL3B68744	AMEL3B52971	AMEL3B66795	AMEL3B66668	AMEL3B64752	AMEL3B69514	AMEL3B60795	AMEL3B66055	AMEL3B62936			AMEL3B61387	AMEL3B70326
	AMEL3B64370	AMEL3B60747	AMEL3B66165		AMEL3B67382	AMEL3B60356		AMEL3B67382	AMEL3B45563		AMEL3B62486	AMEL3B64237	AMEL3B66763		AMEL3B65141	AMEL3B64120		AMEL3B65141	AMEL3B62471	AMEL3B65318		AMEL3B62486			AMEL3B65195	AMEL3B61424	AMEL3B49530	AMEL3B61708	AMEL3B65599		AMEL3B62463	AMEL3B63755	AMEL3B65672	AMEL3B63124	AMEL3B65267	AMEL3B64204	AMEL3B68745	AMEL3B62730	AMEL3B64389	AMEL3B63176	AMEL3B65721	AMEL3B65564	AMEL3B60146	AMEL3B67074	AMEL_ADOR3B80457-RA_1			AMEL3B60962	AMEL3B65327
	AMEL3B61159	AMEL3B64808	AMEL3B67512		AMEL3B67378	AMEL3B60345		AMEL3B67378	AMEL3B63713		AMEL3B65189	AMEL3B64522	AMEL3B65833		AMEL3B65438	AMEL3B68439		AMEL3B65438	AMEL3B62582	AMEL3B64571		AMEL3B65189			AMEL_ADOR3B62354-RA_1	AMEL3B61422	AMEL3B62656	AMEL3B61571	AMEL3B65598		AMEL3B68987	AMEL3B61943	AMEL3B65517	AMEL3B69031	AMEL3B65268	AMEL3B66010	AMEL3B45928	AMEL3B68985	AMEL3B65700	AMEL3B69053	AMEL3B65740	AMEL3B65626	AMEL3B61940	AMEL3B67076	AMEL3B62846			AMEL3B65517	AMEL3B65328
	AMEL3B69868	AMEL3B69750	AMEL3B65317		AMEL3B67377	AMEL3B60343		AMEL3B67377	AMEL3B63720		AMEL3B69920	AMEL3B62112	AMEL3B63389		AMEL_ADOR3B81937-RA_1	AMEL3B65509		AMEL_ADOR3B81937-RA_1	AMEL3B67511	AMEL3B67514		AMEL3B69920			AMEL3B63187	AMEL3B61405	AMEL3B64149	AMEL3B61564	AMEL3B65594		AMEL3B68985	AMEL3B61944	AMEL3B60849	AMEL3B69032	AMEL3B65266	AMEL3B63900	AMEL3B69497	AMEL3B68987	AMEL3B47005	AMEL3B69054	AMEL3B65741	AMEL3B63400	AMEL3B61941	AMEL3B67090	AMEL3B63364			AMEL3B66083	AMEL3B62875
	AMEL3B65355	AMEL3B60770	AMEL3B65817		AMEL3B40213	AMEL3B60329		AMEL3B40213	AMEL3B63724		AMEL3B62708	AMEL3B63753	AMEL3B52048		AMEL3B62486	AMEL3B60507		AMEL3B62486	AMEL3B61666	AMEL3B68919		AMEL3B62708			AMEL3B60582	AMEL3B62490	AMEL3B61761	AMEL3B70436	AMEL3B60957		AMEL3B66238	AMEL3B67144	AMEL3B67807	AMEL3B60777	AMEL3B65362	AMEL3B63809	AMEL3B61042	AMEL3B66738	AMEL3B63095	AMEL3B68091	AMEL3B66558	AMEL3B67333	AMEL3B61791	AMEL3B66688	AMEL3B63365			AMEL3B66084	AMEL3B65338
	AMEL3B63836	AMEL3B65194	AMEL3B65591		AMEL3B40214	AMEL3B60323		AMEL3B40214	AMEL3B63768		AMEL3B60628	AMEL3B66360	AMEL3B65672		AMEL3B65189	AMEL3B69875		AMEL3B65189	AMEL3B64566	AMEL3B61806		AMEL3B60628			AMEL3B65443	AMEL3B62489	AMEL3B70591	AMEL3B61488	AMEL3B61920		AMEL3B44578	AMEL3B66419	AMEL3B66064	AMEL3B69451	AMEL3B65598	AMEL_ADOR3B90070-RA_1	AMEL3B60930	AMEL3B69824	AMEL3B61051	AMEL3B62056	AMEL3B66430	AMEL3B67340	AMEL3B62458	AMEL3B70407	AMEL3B63521			AMEL3B66719	AMEL3B68880
	AMEL3B66538	AMEL3B65243	AMEL3B60498		AMEL3B40216	AMEL3B60322		AMEL3B40216	AMEL3B63747		AMEL3B65704	AMEL3B66072	AMEL3B65299		AMEL3B69920	AMEL3B67953		AMEL3B69920	AMEL3B64813	AMEL3B68088		AMEL3B65704			AMEL3B62812	AMEL3B62460	AMEL3B67169	AMEL3B61475	AMEL3B61462		AMEL3B66944	AMEL3B67068	AMEL3B66065	AMEL3B66713	AMEL3B65594	AMEL3B64075	AMEL3B60765	AMEL3B69825	AMEL3B63883	AMEL3B62384	AMEL3B66400	AMEL3B69247	AMEL_ADOR3B80484-RA_1	AMEL3B66955	AMEL3B63772			AMEL3B63899	AMEL3B61856
	AMEL3B64726	AMEL3B64528	AMEL3B67898		AMEL3B67373	AMEL3B60320		AMEL3B67373	AMEL3B69820		AMEL3B65703	AMEL3B63229	AMEL3B67328		AMEL3B62708	AMEL3B63918		AMEL3B62708	AMEL3B61693	AMEL3B54497		AMEL3B65703			AMEL3B69310	AMEL3B62461	AMEL3B67170	AMEL3B61476	AMEL3B61463		AMEL3B62241	AMEL3B67260	AMEL3B67335	AMEL3B66717	AMEL3B60957	AMEL3B41108	AMEL3B60728	AMEL3B61003	AMEL3B69464	AMEL3B62385	AMEL3B66443	AMEL3B47152	AMEL3B55762	AMEL3B66989	AMEL3B63941			AMEL3B67989	AMEL3B63161
	AMEL3B69824	AMEL3B69586	AMEL3B68592		AMEL3B67372	AMEL3B60316		AMEL3B67372	AMEL3B60546		AMEL3B62170	AMEL3B61834	AMEL3B51827		AMEL3B60628	AMEL3B52999		AMEL3B60628	AMEL3B67376	AMEL3B62106		AMEL3B62170			AMEL3B69452	AMEL3B62455	AMEL3B65176	AMEL3B61439	AMEL3B62848		AMEL3B62240	AMEL3B64663	AMEL3B66719	AMEL3B66709	AMEL3B60958	AMEL3B67995	AMEL3B60558	AMEL3B48941	AMEL3B66100	AMEL3B67506	AMEL3B66463	AMEL3B65568	AMEL3B62207	AMEL3B67000	AMEL_AFLO3B17352-RA_1			AMEL3B67990	AMEL3B63792
	AMEL3B62083	AMEL3B61578	AMEL3B61035		AMEL3B67371	AMEL3B60313		AMEL3B67371	AMEL3B60547		AMEL3B65156	AMEL3B69112	AMEL3B61148		AMEL3B65704	AMEL3B41581		AMEL3B65704	AMEL3B61554	AMEL3B62257		AMEL3B65156			AMEL3B61018	AMEL3B47049	AMEL3B65177	AMEL3B61435	AMEL3B63472		AMEL3B64580	AMEL3B66359	AMEL3B67394	AMEL3B66010	AMEL3B61465	AMEL3B68268	AMEL3B60559	AMEL3B61006	AMEL3B70131	AMEL3B66758	AMEL3B66027	AMEL3B70056	AMEL3B62960	AMEL3B67001	AMEL3B64628			AMEL3B65212	AMEL3B63793
	AMEL3B70106	AMEL3B62014	AMEL3B67337		AMEL3B67369	AMEL3B60310		AMEL3B67369	AMEL3B69478		AMEL3B62119	AMEL3B68603	AMEL3B66507		AMEL3B65703	AMEL3B60395		AMEL3B65703	AMEL3B67966	AMEL3B69176		AMEL3B62119			AMEL3B61017	AMEL3B62407	AMEL3B65462	AMEL3B61422	AMEL3B68020		AMEL3B62960	AMEL3B66881	AMEL3B66240	AMEL3B63900	AMEL3B54584	AMEL3B66569	AMEL3B60506	AMEL3B67273	AMEL3B68684	AMEL3B69024	AMEL3B66029	AMEL3B70057	AMEL3B64126	AMEL3B67024	AMEL3B64623			AMEL3B60345	AMEL3B65979
	AMEL3B61286	AMEL3B66278	AMEL3B65167		AMEL3B67368	AMEL3B60309		AMEL3B67368	AMEL3B69466		AMEL3B65190	AMEL3B62850	AMEL_ADOR3B80765-RA_1		AMEL3B62170	AMEL3B66214		AMEL3B62170	AMEL3B61953	AMEL3B65458		AMEL3B65190			AMEL3B60138	AMEL3B62231	AMEL3B66510	AMEL3B61405	AMEL3B68021		AMEL3B68276	AMEL3B66952	AMEL3B62536	AMEL3B63809	AMEL3B66125	AMEL3B66571	AMEL3B60507	AMEL3B67274	AMEL3B61292	AMEL3B61509	AMEL3B66053	AMEL3B61044	AMEL3B64081	AMEL3B67532	AMEL_ADOR3B66506-RA_1			AMEL3B60689	AMEL3B66974
	AMEL3B67563	AMEL3B63913	AMEL3B61136		AMEL3B40223	AMEL3B60306		AMEL3B40223	AMEL3B69479		AMEL3B60619	AMEL3B63896	AMEL3B65753		AMEL3B65156	AMEL3B60436		AMEL3B65156	AMEL3B60210	AMEL3B64424		AMEL3B60619			AMEL3B65783	AMEL3B62047	AMEL3B66511	AMEL3B61407	AMEL3B65501		AMEL3B63167	AMEL_AFLO3B22548-RA_1	AMEL3B62537	AMEL_ADOR3B90070-RA_1	AMEL3B65327	AMEL3B66568	AMEL3B60503	AMEL3B70405	AMEL3B66203	AMEL3B64835	AMEL3B66054	AMEL3B61368	AMEL3B64082	AMEL3B67658	AMEL3B64479			AMEL3B40940	AMEL3B69890
	AMEL3B62928	AMEL3B67035	AMEL3B67865		AMEL3B40224	AMEL3B60302		AMEL3B40224	AMEL3B63960		AMEL3B63675	AMEL3B62917	AMEL3B63637		AMEL3B62119	AMEL3B70086		AMEL3B62119	AMEL3B60957	AMEL3B60889		AMEL3B63675			AMEL3B63156	AMEL3B62052	AMEL3B55999	AMEL3B62490	AMEL3B66063		AMEL3B63166	AMEL3B66992	AMEL3B60847	AMEL3B64075	AMEL3B65328	AMEL3B66543	AMEL3B60504	AMEL3B65099	AMEL3B66204	AMEL3B60564	AMEL3B67041	AMEL3B66145	AMEL3B64703	AMEL3B67780	AMEL3B65534			AMEL3B60246	AMEL3B65374
	AMEL3B62028	AMEL3B60768	AMEL3B64236		AMEL3B67367	AMEL3B60297		AMEL3B67367	AMEL3B63981		AMEL3B60380	AMEL3B65632	AMEL3B65387		AMEL3B65190	AMEL3B60415		AMEL3B65190	AMEL3B65587	AMEL3B62660		AMEL3B60380			AMEL3B90246	AMEL3B62005	AMEL3B65896	AMEL3B62489	AMEL3B60864		AMEL3B61833	AMEL3B67019	AMEL3B60457	AMEL3B41108	AMEL3B62875	AMEL3B66051	AMEL3B61253	AMEL3B46924	AMEL3B69746	AMEL3B70432	AMEL3B67315	AMEL3B49849	AMEL3B65132	AMEL3B70606	AMEL3B65535			AMEL3B67700	AMEL3B64977
	AMEL3B65644	AMEL3B61442	AMEL3B65565		AMEL3B67370	AMEL3B40757		AMEL3B67370	AMEL3B62484		AMEL3B62521	AMEL3B65898	AMEL3B47062		AMEL3B60619	AMEL3B63476		AMEL3B60619	AMEL3B67815	AMEL3B48060		AMEL3B62521			AMEL3B64564	AMEL3B52999	AMEL3B67310	AMEL3B62455	AMEL3B60579		AMEL3B61834	AMEL3B67025	AMEL3B60067	AMEL3B67995	AMEL3B64985	AMEL3B67085	AMEL3B70520	AMEL3B62095	AMEL3B68660	AMEL3B68130	AMEL3B67316	AMEL3B64663	AMEL3B65133	AMEL3B67982	AMEL3B65115			AMEL3B67701	AMEL3B64978
	AMEL3B68042	AMEL3B60701	AMEL3B64949		AMEL3B67374	AMEL3B60295		AMEL3B67374	AMEL3B68652		AMEL3B60147	AMEL3B65819	AMEL3B64273		AMEL3B63675	AMEL3B65316		AMEL3B63675	AMEL3B64272	AMEL3B67173		AMEL3B60147			AMEL3B65102	AMEL3B63044	AMEL3B69463	AMEL3B62456	AMEL3B61892		AMEL3B70492	AMEL3B67599	AMEL3B60872	AMEL3B66034	AMEL3B64986	AMEL3B67269	AMEL3B61137	AMEL3B63998	AMEL3B66135	AMEL3B53692	AMEL3B66848	AMEL3B60792	AMEL3B65136	AMEL3B62844	AMEL3B70686			AMEL3B60551	AMEL3B68528
	AMEL3B66436	AMEL3B61923	AMEL3B70503		AMEL3B67376	AMEL3B60294		AMEL3B67376	AMEL3B68643		AMEL3B64914	AMEL3B65073	AMEL3B63144		AMEL3B60380	AMEL3B67758		AMEL3B60380	AMEL3B62806	AMEL3B64583		AMEL3B64914			AMEL3B67321	AMEL3B63078	AMEL3B64848	AMEL3B62231	AMEL3B60546		AMEL3B68637	AMEL3B67665	AMEL3B60873	AMEL_ADOR3B82114-RA_1	AMEL3B64988	AMEL3B66854	AMEL3B61790	AMEL3B68025	AMEL3B60754	AMEL3B62242	AMEL3B66947	AMEL3B60793	AMEL3B65284	AMEL3B66042	AMEL3B65799			AMEL3B68089	AMEL3B65744
	AMEL3B64864	AMEL3B65618	AMEL3B64266		AMEL3B67379	AMEL3B40761		AMEL3B67379	AMEL3B68651		AMEL3B70122	AMEL3B66088	AMEL3B61525		AMEL3B62521	AMEL3B69559		AMEL3B62521	AMEL3B62727	AMEL3B67856		AMEL3B70122			AMEL3B67429	AMEL3B62887	AMEL3B61554	AMEL3B62230	AMEL3B60547		AMEL3B66282	AMEL3B69080	AMEL3B67273	AMEL3B66606	AMEL3B64989	AMEL3B66856	AMEL3B61830	AMEL3B60924	AMEL3B60285	AMEL3B66345	AMEL3B66948	AMEL3B67619	AMEL3B65596	AMEL3B67521	AMEL3B65599			AMEL3B62130	AMEL3B65745
	AMEL3B69260	AMEL3B67866	AMEL3B65080		AMEL3B67380	AMEL3B60292		AMEL3B67380	AMEL3B68666		AMEL3B64300	AMEL3B68208	AMEL3B64748		AMEL3B60147	AMEL3B63085		AMEL3B60147	AMEL3B68816	AMEL3B67838		AMEL3B64300			AMEL3B60815	AMEL3B62896	AMEL3B65955	AMEL3B62113	AMEL3B61281		AMEL3B65941	AMEL3B69081	AMEL3B67274	AMEL3B66568	AMEL3B64990	AMEL3B66879	AMEL3B61834	AMEL3B62398	AMEL3B63581	AMEL3B65053	AMEL3B66958	AMEL3B63672	AMEL3B69944	AMEL3B69696	AMEL3B60462			AMEL3B63901	AMEL3B55999
	AMEL3B63136	AMEL3B63751	AMEL3B65903		AMEL3B67381	AMEL3B60284		AMEL3B67381	AMEL3B68672		AMEL3B90215	AMEL3B67412	AMEL3B63273		AMEL3B64914	AMEL3B66826		AMEL3B64914	AMEL3B68342	AMEL_AFLO3B24913-RA_1		AMEL3B90215			AMEL3B60880	AMEL3B62897	AMEL3B63115	AMEL3B62047	AMEL3B64710		AMEL3B69628	AMEL3B69028	AMEL3B66260	AMEL3B50878	AMEL3B68619	AMEL3B66947	AMEL3B61720	AMEL3B62400	AMEL3B63726	AMEL3B66168	AMEL3B66959	AMEL3B61896	AMEL3B69147	AMEL3B67947	AMEL3B64977			AMEL3B66436	AMEL3B65896
	AMEL3B66996	AMEL3B66647	AMEL3B64200		AMEL3B67386	AMEL3B60255		AMEL3B67386	AMEL3B64463		AMEL3B43744	AMEL3B64908	AMEL3B62708		AMEL3B70122	AMEL3B64812		AMEL3B70122	AMEL3B67973	AMEL3B40525		AMEL3B43744			AMEL3B60882	AMEL3B62936	AMEL3B63796	AMEL3B62052	AMEL3B60672		AMEL3B60199	AMEL3B68769	AMEL_AFLO3B70628-RA_2	AMEL3B66336	AMEL3B63792	AMEL3B66948	AMEL3B90464	AMEL3B64492	AMEL3B63727	AMEL3B43033	AMEL3B66960	AMEL3B67459	AMEL3B67463	AMEL3B68048	AMEL3B64982			AMEL3B66419	AMEL3B69285
	AMEL3B68615	AMEL3B61811	AMEL3B68004		AMEL3B67387	AMEL3B60253		AMEL3B67387	AMEL3B64440		AMEL3B65052	AMEL3B66567	AMEL3B63502		AMEL3B64300	AMEL3B61658		AMEL3B64300	AMEL3B61533	AMEL3B66021		AMEL3B65052			AMEL3B62662	AMEL3B62948	AMEL3B69559	AMEL3B62005	AMEL3B66736		AMEL3B65909	AMEL3B60434	AMEL3B60785	AMEL3B66290	AMEL3B63793	AMEL3B67508	AMEL3B52425	AMEL3B62362	AMEL3B63478	AMEL3B70058	AMEL3B67000	AMEL3B68817	AMEL3B63480	AMEL3B68284	AMEL3B64985			AMEL3B67260	AMEL3B69279
	AMEL3B62227	AMEL3B68060	AMEL3B64821		AMEL3B67389	AMEL3B60256		AMEL3B67389	AMEL3B61351		AMEL3B66655	AMEL3B62130	AMEL3B68954		AMEL3B90215	AMEL3B64793		AMEL3B90215	AMEL3B64022	AMEL3B68136		AMEL3B66655			AMEL3B70722	AMEL3B62973	AMEL3B66201	AMEL3B63044	AMEL3B62089		AMEL3B70474	AMEL3B60370	AMEL3B60783	AMEL3B66159	AMEL3B55266	AMEL3B67507	AMEL3B61574	AMEL3B62363	AMEL3B62518	AMEL3B63845	AMEL3B67001	AMEL3B61216	AMEL3B63654	AMEL3B68389	AMEL3B64986			AMEL3B66610	AMEL3B63456
	AMEL3B67795	AMEL3B69929	AMEL3B61703		AMEL3B67391	AMEL3B60282		AMEL3B67391	AMEL3B61349		AMEL3B66684	AMEL3B60209	AMEL3B62505		AMEL3B43744	AMEL3B69362		AMEL3B43744	AMEL3B66056	AMEL3B52492		AMEL3B66684			AMEL3B65700	AMEL3B62972	AMEL3B66202	AMEL3B63045	AMEL3B62090		AMEL3B63017	AMEL3B61937	AMEL3B63022	AMEL3B67070	AMEL3B60749	AMEL3B67768	AMEL3B61641	AMEL3B67355	AMEL3B69228	AMEL3B63846	AMEL3B67005	AMEL3B66095	AMEL3B64680	AMEL3B68390	AMEL3B63207			AMEL3B66973	AMEL3B66230
	AMEL3B67997	AMEL3B66164	AMEL3B62081		AMEL3B67394	AMEL3B60286		AMEL3B67394	AMEL3B64136		AMEL3B62034	AMEL3B65045	AMEL3B67323		AMEL3B65052	AMEL3B63697		AMEL3B65052	AMEL3B65374	AMEL3B67736		AMEL3B62034			AMEL3B62714	AMEL3B62982	AMEL3B65169	AMEL3B63078	AMEL3B70537		AMEL3B60807	AMEL3B61938	AMEL3B67417	AMEL_AFLO3B13948-RA_1	AMEL3B64977	AMEL3B67865	AMEL3B62453	AMEL3B65370	AMEL3B65693	AMEL3B64909	AMEL3B67016	AMEL3B63167	AMEL3B63517	AMEL3B68393	AMEL3B62708			AMEL3B67665	AMEL3B69167
	AMEL3B68191	AMEL3B63572	AMEL3B64725		AMEL3B40241	AMEL3B40811		AMEL3B40241	AMEL3B64141		AMEL3B62413	AMEL3B64018	AMEL3B68351		AMEL3B66655	AMEL3B65477		AMEL3B66655	AMEL3B48019	AMEL3B66701		AMEL3B62413			AMEL3B69417	AMEL3B62988	AMEL3B67476	AMEL3B62896	AMEL3B60755		AMEL3B60768	AMEL3B55502	AMEL3B67700	AMEL3B67256	AMEL3B64978	AMEL3B67902	AMEL_AFLO3B82198-RA_1	AMEL3B66872	AMEL3B62138	AMEL3B64910	AMEL3B67419	AMEL3B63168	AMEL3B65700	AMEL3B68461	AMEL3B52160			AMEL3B51972	AMEL3B69168
	AMEL3B63870	AMEL3B60571	AMEL3B68692		AMEL3B40242	AMEL3B60293		AMEL3B40242	AMEL3B66063		AMEL3B62412	AMEL3B60149	AMEL3B68634		AMEL3B66684	AMEL3B69798		AMEL3B66684	AMEL3B65135	AMEL3B61770		AMEL3B62412			AMEL3B68497	AMEL3B62662	AMEL3B69983	AMEL3B62897	AMEL3B63705		AMEL3B67063	AMEL3B61962	AMEL3B67701	AMEL3B66981	AMEL3B67350	AMEL3B68043	AMEL3B62408	AMEL3B65102	AMEL3B66837	AMEL3B40375	AMEL_ADOR3B82240-RA_1	AMEL3B60774	AMEL3B66674	AMEL3B68599	AMEL3B63925			AMEL3B67734	AMEL3B67149
	AMEL3B61349	AMEL3B65218	AMEL3B66402		AMEL3B67753	AMEL3B60298		AMEL3B67753	AMEL3B60671		AMEL3B61853	AMEL3B65961	AMEL3B64346		AMEL3B62034	AMEL3B61645		AMEL3B62034	AMEL3B61676	AMEL3B68811		AMEL3B61853			AMEL3B65655	AMEL3B62664	AMEL3B65563	AMEL3B62936	AMEL3B62876		AMEL_AFLO3B82493-RA_1	AMEL3B61806	AMEL3B63701	AMEL3B67000	AMEL3B65744	AMEL3B68044	AMEL3B62410	AMEL3B69496	AMEL3B62246	AMEL3B67280	AMEL3B67671	AMEL3B60770	AMEL3B66675	AMEL3B68589	AMEL3B61856			AMEL3B66048	AMEL3B70527
	AMEL3B60854	AMEL3B64713	AMEL3B62179		AMEL3B40244	AMEL3B60299		AMEL3B40244	AMEL3B60699		AMEL3B63430	AMEL3B68300	AMEL3B61750		AMEL3B62413	AMEL3B65937		AMEL3B62413	AMEL3B69066	AMEL3B68976		AMEL3B63430			AMEL3B70566	AMEL3B62675	AMEL3B69719	AMEL3B62948	AMEL3B62875		AMEL3B42166	AMEL3B61767	AMEL3B66916	AMEL3B67001	AMEL3B65745	AMEL3B68504	AMEL3B62211	AMEL3B61692	AMEL3B60776	AMEL3B62200	AMEL3B67664	AMEL3B60773	AMEL3B61452	AMEL3B41702	AMEL3B49049			AMEL3B67816	AMEL3B65676
	AMEL3B60723	AMEL3B67214	AMEL3B50433		AMEL3B70713	AMEL3B40820		AMEL3B70713	AMEL3B60695		AMEL3B63429	AMEL3B63000	AMEL3B60497		AMEL3B62412	AMEL3B63872		AMEL3B62412	AMEL3B62312	AMEL3B64976		AMEL3B63429			AMEL3B47049	AMEL3B70726	AMEL3B69072	AMEL3B62972	AMEL3B65338		AMEL3B67688	AMEL3B61709	AMEL3B61412	AMEL3B67002	AMEL3B64009	AMEL3B68502	AMEL3B52999	AMEL3B64215	AMEL3B63361	AMEL3B61423	AMEL3B67735	AMEL3B60772	AMEL3B67614	AMEL3B68544	AMEL3B68094			AMEL3B67980	AMEL3B65677
	AMEL3B65069	AMEL3B64572	AMEL3B61235		AMEL3B40246	AMEL3B60301		AMEL3B40246	AMEL3B60667		AMEL3B67865	AMEL3B66114	AMEL3B60200		AMEL3B61853	AMEL3B65975		AMEL3B61853	AMEL3B60885	AMEL3B65260		AMEL3B67865			AMEL3B60337	AMEL3B62697	AMEL3B90284	AMEL3B62982	AMEL3B64798		AMEL3B67689	AMEL3B61508	AMEL3B66423	AMEL3B70514	AMEL3B61035	AMEL3B68284	AMEL_ADOR3B80881-RA_1	AMEL3B64356	AMEL3B62547	AMEL3B61424	AMEL3B67736	AMEL3B60771	AMEL3B69953	AMEL3B68499	AMEL3B68095			AMEL3B67963	AMEL3B64666
	AMEL3B64238	AMEL3B64707	AMEL3B67770		AMEL3B40247	AMEL3B60305		AMEL3B40247	AMEL3B60485		AMEL3B66230	AMEL3B68381	AMEL3B61388		AMEL3B63430	AMEL3B63086		AMEL3B63430	AMEL3B65817	AMEL3B63497		AMEL3B66230			AMEL3B60334	AMEL3B63101	AMEL3B60278	AMEL3B62772	AMEL3B61868		AMEL3B66748	AMEL_ADOR3B81760-RA_1	AMEL3B66465	AMEL3B67003	AMEL3B66726	AMEL3B68362	AMEL3B62936	AMEL3B69387	AMEL3B70278	AMEL3B61565	AMEL3B67695	AMEL3B63500	AMEL3B60583	AMEL3B70176	AMEL3B68106			AMEL3B68015	AMEL3B67179
	AMEL3B61837	AMEL3B62653	AMEL3B66025		AMEL3B40248	AMEL3B60312		AMEL3B40248	AMEL3B46568		AMEL3B67195	AMEL3B62517	AMEL3B68066		AMEL3B63429	AMEL3B52490		AMEL3B63429	AMEL3B60926	AMEL3B64070		AMEL3B67195			AMEL3B61012	AMEL3B63224	AMEL3B62129	AMEL3B62662	AMEL3B68792		AMEL3B68070	AMEL3B61438	AMEL3B66504	AMEL3B67024	AMEL3B65462	AMEL3B41702	AMEL_ADOR3B80457-RA_1	AMEL3B70133	AMEL3B60664	AMEL3B67033	AMEL3B67696	AMEL3B60769	AMEL3B68074	AMEL3B69089	AMEL3B63792			AMEL3B62892	AMEL3B67180
	AMEL3B66773	AMEL3B60581	AMEL3B68685		AMEL3B40249	AMEL3B60324		AMEL3B40249	AMEL3B66646		AMEL3B63031	AMEL3B63348	AMEL3B64323		AMEL3B67865	AMEL3B66536		AMEL3B67865	AMEL3B62258	AMEL3B60498		AMEL3B63031			AMEL3B64249	AMEL3B63267	AMEL3B69765	AMEL3B62664	AMEL3B68793		AMEL3B63348	AMEL3B62777	AMEL3B66505	AMEL3B67532	AMEL3B60281	AMEL3B68544	AMEL3B62772	AMEL3B62148	AMEL3B65395	AMEL3B67646	AMEL3B67788	AMEL3B65126	AMEL3B66814	AMEL3B69090	AMEL3B63793			AMEL3B68188	AMEL3B62257
	AMEL3B67987	AMEL3B63712	AMEL3B69444		AMEL3B40250	AMEL3B60326		AMEL3B40250	AMEL3B66623		AMEL3B65037	AMEL3B68935	AMEL3B62884		AMEL3B66230	AMEL3B64545		AMEL3B66230	AMEL3B61082	AMEL3B60200		AMEL3B65037			AMEL3B67677	AMEL3B63322	AMEL3B66743	AMEL3B62675	AMEL3B62538		AMEL3B60175	AMEL3B62778	AMEL3B54490	AMEL3B67982	AMEL3B70414	AMEL3B69063	AMEL3B62664	AMEL3B63240	AMEL3B60385	AMEL3B65810	AMEL3B67837	AMEL3B64618	AMEL3B70731	AMEL3B69091	AMEL3B61756			AMEL3B68373	AMEL3B62258
	AMEL3B68612	AMEL3B62965	AMEL3B61989		AMEL3B69853	AMEL3B60328		AMEL3B69853	AMEL3B66618		AMEL3B43930	AMEL3B60579	AMEL3B61839		AMEL3B67195	AMEL3B65574		AMEL3B67195	AMEL3B65823	AMEL3B66543		AMEL3B43930			AMEL3B53486	AMEL_AFLO3B83764-RA_1	AMEL3B64223	AMEL3B70726	AMEL_AFLO3B83170-RA_1		AMEL3B60176	AMEL3B62559	AMEL3B66186	AMEL3B67947	AMEL3B64675	AMEL3B69021	AMEL3B63521	AMEL3B69514	AMEL3B65156	AMEL3B65811	AMEL3B67817	AMEL3B49051	AMEL3B67346	AMEL3B69092	AMEL3B61757			AMEL_AFLO3B81901-RA_7	AMEL3B60694
	AMEL3B64435	AMEL3B62516	AMEL3B67094		AMEL3B69852	AMEL3B60330		AMEL3B69852	AMEL3B66651		AMEL3B62537	AMEL3B60269	AMEL3B60755		AMEL3B63031	AMEL3B65576		AMEL3B63031	AMEL3B65169	AMEL3B64563		AMEL3B62537			AMEL3B68933	AMEL3B63384	AMEL3B65087	AMEL3B62568	AMEL3B61856		AMEL3B63686	AMEL3B62560	AMEL3B66993	AMEL3B68048	AMEL3B55999	AMEL3B69022	AMEL3B63530	AMEL3B65963	AMEL3B61549	AMEL3B69597	AMEL3B67876	AMEL3B67472	AMEL3B63685	AMEL3B69025	AMEL3B68528			AMEL3B68382	AMEL3B69538
	AMEL3B61475	AMEL3B61886	AMEL3B68062		AMEL3B70153	AMEL3B40851		AMEL3B70153	AMEL3B63238		AMEL3B55797	AMEL3B64120	AMEL3B62020		AMEL3B65037	AMEL3B65639		AMEL3B65037	AMEL3B64096	AMEL3B69359		AMEL3B55797			AMEL3B61838	AMEL_AFLO3B21502-RA_1	AMEL3B66650	AMEL3B63157	AMEL3B64968		AMEL3B63685	AMEL3B46779	AMEL3B67517	AMEL3B68502	AMEL3B65896	AMEL3B68978	AMEL3B63507	AMEL3B66980	AMEL3B67710	AMEL3B64395	AMEL3B67878	AMEL3B61116	AMEL3B63686	AMEL3B68922	AMEL3B60657			AMEL3B68383	AMEL3B69539
	AMEL3B68217	AMEL3B68962	AMEL3B65237		AMEL3B70477	AMEL3B60334		AMEL3B70477	AMEL3B63204		AMEL3B67264	AMEL3B65509	AMEL3B52743		AMEL3B43930	AMEL3B63167		AMEL3B43930	AMEL3B61002	AMEL3B60017		AMEL3B67264			AMEL3B67284	AMEL3B63539	AMEL3B67342	AMEL3B63203	AMEL3B66889		AMEL3B64748	AMEL3B63241	AMEL3B67509	AMEL3B68437	AMEL3B69285	AMEL3B69333	AMEL3B63431	AMEL3B63662	AMEL3B60326	AMEL3B66664	AMEL3B67879	AMEL3B62834	AMEL3B62518	AMEL3B68923	AMEL3B47479			AMEL3B68442	AMEL3B68944
	AMEL3B61098	AMEL3B63345	AMEL3B65061		AMEL3B40255	AMEL3B60340		AMEL3B40255	AMEL3B63175		AMEL3B64543	AMEL3B60507	AMEL3B67002		AMEL3B62537	AMEL3B67286		AMEL3B62537	AMEL3B60832	AMEL3B67825		AMEL3B64543			AMEL3B67231	AMEL3B44644	AMEL3B70018	AMEL3B63224	AMEL3B64573		AMEL3B64749	AMEL3B63229	AMEL3B40612	AMEL3B68602	AMEL3B64849	AMEL3B69334	AMEL3B63432	AMEL3B63663	AMEL3B60483	AMEL3B67730	AMEL3B67910	AMEL3B67663	AMEL3B65690	AMEL3B68766	AMEL3B60816			AMEL3B68443	AMEL3B63740
	AMEL3B65994	AMEL3B66240	AMEL3B67061		AMEL3B40256	AMEL3B60346		AMEL3B40256	AMEL3B62093		AMEL3B63736	AMEL3B60487	AMEL3B64564		AMEL3B55797	AMEL3B63472		AMEL3B55797	AMEL3B62892	AMEL3B67664		AMEL3B63736			AMEL3B55797	AMEL3B63508	AMEL3B64466	AMEL3B63267	AMEL3B64574		AMEL_ADOR3B80396-RA_1	AMEL3B63230	AMEL3B67501	AMEL3B68598	AMEL3B69280	AMEL3B60995	AMEL3B63643	AMEL3B69058	AMEL3B65090	AMEL3B63459	AMEL3B67908	AMEL3B70113	AMEL3B65692	AMEL3B69456	AMEL3B67350			AMEL3B68424	AMEL3B90517
	AMEL3B60847	AMEL3B62774	AMEL3B66993		AMEL3B40257	AMEL3B60349		AMEL3B40257	AMEL3B62066		AMEL3B61502	AMEL3B66087	AMEL3B65137		AMEL3B67264	AMEL3B63899		AMEL3B67264	AMEL3B65300	AMEL3B60777		AMEL3B61502			AMEL3B67155	AMEL3B63494	AMEL3B64467	AMEL3B63365	AMEL3B69889		AMEL3B61541	AMEL3B41456	AMEL3B67680	AMEL3B68515	AMEL_AFLO3B15580-RA_2	AMEL3B60996	AMEL_AFLO3B83701-RA_67	AMEL3B69021	AMEL3B63856	AMEL3B62798	AMEL3B67966	AMEL3B66262	AMEL3B64667	AMEL3B60996	AMEL3B65744			AMEL3B69159	AMEL3B68087
	AMEL3B68996	AMEL3B64321	AMEL3B67771		AMEL3B40258	AMEL3B63169		AMEL3B40258	AMEL3B62079		AMEL3B60656	AMEL3B69359	AMEL3B67543		AMEL3B64543	AMEL3B60462		AMEL3B64543	AMEL3B41325	AMEL3B68285		AMEL3B60656			AMEL3B70131	AMEL3B63427	AMEL3B67149	AMEL3B63322	AMEL3B65280		AMEL3B68446	AMEL3B64108	AMEL3B67681	AMEL3B68829	AMEL3B63456	AMEL3B60435	AMEL3B64245	AMEL3B69022	AMEL3B62164	AMEL3B61248	AMEL3B67918	AMEL3B68964	AMEL3B64668	AMEL3B60765	AMEL3B65745			AMEL3B68769	AMEL3B68810
	AMEL3B69373	AMEL3B65657	AMEL3B66069		AMEL3B64388	AMEL3B63165		AMEL3B64388	AMEL3B62086		AMEL3B67781	AMEL3B61928	AMEL3B65036		AMEL3B63736	AMEL3B66476		AMEL3B63736	AMEL3B69521	AMEL3B66667		AMEL3B67781			AMEL3B60017	AMEL3B63399	AMEL3B70527	AMEL_AFLO3B83764-RA_1	AMEL3B65745		AMEL3B64487	AMEL3B65254	AMEL3B67818	AMEL3B61058	AMEL3B66230	AMEL3B61306	AMEL3B64076	AMEL3B68970	AMEL3B64948	AMEL3B61534	AMEL3B68504	AMEL3B62891	AMEL_AFLO3B15629-RA_1	AMEL3B60435	AMEL3B60184			AMEL3B60632	AMEL3B62583
	AMEL3B60815	AMEL3B62485	AMEL3B64028		AMEL3B64387	AMEL3B63164		AMEL3B64387	AMEL3B62111		AMEL3B66012	AMEL3B69384	AMEL3B61119		AMEL3B61502	AMEL3B65158		AMEL3B61502	AMEL3B66144	AMEL3B68634		AMEL3B66012			AMEL3B69047	AMEL3B63643	AMEL3B65694	AMEL3B63384	AMEL3B64469		AMEL3B66341	AMEL3B65496	AMEL3B67979	AMEL3B60607	AMEL3B66625	AMEL3B60415	AMEL3B64078	AMEL3B65238	AMEL3B68757	AMEL3B67732	AMEL3B68244	AMEL3B61191	AMEL3B60283	AMEL3B60436	AMEL3B66519			AMEL3B70347	AMEL3B62582
	AMEL3B62157	AMEL3B64459	AMEL3B61175		AMEL3B64384	AMEL3B63163		AMEL3B64384	AMEL3B62398		AMEL3B63179	AMEL3B67953	AMEL3B52044		AMEL3B60656	AMEL3B64990		AMEL3B60656	AMEL3B62921	AMEL3B68635		AMEL3B63179			AMEL3B65386	AMEL3B63676	AMEL3B69293	AMEL_AFLO3B21502-RA_1	AMEL3B67410		AMEL3B51168	AMEL3B63654	AMEL3B68195	AMEL3B60608	AMEL3B66626	AMEL3B60362	AMEL3B64812	AMEL3B69247	AMEL3B49151	AMEL3B60022	AMEL3B68360	AMEL3B68372	AMEL3B67473	AMEL3B48481	AMEL3B63841			AMEL3B60434	AMEL3B63896
	AMEL3B68813	AMEL3B65100	AMEL3B65887		AMEL3B64383	AMEL3B40913		AMEL3B64383	AMEL3B62400		AMEL3B64802	AMEL3B60783	AMEL_AFLO3B83589-RA_1		AMEL3B67781	AMEL3B61811		AMEL3B67781	AMEL3B63760	AMEL3B65568		AMEL3B64802			AMEL3B66395	AMEL3B63772	AMEL3B69121	AMEL3B63521	AMEL3B64008		AMEL3B64095	AMEL3B64342	AMEL3B61260	AMEL3B61228	AMEL3B69991	AMEL3B61172	AMEL3B64725	AMEL3B61368	AMEL3B62372	AMEL3B65357	AMEL3B68458	AMEL3B61778	AMEL3B66316	AMEL3B60149	AMEL3B61035			AMEL3B60439	AMEL3B62917
	AMEL3B64109	AMEL3B64055	AMEL3B62913		AMEL3B64380	AMEL3B63157		AMEL3B64380	AMEL3B68621		AMEL3B62290	AMEL3B67675	AMEL3B64188		AMEL3B66012	AMEL3B63157		AMEL3B66012	AMEL3B65866	AMEL3B63955		AMEL3B62290			AMEL3B67502	AMEL3B63851	AMEL3B69122	AMEL3B63539	AMEL3B49530		AMEL3B42523	AMEL3B70411	AMEL3B68243	AMEL3B48481	AMEL3B68708	AMEL3B70305	AMEL3B64635	AMEL3B66838	AMEL3B66871	AMEL3B67323	AMEL3B68437	AMEL3B60812	AMEL3B51766	AMEL3B60144	AMEL3B66397			AMEL3B60361	AMEL3B60353
	AMEL3B65052	AMEL3B60027	AMEL3B65328		AMEL3B64379	AMEL3B40917		AMEL3B64379	AMEL3B47094		AMEL3B67710	AMEL3B69058	AMEL3B61114		AMEL3B63179	AMEL3B66463		AMEL3B63179	AMEL3B67659	AMEL3B67369		AMEL3B67710			AMEL3B62948	AMEL3B62233	AMEL3B63077	AMEL3B44644	AMEL3B62656		AMEL3B65960	AMEL3B64799	AMEL3B68370	AMEL3B60149	AMEL3B62037	AMEL3B61827	AMEL3B64571	AMEL3B64527	AMEL3B66860	AMEL3B63547	AMEL3B68554	AMEL3B60806	AMEL3B65538	AMEL3B61192	AMEL3B64907			AMEL3B60366	AMEL3B68157
	AMEL3B55341	AMEL3B60670	AMEL3B67467		AMEL3B64381	AMEL3B63158		AMEL3B64381	AMEL3B70119		AMEL3B67813	AMEL3B65418	AMEL3B66374		AMEL3B64802	AMEL3B67781		AMEL3B64802	AMEL3B66992	AMEL3B66952		AMEL3B67813			AMEL3B68600	AMEL3B62396	AMEL3B64018	AMEL3B63508	AMEL3B62189		AMEL3B69235	AMEL3B64800	AMEL3B68379	AMEL3B60205	AMEL3B64467	AMEL3B61682	AMEL3B64503	AMEL3B64528	AMEL3B66862	AMEL3B61426	AMEL3B68555	AMEL3B60807	AMEL3B62764	AMEL3B61172	AMEL3B64908			AMEL3B60372	AMEL3B65526
	AMEL3B69350	AMEL3B62871	AMEL3B61833		AMEL3B64382	AMEL3B63161		AMEL3B64382	AMEL3B69702		AMEL3B64247	AMEL3B66656	AMEL3B69037		AMEL3B62290	AMEL3B69089		AMEL3B62290	AMEL3B62316	AMEL3B66935		AMEL3B64247			AMEL3B70381	AMEL3B67842	AMEL3B66625	AMEL3B63427	AMEL3B65176		AMEL3B69234	AMEL3B42473	AMEL3B90268	AMEL3B61117	AMEL3B67149	AMEL3B61712	AMEL3B65319	AMEL3B67903	AMEL3B65565	AMEL3B66418	AMEL3B68553	AMEL3B65970	AMEL3B61927	AMEL3B70305	AMEL3B65459			AMEL3B61187	AMEL_AFLO3B19744-RA_3
	AMEL3B69351	AMEL3B68024	AMEL3B67105		AMEL3B64385	AMEL3B63162		AMEL3B64385	AMEL3B69685		AMEL3B67150	AMEL3B69803	AMEL3B68246		AMEL3B67710	AMEL3B70016		AMEL3B67710	AMEL3B67838	AMEL3B61296		AMEL3B67150			AMEL3B60145	AMEL3B68950	AMEL3B46827	AMEL3B63399	AMEL3B65177		AMEL3B68887	AMEL3B64678	AMEL3B68434	AMEL3B61950	AMEL3B70527	AMEL3B61713	AMEL3B65320	AMEL3B67904	AMEL_AFLO3B23277-RA_1	AMEL3B46004	AMEL3B68615	AMEL3B70590	AMEL3B67366	AMEL3B61137	AMEL3B69285			AMEL3B61188	AMEL3B67807
	AMEL3B66204	AMEL3B67501	AMEL3B63803		AMEL3B64386	AMEL3B40933		AMEL3B64386	AMEL3B69687		AMEL3B61474	AMEL3B66496	AMEL3B44917		AMEL3B67813	AMEL3B67583		AMEL3B67813	AMEL3B65595	AMEL3B67865		AMEL3B61474			AMEL3B68777	AMEL3B64368	AMEL3B67180	AMEL3B63613	AMEL3B66726		AMEL3B69123	AMEL3B69910	AMEL3B68435	AMEL3B61951	AMEL3B65676	AMEL3B61487	AMEL3B65266	AMEL3B67619	AMEL3B64485	AMEL3B68401	AMEL3B69087	AMEL3B67785	AMEL3B62376	AMEL3B61939	AMEL3B64848			AMEL3B61958	AMEL3B66064
	AMEL3B69804	AMEL3B68259	AMEL3B68534		AMEL3B64389	AMEL3B63170		AMEL3B64389	AMEL3B69690		AMEL3B69389	AMEL3B63227	AMEL3B67691		AMEL3B64247	AMEL3B63045		AMEL3B64247	AMEL3B54934	AMEL3B67247		AMEL3B69389			AMEL3B60147	AMEL3B64369	AMEL3B67179	AMEL3B63614	AMEL3B70310		AMEL3B60060	AMEL3B64968	AMEL3B68580	AMEL3B61816	AMEL3B65677	AMEL3B61488	AMEL3B53400	AMEL3B67145	AMEL3B70628	AMEL3B65857	AMEL3B69088	AMEL3B65809	AMEL_AFLO3B12282-RA_1	AMEL3B61950	AMEL3B64849			AMEL3B55502	AMEL3B66065
	AMEL3B67690	AMEL3B69910	AMEL3B67723		AMEL3B70336	AMEL3B40936		AMEL3B70336	AMEL3B69701		AMEL3B41325	AMEL3B66871	AMEL3B62053		AMEL3B67150	AMEL3B69128		AMEL3B67150	AMEL3B66664	AMEL3B68185		AMEL3B41325			AMEL3B67979	AMEL3B64214	AMEL3B60694	AMEL3B63772	AMEL3B64675		AMEL3B69086	AMEL3B68764	AMEL3B69186	AMEL3B61817	AMEL3B69293	AMEL3B61475	AMEL3B65921	AMEL3B60540	AMEL3B60295	AMEL3B63228	AMEL3B69089	AMEL3B61565	AMEL3B67616	AMEL3B61816	AMEL3B62357			AMEL3B61962	AMEL3B67394
	AMEL3B62317	AMEL3B69518	AMEL3B61004		AMEL3B70377	AMEL3B40950		AMEL3B70377	AMEL3B66857		AMEL3B65543	AMEL3B67904	AMEL3B64770		AMEL3B61474	AMEL3B67299		AMEL3B61474	AMEL3B50939	AMEL3B60431		AMEL3B65543			AMEL3B69873	AMEL3B64065	AMEL3B66347	AMEL3B63851	AMEL3B55999		AMEL3B66425	AMEL3B63883	AMEL3B69165	AMEL3B55607	AMEL3B69294	AMEL3B61476	AMEL3B65834	AMEL3B62451	AMEL3B64534	AMEL3B64640	AMEL3B69099	AMEL3B61566	AMEL3B67617	AMEL3B61817	AMEL3B65955			AMEL3B61431	AMEL3B64045
	AMEL3B65404	AMEL3B68678	AMEL3B63682		AMEL3B40277	AMEL3B60250		AMEL3B40277	AMEL3B66597		AMEL3B67842	AMEL3B67124	AMEL3B61721		AMEL3B69389	AMEL3B67292		AMEL3B69389	AMEL3B67623	AMEL3B69622		AMEL3B67842			AMEL3B69170	AMEL3B64985	AMEL3B66348	AMEL3B62233	AMEL3B65896		AMEL3B63512	AMEL3B69464	AMEL3B50608	AMEL3B61810	AMEL3B67179	AMEL3B62486	AMEL3B65598	AMEL3B63885	AMEL3B64535	AMEL3B67674	AMEL3B50233	AMEL3B68604	AMEL3B60458	AMEL3B61682	AMEL3B65956			AMEL3B61432	AMEL3B60747
	AMEL3B43695	AMEL3B61005	AMEL3B60128		AMEL3B68087	AMEL3B64636		AMEL3B68087	AMEL3B66589		AMEL3B68235	AMEL3B61965	AMEL3B43948		AMEL3B41325	AMEL3B67501		AMEL3B41325	AMEL3B43196	AMEL3B65243		AMEL3B68235			AMEL3B60119	AMEL3B64064	AMEL3B62186	AMEL3B62396	AMEL3B67310		AMEL3B69418	AMEL3B68216	AMEL3B68888	AMEL3B61790	AMEL3B67180	AMEL3B62456	AMEL3B60957	AMEL3B69515	AMEL3B60317	AMEL3B63166	AMEL3B69110	AMEL3B65350	AMEL3B68314	AMEL3B61564	AMEL3B64456			AMEL3B62392	AMEL3B64047
	AMEL3B62589	AMEL3B67944	AMEL3B63138		AMEL3B68086	AMEL3B64633		AMEL3B68086	AMEL3B66580		AMEL_AFLO3B69543-RA_1	AMEL3B69602	AMEL3B65269		AMEL3B65543	AMEL3B69489		AMEL3B65543	AMEL3B66443	AMEL3B51435		AMEL_AFLO3B69543-RA_1			AMEL3B66095	AMEL3B64059	AMEL3B69405	AMEL3B67842	AMEL3B69463		AMEL3B66606	AMEL3B68217	AMEL3B68859	AMEL3B61831	AMEL3B62257	AMEL3B62454	AMEL3B60958	AMEL3B62401	AMEL3B69231	AMEL3B63167	AMEL3B69107	AMEL3B62588	AMEL3B62245	AMEL3B70436	AMEL3B69559			AMEL3B62393	AMEL3B64048
	AMEL3B67184	AMEL3B63162	AMEL3B60927		AMEL3B68085	AMEL3B64631		AMEL3B68085	AMEL3B60782		AMEL3B61133	AMEL3B67957	AMEL3B68429		AMEL3B67842	AMEL3B65403		AMEL3B67842	AMEL3B67113	AMEL3B67546		AMEL3B61133			AMEL3B43447	AMEL3B63941	AMEL3B69406	AMEL3B68950	AMEL3B61179		AMEL3B70007	AMEL3B68074	AMEL3B68746	AMEL3B61682	AMEL3B62258	AMEL3B62455	AMEL3B62848	AMEL3B60922	AMEL3B68693	AMEL3B63168	AMEL3B69021	AMEL3B69014	AMEL3B62651	AMEL3B50758	AMEL3B64278			AMEL3B62053	AMEL3B67112
	AMEL3B60693	AMEL3B67996	AMEL3B64156		AMEL3B40281	AMEL3B64630		AMEL3B40281	AMEL3B60789		AMEL3B68689	AMEL3B60614	AMEL3B64905		AMEL3B68235	AMEL3B68766		AMEL3B68235	AMEL3B67114	AMEL3B67605		AMEL3B68689			AMEL3B64778	AMEL3B64844	AMEL3B62862	AMEL3B64368	AMEL3B65955		AMEL3B41930	AMEL3B69745	AMEL3B69490	AMEL3B61564	AMEL3B69538	AMEL3B62904	AMEL3B65180	AMEL3B60923	AMEL3B60666	AMEL3B61023	AMEL3B69022	AMEL3B68591	AMEL3B66045	AMEL3B61439	AMEL3B64279			AMEL3B62061	AMEL3B60970
	AMEL3B63016	AMEL3B63168	AMEL3B67756		AMEL3B68082	AMEL3B64629		AMEL3B68082	AMEL3B60822		AMEL3B69054	AMEL3B64341	AMEL3B60869		AMEL_AFLO3B69543-RA_1	AMEL3B66517		AMEL_AFLO3B69543-RA_1	AMEL3B67835	AMEL3B60931		AMEL3B69054			AMEL3B61702	AMEL_AFLO3B64080-RA_1	AMEL3B62863	AMEL3B64369	AMEL3B63796		AMEL3B64731	AMEL3B60285	AMEL3B60374	AMEL3B70436	AMEL3B69539	AMEL3B62905	AMEL3B61661	AMEL3B66572	AMEL3B69242	AMEL3B64932	AMEL3B50082	AMEL3B65397	AMEL3B60873	AMEL3B61433	AMEL3B62173			AMEL3B62986	AMEL3B43164
	AMEL3B67955	AMEL3B69318	AMEL3B60776		AMEL3B68081	AMEL3B64628		AMEL3B68081	AMEL3B60859		AMEL3B49258	AMEL3B67900	AMEL3B65052		AMEL3B61133	AMEL3B68109		AMEL3B61133	AMEL_AFLO3B80592-RA_1	AMEL3B68889		AMEL3B49258			AMEL3B69547	AMEL3B64843	AMEL3B69539	AMEL3B64245	AMEL3B66201		AMEL_AFLO3B63845-RA_1	AMEL3B65688	AMEL3B61957	AMEL3B61405	AMEL3B69154	AMEL3B62935	AMEL3B60546	AMEL3B68078	AMEL3B69243	AMEL3B70280	AMEL3B68979	AMEL3B69805	AMEL_ADOR3B80083-RA_1	AMEL3B61407	AMEL3B63958			AMEL3B62696	AMEL3B67233
	AMEL3B68102	AMEL3B61144	AMEL3B68864		AMEL3B68079	AMEL3B40979		AMEL3B68079	AMEL3B60865		AMEL3B64900	AMEL3B61713	AMEL3B67511		AMEL3B68689	AMEL3B67508		AMEL3B68689	AMEL3B64932	AMEL3B68296		AMEL3B64900			AMEL3B66593	AMEL3B64836	AMEL3B68950	AMEL3B64188	AMEL3B66202		AMEL3B64608	AMEL3B65689	AMEL3B61966	AMEL3B62456	AMEL3B62554	AMEL3B62972	AMEL3B60548	AMEL3B70730	AMEL3B66797	AMEL3B66526	AMEL3B68830	AMEL3B69806	AMEL3B60789	AMEL3B62490	AMEL3B60053			AMEL3B46779	AMEL3B67273
	AMEL3B62086	AMEL3B65822	AMEL3B68865		AMEL3B40285	AMEL3B64624		AMEL3B40285	AMEL3B60815		AMEL3B70573	AMEL3B65921	AMEL3B69154		AMEL3B69054	AMEL3B60785		AMEL3B69054	AMEL3B65027	AMEL3B60948		AMEL3B70573			AMEL3B61412	AMEL3B64831	AMEL3B68951	AMEL3B67072	AMEL3B69983		AMEL3B68539	AMEL3B66702	AMEL3B61967	AMEL3B62408	AMEL3B65222	AMEL3B62780	AMEL3B44284	AMEL3B66070	AMEL3B66798	AMEL3B61402	AMEL3B68744	AMEL3B63471	AMEL3B60790	AMEL3B62475	AMEL3B69719			AMEL3B63241	AMEL3B67274
	AMEL3B61953	AMEL3B66192	AMEL3B68997		AMEL3B68078	AMEL3B62838		AMEL3B68078	AMEL3B60813		AMEL3B62932	AMEL3B61317	AMEL3B67264		AMEL3B49258	AMEL3B63358		AMEL3B49258	AMEL3B65192	AMEL3B62858		AMEL3B62932			AMEL3B61413	AMEL3B64830	AMEL3B68944	AMEL3B64176	AMEL3B65563		AMEL3B70034	AMEL3B66701	AMEL3B61807	AMEL3B62112	AMEL3B63736	AMEL3B62844	AMEL3B64710	AMEL3B61154	AMEL3B64665	AMEL3B65237	AMEL3B68745	Test	AMEL3B69204	AMEL3B62453	AMEL3B60278			AMEL3B63220	AMEL3B63683
	AMEL3B67422	AMEL3B66061	AMEL3B65585		AMEL3B68077	AMEL3B62839		AMEL3B68077	AMEL3B60770		AMEL3B65953	AMEL3B65126	AMEL3B63052		AMEL3B64900	AMEL3B66942		AMEL3B64900	AMEL3B65739	AMEL3B67934		AMEL3B65953			AMEL3B65325	AMEL3B64820	AMEL3B66087	AMEL3B64177	AMEL3B66600		AMEL3B61979	AMEL3B62138	AMEL3B61723	AMEL3B62113	AMEL_AFLO3B21039-RA_1	AMEL3B63070	AMEL3B60471	AMEL3B61155	AMEL3B64664	AMEL3B60945	AMEL3B69369		AMEL3B66390	AMEL_AFLO3B82198-RA_1	AMEL3B64338			AMEL3B41526	AMEL3B66385
	AMEL3B61103	AMEL3B63530	AMEL3B66887		AMEL3B68080	AMEL3B62840		AMEL3B68080	AMEL3B69433		AMEL3B60208	AMEL3B64669	AMEL3B67670		AMEL3B70573	AMEL3B61568		AMEL3B70573	AMEL3B61183	AMEL3B61821		AMEL3B60208			AMEL3B66314	AMEL3B64819	AMEL3B63938	AMEL3B64117	AMEL3B62885		AMEL3B55996	AMEL3B63090	AMEL3B62392	AMEL3B63740	AMEL3B63740	AMEL3B63538	AMEL3B66736	AMEL3B61640	AMEL3B67369	AMEL3B62540	AMEL3B69335		AMEL3B63190	AMEL3B62408	AMEL3B64339			AMEL3B64058	AMEL3B64373
	AMEL3B62765	AMEL3B66693	AMEL3B61746		AMEL3B40290	AMEL3B62842		AMEL3B40290	AMEL3B69430		AMEL3B50908	AMEL3B64007	AMEL3B62281		AMEL3B62932	AMEL3B67512		AMEL3B62932	AMEL3B90042	AMEL_ADOR3B68423-RA_1		AMEL3B50908			AMEL3B65300	AMEL3B68181	AMEL3B60885	AMEL3B64114	AMEL3B69719		AMEL3B69455	AMEL3B65666	AMEL3B62393	AMEL3B90517	AMEL3B90517	AMEL3B63761	AMEL3B64977	AMEL3B62766	AMEL3B69926	AMEL3B62310	AMEL3B69336		AMEL3B63832	AMEL3B62113	AMEL3B70435			AMEL3B63004	AMEL3B70382
	AMEL3B66442	AMEL3B66694	AMEL3B69077		AMEL3B40291	AMEL3B62844		AMEL3B40291	AMEL3B47587		AMEL3B66368	AMEL3B69292	AMEL3B62986		AMEL3B65953	AMEL3B65831		AMEL3B65953	AMEL3B64383	AMEL3B61126		AMEL3B66368			AMEL3B65427	AMEL3B64816	AMEL3B64200	AMEL3B64065	AMEL3B69991		AMEL3B67228	AMEL3B63881	AMEL3B47038	AMEL3B62868	AMEL3B60637	AMEL3B64600	AMEL3B64982	AMEL3B62767	AMEL3B65193	AMEL3B63803	AMEL3B60031		AMEL3B60295	AMEL3B62018	AMEL3B66244			AMEL3B62997	AMEL3B53711
	AMEL3B65071	AMEL3B68969	AMEL3B65466		AMEL3B40292	AMEL3B62841		AMEL3B40292	AMEL3B69395		AMEL3B66281	AMEL3B62831	AMEL3B63756		AMEL3B60208	AMEL3B60742		AMEL3B60208	AMEL3B68515	AMEL3B63822		AMEL3B66281			AMEL3B62733	AMEL3B64815	AMEL3B64205	AMEL3B64985	AMEL3B62636		AMEL3B61677	AMEL3B65395	AMEL3B62416	AMEL3B62869	AMEL3B60380	AMEL3B67473	AMEL3B64985	AMEL3B69059	AMEL3B63864	AMEL3B70361	AMEL3B61052		AMEL3B69231	AMEL3B62868	AMEL3B66245			AMEL_ADOR3B15614-RA_1	AMEL3B62271
	AMEL3B60406	AMEL3B65123	AMEL3B60912		AMEL3B40293	AMEL3B66056		AMEL3B40293	AMEL3B69437		AMEL3B66282	AMEL3B64793	AMEL3B64868		AMEL3B50908	AMEL3B68591		AMEL3B50908	AMEL3B69788	AMEL3B62372		AMEL3B66282			AMEL3B61664	AMEL3B64809	AMEL3B68082	AMEL3B64064	AMEL3B65640		AMEL3B60200	AMEL3B60384	AMEL3B62325	AMEL3B70342	AMEL3B65151	AMEL3B63434	AMEL3B64986	AMEL3B69060	AMEL3B64559	AMEL3B67959	AMEL3B61053		AMEL3B64083	AMEL3B62869	AMEL3B65278			AMEL3B65138	AMEL3B64465
	AMEL3B67661	AMEL3B64531	AMEL3B68821		AMEL3B40294	AMEL3B60480		AMEL3B40294	AMEL3B60065		AMEL3B62885	AMEL3B67825	AMEL3B64573		AMEL3B66368	AMEL3B68592		AMEL3B66368	AMEL3B69000	AMEL3B67715		AMEL3B62885			AMEL3B68796	AMEL3B64778	AMEL3B65222	AMEL3B64062	AMEL3B64223		AMEL3B60013	AMEL3B44142	AMEL3B62205	AMEL3B62887	AMEL3B63164	AMEL3B63851	AMEL3B61877	AMEL3B65389	AMEL3B67781	AMEL3B67319	AMEL3B61058		AMEL3B64341	AMEL3B70342	AMEL3B66482			AMEL3B65139	AMEL_AFLO3B80624-RA_1
	AMEL3B44097	AMEL3B66929	AMEL3B69233		AMEL3B40295	AMEL3B60471		AMEL3B40295	AMEL3B60079		AMEL3B61845	AMEL3B61792	AMEL3B60979		AMEL3B66281	AMEL3B60822		AMEL3B66281	AMEL3B66046	AMEL3B60932		AMEL3B61845			AMEL3B63694	AMEL3B63000	AMEL3B63731	AMEL3B64059	AMEL3B67342		AMEL3B65906	AMEL3B62910	AMEL3B62206	AMEL3B62908	AMEL3B62917	AMEL3B64138	AMEL3B63566	AMEL3B65390	AMEL3B67782	AMEL3B63504	AMEL3B61080		AMEL3B60666	AMEL3B62933	AMEL3B69365			AMEL3B65988	AMEL3B67417
	AMEL3B64866	AMEL3B68651	AMEL3B66054		AMEL3B69230	AMEL3B60470		AMEL3B69230	AMEL3B60082		AMEL3B54513	AMEL3B60610	AMEL3B65565		AMEL3B66282	AMEL3B61457		AMEL3B66282	AMEL3B61292	AMEL3B65086		AMEL3B54513			AMEL3B63695	AMEL3B64637	AMEL3B63732	AMEL3B64007	AMEL3B60738		AMEL3B63408	AMEL3B60848	AMEL3B62680	AMEL3B62909	AMEL3B60353	AMEL3B64815	AMEL3B68880	AMEL3B70625	AMEL3B62366	AMEL3B64854	AMEL3B61081		AMEL3B61174	AMEL3B62973	AMEL3B70644			AMEL3B65836	AMEL3B61150
	AMEL3B62897	AMEL3B68588	AMEL3B65816		AMEL3B69229	AMEL3B60464		AMEL3B69229	AMEL3B60084		AMEL3B65119	AMEL3B70131	AMEL3B67257		AMEL3B62885	AMEL3B65654		AMEL3B62885	AMEL3B61380	AMEL3B60725		AMEL3B65119			AMEL3B67337	AMEL3B64639	AMEL3B63740	AMEL3B63941	AMEL3B70018		AMEL3B60920	AMEL3B60326	AMEL3B50304	AMEL3B62772	AMEL3B61748	AMEL3B64643	AMEL3B64989	AMEL3B61152	AMEL3B60742	AMEL3B69321	AMEL3B60503		AMEL3B64793	AMEL3B62772	AMEL3B69641			AMEL3B62092	AMEL3B61412
	AMEL3B65542	AMEL3B69851	AMEL3B62783		AMEL3B69226	AMEL3B60463		AMEL3B69226	AMEL3B47696		AMEL3B68089	AMEL3B62724	AMEL3B68342		AMEL3B61845	AMEL3B62537		AMEL3B61845	AMEL3B47378	AMEL3B66080		AMEL3B68089			AMEL3B64067	AMEL3B64642	AMEL3B60927	AMEL3B64843	AMEL3B65694		AMEL3B65534	AMEL3B66705	AMEL3B63381	AMEL3B62780	AMEL3B63837	AMEL3B64685	AMEL3B64990	AMEL3B63697	AMEL3B61959	AMEL3B69093	AMEL3B60504		AMEL3B64600	AMEL3B62697	AMEL3B65695			AMEL3B90115	AMEL3B64918
	AMEL3B60906	AMEL3B63780	AMEL3B66067		AMEL3B69225	AMEL3B60460		AMEL3B69225	AMEL3B47766		AMEL3B65195	AMEL3B61405	AMEL3B67624		AMEL3B54513	AMEL3B65697		AMEL3B54513	AMEL3B67947	AMEL3B61717		AMEL3B65195			AMEL3B61569	AMEL3B64643	AMEL3B43396	AMEL3B64836	AMEL3B65676		AMEL3B65535	AMEL3B69505	AMEL3B63819	AMEL3B63223	AMEL3B65526	AMEL3B64686	AMEL3B62708	AMEL3B62477	AMEL3B61960	AMEL3B65386	AMEL3B60425		AMEL3B70179	AMEL3B63224	AMEL3B65676			AMEL3B62513	AMEL3B67602
	AMEL3B70031	AMEL3B68798	AMEL3B66313		AMEL3B69223	AMEL3B60458		AMEL3B69223	AMEL3B68030		AMEL3B66914	AMEL3B65980	AMEL3B65975		AMEL3B65119	AMEL3B69599		AMEL3B65119	AMEL3B48387	AMEL3B69262		AMEL3B66914			AMEL3B68452	AMEL3B64699	AMEL3B67312	AMEL3B64831	AMEL3B69293		AMEL3B68530	AMEL3B64442	AMEL3B64411	AMEL3B63266	AMEL_AFLO3B19744-RA_3	AMEL3B64539	AMEL3B63161	AMEL3B66461	AMEL3B69439	AMEL3B63124	AMEL3B61306		AMEL3B61766	AMEL3B63384	AMEL3B65677			AMEL3B63654	AMEL3B66541
	AMEL3B62884	AMEL3B62192	AMEL3B65536		AMEL3B69220	AMEL3B60455		AMEL3B69220	AMEL3B68028		AMEL3B63900	AMEL3B65906	AMEL3B64223		AMEL3B68089	AMEL3B62676		AMEL3B68089	AMEL3B63646	AMEL3B61422		AMEL3B63900			AMEL3B61980	AMEL3B70348	AMEL3B68087	AMEL3B64820	AMEL3B65011		AMEL3B68531	AMEL3B68985	AMEL3B64429	AMEL3B63267	AMEL3B67807	AMEL3B64540	AMEL3B63792	AMEL3B64679	AMEL3B66234	AMEL3B69031	AMEL3B60079		AMEL3B61767	AMEL_AFLO3B21502-RA_1	AMEL3B65453			AMEL3B64342	AMEL3B67071
	AMEL3B61944	AMEL3B66066	AMEL3B66323		AMEL3B69216	AMEL3B60454		AMEL3B69216	AMEL3B63624		AMEL3B60962	AMEL3B60915	AMEL3B60619		AMEL3B65195	AMEL3B64949		AMEL3B65195	AMEL3B61128	AMEL3B65147		AMEL3B60962			AMEL3B64649	AMEL3B64569	AMEL3B60637	AMEL3B64819	AMEL3B63077		AMEL3B65976	AMEL3B68987	AMEL3B64430	AMEL3B63384	AMEL3B62215	AMEL3B65115	AMEL3B63793	AMEL3B64480	AMEL3B62340	AMEL3B69032	AMEL3B61170		AMEL3B64790	AMEL3B63488	AMEL3B62257			AMEL3B70411	AMEL3B67265
	AMEL3B62575	AMEL3B64936	AMEL3B47049		AMEL3B69215	AMEL3B60447		AMEL3B69215	AMEL3B63623		AMEL3B63493	AMEL3B60745	AMEL3B65228		AMEL3B66914	AMEL3B67706		AMEL3B66914	AMEL3B65477	AMEL3B64397		AMEL3B63493			AMEL3B68748	AMEL3B63538	AMEL3B67277	AMEL3B68181	AMEL3B64018		AMEL3B65977	AMEL3B61002	AMEL3B65132	AMEL_AFLO3B21502-RA_1	AMEL3B67394	AMEL3B65285	AMEL3B61756	AMEL3B61233	AMEL3B62542	AMEL3B66905	AMEL3B61965		AMEL3B62550	AMEL3B63613	AMEL3B62258			AMEL3B63076	AMEL3B66696
	AMEL3B65761	AMEL3B63547	AMEL3B47052		AMEL3B69214	AMEL3B60444		AMEL3B69214	AMEL3B47863		AMEL3B65700	AMEL3B60747	AMEL3B60665		AMEL3B63900	AMEL3B63440		AMEL3B63900	AMEL3B65036	AMEL3B67985		AMEL3B65700			AMEL3B62133	AMEL3B64505	AMEL3B64529	AMEL3B64818	AMEL3B46827		AMEL3B44925	AMEL3B68206	AMEL3B65133	AMEL3B63514	AMEL3B67112	AMEL3B65987	AMEL3B61757	AMEL3B63217	AMEL3B63481	AMEL3B48500	AMEL3B61834		AMEL3B64492	AMEL3B63614	AMEL3B64737			AMEL3B63558	AMEL3B66697
	AMEL3B61870	AMEL3B70109	AMEL3B61490		AMEL3B69213	AMEL3B60445		AMEL3B69213	AMEL3B67908		AMEL3B62992	AMEL3B61695	AMEL3B60872		AMEL3B60962	AMEL3B65315		AMEL3B60962	AMEL3B70083	AMEL3B68036		AMEL3B62992			AMEL3B70265	AMEL3B66145	AMEL3B65157	AMEL3B64815	AMEL3B67180		AMEL3B67135	AMEL3B66871	AMEL3B65138	AMEL3B63515	AMEL3B43164	AMEL3B65644	AMEL3B65661	AMEL3B63218	AMEL3B67510	AMEL3B65323	AMEL3B61746		AMEL3B62196	AMEL3B63649	AMEL3B62185			AMEL3B63559	AMEL3B66858
	AMEL3B63738	AMEL3B62466	AMEL3B64076		AMEL3B69217	AMEL3B60446		AMEL3B69217	AMEL3B60133		AMEL3B61664	AMEL3B63872	AMEL3B69413		AMEL3B63493	AMEL3B64821		AMEL3B63493	AMEL3B66798	AMEL3B60890		AMEL3B61664			AMEL3B60370	AMEL3B66274	AMEL_AFLO3B16032-RA_1	AMEL3B64809	AMEL3B67179		AMEL3B61942	AMEL3B62346	AMEL3B65284	AMEL3B63497	AMEL3B67233	AMEL3B65645	AMEL3B68528	AMEL3B63902	AMEL3B61126	AMEL3B67483	AMEL3B61706		AMEL3B62198	AMEL3B63676	AMEL3B69538			AMEL3B63560	AMEL3B66993
	AMEL3B61043	AMEL3B60570	AMEL3B63240		AMEL3B69218	AMEL3B60453		AMEL3B69218	AMEL3B65391		AMEL3B61928	AMEL3B62213	AMEL3B69982		AMEL3B65700	AMEL3B64972		AMEL3B65700	AMEL3B66421	AMEL3B67974		AMEL3B61928			AMEL3B64213	AMEL3B66507	AMEL3B67482	AMEL3B64778	AMEL3B60694		AMEL3B62528	AMEL3B65488	AMEL3B65732	AMEL3B63399	AMEL3B60872	AMEL3B65023	AMEL3B47479	AMEL3B60857	AMEL3B65208	AMEL3B60777	AMEL_AFLO3B10083-RA_1		AMEL3B69150	AMEL3B64245	AMEL3B69539			AMEL3B63012	AMEL3B67818
	AMEL3B61044	AMEL3B41523	AMEL3B60930		AMEL3B69219	AMEL3B60456		AMEL3B69219	AMEL3B64836		AMEL3B64531	AMEL3B63086	AMEL3B67014		AMEL3B62992	AMEL3B61703		AMEL3B62992	AMEL3B63682	AMEL3B68109		AMEL3B64531			AMEL3B66681	AMEL3B67072	AMEL3B65982	AMEL3B64780	AMEL3B66342		AMEL3B70097	AMEL3B65489	AMEL3B67613	AMEL3B63851	AMEL3B60873	AMEL3B60462	AMEL3B60816	AMEL3B67663	AMEL3B61441	AMEL3B67705	AMEL3B61712		AMEL3B62366	AMEL3B64214	AMEL3B66318			AMEL3B61780	AMEL3B68204
	AMEL3B68146	AMEL3B67230	AMEL3B68263		AMEL3B69221	AMEL3B60457		AMEL3B69221	AMEL3B64791		AMEL3B63604	AMEL3B68277	AMEL3B68615		AMEL3B61664	AMEL3B60879		AMEL3B61664	AMEL3B64818	AMEL3B63657		AMEL3B63604			AMEL3B66680	AMEL3B67947	AMEL3B63777	AMEL3B62992	AMEL3B66348		AMEL3B70098	AMEL3B69043	AMEL3B70359	AMEL3B64214	AMEL3B67273	AMEL3B61159	AMEL3B65744	AMEL3B60365	AMEL3B61895	AMEL3B68034	AMEL3B61713		AMEL3B64271	AMEL3B64176	AMEL3B69152			AMEL3B46191	AMEL3B68281
	AMEL3B69136	AMEL3B61092	AMEL3B67204		AMEL3B69222	AMEL3B60459		AMEL3B69222	AMEL3B67844		AMEL3B63267	AMEL3B66536	AMEL3B61837		AMEL3B61928	AMEL3B65494		AMEL3B61928	AMEL3B61770	AMEL3B66419		AMEL3B63267			AMEL3B63383	AMEL3B68052	AMEL3B65671	AMEL3B64642	AMEL3B62186		AMEL3B65912	AMEL3B66216	AMEL3B66858	AMEL3B64138	AMEL3B67274	AMEL3B62668	AMEL3B65745	AMEL3B63775	AMEL3B67738	AMEL3B66010	AMEL3B61641		AMEL_ADOR3B69414-RA_1	AMEL3B64177	AMEL3B69153			AMEL3B68641	AMEL3B69186
	AMEL3B64295	AMEL3B69264	AMEL3B66216		AMEL3B69224	AMEL3B60461		AMEL3B69224	AMEL3B67813		AMEL3B69088	AMEL3B68954	AMEL3B63016		AMEL3B64531	AMEL3B65517		AMEL3B64531	AMEL3B60129	AMEL3B49283		AMEL3B69088			AMEL3B63382	AMEL_AFLO3B19525-RA_1	AMEL3B65672	AMEL3B64643	AMEL3B69539		AMEL3B65635	AMEL3B66839	AMEL3B70099	AMEL3B64065	AMEL3B61947	AMEL3B62669	AMEL3B64009	AMEL3B61778	AMEL3B70576	AMEL3B62859	AMEL3B61487		AMEL3B63335	AMEL3B64138	AMEL3B46284			AMEL3B63690	AMEL3B69166
	AMEL3B66106	AMEL3B63834	AMEL3B66869		AMEL3B69227	AMEL3B60462		AMEL3B69227	AMEL3B67823		AMEL3B69087	AMEL3B61804	AMEL3B68146		AMEL3B63604	AMEL3B67038		AMEL3B63604	AMEL3B63321	AMEL3B62820		AMEL3B69087			AMEL3B67532	AMEL3B64479	AMEL3B65517	AMEL3B64685	AMEL3B68948		AMEL3B51448	AMEL3B63906	AMEL3B62163	AMEL3B64985	AMEL3B60830	AMEL3B60472	AMEL3B64010	AMEL3B63961	AMEL3B70086	AMEL3B63900	AMEL3B61488		AMEL3B67038	AMEL3B64123	AMEL3B64562			AMEL3B66000	AMEL3B90277
	AMEL3B67208	AMEL3B67254	AMEL3B69409		AMEL3B69228	AMEL3B60466		AMEL3B69228	AMEL3B67846		AMEL_AFLO3B20981-RA_1	AMEL3B61682	AMEL3B65714		AMEL3B63267	AMEL3B62988		AMEL3B63267	AMEL_AFLO3B12769-RA_1	AMEL3B63379		AMEL_AFLO3B20981-RA_1			AMEL3B70032	AMEL3B64481	AMEL3B63347	AMEL3B64569	AMEL3B68944		AMEL3B65434	AMEL3B62182	AMEL3B69470	AMEL3B64826	AMEL3B60785	AMEL3B62091	AMEL3B69703	AMEL3B60806	AMEL3B62457	AMEL3B69451	AMEL3B62460		AMEL_AFLO3B13914-RA_1	AMEL3B64076	AMEL3B70027			AMEL3B67176	AMEL3B69165
	AMEL3B45847	AMEL3B69069	AMEL3B68950		AMEL3B40317	AMEL3B60473		AMEL3B40317	AMEL3B67850		AMEL3B67360	AMEL3B67815	AMEL3B65515		AMEL3B69088	AMEL3B69478		AMEL3B69088	AMEL3B65709	AMEL3B66942		AMEL3B67360			AMEL3B63113	AMEL_AFLO3B80611-RA_1	AMEL3B67894	AMEL3B63538	AMEL3B66524		AMEL3B65435	AMEL3B63153	AMEL3B67463	AMEL3B64827	AMEL3B64465	AMEL3B63705	AMEL3B64149	AMEL3B60807	AMEL3B65226	AMEL3B63809	AMEL3B62461		AMEL3B69496	AMEL3B64078	AMEL3B70228			AMEL3B68699	AMEL3B68962
	AMEL3B66529	AMEL3B68696	AMEL3B65728		AMEL3B69872	AMEL3B60474		AMEL3B69872	AMEL3B66227		AMEL3B62312	AMEL3B61669	AMEL3B60761		AMEL3B69087	AMEL3B64600		AMEL3B69087	AMEL3B66140	AMEL3B64268		AMEL3B62312			AMEL3B63114	AMEL3B64413	AMEL3B67185	AMEL3B64505	AMEL3B64200		AMEL3B61575	AMEL3B63404	AMEL3B63628	AMEL3B64639	AMEL_AFLO3B80624-RA_1	AMEL3B67104	AMEL3B68990	AMEL3B69112	AMEL3B65031	AMEL_ADOR3B90070-RA_1	AMEL3B62211		AMEL3B63481	AMEL3B64062	AMEL3B53519			AMEL3B68700	AMEL3B68963
	AMEL3B68317	AMEL3B68970	AMEL3B66751		AMEL3B69871	AMEL3B60475		AMEL3B69871	AMEL3B66202		AMEL3B62078	AMEL3B61080	AMEL3B64662		AMEL_AFLO3B20981-RA_1	AMEL3B63101		AMEL_AFLO3B20981-RA_1	AMEL_AFLO3B25081-RA_1	AMEL3B63636		AMEL3B62078			AMEL3B61465	AMEL3B40373	AMEL3B67186	AMEL3B66145	AMEL3B65222		AMEL3B61574	AMEL3B64796	AMEL3B63629	AMEL3B64643	AMEL3B67417	AMEL3B65288	AMEL3B64907	AMEL3B69113	AMEL3B66813	AMEL3B64075	AMEL3B62225		AMEL3B67510	AMEL3B64826	AMEL3B64203			AMEL3B62629	AMEL3B68961
	AMEL3B63788	AMEL3B61986	AMEL3B62749		AMEL3B69870	AMEL3B60479		AMEL3B69870	AMEL3B66157		AMEL3B69955	AMEL3B68943	AMEL3B66511		AMEL3B67360	AMEL3B66275		AMEL3B67360	AMEL3B67593	AMEL3B65335		AMEL3B69955			AMEL3B67112	AMEL3B65054	AMEL3B64297	AMEL3B66274	AMEL3B63731		AMEL3B60478	AMEL3B65398	AMEL3B63480	AMEL3B64699	AMEL3B64255	AMEL3B65289	AMEL3B64908	AMEL3B70400	AMEL3B61316	AMEL3B65774	AMEL3B52999		AMEL3B62210	AMEL3B64827	AMEL3B45641			AMEL3B64150	AMEL3B50608
	AMEL3B66842	AMEL3B69599	AMEL3B67367		AMEL3B40321	AMEL3B63869		AMEL3B40321	AMEL3B66155		AMEL3B60927	AMEL3B65599	AMEL3B60935		AMEL3B62312	AMEL3B66340		AMEL3B62312	AMEL3B61055	AMEL3B63037		AMEL3B60927			AMEL3B68880	AMEL3B65115	AMEL3B66630	AMEL3B67947	AMEL3B63732		AMEL3B66371	AMEL3B60804	AMEL3B67103	AMEL3B70348	AMEL3B70182	AMEL3B65290	AMEL3B63295	AMEL3B67731	AMEL3B60582	AMEL3B68128	AMEL_ADOR3B80881-RA_1		AMEL3B68876	AMEL3B64819	AMEL3B63739			AMEL3B65417	AMEL3B68888
	AMEL3B64248	AMEL3B67101	AMEL3B67575		AMEL3B40322	AMEL3B63866		AMEL3B40322	AMEL3B66187		AMEL3B60525	AMEL3B67286	AMEL3B65295		AMEL3B62078	AMEL3B67105		AMEL3B62078	AMEL3B67218	AMEL3B68537		AMEL3B60525			AMEL3B63182	AMEL3B65127	AMEL3B69475	AMEL3B68052	AMEL3B63736		AMEL3B69947	AMEL3B64793	AMEL3B60988	AMEL3B40373	AMEL3B64758	AMEL3B67627	AMEL3B66510	AMEL3B68604	AMEL3B67922	AMEL3B66606	AMEL3B63078		AMEL3B68902	AMEL3B64780	AMEL3B60637			AMEL3B65418	AMEL3B68746
	AMEL3B61454	AMEL3B68393	AMEL3B66045		AMEL3B40323	AMEL3B63868		AMEL3B40323	AMEL3B66208		AMEL3B67148	AMEL3B63555	AMEL3B60678		AMEL3B69955	AMEL3B66058		AMEL3B69955	AMEL3B62977	AMEL3B70011		AMEL3B67148			AMEL3B62561	AMEL_AFLO3B13392-RA_1	AMEL3B62215	AMEL3B42524	AMEL3B63740		AMEL3B65740	AMEL3B67614	AMEL3B60977	AMEL3B65054	AMEL3B63701	AMEL3B61184	AMEL3B66511	AMEL3B61555	AMEL_AFLO3B18310-RA_1	AMEL3B66567	AMEL3B62868		AMEL3B68289	AMEL_AFLO3B15794-RA_1	AMEL3B65554			AMEL3B60465	AMEL3B69459
	AMEL3B63673	AMEL3B63748	AMEL3B68081		AMEL3B40324	AMEL3B63870		AMEL3B40324	AMEL3B66213		AMEL3B60623	AMEL3B67195	AMEL3B65048		AMEL3B60927	AMEL3B68125		AMEL3B60927	AMEL3B66989	AMEL3B67228		AMEL3B60623			AMEL3B60036	AMEL3B66688	AMEL3B67335	AMEL3B64475	AMEL3B60927		AMEL3B65741	AMEL3B69953	AMEL3B65159	AMEL3B70686	AMEL3B61412	AMEL3B64966	AMEL3B63318	AMEL3B65933	AMEL3B63348	AMEL3B48747	AMEL3B62869		AMEL3B65235	AMEL3B64770	AMEL3B65555			AMEL3B60466	AMEL3B68452
	AMEL3B60128	AMEL3B63749	AMEL3B60284		AMEL3B40325	AMEL3B64959		AMEL3B40325	AMEL3B68133		AMEL3B68289	AMEL3B68509	AMEL3B65266		AMEL3B60525	AMEL3B68017		AMEL3B60525	AMEL3B63098	AMEL3B42040		AMEL3B68289			AMEL3B60037	AMEL3B65320	AMEL3B65027	AMEL3B64479	AMEL3B68087		AMEL3B60142	AMEL3B60430	AMEL3B61185	AMEL3B65311	AMEL3B64531	AMEL3B66889	AMEL3B64849	AMEL3B45030	AMEL3B63413	AMEL3B66547	AMEL3B70342		AMEL3B55620	AMEL3B90473	AMEL3B67277			AMEL3B60469	AMEL3B69488
	AMEL3B63187	AMEL3B62925	AMEL3B63557		AMEL3B70564	AMEL3B64957		AMEL3B70564	AMEL3B64048		AMEL3B66341	AMEL3B67701	AMEL3B65380		AMEL3B67148	AMEL3B62657		AMEL3B67148	AMEL3B61855	AMEL3B67998		AMEL3B66341			AMEL_ADOR3B80319-RA_38	AMEL3B65265	AMEL3B67394	AMEL3B64482	AMEL3B60392		AMEL3B62388	AMEL3B60431	AMEL3B66795	AMEL3B66987	AMEL3B70429	AMEL3B65334	AMEL3B69876	AMEL3B66991	AMEL3B69820	AMEL3B50878	AMEL3B62936		AMEL3B61788	AMEL3B64643	AMEL3B67278			AMEL3B65082	AMEL3B60410
	AMEL3B60766	AMEL3B65495	AMEL3B67681		AMEL3B70160	AMEL3B64955		AMEL3B70160	AMEL3B63328		AMEL3B66343	AMEL3B63472	AMEL3B67803		AMEL3B60623	AMEL3B66679		AMEL3B60623	AMEL3B61162	AMEL3B61533		AMEL3B66343			AMEL3B69778	AMEL3B65266	AMEL3B61995	AMEL3B65145	AMEL3B67299		AMEL3B64742	AMEL3B61716	AMEL3B60194	AMEL3B53400	AMEL3B64900	AMEL3B69264	AMEL3B64891	AMEL3B62586	AMEL3B67287	AMEL3B66336	AMEL_ADOR3B80457-RA_1		AMEL3B61790	AMEL3B40373	AMEL3B69754			AMEL3B60493	AMEL3B49258
	AMEL3B66383	AMEL3B65204	AMEL3B64835		AMEL3B40328	AMEL3B64956		AMEL3B40328	AMEL3B63373		AMEL3B62972	AMEL3B60632	AMEL3B63567		AMEL3B68289	AMEL3B69774		AMEL3B68289	AMEL3B62043	AMEL3B60253		AMEL3B62972			AMEL3B67510	AMEL3B65938	AMEL3B41456	AMEL3B66688	AMEL3B67304		AMEL3B60705	AMEL3B69480	AMEL3B63111	AMEL3B65921	AMEL3B66332	AMEL3B67175	AMEL3B64892	AMEL3B70132	AMEL3B66999	AMEL3B66485	AMEL3B62972		AMEL3B62457	AMEL3B65054	AMEL3B69755			AMEL3B69178	AMEL3B61128
	AMEL3B66698	AMEL3B67856	AMEL3B62415		AMEL3B40329	AMEL3B64954		AMEL3B40329	AMEL3B63323		AMEL_ADOR3B82102-RA_1	AMEL3B60633	AMEL3B62173		AMEL3B66341	AMEL3B64340		AMEL3B66341	AMEL3B61150	AMEL3B60434		AMEL_ADOR3B82102-RA_1			AMEL3B67580	AMEL3B65990	AMEL3B64108	AMEL3B65320	AMEL3B70655		AMEL3B70236	AMEL3B70164	AMEL3B63690	AMEL3B65937	AMEL3B61853	AMEL3B65374	AMEL3B64925	Test	AMEL3B67286	AMEL_AFLO3B90606-RA_1	AMEL3B62829		AMEL3B69774	AMEL3B65127	AMEL3B60353			AMEL3B68276	AMEL3B61822
	AMEL3B69703	AMEL3B60807	AMEL3B60767		AMEL3B70027	AMEL3B64952		AMEL3B70027	AMEL3B48875		AMEL3B63358	AMEL3B63899	AMEL3B61738		AMEL3B66343	AMEL3B65955		AMEL3B66343	AMEL3B60137	AMEL3B62968		AMEL3B63358			AMEL3B69984	AMEL3B65991	AMEL3B48568	AMEL3B65265	AMEL3B67290		AMEL3B60434	AMEL3B64492	AMEL3B65700	AMEL3B65987	AMEL3B63099	AMEL3B60656	AMEL3B69360		AMEL3B68672	AMEL3B67314	AMEL_ADOR3B81597-RA_1		AMEL3B67724	AMEL_AFLO3B13392-RA_1	AMEL3B64023			AMEL3B60932	AMEL3B61807
	AMEL3B67776	AMEL3B69162	AMEL3B69454		AMEL3B70181	AMEL3B64951		AMEL3B70181	AMEL3B62024		AMEL3B65477	AMEL3B64544	AMEL3B60765		AMEL3B62972	AMEL3B64395		AMEL3B62972	AMEL3B65994	AMEL3B61189		AMEL3B65477			AMEL3B62481	AMEL3B65854	AMEL3B64048	AMEL3B65266	AMEL3B64529		AMEL3B69548	AMEL3B62026	AMEL3B63808	AMEL3B65854	AMEL3B63761	AMEL3B67063	AMEL3B65469		AMEL3B62064	AMEL3B67269	AMEL3B62568		AMEL3B67725	AMEL3B65362	AMEL3B64024			AMEL3B61182	AMEL3B61841
	AMEL3B61373	AMEL3B66356	AMEL3B66556		AMEL3B70203	AMEL3B64950		AMEL3B70203	AMEL3B62026		AMEL3B67926	AMEL3B62135	AMEL3B68175		AMEL_ADOR3B82102-RA_1	AMEL3B60776		AMEL_ADOR3B82102-RA_1	AMEL3B69996	AMEL3B62877		AMEL3B67926			AMEL3B62487	AMEL3B65831	AMEL3B67328	AMEL3B65923	AMEL3B65157		AMEL3B69547	AMEL3B67781	AMEL3B63810	AMEL_AFLO3B11270-RA_1	AMEL3B67009	AMEL_AFLO3B82493-RA_1	AMEL3B51682		AMEL3B70447	AMEL3B67236	AMEL3B63224		AMEL3B65644	AMEL3B53400	AMEL3B65517			AMEL3B70634	AMEL3B61678
	AMEL3B68448	AMEL3B63937	AMEL3B64538		AMEL3B61526	AMEL3B64948		AMEL3B61526	AMEL3B64547		AMEL3B67164	AMEL3B64539	AMEL3B60594		AMEL3B63358	AMEL3B65238		AMEL3B63358	AMEL3B65438	AMEL3B68734		AMEL3B67164			AMEL3B61899	AMEL3B65826	AMEL3B62537	AMEL3B65924	AMEL_AFLO3B16032-RA_1		AMEL3B64066	AMEL3B67782	AMEL3B65650	AMEL3B65831	AMEL3B66157	AMEL3B64469	AMEL3B65481		AMEL3B45196	AMEL3B66982	AMEL3B63214		AMEL3B68861	AMEL3B65921	AMEL3B67888			AMEL3B62041	AMEL3B61679
	AMEL3B63649	AMEL3B69269	AMEL3B64540		AMEL3B40334	AMEL3B64947		AMEL3B40334	AMEL3B64535		AMEL3B61920	AMEL3B69586	AMEL3B62018		AMEL3B65477	AMEL3B67987		AMEL3B65477	AMEL3B67009	AMEL3B69457		AMEL3B61920			AMEL3B63471	AMEL3B65813	AMEL3B62332	AMEL3B65930	AMEL3B62581		AMEL3B63189	AMEL3B65370	AMEL3B69388	AMEL3B65816	AMEL3B67095	AMEL3B65762	AMEL3B65173		AMEL3B67080	AMEL3B66989	AMEL3B63215		AMEL3B63835	AMEL3B42578	AMEL3B67707			AMEL3B62042	AMEL3B62458
	AMEL3B65006	AMEL3B69270	AMEL3B62005		AMEL3B65103	AMEL3B64945		AMEL3B65103	AMEL3B64536		AMEL3B67272	AMEL3B66740	AMEL3B67968		AMEL3B67926	AMEL3B63049		AMEL3B67926	AMEL_ADOR3B80319-RA_38	AMEL3B64726		AMEL3B67272			AMEL3B61566	AMEL3B65799	AMEL3B60847	AMEL3B65931	AMEL3B62582		AMEL3B65202	AMEL3B66872	AMEL3B64012	AMEL3B65817	AMEL3B67317	AMEL3B68267	AMEL3B65174		AMEL3B69543	AMEL3B67003	AMEL3B63364		AMEL3B44003	AMEL3B65887	AMEL3B60849			AMEL3B69276	AMEL_ADOR3B80484-RA_1
	AMEL3B65757	AMEL3B67440	AMEL3B65107		AMEL3B65102	AMEL3B64933		AMEL3B65102	AMEL3B61121		AMEL3B67255	AMEL3B62842	AMEL3B65545		AMEL3B67164	AMEL3B69719		AMEL3B67164	AMEL3B69682	AMEL3B62873		AMEL3B67255			AMEL3B54603	AMEL3B65603	AMEL3B53611	AMEL3B65938	AMEL3B69587		AMEL3B65201	AMEL3B65349	AMEL3B63840	AMEL3B60495	AMEL3B67318	AMEL3B68319	AMEL3B68417		AMEL3B69544	AMEL3B67532	AMEL3B63365		AMEL3B63021	AMEL3B65831	AMEL3B63864			AMEL3B62590	AMEL3B62367
	AMEL3B67976	AMEL3B69975	AMEL3B65499		AMEL3B65101	AMEL3B64931		AMEL3B65101	AMEL3B67569		AMEL3B63161	AMEL3B66476	AMEL3B65990		AMEL3B61920	AMEL3B63240		AMEL3B61920	AMEL3B68351	AMEL3B64272		AMEL3B63161			AMEL3B66124	AMEL3B65600	AMEL3B70645	AMEL3B65991	AMEL3B63893		AMEL3B68997	AMEL3B60742	AMEL3B60583	AMEL3B66116	AMEL3B66858	AMEL3B62348	AMEL3B68418		AMEL3B65981	AMEL3B67508	AMEL3B63493		AMEL3B66897	AMEL3B61849	AMEL3B63865			AMEL3B64694	AMEL3B62239
	AMEL3B69044	AMEL3B61930	AMEL3B61898		AMEL3B65099	AMEL3B64929		AMEL3B65099	AMEL3B67574		AMEL3B67595	AMEL3B69280	AMEL3B64815		AMEL3B67272	AMEL3B65598		AMEL3B67272	AMEL3B66636	AMEL3B61469		AMEL3B67595			AMEL3B62832	AMEL3B63911	AMEL3B67112	AMEL3B65854	AMEL3B63896		AMEL3B68996	AMEL3B68671	AMEL3B62509	AMEL3B66656	AMEL3B67013	AMEL3B69146	AMEL3B65540		AMEL3B65502	AMEL3B67507	AMEL3B63434		AMEL3B54900	AMEL3B61920	AMEL3B66760			AMEL3B68447	AMEL3B70476
	AMEL3B61305	AMEL3B61934	AMEL3B66468		AMEL3B65095	AMEL3B64926		AMEL3B65095	AMEL3B67636		AMEL3B68503	AMEL3B63851	AMEL3B62909		AMEL3B67255	AMEL3B65563		AMEL3B67255	AMEL3B63031	AMEL3B61786		AMEL3B68503			AMEL3B61419	AMEL3B64776	AMEL3B60487	AMEL3B65833	AMEL3B62917		AMEL3B66835	AMEL3B62340	AMEL3B62510	AMEL3B64587	AMEL3B67514	AMEL3B65714	AMEL3B70114		AMEL3B69566	AMEL3B65698	AMEL3B64076		AMEL3B69254	AMEL3B61463	AMEL3B61144			AMEL3B69972	AMEL3B62176
	AMEL3B65714	AMEL3B61211	AMEL3B63520		AMEL3B65093	AMEL3B64925		AMEL3B65093	AMEL3B67629		AMEL3B68611	AMEL3B68417	AMEL3B69807		AMEL3B63161	AMEL3B66725		AMEL3B63161	AMEL_AFLO3B13965-RA_1	AMEL3B68169		AMEL3B68611			AMEL3B68861	AMEL3B63179	AMEL3B60488	AMEL3B65826	AMEL3B65671		AMEL3B60523	AMEL3B62542	AMEL3B64147	AMEL3B65069	AMEL3B40612	AMEL3B66397	AMEL3B65676		AMEL3B70108	AMEL3B67693	AMEL3B64078		AMEL3B60582	AMEL3B61464	AMEL3B69400			AMEL3B69874	AMEL3B62179
	AMEL3B68395	AMEL3B66113	AMEL3B68910		AMEL3B65092	AMEL3B64917		AMEL3B65092	AMEL3B67610		AMEL3B67413	AMEL3B69633	AMEL3B69163		AMEL3B67595	AMEL3B60561		AMEL3B67595	AMEL3B68249	AMEL3B60693		AMEL3B67413			AMEL3B61890	AMEL3B40846	AMEL3B60970	AMEL3B65822	AMEL3B65672		AMEL3B65296	AMEL3B60325	AMEL3B69555	AMEL3B61661	AMEL3B67501	AMEL3B65758	AMEL3B65677		AMEL3B65909	AMEL3B68059	AMEL3B64065		AMEL3B67715	AMEL3B60495	AMEL3B65427			AMEL3B62127	AMEL_AFLO3B90724-RA_1
	AMEL3B62252	AMEL3B62825	AMEL3B65324		AMEL3B65090	AMEL3B64915		AMEL3B65090	AMEL3B67603		AMEL3B70488	AMEL3B61736	AMEL3B62885		AMEL3B68503	AMEL3B69823		AMEL3B68503	AMEL3B62698	AMEL3B42165		AMEL3B70488			AMEL3B64002	AMEL3B60332	AMEL3B64306	AMEL3B65823	AMEL3B63351		AMEL3B61625	AMEL3B61126	AMEL3B69556	AMEL3B66945	AMEL3B67691	AMEL3B68993	AMEL3B65011		AMEL3B68613	AMEL3B70500	AMEL3B64985		AMEL3B69097	AMEL3B41371	AMEL3B53611			AMEL3B70709	AMEL3B62893
	AMEL3B61304	AMEL3B67594	AMEL3B65516		AMEL3B65089	AMEL3B64913		AMEL3B65089	AMEL3B67577		AMEL3B61721	AMEL3B65642	AMEL3B53459		AMEL3B68611	AMEL3B60284		AMEL3B68611	AMEL3B63892	AMEL3B67595		AMEL3B61721			AMEL3B64552	AMEL3B65181	AMEL3B60872	AMEL3B65799	AMEL3B63352		AMEL3B69834	AMEL3B63258	AMEL3B54090	AMEL_AFLO3B22564-RA_1	AMEL3B68188	AMEL3B54329	AMEL3B64560		AMEL3B69789	AMEL3B67818	AMEL3B64061		AMEL3B69098	AMEL3B63657	AMEL3B70645			AMEL3B70141	AMEL3B62894
	AMEL3B61280	AMEL3B69619	AMEL3B60933		AMEL3B40345	AMEL3B64910		AMEL3B40345	AMEL3B69916		AMEL3B60831	AMEL3B67755	AMEL_AFLO3B80373-RA_1		AMEL3B67413	AMEL3B68976		AMEL3B67413	AMEL3B61847	AMEL3B90014		AMEL3B60831			AMEL3B70689	AMEL3B60866	AMEL3B64225	AMEL3B65023	AMEL3B67894		AMEL3B61753	AMEL3B67503	AMEL3B68301	AMEL3B66214	AMEL3B68434	AMEL3B69577	AMEL3B46827		AMEL3B66021	AMEL3B67982	AMEL3B64820		AMEL3B62517	AMEL3B62848	AMEL3B60068			AMEL3B61210	AMEL3B62900
	AMEL3B64345	AMEL3B65699	AMEL3B68952		AMEL3B65086	AMEL3B64911		AMEL3B65086	AMEL3B49477		AMEL3B68082	AMEL3B67703	AMEL3B66852		AMEL3B70488	AMEL3B69088		AMEL3B70488	AMEL3B66323	AMEL3B64727		AMEL3B68082			AMEL3B63410	AMEL3B65612	AMEL3B67273	AMEL3B63911	AMEL3B65526		AMEL3B61109	AMEL3B66470	AMEL3B60860	AMEL3B90262	AMEL3B68435	AMEL3B65306	AMEL3B67180		AMEL_AFLO3B11206-RA_1	AMEL3B62844	AMEL3B64628		AMEL3B65342	AMEL3B66656	AMEL3B68415			AMEL3B60580	AMEL3B62901
	AMEL3B64237	AMEL3B66477	AMEL3B67472		AMEL3B40347	AMEL3B64906		AMEL3B40347	AMEL3B68767		AMEL3B60767	AMEL3B62430	AMEL3B68919		AMEL3B61721	AMEL3B62453		AMEL3B61721	AMEL3B67364	AMEL3B60326		AMEL3B60767			AMEL3B67927	AMEL3B64587	AMEL3B67274	AMEL3B70110	AMEL3B66065		AMEL3B48654	AMEL3B68872	AMEL3B69644	AMEL3B61184	AMEL3B68601	AMEL3B45043	AMEL3B67179		AMEL3B61717	AMEL3B66042	AMEL3B64480		AMEL3B68841	AMEL3B60698	AMEL3B67379			AMEL_AFLO3B82958-RA_1	AMEL3B62842
	AMEL3B61317	AMEL3B65984	AMEL3B68658		AMEL3B65084	AMEL3B64904		AMEL3B65084	AMEL3B62640		AMEL3B47509	AMEL3B68773	AMEL3B65799		AMEL3B60831	AMEL3B61898		AMEL3B60831	AMEL3B62177	AMEL3B63114		AMEL3B47509			AMEL3B62918	AMEL3B68307	AMEL3B64155	AMEL3B67647	AMEL_AFLO3B82421-RA_1		AMEL3B67052	AMEL3B52138	AMEL3B53060	AMEL3B67175	AMEL3B68498	AMEL3B66968	AMEL3B63997		AMEL3B61722	AMEL3B67521	AMEL3B64482		AMEL3B64386	AMEL3B60699	AMEL3B60872			AMEL3B64667	AMEL3B63344
	AMEL3B68458	AMEL3B63164	AMEL3B60740		AMEL3B65082	AMEL3B64902		AMEL3B65082	AMEL3B62641		AMEL3B62411	AMEL3B66572	AMEL3B60842		AMEL3B68082	AMEL3B61001		AMEL3B68082	AMEL3B68708	AMEL3B61785		AMEL3B62411			AMEL3B66243	AMEL3B61887	AMEL3B63070	AMEL3B63419	AMEL3B60062		AMEL3B43028	AMEL3B67616	AMEL3B62299	AMEL3B68878	AMEL3B69186	AMEL3B62083	AMEL3B69378		AMEL3B60874	AMEL3B69696	AMEL3B65534		AMEL3B64387	AMEL3B60472	AMEL3B60873			AMEL3B69404	AMEL3B63528
	AMEL3B66466	AMEL3B66909	AMEL3B69944		AMEL3B40351	AMEL3B64898		AMEL3B40351	AMEL3B62646		AMEL3B63871	AMEL3B67663	AMEL3B69032		AMEL3B60767	AMEL3B66468		AMEL3B60767	AMEL3B63282	AMEL3B67081		AMEL3B63871			AMEL3B62717	AMEL3B68686	AMEL3B64106	AMEL3B68001	AMEL3B62373		AMEL3B66619	AMEL3B69387	AMEL3B65305	AMEL3B64469	AMEL3B50608	AMEL3B64042	AMEL3B62140		AMEL3B60875	AMEL3B67942	AMEL3B65535		AMEL3B65410	AMEL3B66793	AMEL3B67273			AMEL3B62381	AMEL3B44448
	AMEL3B65515	AMEL3B67626	AMEL3B68811		AMEL3B40352	AMEL3B64899		AMEL3B40352	AMEL3B62680		AMEL3B66540	AMEL3B60617	AMEL3B61140		AMEL3B47509	AMEL3B67293		AMEL3B47509	AMEL3B65254	AMEL3B67272		AMEL3B66540			AMEL3B65558	AMEL3B70326	AMEL3B65217	AMEL3B40846	AMEL3B66760		AMEL3B64511	AMEL3B67862	AMEL3B66814	AMEL3B64154	AMEL3B68888	AMEL3B64043	AMEL3B62257		AMEL3B61412	AMEL3B68048	AMEL3B65266		AMEL3B65502	AMEL3B65288	AMEL3B67274			AMEL3B68467	AMEL3B63536
	AMEL3B69030	AMEL3B68611	AMEL3B67417		AMEL3B40353	AMEL3B64901		AMEL3B40353	AMEL3B62669		AMEL3B68976	AMEL3B60495	AMEL3B65146		AMEL3B62411	AMEL3B60694		AMEL3B62411	AMEL3B65516	AMEL3B65254		AMEL3B68976			AMEL3B65997	AMEL3B61661	AMEL3B65218	AMEL3B60332	AMEL3B62215		AMEL3B60331	AMEL3B60852	AMEL3B70731	AMEL3B66510	AMEL3B60939	AMEL3B52219	AMEL3B62258		AMEL3B61413	AMEL3B68502	AMEL3B65381		AMEL3B68650	AMEL3B65289	AMEL3B65212			AMEL3B47386	AMEL3B63540
	AMEL3B62546	AMEL3B64869	AMEL3B64915		AMEL3B40354	AMEL3B64903		AMEL3B40354	AMEL3B62651		AMEL3B65386	AMEL3B66593	AMEL3B60885		AMEL3B63871	AMEL3B68758		AMEL3B63871	AMEL3B52999	AMEL_ADOR3B80773-RA_1		AMEL3B65386			AMEL3B70207	AMEL3B60693	AMEL3B66082	AMEL3B66125	AMEL3B65027		AMEL3B63772	AMEL3B60302	AMEL3B61259	AMEL3B65306	AMEL3B60904	AMEL3B64044	AMEL3B60694		AMEL3B63855	AMEL3B68286	AMEL3B65382		AMEL3B62916	AMEL3B65290	AMEL3B53711			AMEL3B60778	AMEL3B63541
	AMEL3B68759	AMEL3B68276	AMEL3B65759		AMEL3B65078	AMEL3B64905		AMEL3B65078	AMEL3B61706		AMEL3B65169	AMEL3B69089	AMEL3B69875		AMEL3B66540	AMEL3B61745		AMEL3B66540	AMEL3B69933	AMEL3B67254		AMEL3B65169			AMEL3B62789	AMEL3B60548	AMEL3B66233	AMEL3B61027	AMEL3B67394		AMEL3B65673	AMEL3B63273	AMEL3B69732	AMEL3B64972	AMEL3B60437	AMEL3B47147	AMEL3B69538		AMEL3B64217	AMEL3B68284	AMEL3B70153		AMEL3B65909	AMEL3B64798	AMEL3B62271			AMEL3B63881	AMEL3B64368
	AMEL3B69202	AMEL3B67042	AMEL3B65253		AMEL3B65076	AMEL3B64912		AMEL3B65076	AMEL3B68074		AMEL3B64836	AMEL3B66736	AMEL3B64630		AMEL3B68976	AMEL3B67992		AMEL3B68976	AMEL3B62411	AMEL3B67598		AMEL3B64836			AMEL3B62629	AMEL3B64708	AMEL3B70281	AMEL3B65181	AMEL3B43744		AMEL3B61110	AMEL3B67858	AMEL3B66247	AMEL3B65955	AMEL3B60439	AMEL3B65563	AMEL3B69539		AMEL3B70355	AMEL3B68389	AMEL3B53399		AMEL3B68670	AMEL3B67208	AMEL3B66232			AMEL3B67555	AMEL3B64369
	AMEL3B60761	AMEL3B68829	AMEL3B62008		AMEL3B65074	AMEL3B64916		AMEL3B65074	AMEL3B68060		AMEL3B67354	AMEL3B67327	AMEL3B63346		AMEL3B65386	AMEL3B65479		AMEL3B65386	AMEL3B60615	AMEL3B67307		AMEL3B67354			AMEL3B65649	AMEL3B62668	AMEL3B62252	AMEL3B60866	AMEL3B90215		AMEL3B61131	AMEL3B61249	AMEL3B66248	AMEL3B65956	AMEL3B60410	AMEL3B67124	AMEL3B69154		AMEL3B63271	AMEL3B68390	AMEL3B65920		AMEL3B68883	AMEL3B66889	AMEL3B70282			AMEL_ADOR3B80014-RA_1	AMEL3B64081
	AMEL3B68927	AMEL3B64234	AMEL3B63282		AMEL3B65073	AMEL3B64918		AMEL3B65073	AMEL3B70008		AMEL3B61144	AMEL3B61463	AMEL3B62683		AMEL3B65169	AMEL3B61215		AMEL3B65169	AMEL3B64054	AMEL3B61853		AMEL3B61144			AMEL3B62452	AMEL3B69949	AMEL3B60350	AMEL3B65612	AMEL3B62794		AMEL3B67332	AMEL3B60956	AMEL3B66252	AMEL3B69559	AMEL3B61966	AMEL3B62884	AMEL3B63440		AMEL3B63272	AMEL3B68424	AMEL3B65930		AMEL3B65384	AMEL3B61753	AMEL3B63278			AMEL3B66868	AMEL3B64082
	AMEL3B43043	AMEL3B60651	AMEL3B65145		AMEL3B65070	AMEL3B64924		AMEL3B65070	AMEL3B69182		AMEL3B61728	AMEL3B64925	AMEL3B60469		AMEL3B64836	AMEL3B67316		AMEL3B64836	AMEL3B64703	AMEL3B68352		AMEL3B61728			AMEL3B62152	AMEL3B60472	AMEL3B67584	AMEL3B55797	AMEL3B41456		AMEL3B68751	AMEL3B70181	AMEL3B64222	AMEL3B64042	AMEL3B61967	AMEL3B62885	AMEL3B66524		AMEL3B61417	AMEL3B68599	AMEL3B65931		AMEL3B64847	AMEL3B69264	AMEL3B63279			AMEL_ADOR3B82383-RA_1	AMEL3B63819
	AMEL3B64381	AMEL3B60988	AMEL3B67892		AMEL3B65067	AMEL3B64927		AMEL3B65067	AMEL3B69115		AMEL3B55664	AMEL3B62368	AMEL3B66065		AMEL3B61653	AMEL3B62922		AMEL3B61653	AMEL3B65865	AMEL3B66034		AMEL3B55664			AMEL3B60303	AMEL3B60471	AMEL3B67585	AMEL3B61887	AMEL3B64108		AMEL3B65647	AMEL3B61798	AMEL3B60309	AMEL3B64043	AMEL3B61807	AMEL3B69167	AMEL3B65222		AMEL3B62816	AMEL3B41702	AMEL3B65938		AMEL3B61717	AMEL3B61018	AMEL3B67584			AMEL3B69805	AMEL3B65132
	AMEL3B62848	AMEL3B67672	AMEL3B62421		AMEL3B65065	AMEL3B64932		AMEL3B65065	AMEL3B69110		AMEL3B69070	AMEL3B60846	AMEL3B60867		AMEL3B67354	AMEL3B65145		AMEL3B67354	AMEL3B67267	AMEL3B63491		AMEL3B69070			AMEL3B70326	AMEL3B66327	AMEL3B60246	AMEL3B65069	AMEL3B64045		AMEL3B60510	AMEL3B61977	AMEL3B62039	AMEL3B62101	AMEL3B61785	AMEL3B69168	AMEL3B63731		AMEL3B61989	AMEL3B68544	AMEL3B65990		AMEL3B67718	AMEL3B61019	AMEL3B67585			AMEL3B61549	AMEL3B65133
	AMEL3B67215	AMEL3B64836	AMEL3B61672		AMEL3B65063	AMEL3B64935		AMEL3B65063	AMEL3B69088		AMEL3B66195	AMEL3B64917	AMEL3B40009		AMEL3B61144	AMEL3B67892		AMEL3B61144	AMEL3B62488	AMEL3B69000		AMEL3B66195			AMEL3B68686	AMEL3B61140	AMEL3B61275	AMEL3B68686	AMEL3B48568		AMEL3B67969	AMEL_AFLO3B24845-RA_1	AMEL3B62040	AMEL3B62103	AMEL3B61719	AMEL3B67161	AMEL3B63732		AMEL3B60282	AMEL3B69025	AMEL3B65991		AMEL3B66721	AMEL3B67753	AMEL3B67701			AMEL3B60901	AMEL3B65144
	AMEL3B61680	AMEL3B64242	AMEL3B60258		AMEL3B65060	AMEL3B64936		AMEL3B65060	AMEL3B69076		AMEL3B63045	AMEL3B69629	AMEL3B68524		AMEL3B61728	AMEL3B62051		AMEL3B61728	AMEL3B60147	AMEL_AFLO3B83729-RA_1		AMEL3B63045			AMEL3B68335	AMEL3B61425	AMEL3B61276	AMEL3B70326	AMEL3B64048		AMEL3B65294	AMEL3B69763	AMEL3B61322	AMEL3B69340	AMEL3B61644	AMEL3B67162	AMEL3B68087		AMEL3B61356	AMEL3B50085	AMEL3B42610		AMEL3B68070	AMEL3B90010	AMEL3B60288			AMEL3B61361	AMEL3B65254
	AMEL3B62261	AMEL3B67843	AMEL3B68547		AMEL3B65058	AMEL3B64937		AMEL3B65058	AMEL3B69071		AMEL3B68829	AMEL3B60178	AMEL3B67758		AMEL3B55664	AMEL3B60227		AMEL3B55664	AMEL3B62179	AMEL3B60422		AMEL3B68829			AMEL3B63170	AMEL3B62714	AMEL3B69920	AMEL3B61661	AMEL3B62537		AMEL3B63424	AMEL3B62064	AMEL3B65532	AMEL3B65640	AMEL3B61508	AMEL3B62129	AMEL3B60637		AMEL3B70263	AMEL3B68773	AMEL3B65799		AMEL3B68104	AMEL3B67050	AMEL3B66916			AMEL3B66024	AMEL3B65383
	AMEL3B69331	AMEL3B64927	AMEL3B60416		AMEL3B65057	AMEL3B64938		AMEL3B65057	AMEL3B69063		AMEL3B66591	AMEL3B67583	AMEL3B62795		AMEL3B69070	AMEL3B60035		AMEL3B69070	AMEL3B42914	AMEL3B61392		AMEL3B66591			AMEL3B69920	AMEL3B62715	AMEL3B64255	AMEL3B60693	AMEL3B53611		AMEL3B60115	AMEL3B70447	AMEL3B66114	AMEL3B66904	AMEL_ADOR3B81760-RA_1	AMEL3B60273	AMEL3B60380		AMEL3B61379	AMEL3B68751	AMEL3B65635		AMEL3B50279	AMEL3B62535	AMEL3B61412			AMEL3B67187	AMEL3B65928
	AMEL3B60458	AMEL3B65003	AMEL3B43187		AMEL3B40366	AMEL3B64939		AMEL3B40366	AMEL3B69044		AMEL3B61834	AMEL3B61017	AMEL3B63085		AMEL3B66195	AMEL3B69433		AMEL3B66195	AMEL3B61703	AMEL3B62845		AMEL3B61834			AMEL3B65746	AMEL3B69417	AMEL3B70182	AMEL3B67201	AMEL3B70645		AMEL3B61052	AMEL3B67083	AMEL3B64673	AMEL3B51682	AMEL3B47038	AMEL3B64338	AMEL3B67290		AMEL3B69038	AMEL3B69456	AMEL3B65598		AMEL3B69188	AMEL_ADOR3B80914-RA_1	AMEL3B68490			AMEL3B67188	AMEL3B65247
	AMEL3B61093	AMEL3B64428	AMEL3B67667		AMEL3B40367	AMEL3B64949		AMEL3B40367	AMEL3B68932		AMEL3B69741	AMEL3B63893	AMEL3B60291		AMEL3B63045	AMEL3B68190		AMEL3B63045	AMEL3B68790	AMEL3B65595		AMEL3B69741			AMEL3B48027	AMEL3B70044	AMEL3B60288	AMEL3B60698	AMEL3B67112		AMEL3B67196	AMEL3B63400	AMEL3B70141	AMEL3B65481	AMEL3B62416	AMEL3B64339	AMEL3B65151		AMEL3B60887	AMEL3B69491	AMEL3B70110		AMEL3B60943	AMEL3B60281	AMEL3B68491			AMEL3B66066	AMEL3B63658
	AMEL3B60736	AMEL3B65866	AMEL3B65124		AMEL3B40368	AMEL3B64958		AMEL3B40368	AMEL3B68938		AMEL3B61569	AMEL3B60007	AMEL3B62307		AMEL3B68829	AMEL3B69389		AMEL3B68829	AMEL3B61173	AMEL3B68901		AMEL3B61569			AMEL3B67083	AMEL3B64982	AMEL3B63697	AMEL3B60699	AMEL3B61286		AMEL3B70082	AMEL3B66513	AMEL3B61146	AMEL3B54807	AMEL3B62325	AMEL3B70435	AMEL3B62582		AMEL3B66063	AMEL3B60934	AMEL3B63472		AMEL3B60944	AMEL3B70414	AMEL3B66357			AMEL3B69544	AMEL3B68148
	AMEL3B67926	AMEL3B64433	AMEL3B65159		AMEL3B40369	AMEL3B64960		AMEL3B40369	AMEL3B69023		AMEL3B67071	AMEL3B65974	AMEL3B70040		AMEL3B66591	AMEL3B65390		AMEL3B66591	AMEL3B61174	AMEL3B67718		AMEL3B67071			AMEL3B63499	AMEL3B61877	AMEL3B63698	AMEL3B60548	AMEL3B61288		AMEL3B60165	AMEL3B66514	AMEL3B62523	AMEL3B65371	AMEL3B70341	AMEL3B65278	AMEL3B69446		AMEL3B64309	AMEL3B60607	AMEL3B65180		AMEL3B68038	AMEL3B64970	AMEL3B65073			AMEL3B69545	AMEL3B64726
	AMEL3B69307	AMEL3B60806	AMEL3B68668		AMEL3B40370	AMEL3B68631		AMEL3B40370	AMEL3B69051		AMEL3B60695	AMEL3B67299	AMEL3B66098		AMEL3B61834	AMEL3B67179		AMEL3B61834	AMEL3B64426	AMEL3B60033		AMEL3B60695			AMEL3B64741	AMEL3B67104	AMEL3B63701	AMEL3B64708	AMEL3B64624		AMEL3B60166	AMEL3B65966	AMEL3B62658	AMEL3B65011	AMEL3B62893	AMEL3B66265	AMEL3B63893		AMEL3B65734	AMEL3B60608	AMEL3B68020		AMEL3B60280	AMEL3B67309	AMEL3B68028			AMEL3B66738	AMEL3B70145
	AMEL3B69673	AMEL3B66495	AMEL3B61470		AMEL3B40372	AMEL3B68629		AMEL3B40372	AMEL3B69075		AMEL3B64071	AMEL3B68278	AMEL3B69362		AMEL3B69741	AMEL3B62936		AMEL3B69741	AMEL3B63965	AMEL3B60923		AMEL3B64071			AMEL3B63469	AMEL3B63653	AMEL3B63754	AMEL3B62668	AMEL_AFLO3B15580-RA_1		AMEL3B65655	AMEL3B66987	AMEL3B65680	AMEL3B64666	AMEL3B62894	AMEL3B66266	AMEL3B63894		AMEL3B68183	AMEL3B60556	AMEL3B68021		AMEL3B62411	AMEL3B67310	AMEL3B68029			AMEL3B60869	AMEL3B67463
	AMEL3B67104	AMEL3B68362	AMEL3B65857		AMEL3B40373	AMEL3B68628		AMEL3B40373	AMEL3B69174		AMEL3B61268	AMEL3B63102	AMEL3B62087		AMEL3B61569	AMEL3B64045		AMEL3B61569	AMEL3B62159	AMEL3B60091		AMEL3B61268			AMEL3B70151	AMEL3B63566	AMEL3B62368	AMEL3B68872	AMEL3B60970		AMEL3B62767	AMEL3B67286	AMEL3B65676	AMEL3B65103	AMEL3B44038	AMEL3B66482	AMEL3B62917		AMEL3B68063	AMEL3B60144	AMEL3B61663		AMEL3B60284	AMEL3B60334	AMEL3B66439			AMEL3B61003	AMEL3B63629
	AMEL3B67334	AMEL3B68345	AMEL3B68893		AMEL3B40375	AMEL3B68625		AMEL3B40375	AMEL3B69194		AMEL3B49131	AMEL3B67292	AMEL3B61090		AMEL3B67071	AMEL3B61689		AMEL3B67071	AMEL3B66556	AMEL3B68160		AMEL3B49131			AMEL3B68537	AMEL3B65338	AMEL3B61457	AMEL3B60471	AMEL3B64306		AMEL3B62766	AMEL3B69191	AMEL3B65677	AMEL3B63997	AMEL3B62971	AMEL3B68240	AMEL3B67894		AMEL3B68064	AMEL3B61192	AMEL3B67465		AMEL3B61380	AMEL3B60337	AMEL3B66423			AMEL3B61004	AMEL3B63480
	AMEL3B67342	AMEL3B64667	AMEL3B63472		AMEL3B40376	AMEL3B68623		AMEL3B40376	AMEL3B69200		AMEL3B61035	AMEL3B67063	AMEL3B60562		AMEL3B60695	AMEL3B64968		AMEL3B60695	AMEL3B65118	AMEL3B63518		AMEL3B61035			AMEL3B64892	AMEL3B64394	AMEL3B64248	AMEL3B66327	AMEL3B61344		AMEL3B68409	AMEL3B67221	AMEL3B65674	AMEL3B69378	AMEL3B62680	AMEL3B69365	AMEL3B60062		AMEL3B66099	AMEL3B61137	AMEL3B62932		AMEL3B61381	AMEL3B69279	AMEL3B66544			AMEL3B69257	AMEL3B66213
	AMEL3B64497	AMEL3B67903	AMEL3B68716		AMEL3B65052	AMEL3B68624		AMEL3B65052	AMEL3B60118		AMEL3B65537	AMEL3B66743	AMEL3B63247		AMEL3B64071	AMEL3B68413		AMEL3B64071	AMEL_ADOR3B80806-RA_1	AMEL3B64220		AMEL3B65537			AMEL3B65994	AMEL3B68880	AMEL3B65401	AMEL3B61140	AMEL_AFLO3B80056-RA_1		AMEL3B63708	AMEL3B67203	AMEL3B65675	AMEL3B60694	AMEL3B49563	AMEL3B70644	AMEL3B60704		AMEL3B61249	AMEL3B61950	AMEL3B62087		AMEL3B64655	AMEL3B47147	AMEL3B66420			AMEL3B60247	AMEL3B63997
	AMEL3B64518	AMEL3B66553	AMEL3B64830		AMEL3B40378	AMEL3B68626		AMEL3B40378	AMEL3B60123		AMEL3B69607	AMEL3B69695	AMEL3B67088		AMEL3B61268	AMEL3B66336		AMEL3B61268	AMEL3B65128	AMEL3B68410		AMEL3B69607			AMEL3B65750	AMEL3B48107	AMEL3B64531	AMEL3B61425	AMEL3B66740		AMEL3B61859	AMEL3B67204	AMEL3B61419	AMEL3B66347	AMEL3B62698	AMEL3B67342	AMEL3B66760		AMEL3B61250	AMEL3B61953	AMEL3B64977		AMEL3B64656	AMEL3B65563	AMEL3B66502			AMEL3B66390	AMEL3B69378
	AMEL3B62859	AMEL3B61247	AMEL3B69748		AMEL3B40379	AMEL3B62425		AMEL3B40379	AMEL3B60100		AMEL3B68286	AMEL3B70075	AMEL3B65477		AMEL3B49131	AMEL3B66944		AMEL3B49131	AMEL3B64117	AMEL3B67898		AMEL3B68286			AMEL3B69006	AMEL3B64795	AMEL3B70429	AMEL3B62091	AMEL3B60872		AMEL3B61858	AMEL3B67205	AMEL3B68903	AMEL3B66348	AMEL3B63369	AMEL3B62037	AMEL3B62215		AMEL3B43361	AMEL3B61292	AMEL3B64982		AMEL3B69758	AMEL3B40950	AMEL3B67084			AMEL3B47868	AMEL3B61867
	AMEL3B63414	AMEL3B61446	AMEL3B61203		AMEL3B65049	AMEL3B62443		AMEL3B65049	AMEL3B62797		AMEL3B68509	AMEL3B60744	AMEL3B67458		AMEL3B61035	AMEL3B65973		AMEL3B61035	AMEL3B69857	AMEL3B64867		AMEL3B68509			AMEL3B62787	AMEL3B63207	AMEL3B66429	AMEL3B62087	AMEL3B64225		AMEL3B64212	AMEL3B68669	AMEL3B62856	AMEL3B68946	AMEL3B63344	AMEL3B65694	AMEL3B69400		AMEL3B66098	AMEL3B61854	AMEL3B64986		AMEL3B64266	AMEL3B60245	AMEL3B66610			AMEL3B62446	AMEL3B64680
	AMEL3B63545	AMEL3B67302	AMEL3B63526		AMEL3B65047	AMEL3B62445		AMEL3B65047	AMEL3B62801		AMEL3B64808	AMEL3B68442	AMEL3B60590		AMEL3B65537	AMEL3B60908		AMEL3B65537	AMEL3B62992	AMEL3B60868		AMEL3B64808			AMEL3B65693	AMEL3B67627	AMEL3B70172	AMEL3B62714	AMEL3B67273		AMEL3B68486	AMEL3B66436	AMEL3B67125	AMEL3B68948	AMEL3B63540	AMEL3B64666	AMEL3B69399		AMEL3B69968	AMEL3B61816	AMEL3B61877		AMEL3B66063	AMEL3B69362	AMEL3B66698			AMEL3B63392	AMEL3B69952
	AMEL3B64904	AMEL3B64700	AMEL3B64085		AMEL3B40383	AMEL3B62446		AMEL3B40383	AMEL3B62804		AMEL3B64807	AMEL3B60657	AMEL3B61209		AMEL3B69607	AMEL3B66342		AMEL3B69607	AMEL3B63935	AMEL3B62471		AMEL3B64807			AMEL3B67785	AMEL3B64881	AMEL3B66423	AMEL3B62715	AMEL3B67274		AMEL3B62213	AMEL3B68673	AMEL3B63360	AMEL3B68073	AMEL3B63541	AMEL3B66772	AMEL3B67328		AMEL3B70009	AMEL3B61817	AMEL3B48107		AMEL3B62177	AMEL3B66230	AMEL3B66696			AMEL3B64935	AMEL3B66795
	AMEL3B64694	AMEL3B63933	AMEL3B62936		AMEL3B65044	AMEL3B41223		AMEL3B65044	AMEL3B68868		AMEL3B69485	AMEL3B62862	AMEL3B66748		AMEL3B68286	AMEL3B70133		AMEL3B68286	AMEL3B62844	AMEL3B67055		AMEL3B69485			AMEL3B66808	AMEL3B66581	AMEL3B66602	AMEL3B69417	AMEL3B64155		AMEL3B60415	AMEL3B67505	AMEL3B42774	AMEL3B69151	AMEL3B64144	AMEL3B64737	AMEL3B62536		AMEL3B63142	AMEL3B61831	AMEL3B64795		AMEL3B47691	AMEL3B49314	AMEL3B66697			AMEL3B63461	AMEL3B60194
	AMEL3B62152	AMEL3B66012	AMEL3B63832		AMEL3B65041	AMEL3B62458		AMEL3B65041	AMEL3B68827		AMEL3B60481	AMEL3B69339	AMEL3B63629		AMEL3B68509	AMEL3B63202		AMEL3B68509	AMEL3B66159	AMEL3B68743		AMEL3B60481			AMEL3B69262	AMEL3B62707	AMEL3B66564	AMEL3B66793	AMEL3B63015		AMEL3B60079	AMEL3B69247	AMEL3B65653	AMEL3B66524	AMEL3B63819	AMEL3B66089	AMEL3B62537		AMEL3B66497	AMEL3B61690	AMEL3B64988		AMEL3B47692	AMEL3B67591	AMEL3B66858			AMEL3B69775	AMEL3B63111
	AMEL3B65009	AMEL_ADOR3B65832-RA_11	AMEL3B70328		AMEL3B65039	AMEL3B62461		AMEL3B65039	AMEL3B69958		AMEL3B69117	AMEL3B62852	AMEL3B65985		AMEL3B64808	AMEL3B63951		AMEL3B64808	AMEL3B69489	AMEL3B65743		AMEL3B69117			AMEL3B60600	AMEL3B62708	AMEL3B66541	AMEL3B69691	AMEL3B63016		AMEL3B68602	AMEL3B66080	AMEL3B66385	AMEL3B55996	AMEL3B63004	AMEL3B70457	AMEL3B67112		AMEL3B65727	AMEL3B61564	AMEL3B64989		AMEL3B60083	AMEL3B61944	AMEL3B66972			AMEL3B69043	AMEL3B65700
	AMEL3B69345	AMEL3B66058	AMEL3B65486		AMEL3B65037	AMEL3B62463		AMEL3B65037	AMEL3B61344		AMEL3B62585	AMEL3B66061	AMEL3B64737		AMEL3B64807	AMEL3B68553		AMEL3B64807	AMEL3B69240	AMEL3B65866		AMEL3B62585			AMEL3B68319	AMEL3B69471	AMEL3B66436	AMEL3B67467	AMEL3B60058		AMEL3B61948	AMEL3B47152	AMEL3B67373	AMEL3B61979	AMEL3B64506	AMEL3B63938	AMEL3B61287		AMEL3B66094	AMEL3B70436	AMEL3B64990		AMEL3B62776	AMEL3B66332	AMEL3B66983			AMEL3B46924	AMEL3B63119
	AMEL3B69347	AMEL3B68328	AMEL3B63654		AMEL3B65035	AMEL3B62465		AMEL3B65035	AMEL3B61459		AMEL3B68692	AMEL3B61176	AMEL3B62386		AMEL3B69485	AMEL3B61917		AMEL3B69485	AMEL3B65446	AMEL3B62582		AMEL3B68692			AMEL3B69144	AMEL3B66536	AMEL3B66465	AMEL3B64982	AMEL3B66082		AMEL3B61949	AMEL3B65568	AMEL3B62756	AMEL3B53519	AMEL3B65119	AMEL3B68068	AMEL3B60456		AMEL3B68919	AMEL3B61403	AMEL3B67627		AMEL3B67987	AMEL3B67473	AMEL3B66993			AMEL3B62095	AMEL3B66001
	AMEL3B63231	AMEL3B65098	AMEL3B62788		AMEL3B65034	AMEL3B62464		AMEL3B65034	AMEL3B61449		AMEL3B69489	AMEL3B64044	AMEL3B64545		AMEL3B60481	AMEL3B66831		AMEL3B60481	AMEL3B65836	AMEL_ADOR3B82102-RA_1		AMEL3B69489			AMEL3B69143	AMEL3B69911	AMEL3B66505	AMEL3B61877	AMEL3B53711		AMEL3B68057	AMEL3B61044	AMEL3B62764	AMEL3B64203	AMEL3B65284	AMEL3B68069	AMEL3B66066		AMEL3B64238	AMEL3B61407	AMEL3B65948		AMEL3B62289	AMEL3B67898	AMEL3B67013			AMEL3B63339	AMEL3B67178
	AMEL3B64662	AMEL3B70010	AMEL3B68285		AMEL3B65031	AMEL3B62462		AMEL3B65031	AMEL3B50776		AMEL3B67442	AMEL3B65908	AMEL3B62946		AMEL3B69117	AMEL3B68073		AMEL3B69117	AMEL3B63893	AMEL3B67511		AMEL3B67442			AMEL3B64306	AMEL3B65948	AMEL3B54490	AMEL3B67104	AMEL3B62271		AMEL3B68056	AMEL3B61368	AMEL3B69442	AMEL3B64205	AMEL3B65668	AMEL3B69151	AMEL3B66672		AMEL3B65126	AMEL3B62112	AMEL3B66286		AMEL_ADOR3B82055-RA_1	AMEL3B62129	AMEL3B67668			AMEL3B67037	AMEL3B65711
	AMEL3B40996	AMEL3B61294	AMEL3B62929		AMEL3B65028	AMEL3B62457		AMEL3B65028	AMEL3B61440		AMEL3B64120	AMEL3B67508	AMEL3B65574		AMEL3B62585	AMEL3B68208		AMEL3B62585	AMEL3B64548	AMEL3B62344		AMEL3B64120			AMEL3B66216	AMEL3B66287	AMEL3B66186	AMEL3B63566	AMEL3B65957		AMEL3B61996	AMEL3B61043	AMEL3B69444	AMEL3B68081	AMEL3B67644	AMEL3B60878	AMEL3B60068		AMEL3B60387	AMEL3B62113	AMEL3B66287		AMEL3B68045	AMEL3B65429	AMEL3B67677			AMEL3B66839	AMEL3B65712
	AMEL3B66889	AMEL3B60001	AMEL3B67796		AMEL3B40394	AMEL3B62453		AMEL3B40394	AMEL3B61448		AMEL3B64936	AMEL3B60431	AMEL3B60661		AMEL3B68692	AMEL3B64011		AMEL3B68692	AMEL3B65386	Test		AMEL3B64936			AMEL3B65756	AMEL3B60835	AMEL3B66157	AMEL3B64394	AMEL3B66233		AMEL3B60596	AMEL3B68802	AMEL3B61389	AMEL3B70212	AMEL3B65194	AMEL3B60879	AMEL3B60067		AMEL_AFLO3B25671-RA_3	AMEL3B63030	AMEL3B60819		AMEL_AFLO3B18082-RA_1	AMEL3B66901	AMEL3B67767			AMEL3B60317	AMEL3B60752
	AMEL3B65949	AMEL3B66490	AMEL3B62403		AMEL3B65023	AMEL3B62450		AMEL3B65023	AMEL3B61462		AMEL3B67358	AMEL3B61568	AMEL3B65639		AMEL3B69489	AMEL3B65189		AMEL3B69489	AMEL3B67540			AMEL3B67358			AMEL3B69880	AMEL3B60836	AMEL3B45206	AMEL3B68880	AMEL3B70281		AMEL3B68447	AMEL3B61980	AMEL3B64345	AMEL3B70369	AMEL3B64726	AMEL3B53519	AMEL3B43164		AMEL3B44619	AMEL3B90498	AMEL3B68097		AMEL3B63682	AMEL3B62037	AMEL3B67823			AMEL3B60759	AMEL3B64287
	AMEL3B63066	AMEL3B67779	AMEL3B60029		AMEL3B65022	AMEL3B41249		AMEL3B65022	AMEL3B69891		AMEL3B61915	AMEL3B65831	AMEL3B62661		AMEL3B67442	AMEL3B69426		AMEL3B67442	AMEL3B63514			AMEL3B61915			AMEL3B61995	AMEL3B64966	AMEL3B67094	AMEL3B48107	AMEL3B60350		AMEL3B62271	AMEL3B68452	AMEL_ADOR3B82003-RA_1	AMEL3B70422	AMEL3B70145	AMEL3B64203	AMEL3B67233		AMEL3B63479	AMEL3B63045	AMEL3B49049		AMEL3B63401	AMEL3B69128	AMEL3B67818			AMEL3B68693	AMEL3B63840
	AMEL3B67693	AMEL3B64092	AMEL3B63819		AMEL3B65019	AMEL3B62449		AMEL3B65019	AMEL3B70098		AMEL3B62933	AMEL3B60309	AMEL3B63167		AMEL3B64120	AMEL3B67731		AMEL3B64120	AMEL3B60432			AMEL3B62933			AMEL3B61996	AMEL3B65041	AMEL3B67318	AMEL3B64795	AMEL3B60246		AMEL3B53711	AMEL3B68159	AMEL3B63838	AMEL3B63735	AMEL3B62045	AMEL3B64205	AMEL3B67385		AMEL3B65061	AMEL3B62887	AMEL3B68094		AMEL3B60091	AMEL3B65011	AMEL3B47773			AMEL3B67198	AMEL3B60583
	AMEL3B63518	AMEL3B62733	AMEL3B60749		AMEL3B65017	AMEL3B62448		AMEL3B65017	AMEL3B70096		AMEL3B63438	AMEL3B62186	AMEL3B64480		AMEL3B64936	AMEL3B63617		AMEL3B64936	AMEL3B61701			AMEL3B63438			AMEL3B53489	AMEL3B60819	AMEL3B67319	AMEL3B64989	AMEL3B61275		AMEL3B60080	AMEL3B68161	AMEL3B63839	AMEL3B60407	AMEL3B62046	AMEL3B63735	AMEL3B60256		AMEL3B64619	AMEL3B62780	AMEL3B68095		AMEL3B67196	AMEL3B65103	AMEL3B68019			AMEL3B66778	AMEL3B69464
	AMEL3B61111	AMEL3B60078	AMEL3B66411		AMEL3B65015	AMEL3B62447		AMEL3B65015	AMEL3B70097		AMEL3B66477	AMEL3B68591	AMEL3B65916		AMEL3B67358	AMEL3B63166		AMEL3B67358	AMEL3B63429			AMEL3B66477			AMEL3B70453	AMEL3B68097	AMEL3B67265	AMEL3B63207	AMEL3B61276		AMEL3B63413	AMEL3B63898	AMEL3B67366	AMEL_AFLO3B82160-RA_1	AMEL3B68871	AMEL3B45641	AMEL3B64373		AMEL3B43714	AMEL3B62809	AMEL3B68106		AMEL3B70009	AMEL3B46827	AMEL3B68133			AMEL3B61420	AMEL3B63929
	AMEL3B67229	AMEL3B69502	AMEL3B63211		AMEL3B65013	AMEL3B62433		AMEL3B65013	AMEL3B66348		AMEL3B44917	AMEL3B68592	AMEL3B62381		AMEL3B61915	AMEL3B66510		AMEL3B61915	AMEL3B65871			AMEL3B44917			AMEL3B61025	AMEL3B49049	AMEL3B67244	AMEL3B67627	AMEL3B51788		AMEL3B69336	AMEL3B68160	AMEL3B67364	AMEL3B63166	AMEL_ADOR3B82527-RA_1	AMEL3B63739	AMEL3B70382		AMEL3B68285	AMEL_ADOR3B81961-RA_1	AMEL3B63792		AMEL3B64239	AMEL3B67180	AMEL3B61260			AMEL3B68077	AMEL3B64098
	AMEL3B66091	AMEL3B69503	AMEL3B69785		AMEL3B65011	AMEL3B62421		AMEL3B65011	AMEL3B66393		AMEL3B65816	AMEL3B60248	AMEL3B62490		AMEL3B63438	AMEL3B65271		AMEL3B63438	AMEL3B67504			AMEL3B65816			AMEL3B63762	AMEL3B68094	AMEL3B66697	AMEL3B64881	AMEL3B67417		AMEL3B69335	AMEL_AFLO3B12722-RA_1	AMEL_AFLO3B83800-RA_1	AMEL3B63167	AMEL3B66438	AMEL3B60466	AMEL3B61947		AMEL3B61173	AMEL3B63157	AMEL3B63793		AMEL3B68824	AMEL3B67179	AMEL3B68243			AMEL3B67195	AMEL3B65996
	AMEL3B67148	AMEL3B61121	AMEL3B69819		AMEL3B40406	AMEL3B41322		AMEL3B40406	AMEL3B66411		AMEL3B70080	AMEL3B63507	AMEL3B66082		AMEL3B66477	AMEL3B66779		AMEL3B66477	AMEL3B67179			AMEL3B70080			AMEL3B60369	AMEL3B66478	AMEL3B66695	AMEL3B66581	AMEL3B69920		AMEL3B68325	AMEL3B42390	AMEL3B67188	AMEL3B67482	AMEL3B67463	AMEL3B60606	AMEL3B65043		AMEL3B61174	AMEL3B63266	AMEL3B65334		AMEL3B61127	AMEL3B63997	AMEL3B68434			AMEL3B63822	AMEL3B68684
	AMEL3B66511	AMEL3B65225	AMEL3B68571		AMEL3B65009	AMEL3B41325		AMEL3B65009	AMEL3B66414		AMEL3B67824	AMEL3B60295	AMEL3B68358		AMEL3B44917	AMEL3B63774		AMEL3B44917	AMEL3B67180			AMEL3B67824			AMEL3B60074	AMEL3B63792	AMEL3B66849	AMEL3B66885	AMEL3B63644		AMEL3B63289	AMEL3B61794	AMEL3B65525	AMEL3B60962	AMEL3B66213	AMEL3B43396	AMEL3B65044		AMEL3B68442	AMEL3B63267	AMEL3B65979		AMEL3B61123	AMEL3B69378	AMEL3B68435			AMEL3B65398	AMEL3B66247
	AMEL3B66622	AMEL3B54603	AMEL3B66349		AMEL3B65007	AMEL3B63697		AMEL3B65007	AMEL3B66463		AMEL3B66694	AMEL3B63384	AMEL3B61578		AMEL3B65816	AMEL3B69405		AMEL3B65816	AMEL3B63654			AMEL3B66694			AMEL3B70356	AMEL3B60559	AMEL3B66993	AMEL3B62709	AMEL3B90495		AMEL3B66354	AMEL3B65021	AMEL3B67616	AMEL3B68157	AMEL3B60988	AMEL3B67312	AMEL3B60785		AMEL3B68443	AMEL3B63322	AMEL3B66974		AMEL3B61124	AMEL3B62140	AMEL3B68996			AMEL3B64337	AMEL3B66248
	AMEL3B62247	AMEL3B65955	AMEL3B61940		AMEL3B65004	AMEL3B63683		AMEL3B65004	AMEL3B66465		AMEL3B60347	AMEL3B68258	AMEL3B60827		AMEL3B70080	AMEL3B65199		AMEL3B70080	AMEL3B65086			AMEL3B60347			AMEL3B64193	AMEL3B65760	AMEL3B66994	AMEL3B62707	AMEL3B64255		AMEL3B64840	AMEL3B63671	AMEL3B67617	AMEL3B68680	AMEL3B69472	AMEL3B65554	AMEL3B60783		AMEL3B61486	AMEL_AFLO3B83764-RA_1	AMEL3B69890		AMEL3B61152	AMEL3B60694	AMEL3B68997			AMEL3B61770	AMEL3B66252
	AMEL3B65120	AMEL3B67558	AMEL3B61822		AMEL3B40412	AMEL3B63682		AMEL3B40412	AMEL3B66467		AMEL3B67564	AMEL3B64822	AMEL3B63646		AMEL3B67824	AMEL3B62373		AMEL3B67824	AMEL3B65900			AMEL3B67564			AMEL3B69519	AMEL3B60590	AMEL3B66995	AMEL3B62708	AMEL3B70182		AMEL3B64838	AMEL3B64588	AMEL3B66628	AMEL3B66065	AMEL3B69473	AMEL3B65555	AMEL3B66233		AMEL3B60629	AMEL3B63384	AMEL3B67175		AMEL3B67981	AMEL3B66089	AMEL3B50608			AMEL3B68025	AMEL3B66622
	AMEL3B61533	AMEL3B66335	AMEL3B66968		AMEL3B40413	AMEL3B63680		AMEL3B40413	AMEL3B66503		AMEL3B65947	AMEL3B69405	AMEL3B67297		AMEL3B66694	AMEL3B68492		AMEL3B66694	AMEL3B69138			AMEL3B65947			AMEL3B62379	AMEL3B65334	AMEL3B66997	AMEL3B66536	AMEL3B60288		AMEL3B70402	AMEL3B67619	AMEL3B67393	AMEL3B66083	AMEL3B69474	AMEL3B43433	AMEL3B70281		AMEL3B64883	AMEL_AFLO3B21502-RA_1	AMEL3B68528		AMEL3B62302	AMEL3B70457	AMEL3B68888			AMEL3B69310	AMEL3B61292
	AMEL3B64443	AMEL3B68502	AMEL3B60145		AMEL3B65001	AMEL3B63676		AMEL3B65001	AMEL3B66509		AMEL3B62858	AMEL3B62676	AMEL3B66647		AMEL3B60347	AMEL3B63647		AMEL3B60347	AMEL3B66782			AMEL3B62858			AMEL3B70011	AMEL3B61017	AMEL3B67015	AMEL3B69911	AMEL3B63697		AMEL3B65290	AMEL3B60284	AMEL3B68135	AMEL3B66084	AMEL3B69952	AMEL3B61387	AMEL3B67584		AMEL3B61836	AMEL3B63497	AMEL3B60657		AMEL3B68920	AMEL3B68889	AMEL3B68859			AMEL3B69452	AMEL3B62356
	AMEL3B61321	AMEL3B68485	AMEL3B60384		AMEL3B65000	AMEL3B63658		AMEL3B65000	AMEL3B66533		AMEL3B46924	AMEL3B68737	AMEL3B61811		AMEL3B67564	AMEL3B62868		AMEL3B67564	AMEL3B62954			AMEL3B46924			AMEL3B66850	AMEL3B61018	AMEL3B67019	AMEL3B52160	AMEL3B63698		AMEL3B60670	AMEL3B69234	AMEL3B60968	AMEL3B63899	AMEL3B67205	AMEL3B63777	AMEL3B67585		AMEL3B67961	AMEL3B63488	AMEL3B64134		AMEL_AFLO3B83780-RA_1	AMEL3B63938	AMEL3B66275			AMEL3B64981	AMEL3B62357
	AMEL3B62012	AMEL3B60656	AMEL3B67488		AMEL3B64998	AMEL3B63657		AMEL3B64998	AMEL3B66492		AMEL3B62095	AMEL3B64993	AMEL3B63157		AMEL3B65947	AMEL3B60695		AMEL3B65947	AMEL3B62486			AMEL3B62095			AMEL3B64232	AMEL3B69889	AMEL3B67514	AMEL3B63925	AMEL3B63701		AMEL3B60736	AMEL3B69235	AMEL3B66045	AMEL3B64048	AMEL3B65947	AMEL3B64519	AMEL3B62166		AMEL3B63612	AMEL3B63643	AMEL3B67350		AMEL3B65687	AMEL3B68073	AMEL3B68627			AMEL3B69302	AMEL3B68413
	AMEL3B63815	AMEL3B62673	AMEL3B68065		AMEL3B64996	AMEL3B63647		AMEL3B64996	AMEL3B66472		AMEL3B60932	AMEL3B69691	AMEL3B60179		AMEL3B62858	AMEL3B63222		AMEL3B62858	AMEL3B60444			AMEL3B60932			AMEL3B62910	AMEL3B61219	AMEL3B67599	AMEL3B66287	AMEL3B68089		AMEL3B61202	AMEL3B60571	AMEL_ADOR3B80083-RA_1	AMEL3B62536	AMEL_AFLO3B64427-RA_1	AMEL3B64520	AMEL3B61275		AMEL3B65209	AMEL_AFLO3B83701-RA_67	AMEL3B64730		AMEL3B70173	AMEL3B64200	AMEL3B49508			AMEL3B70163	AMEL3B68414
	AMEL3B69245	AMEL3B62880	AMEL3B67329		AMEL3B40418	AMEL3B63646		AMEL3B40418	AMEL3B66443		AMEL3B68356	AMEL3B62312	AMEL3B67214		AMEL3B46924	AMEL3B64078		AMEL3B46924	AMEL3B68569			AMEL3B68356			AMEL3B60072	AMEL3B67996	AMEL3B67691	AMEL3B65041	AMEL3B51530		AMEL3B69754	AMEL3B60771	AMEL3B63017	AMEL3B62537	AMEL3B68621	AMEL3B65671	AMEL3B61276		AMEL3B63360	AMEL3B64188	AMEL3B64009		AMEL3B64268	AMEL3B64205	AMEL3B69508			AMEL3B70340	AMEL3B66202
	AMEL3B64414	AMEL3B66571	AMEL3B62860		AMEL3B64994	AMEL3B65577		AMEL3B64994	AMEL3B51116		AMEL3B65745	AMEL3B62754	AMEL3B62471		AMEL3B62095	AMEL3B66628		AMEL3B62095	AMEL3B64188			AMEL3B65745			AMEL3B60071	AMEL3B66003	AMEL3B67690	AMEL3B60819	AMEL3B62159		AMEL3B60118	AMEL3B64764	AMEL3B70474	AMEL3B66605	AMEL3B68632	AMEL3B65672	AMEL3B67700		AMEL3B65408	AMEL3B64076	AMEL3B66519		AMEL3B62758	AMEL3B40281	AMEL3B60028			AMEL3B66761	AMEL3B70552
	AMEL3B66231	AMEL3B64050	AMEL3B62861		AMEL3B64993	AMEL3B65576		AMEL3B64993	AMEL3B66405		AMEL3B68236	AMEL3B68692	AMEL3B67521		AMEL3B60932	AMEL3B63159		AMEL3B60932	AMEL3B52094			AMEL3B68236			AMEL3B66583	AMEL3B61858	AMEL3B67692	AMEL3B68097	AMEL3B63754		AMEL3B64830	AMEL3B53809	AMEL3B66059	AMEL3B60487	AMEL3B66795	AMEL3B64027	AMEL3B67701		AMEL3B63353	AMEL3B64078	AMEL3B62287		AMEL3B62757	AMEL3B68082	AMEL3B60032			AMEL3B64492	AMEL3B63211
	AMEL3B61217	AMEL3B60263	AMEL3B63040		AMEL3B40423	AMEL3B65571		AMEL3B40423	AMEL3B66392		AMEL3B63343	AMEL3B69543	AMEL3B61469		AMEL3B68356	AMEL3B66988		AMEL3B68356	AMEL3B65100			AMEL3B63343			AMEL3B65718	AMEL3B61859	AMEL3B67840	AMEL3B49049	AMEL3B67852		AMEL3B64829	AMEL3B62344	AMEL3B66060	AMEL3B60256	AMEL3B60194	AMEL_AFLO3B65033-RC_2	AMEL3B69920		AMEL3B67950	AMEL3B64062	AMEL3B62288		AMEL3B67470	AMEL3B63735	AMEL3B61095			AMEL3B62362	AMEL3B68660
	AMEL3B64522	AMEL3B65093	AMEL3B61025		AMEL3B64990	AMEL3B65578		AMEL3B64990	AMEL3B63828		AMEL3B68028	AMEL3B64801	AMEL3B62855		AMEL3B65745	AMEL3B66980		AMEL3B65745	AMEL3B66254			AMEL3B68028			AMEL3B67046	AMEL3B61757	AMEL3B67827	AMEL3B68094	AMEL3B70205		AMEL3B67750	AMEL3B68063	AMEL3B64858	AMEL3B67988	AMEL3B63517	AMEL3B65517	AMEL3B90495		AMEL3B70214	AMEL3B64843	AMEL3B63841		AMEL3B43714	AMEL3B63740	AMEL3B61096			AMEL3B62363	AMEL3B60754
	AMEL3B65125	AMEL3B67592	AMEL3B68389		AMEL3B64988	AMEL3B64058		AMEL3B64988	AMEL3B69374		AMEL3B69146	AMEL3B64245	AMEL3B64367		AMEL3B68236	AMEL3B60816		AMEL3B68236	AMEL3B68202			AMEL3B69146			AMEL3B47096	AMEL3B69607	AMEL3B67828	AMEL3B66478	AMEL3B60519		AMEL3B63726	AMEL3B68064	AMEL3B60791	AMEL3B67989	AMEL3B64296	AMEL3B64297	AMEL3B69310		AMEL3B66949	AMEL3B64826	AMEL3B65184		AMEL3B68285	AMEL3B90517	AMEL3B60993			AMEL3B67781	AMEL3B61322
	AMEL3B64104	AMEL3B67027	AMEL3B62147		AMEL3B64987	AMEL3B64065		AMEL3B64987	AMEL3B69367		AMEL3B62348	AMEL3B64380	AMEL3B63447		AMEL3B63343	AMEL3B66945		AMEL3B63343	AMEL3B65591			AMEL3B62348			AMEL3B61350	AMEL3B65374	AMEL3B67822	AMEL3B63792	AMEL3B62368		AMEL3B63727	AMEL3B66653	AMEL3B60784	AMEL3B67990	AMEL3B62267	AMEL3B66630	AMEL3B69452		AMEL3B66950	AMEL3B64827	AMEL3B64235		AMEL3B60098	AMEL3B60407	AMEL3B61294			AMEL3B67782	AMEL3B65607
	AMEL3B63720	AMEL3B69977	AMEL3B67251		AMEL3B64985	AMEL3B64075		AMEL3B64985	AMEL3B69365		AMEL3B60775	AMEL3B60576	AMEL3B63345		AMEL3B68028	AMEL3B69880		AMEL3B68028	AMEL3B53541			AMEL3B60775			AMEL3B67756	AMEL3B61664	AMEL3B67815	AMEL3B60559	AMEL3B61457		AMEL3B65577	AMEL3B66805	AMEL3B69204	AMEL3B64416	AMEL3B62268	AMEL3B69475	AMEL3B66916		AMEL3B68862	AMEL3B64770	AMEL3B62348		AMEL3B67484	AMEL_AFLO3B82160-RA_1	AMEL3B60792			AMEL3B63329	AMEL3B63685
	AMEL3B62112	AMEL3B64994	AMEL3B64780		AMEL3B64983	AMEL3B64084		AMEL3B64983	AMEL3B69354		AMEL3B66838	AMEL3B67041	AMEL3B64359		AMEL3B69146	AMEL3B65498		AMEL3B69146	AMEL3B62788			AMEL3B66838			AMEL3B64689	AMEL3B64978	AMEL3B67869	AMEL3B65760	AMEL3B61944		AMEL3B66913	AMEL3B68902	AMEL3B67435	AMEL3B69310	AMEL3B62247	AMEL3B63549	AMEL3B61412		AMEL3B62748	AMEL3B90473	AMEL3B69146		AMEL3B65869	AMEL3B67482	AMEL3B60795			AMEL3B63330	AMEL3B63686
	AMEL3B68045	AMEL3B63369	AMEL3B64044		AMEL3B64980	AMEL3B64097		AMEL3B64980	AMEL3B69366		AMEL3B61659	AMEL3B63979	AMEL3B64459		AMEL3B62348	AMEL3B63396		AMEL3B62348	AMEL3B46136			AMEL3B61659			AMEL3B66094	AMEL3B68528	AMEL3B67880	AMEL3B60590	AMEL_AFLO3B20093-RA_1		AMEL3B69819	AMEL3B68916	AMEL3B67436	AMEL3B69452	AMEL3B60752	AMEL3B63550	AMEL3B62156		AMEL3B60464	AMEL3B64639	AMEL3B61035		AMEL3B69466	AMEL3B69587	AMEL3B61948			AMEL3B65370	AMEL3B69676
	AMEL3B63731	AMEL3B61341	AMEL3B66983		AMEL3B40430	AMEL3B64099		AMEL3B40430	AMEL3B70037		AMEL3B61564	AMEL3B64346	AMEL3B69349		AMEL3B60775	AMEL3B64058		AMEL3B60775	AMEL3B41628			AMEL3B61564			AMEL3B63115	AMEL3B63185	AMEL3B67977	AMEL3B65334	AMEL3B64531		AMEL3B60484	AMEL3B60069	AMEL3B61645	AMEL3B62130	AMEL3B68645	AMEL3B66719	AMEL3B62158		AMEL3B48012	AMEL3B64699	AMEL3B66397		AMEL3B51275	AMEL3B63893	AMEL3B61949			AMEL3B66872	AMEL3B63726
	AMEL3B61413	AMEL3B67170	AMEL3B70123		AMEL3B64978	AMEL3B64102		AMEL3B64978	AMEL3B51424		AMEL3B65756	AMEL3B66916	AMEL3B65403		AMEL3B69439	AMEL3B67602		AMEL3B69439	AMEL3B67235			AMEL3B65756			AMEL3B68638	AMEL3B62269	AMEL3B67956	AMEL3B61753	AMEL3B70429		AMEL3B60485	AMEL3B60070	AMEL3B61646	AMEL3B67412	AMEL3B70636	AMEL3B66225	AMEL3B63754		AMEL3B65227	AMEL3B70348	AMEL3B65758		AMEL3B69345	AMEL3B63894	AMEL3B61966			AMEL3B64415	AMEL3B63727
	AMEL3B60591	AMEL3B67303	AMEL3B60817		AMEL3B40432	AMEL3B64106		AMEL3B40432	AMEL3B64893		AMEL3B65755	AMEL3B60435	AMEL3B62226		AMEL3B66838	AMEL3B61880		AMEL3B66838	AMEL3B65198			AMEL3B65755			AMEL3B46205	AMEL3B60657	AMEL3B68011	AMEL3B61017	AMEL3B67413		AMEL3B64304	AMEL3B65172	AMEL3B65379	AMEL3B67144	AMEL3B63391	AMEL3B70039	AMEL3B65499		AMEL3B67946	AMEL3B64571	AMEL3B62514		AMEL3B64348	AMEL3B60962	AMEL3B61967			AMEL3B60461	AMEL3B67642
	AMEL3B66410	AMEL3B67015	AMEL3B60385		AMEL3B40433	AMEL3B64107		AMEL3B40433	AMEL3B64895		AMEL3B61676	AMEL3B62988	AMEL3B67902		AMEL3B61659	AMEL3B61540		AMEL3B61659	AMEL3B60759			AMEL3B61676			AMEL3B60998	AMEL3B60656	AMEL3B70233	AMEL3B61018	AMEL3B70488		AMEL3B66901	AMEL3B66402	AMEL3B66834	AMEL3B66595	AMEL3B64012	AMEL3B67394	AMEL3B67166		AMEL_ADOR3B80337-RA_1	AMEL3B64413	AMEL3B67169		AMEL3B62425	AMEL3B64519	AMEL3B61841			AMEL3B68171	AMEL3B64951
	AMEL3B68342	AMEL3B60150	AMEL3B68281		AMEL3B64976	AMEL3B64109		AMEL3B64976	AMEL3B61029		AMEL3B65243	AMEL3B67354	AMEL3B67220		AMEL3B61564	AMEL3B66724		AMEL3B61564	AMEL3B67427			AMEL3B65243			AMEL3B61750	AMEL3B60816	AMEL3B47773	AMEL3B61219	AMEL3B68692		AMEL3B60938	AMEL3B62357	AMEL3B63453	AMEL3B66419	AMEL3B63840	AMEL3B63899	AMEL3B66357		AMEL3B62877	AMEL3B40505	AMEL3B67170		AMEL3B68441	AMEL3B64520	AMEL3B61719			AMEL3B62366	AMEL3B64952
	AMEL3B70051	AMEL3B60709	AMEL3B65569		AMEL3B40435	AMEL3B41460		AMEL3B40435	AMEL3B61036		AMEL3B62372	AMEL3B67816	AMEL3B64070		AMEL3B65756	AMEL3B68990		AMEL3B65756	AMEL3B66942			AMEL3B62372			AMEL3B65871	AMEL3B64134	AMEL3B68019	AMEL3B66003	AMEL3B67144		AMEL3B66701	AMEL3B48481	AMEL3B63454	AMEL3B66027	AMEL3B68303	AMEL3B66240	AMEL3B64248		AMEL3B66150	AMEL3B65036	AMEL3B68219		AMEL3B64603	AMEL3B68157	AMEL3B61524			AMEL3B44775	AMEL3B62518
	AMEL3B67702	AMEL3B41042	AMEL3B63500		AMEL3B64975	AMEL3B64110		AMEL3B64975	AMEL3B61038		AMEL3B68860	AMEL3B65061	AMEL3B63168		AMEL3B65755	AMEL3B61609		AMEL3B65755	AMEL3B68461			AMEL3B68860			AMEL3B65870	AMEL3B65745	AMEL3B68032	AMEL3B61858	AMEL3B64135		AMEL3B60585	AMEL3B60149	AMEL3B67859	AMEL3B66029	AMEL3B68304	AMEL3B60487	AMEL3B64531		AMEL3B60417	AMEL3B40373	AMEL3B68220		AMEL3B61319	AMEL3B67894	AMEL_AFLO3B13076-RA_1			AMEL3B60592	AMEL3B65693
	AMEL3B62775	AMEL3B62513	AMEL3B66831		AMEL3B64974	AMEL3B64112		AMEL3B64974	AMEL3B61085		AMEL3B64714	AMEL3B68868	AMEL3B64624		AMEL3B61676	AMEL3B63124		AMEL3B61676	AMEL3B67451			AMEL3B64714			AMEL3B62576	AMEL3B64469	AMEL3B68132	AMEL3B61859	AMEL3B64136		AMEL3B61329	AMEL3B60436	AMEL3B67037	AMEL3B67068	AMEL3B60860	AMEL3B68415	AMEL3B70429		AMEL3B70519	AMEL3B65054	AMEL3B67564		AMEL3B60365	AMEL3B67807	AMEL3B62392			AMEL3B62660	AMEL3B65688
	AMEL3B66870	AMEL3B65013	AMEL3B68515		AMEL3B64973	AMEL3B64115		AMEL3B64973	AMEL3B61090		AMEL3B67307	AMEL3B67165	AMEL3B68109		AMEL3B65243	AMEL3B62709		AMEL3B65243	AMEL3B67814			AMEL3B67307			AMEL3B66450	AMEL3B65762	AMEL3B68188	AMEL3B61757	AMEL3B66436		AMEL3B62226	AMEL3B69488	AMEL3B62408	AMEL3B67260	AMEL3B63929	AMEL3B67379	AMEL3B69546		AMEL3B69741	AMEL3B65115	AMEL3B65462		AMEL3B62326	AMEL3B62215	AMEL3B62393			AMEL3B65249	AMEL3B65689
	AMEL3B68949	AMEL3B66303	AMEL3B67578		AMEL3B64972	AMEL3B64117		AMEL3B64972	AMEL3B61103		AMEL3B67228	AMEL3B64836	AMEL3B68969		AMEL3B62372	AMEL3B68993		AMEL3B62372	AMEL3B66012			AMEL3B67228			AMEL3B62258	AMEL3B60827	AMEL3B68204	AMEL3B69607	AMEL3B66450		AMEL3B68046	AMEL3B66120	AMEL3B62410	AMEL3B66610	AMEL3B66100	AMEL3B60872	AMEL3B67602		AMEL3B63689	AMEL3B65311	AMEL3B55999		AMEL3B64070	AMEL3B62170	AMEL3B47038			AMEL3B65208	AMEL3B65680
	AMEL3B64920	AMEL3B67609	AMEL3B62408		AMEL3B64971	AMEL3B64116		AMEL3B64971	AMEL3B69817		AMEL3B63025	AMEL3B69478	AMEL3B66116		AMEL3B68860	AMEL3B66084		AMEL3B68860	AMEL3B53693			AMEL3B63025			AMEL3B67417	AMEL3B40889	AMEL3B68242	AMEL3B65374	AMEL3B66469		AMEL3B63180	AMEL3B66663	AMEL3B68901	AMEL3B66696	AMEL3B65305	AMEL3B60873	AMEL3B66436		AMEL3B68685	AMEL3B66987	AMEL3B65896		AMEL3B62749	AMEL3B66719	AMEL3B62416			AMEL3B62210	AMEL3B67370
	AMEL3B62602	AMEL3B66877	AMEL3B66937		AMEL3B64969	AMEL3B64114		AMEL3B64969	AMEL3B65478		AMEL3B66111	AMEL3B67387	AMEL3B66929		AMEL3B64714	AMEL3B66666		AMEL3B64714	AMEL_AFLO3B83233-RA_3			AMEL3B66111			AMEL3B60914	AMEL3B69636	AMEL3B68285	AMEL3B61664	AMEL_AFLO3B22739-RA_1		AMEL3B40505	AMEL3B68946	AMEL3B68058	AMEL3B66697	AMEL3B65647	AMEL3B41906	AMEL3B66469		AMEL3B69840	AMEL3B65319	AMEL3B69285		AMEL3B66352	AMEL3B63899	AMEL3B62239			AMEL3B49369	AMEL3B64668
	AMEL_AFLO3B60187-RA_1	AMEL3B63466	AMEL3B68538		AMEL3B64968	AMEL3B64113		AMEL3B64968	AMEL3B51686		AMEL3B63913	AMEL3B63332	AMEL3B61949		AMEL3B67307	AMEL3B62088		AMEL3B67307	AMEL3B64725			AMEL3B63913			AMEL3B60913	AMEL3B61195	AMEL3B68281	AMEL3B65660	AMEL3B66465		AMEL3B65036	AMEL3B62984	AMEL3B62841	AMEL3B66881	AMEL3B68496	AMEL3B53711	AMEL_AFLO3B22739-RA_1		AMEL3B61550	AMEL3B65320	AMEL3B69728		AMEL3B63814	AMEL3B64048	AMEL3B70476			AMEL3B67630	AMEL_AFLO3B15629-RA_1
	AMEL3B63541	AMEL3B63485	AMEL3B51530		AMEL3B40443	AMEL3B64091		AMEL3B40443	AMEL3B65473		AMEL3B62807	AMEL3B65311	AMEL3B67621		AMEL3B67228	AMEL3B69784		AMEL3B67228	AMEL3B65642			AMEL3B62807			AMEL3B64223	AMEL3B64010	AMEL3B68350	AMEL3B70508	AMEL3B66492		AMEL3B60295	AMEL3B40757	AMEL3B70239	AMEL3B66951	AMEL3B69462	AMEL3B62271	AMEL3B66484		AMEL3B61551	AMEL3B65321	AMEL3B69747		AMEL3B68380	AMEL3B61970	AMEL3B62176			AMEL3B67631	AMEL3B68903
	AMEL3B65879	AMEL3B69767	AMEL3B63733		AMEL3B64966	AMEL3B64082		AMEL3B64966	AMEL3B65460		AMEL_AFLO3B15124-RA_1	AMEL3B68097	AMEL3B67512		AMEL3B63025	AMEL3B68849		AMEL3B63025	AMEL3B64663			AMEL_AFLO3B15124-RA_1			AMEL3B62430	AMEL3B62287	AMEL3B68373	AMEL3B64978	AMEL3B66332		AMEL3B65174	AMEL3B60298	AMEL3B68693	AMEL3B66952	AMEL3B65422	AMEL3B60345	AMEL3B66492		AMEL3B63724	AMEL3B48056	AMEL3B69882		AMEL3B40285	AMEL3B67328	AMEL3B62212			AMEL3B61647	AMEL3B63090
	AMEL3B63753	AMEL3B67134	AMEL3B66492		AMEL3B64965	AMEL3B64079		AMEL3B64965	AMEL3B65444		AMEL3B69928	AMEL3B67584	AMEL3B70026		AMEL3B66111	AMEL3B67705		AMEL3B66111	AMEL3B63491			AMEL3B69928			AMEL3B62429	AMEL3B62288	AMEL_AFLO3B81901-RA_7	AMEL3B68528	AMEL3B48421		AMEL3B63544	AMEL3B70647	AMEL3B64720	AMEL_AFLO3B22548-RA_1	AMEL3B63922	AMEL3B60346	AMEL3B66494		AMEL3B66820	AMEL3B65387	AMEL3B64848		AMEL3B68076	AMEL3B62332	AMEL3B62109			AMEL3B65296	AMEL3B62856
	AMEL3B70436	AMEL3B66861	AMEL3B66235		AMEL3B64962	AMEL3B64076		AMEL3B64962	AMEL3B65464		AMEL3B68204	AMEL3B67956	AMEL3B65424		AMEL3B63913	AMEL3B62344		AMEL3B63913	AMEL3B68564			AMEL3B68204			AMEL3B65723	AMEL3B63841	AMEL3B68434	AMEL3B63185	AMEL3B66189		AMEL3B69519	AMEL3B52042	AMEL3B64721	AMEL3B66973	AMEL3B66814	AMEL3B60347	AMEL3B66332		AMEL3B68581	AMEL3B53362	AMEL3B62353		AMEL3B67736	AMEL3B67112	AMEL3B62110			AMEL3B63092	AMEL3B68185
	AMEL3B62299	AMEL3B69076	AMEL3B61787		AMEL3B64963	AMEL3B41506		AMEL3B64963	AMEL3B60358		AMEL3B65470	AMEL3B61869	AMEL3B65499		AMEL3B62807	AMEL3B63340		AMEL3B62807	AMEL3B61387			AMEL3B65470			AMEL3B62688	AMEL3B68267	AMEL3B68435	AMEL3B62268	AMEL3B66157		AMEL3B67416	AMEL3B67663	AMEL3B62012	AMEL3B66993	AMEL3B70731	AMEL3B60689	AMEL3B66157		AMEL3B68582	AMEL3B65916	AMEL3B62357		AMEL_AFLO3B19422-RA_1	AMEL3B61286	AMEL3B62015			AMEL3B61257	AMEL3B63361
	AMEL3B63284	AMEL3B69538	AMEL3B64967		AMEL3B64961	AMEL3B64070		AMEL3B64961	AMEL3B61988		AMEL3B65542	AMEL3B60456	AMEL3B63172		AMEL_AFLO3B15124-RA_1	AMEL3B65342		AMEL_AFLO3B15124-RA_1	AMEL3B68641			AMEL3B65542			AMEL3B42928	AMEL3B65184	AMEL3B69080	AMEL3B60657	AMEL3B66158		AMEL3B67823	AMEL3B66364	AMEL3B68200	AMEL3B67599	AMEL3B66247	AMEL3B67967	AMEL3B66051		AMEL3B63988	AMEL3B53400	AMEL3B64456		AMEL3B65460	AMEL3B61288	AMEL3B63038			AMEL3B69387	AMEL3B64397
	AMEL3B70318	AMEL3B62150	AMEL3B60280		AMEL3B64964	AMEL3B64064		AMEL3B64964	AMEL3B61994		AMEL3B60861	AMEL3B66340	AMEL3B65167		AMEL3B69928	AMEL3B60119		AMEL3B69928	AMEL3B64816			AMEL3B60861			AMEL3B69975	AMEL3B66888	AMEL3B69081	AMEL3B60656	AMEL3B66197		AMEL3B64800	AMEL3B66365	AMEL3B66797	AMEL3B67670	AMEL3B66248	AMEL3B67968	AMEL3B66052		AMEL3B70245	AMEL3B65921	AMEL3B69280		AMEL3B65681	AMEL3B64624	AMEL3B63079			AMEL3B61008	AMEL3B60664
	AMEL3B69173	AMEL3B65905	AMEL3B64011		AMEL3B40449	AMEL3B64063		AMEL3B40449	AMEL3B60885		AMEL3B62918	AMEL3B67193	AMEL3B65456		AMEL3B68204	AMEL3B64128		AMEL3B68204	AMEL3B54429			AMEL3B62918			AMEL3B70669	AMEL3B64235	AMEL3B69023	AMEL3B60816	AMEL3B66025		AMEL3B64799	AMEL3B66352	AMEL3B66798	AMEL3B51972	AMEL3B66252	AMEL3B40940	AMEL3B67317		AMEL3B68527	AMEL3B65937	AMEL_AFLO3B15580-RA_2		AMEL3B52264	AMEL3B66082	AMEL3B70416			AMEL3B67625	AMEL3B63733
	AMEL3B45585	AMEL3B68635	AMEL3B67962		AMEL3B40450	AMEL3B64062		AMEL3B40450	AMEL3B51970		AMEL3B70650	AMEL3B65828	AMEL3B65212		AMEL3B65470	AMEL3B61908		AMEL3B65470	AMEL3B70163			AMEL3B70650			AMEL3B66958	AMEL3B62512	AMEL3B68996	AMEL3B65704	AMEL3B67318		AMEL3B64565	AMEL3B63961	AMEL3B69775	AMEL3B67734	AMEL3B70121	AMEL3B60246	AMEL3B67318		AMEL3B69590	AMEL3B48282	AMEL3B69983		AMEL3B65913	AMEL3B60689	AMEL3B62893			AMEL3B67626	AMEL3B65396
	AMEL3B64758	AMEL3B68145	AMEL3B64752		AMEL3B64967	AMEL3B41523		AMEL3B64967	AMEL3B67727		AMEL3B68710	AMEL3B63276	AMEL3B62537		AMEL3B65542	AMEL3B68216		AMEL3B65542	AMEL3B44917			AMEL3B68710			AMEL3B66000	AMEL3B62348	AMEL3B68997	AMEL3B64134	AMEL3B67319		AMEL3B68546	AMEL3B61853	AMEL3B60258	AMEL3B66048	AMEL3B61089	AMEL3B67417	AMEL3B66610		AMEL3B69563	AMEL3B65946	AMEL3B63456		AMEL3B65684	AMEL3B64465	AMEL3B62894			AMEL3B69514	AMEL3B65395
	AMEL3B65732	AMEL3B65849	AMEL3B68862		AMEL3B64970	AMEL3B41524		AMEL3B64970	AMEL3B67713		AMEL3B60497	AMEL3B65132	AMEL3B63066		AMEL3B60861	AMEL3B66558		AMEL3B60861	AMEL3B69920			AMEL3B60497			AMEL3B64351	AMEL3B69146	AMEL3B68982	AMEL3B67350	AMEL3B47535		AMEL3B41042	AMEL3B63429	AMEL3B60802	AMEL3B67816	AMEL3B62356	AMEL3B65785	AMEL3B66858		AMEL3B65188	AMEL3B65831	AMEL3B64042		AMEL3B68563	AMEL_AFLO3B80624-RA_1	AMEL3B62945			AMEL3B67047	AMEL3B65156
	AMEL3B69604	AMEL3B68248	AMEL3B60962		AMEL3B64977	AMEL3B68091		AMEL3B64977	AMEL3B67687		AMEL3B65830	AMEL3B60122	AMEL3B64900		AMEL3B62918	AMEL3B60015		AMEL3B62918	AMEL3B55261			AMEL3B65830			AMEL3B70337	AMEL3B61237	AMEL3B70659	AMEL3B65762	AMEL3B66699		AMEL3B64496	AMEL3B60806	AMEL3B67211	AMEL3B67980	AMEL3B62357	AMEL3B65786	AMEL3B67009		AMEL3B66556	AMEL3B65816	AMEL3B64043		AMEL3B62553	AMEL3B62165	AMEL3B62946			AMEL3B70333	AMEL3B62764
	AMEL3B64411	AMEL3B65563	AMEL3B68286		AMEL3B64979	AMEL3B68088		AMEL3B64979	AMEL3B67671		AMEL3B65834	AMEL3B61950	AMEL3B62829		AMEL3B70650	AMEL3B69874		AMEL3B70650	AMEL3B64138			AMEL3B65834			AMEL3B68551	AMEL3B61034	AMEL3B68962	AMEL3B70054	AMEL3B64663		AMEL3B63389	AMEL3B60807	AMEL3B67214	AMEL3B67979	AMEL3B65403	AMEL3B64255	AMEL3B67523		AMEL3B54849	AMEL3B65817	AMEL3B62173		AMEL3B62552	AMEL3B70705	AMEL3B62968			AMEL3B65626	AMEL3B62767
	AMEL3B61780	AMEL3B69550	AMEL3B60402		AMEL3B64981	AMEL3B61422		AMEL3B64981	AMEL3B67700		AMEL3B67623	AMEL3B60927	AMEL3B63440		AMEL3B68710	AMEL3B66112		AMEL3B68710	AMEL3B65854			AMEL3B67623			AMEL3B65605	AMEL3B65758	AMEL3B68963	AMEL3B40889	AMEL3B67022		AMEL3B69059	AMEL3B63689	AMEL3B62015	AMEL3B67951	AMEL3B64605	AMEL3B70182	AMEL_AFLO3B83053-RA_1		AMEL3B60235	AMEL3B65793	AMEL3B63958		AMEL3B62549	AMEL3B63576	AMEL3B62774			AMEL3B65627	AMEL3B64515
	AMEL3B61945	AMEL3B67887	AMEL3B68077		AMEL3B64982	AMEL3B61420		AMEL3B64982	AMEL3B63913		AMEL3B67180	AMEL3B60345	AMEL3B64200		AMEL3B60497	AMEL3B61465		AMEL3B60497	AMEL3B68429			AMEL3B67180			AMEL3B65604	AMEL3B62514	AMEL3B68961	AMEL3B69636	AMEL3B67514		AMEL3B70471	AMEL3B63688	AMEL3B62016	AMEL3B67952	AMEL3B61322	AMEL3B60289	AMEL3B40612		AMEL3B69591	AMEL3B65642	AMEL3B67124		AMEL3B62548	AMEL3B60551	AMEL3B63232			AMEL3B63025	AMEL3B64516
	AMEL3B69563	AMEL3B67451	AMEL3B67921		AMEL3B64984	AMEL3B68602		AMEL3B64984	AMEL3B63124		AMEL3B65854	AMEL3B69774	AMEL3B63937		AMEL3B65830	AMEL3B60929		AMEL3B65830	AMEL3B60953			AMEL3B65854			AMEL3B61431	AMEL3B64908	AMEL3B68858	AMEL3B61195	AMEL3B67593		AMEL3B63670	AMEL3B65809	AMEL3B62436	AMEL3B68015	AMEL3B65607	AMEL3B64977	AMEL3B67501		AMEL_AFLO3B82975-RA_2	AMEL_AFLO3B69154-RA_2	AMEL3B60053		AMEL3B63295	AMEL3B66411	AMEL3B63233			AMEL3B60569	AMEL3B68159
	AMEL3B68703	AMEL3B61472	AMEL3B68598		AMEL3B64986	AMEL3B68598		AMEL3B64986	AMEL3B61654		AMEL3B68064	AMEL3B62905	AMEL3B69545		AMEL3B65834	AMEL3B67679		AMEL3B65834	AMEL3B64945			AMEL3B68064			AMEL3B61432	AMEL3B62189	AMEL3B68746	AMEL3B64010	AMEL3B67668		AMEL3B65503	AMEL3B67731	AMEL3B60924	AMEL3B62892	AMEL3B60577	AMEL3B62130	AMEL3B67670		AMEL3B69987	AMEL3B60957	AMEL3B69167		AMEL3B68551	AMEL3B63901	AMEL3B63196			AMEL3B68446	AMEL3B68161
	AMEL3B63290	AMEL3B68438	AMEL3B63456		AMEL3B64989	AMEL3B68593		AMEL3B64989	AMEL3B61655		AMEL3B63223	AMEL3B67868	AMEL3B65517		AMEL3B67623	AMEL3B66264		AMEL3B67623	AMEL3B69085			AMEL3B63223			AMEL3B65378	AMEL3B62535	AMEL3B68452	AMEL3B62287	AMEL3B67827		AMEL3B67163	AMEL3B61565	AMEL3B60433	AMEL3B68204	AMEL3B69676	AMEL3B68487	AMEL3B67665		AMEL3B68076	AMEL3B60958	AMEL3B69168		AMEL3B64454	AMEL3B67412	AMEL3B63197			AMEL3B65963	AMEL3B65525
	AMEL3B67761	AMEL3B69091	AMEL3B41725		AMEL3B64991	AMEL3B68588		AMEL3B64991	AMEL3B61641		AMEL3B63635	AMEL3B64340	AMEL3B63089		AMEL3B67180	AMEL3B69045		AMEL3B67180	AMEL3B62649			AMEL3B63635			AMEL3B65521	AMEL3B60469	AMEL3B69490	AMEL3B62288	AMEL3B67828		AMEL3B68694	AMEL3B61566	AMEL3B60199	AMEL3B68281	AMEL3B66122	AMEL3B63132	AMEL3B67741		AMEL3B70189	AMEL3B67998	AMEL3B69719		AMEL3B69987	AMEL3B67144	AMEL3B63385			AMEL3B67601	AMEL3B69244
	AMEL3B61539	AMEL3B60921	AMEL3B67318		AMEL3B64992	AMEL3B68577		AMEL3B64992	AMEL3B61553		AMEL3B61658	AMEL3B60332	AMEL3B69129		AMEL3B65854	AMEL3B67453		AMEL3B65854	AMEL3B61340			AMEL3B61658			AMEL3B68696	AMEL3B67564	AMEL3B60026	AMEL3B63841	AMEL3B66048		AMEL3B65975	AMEL3B62861	AMEL3B45019	AMEL3B68385	AMEL3B69874	AMEL3B69039	AMEL3B67742		Test	AMEL3B68001	AMEL3B69991		AMEL3B60084	AMEL3B66595	AMEL3B63387			AMEL3B67571	AMEL3B41020
	AMEL3B62465	AMEL3B69499	AMEL3B68760		AMEL3B40464	AMEL3B68572		AMEL3B40464	AMEL3B61659		AMEL3B62186	AMEL3B67756	AMEL3B69338		AMEL3B68064	AMEL3B60755		AMEL3B68064	AMEL3B63144			AMEL3B62186			AMEL3B65980	AMEL3B64460	AMEL3B61062	AMEL3B68267	AMEL3B67816		AMEL3B63353	AMEL3B67106	AMEL3B67006	AMEL3B68434	AMEL3B63726	AMEL3B69040	AMEL3B67680			AMEL3B66656	AMEL3B63070		Test	AMEL3B66566	AMEL3B63528			AMEL3B67605	AMEL3B60973
	AMEL3B64286	AMEL3B63388	AMEL3B64129		AMEL3B64995	AMEL3B68570		AMEL3B64995	AMEL3B70080		AMEL3B63657	AMEL3B69107	AMEL3B63164		AMEL3B63223	AMEL3B69093		AMEL3B63223	AMEL3B65572			AMEL3B63657			AMEL3B69629	AMEL3B65459	AMEL3B60904	AMEL3B68319	AMEL3B67815		AMEL3B69028	AMEL3B62858	AMEL3B67589	AMEL3B68435	AMEL3B63727	AMEL3B64900	AMEL3B67681			AMEL3B65956	AMEL3B69072			AMEL3B66335	AMEL3B63540			AMEL3B69268	AMEL3B61269
	AMEL3B68465	AMEL3B64744	AMEL3B64811		AMEL3B64997	AMEL3B41628		AMEL3B64997	AMEL3B67480		AMEL3B68281	AMEL3B60776	AMEL3B68611		AMEL3B63635	AMEL3B68283		AMEL3B63635	AMEL3B67946			AMEL3B68281			AMEL3B65374	AMEL3B68762	AMEL3B60729	AMEL3B65184	AMEL3B67869		AMEL3B69944	AMEL3B69013	AMEL3B67590	AMEL3B69078	AMEL3B67726	AMEL3B66439	AMEL3B67963			AMEL3B60462	AMEL3B50213			AMEL3B54405	AMEL3B63541			AMEL3B69247	AMEL3B60876
	AMEL3B62413	AMEL3B65660	AMEL3B68589		AMEL3B40468	AMEL3B68563		AMEL3B40468	AMEL3B69782		AMEL3B63020	AMEL3B68653	AMEL3B67038		AMEL3B61658	AMEL3B64898		AMEL3B61658	AMEL3B62044			AMEL3B63020			AMEL3B61357	AMEL3B64300	AMEL_ADOR3B21157-RA_1	AMEL3B66888	AMEL3B40060		AMEL3B67431	AMEL3B65933	AMEL3B61765	AMEL3B69079	AMEL3B65532	AMEL3B66419	AMEL3B68011			AMEL3B55796	AMEL3B69340			AMEL3B66437	AMEL3B64107			AMEL3B47152	AMEL3B66724
	AMEL3B60935	AMEL3B64179	AMEL3B61169		AMEL3B40469	AMEL3B68557		AMEL3B40469	AMEL3B69783		AMEL3B67064	AMEL3B69564	AMEL3B67143		AMEL3B62186	AMEL3B68025		AMEL3B62186	AMEL3B67120			AMEL3B67064			AMEL3B65999	AMEL3B63637	AMEL3B60506	AMEL3B64235	AMEL3B67983		AMEL3B67432	AMEL3B64597	AMEL3B65191	AMEL3B68968	AMEL3B66172	AMEL3B66465	AMEL3B70233			AMEL3B55797	AMEL3B60278			AMEL3B66419	AMEL3B64411			AMEL3B65568	AMEL3B70014
	AMEL3B63063	AMEL3B62505	AMEL3B69405		AMEL3B40470	AMEL3B41642		AMEL3B40470	AMEL3B66322		AMEL3B60872	AMEL3B68529	AMEL3B60423		AMEL3B63657	AMEL3B60672		AMEL3B63657	AMEL3B65816			AMEL3B60872			AMEL3B60139	AMEL3B65307	AMEL3B60507	AMEL3B62512	AMEL3B67956		AMEL3B63448	AMEL3B70132	AMEL3B69926	AMEL3B68969	AMEL3B69612	AMEL3B66502	AMEL3B68188			AMEL3B65069	AMEL3B64338			AMEL3B66450	AMEL3B64828			AMEL3B63661	AMEL3B70015
	AMEL3B65626	AMEL3B66637	AMEL3B61352		AMEL3B40471	AMEL3B68539		AMEL3B40471	AMEL3B66306		AMEL3B60926	AMEL3B62487	AMEL3B69155		AMEL3B68281	AMEL3B62195		AMEL3B68281	AMEL3B66795			AMEL3B60926			AMEL3B63697	AMEL3B64969	AMEL3B60503	AMEL3B67226	AMEL3B67952		AMEL3B63449	AMEL3B69578	AMEL3B62550	AMEL3B68965	AMEL3B60712	AMEL3B66158	AMEL3B68354			AMEL3B68686	AMEL3B64339			AMEL3B61853	AMEL3B64829			AMEL3B60675	AMEL3B63856
	AMEL3B65295	AMEL3B60101	AMEL3B67175		AMEL3B64999	AMEL3B68537		AMEL3B64999	AMEL3B66331		AMEL3B67531	AMEL3B67987	AMEL3B66069		AMEL3B63020	AMEL3B68582		AMEL3B63020	AMEL3B44860			AMEL3B67531			AMEL3B63698	AMEL3B68275	AMEL3B60504	AMEL3B67227	AMEL3B68011		AMEL3B63387	AMEL_AFLO3B24065-RA_1	AMEL3B66583	AMEL3B68966	AMEL3B60713	AMEL3B90263	AMEL_ADOR3B80714-RA_1			AMEL3B70326	AMEL3B70435			AMEL3B63099	AMEL3B63004			AMEL3B60114	AMEL3B63695
	AMEL3B48481	AMEL3B60028	AMEL3B68348		AMEL3B65002	AMEL3B68535		AMEL3B65002	AMEL3B70040		AMEL3B62173	AMEL3B68236	AMEL3B68500		AMEL3B67064	AMEL3B69539		AMEL3B67064	AMEL3B65611			AMEL3B62173			AMEL3B62465	AMEL3B69179	AMEL3B61138	AMEL3B62348	AMEL3B70233		AMEL3B63385	AMEL3B62547	AMEL3B66584	AMEL3B68859	AMEL3B69879	AMEL3B66190	AMEL3B68373			AMEL3B61661	AMEL3B65399			AMEL3B63761	AMEL3B63002			AMEL_AFLO3B61194-RA_9	AMEL3B63696
	AMEL3B61439	AMEL3B60677	AMEL3B66172		AMEL3B40474	AMEL3B68527		AMEL3B40474	AMEL3B68469		AMEL3B69000	AMEL3B64083	AMEL3B67842		AMEL3B60872	AMEL3B63581		AMEL3B60872	AMEL3B40527			AMEL3B69000			AMEL3B61266	AMEL3B67685	AMEL3B61934	AMEL3B69146	AMEL3B68132		AMEL3B61704	AMEL3B70278	AMEL3B70097	AMEL3B68769	AMEL3B62518	AMEL3B66191	AMEL_AFLO3B81901-RA_7			AMEL3B66945	AMEL3B65278			AMEL3B67009	AMEL3B63003			AMEL3B61044	AMEL3B49151
	AMEL3B61471	AMEL3B64931	AMEL3B62659		AMEL3B40475	AMEL3B68515		AMEL3B40475	AMEL3B68416		AMEL3B64456	AMEL3B63565	AMEL3B67843		AMEL3B60926	AMEL3B63295		AMEL3B60926	AMEL3B63055			AMEL3B64456			AMEL3B61733	AMEL3B67686	AMEL3B61966	AMEL3B69993	AMEL3B68204		AMEL3B43854	Test	AMEL3B70098	AMEL3B69487	AMEL3B65465	AMEL3B67081	AMEL3B68379			AMEL_AFLO3B22564-RA_1	AMEL3B63168			AMEL3B66198	AMEL3B65133			AMEL3B69032	AMEL3B62372
	AMEL3B63094	AMEL3B65230	AMEL3B61773		AMEL3B40477	AMEL3B68512		AMEL3B40477	AMEL3B68413		AMEL3B62668	AMEL3B65564	AMEL3B67489		AMEL3B67531	AMEL3B61322		AMEL3B67531	AMEL3B61927			AMEL3B62668			AMEL3B62454	AMEL3B63318	AMEL3B61785	AMEL3B61237	AMEL3B68285		AMEL3B63354		AMEL3B62363	AMEL3B49508	AMEL3B41885	AMEL3B67260	AMEL3B90268			AMEL3B44284	AMEL3B63170			AMEL_AFLO3B62407-RA_1	AMEL3B65144			AMEL3B61368	AMEL3B66871
	AMEL3B64665	AMEL3B69218	AMEL3B69151		AMEL3B65003	AMEL3B68499		AMEL3B65003	AMEL3B68422		AMEL3B44476	AMEL3B68821	AMEL3B66270		AMEL3B62173	Test		AMEL3B62173	AMEL3B63433			AMEL3B44476			AMEL3B62455	AMEL3B63319	AMEL3B61767	AMEL3B61034	AMEL3B68281		AMEL3B69509		AMEL3B62364	AMEL3B69508	AMEL3B65274	AMEL3B66613	AMEL3B68434			AMEL3B64710	AMEL3B66265			AMEL3B66027	AMEL3B65255			AMEL3B61869	AMEL3B62346
	AMEL3B60678	AMEL3B67205	AMEL3B60144		AMEL3B65005	AMEL3B68498		AMEL3B65005	AMEL3B63085		AMEL3B67331	AMEL3B62585	AMEL3B64867		AMEL3B69000			AMEL3B69000	AMEL3B62958			AMEL3B67331			AMEL3B69430	AMEL3B60334	AMEL3B61726	AMEL3B65758	AMEL3B68370		AMEL3B68547		AMEL3B63034	AMEL3B61072	AMEL3B65674	AMEL3B66881	AMEL3B68435			AMEL3B61139	AMEL3B66266			AMEL3B66029	AMEL3B65256			AMEL3B60797	AMEL3B66860
	AMEL3B68876	AMEL3B65373	AMEL3B63451		AMEL3B65006	AMEL3B68538		AMEL3B65006	AMEL3B63086		AMEL3B64465	AMEL3B61706	AMEL3B64259		AMEL3B64456			AMEL3B64456	AMEL3B61514			AMEL3B64465			AMEL3B68761	AMEL3B60337	AMEL3B61680	AMEL3B62514	AMEL3B68382		AMEL3B68248		AMEL3B61031	AMEL3B60983	AMEL3B65675	AMEL3B66975	AMEL3B68587			AMEL3B66793	AMEL3B66713			AMEL3B67068	AMEL3B65822			AMEL3B68486	AMEL3B66862
	AMEL3B60433	AMEL3B66967	AMEL3B67514		AMEL3B65008	AMEL3B68547		AMEL3B65008	AMEL3B62599		AMEL3B69949	AMEL3B69399	AMEL3B66058		AMEL3B62668			AMEL3B62668	AMEL3B68439			AMEL3B69949			AMEL3B68760	AMEL3B69285	AMEL3B61473	AMEL3B64993	AMEL3B68385		AMEL3B70502		AMEL3B61032	AMEL3B60757	AMEL3B68820	AMEL3B66976	AMEL3B68588			AMEL3B66214	AMEL3B66717			AMEL3B67315	AMEL3B65823			AMEL3B69556	AMEL3B67637
	AMEL3B66567	AMEL3B62525	AMEL3B65774		AMEL3B65010	AMEL3B68553		AMEL3B65010	AMEL3B53170		AMEL3B65959	AMEL3B69719	AMEL3B60096		AMEL3B44476			AMEL3B44476	AMEL3B60410			AMEL3B65959			AMEL3B70400	AMEL3B69728	AMEL3B61437	AMEL3B64908	AMEL3B68386		AMEL3B69370		AMEL3B64190	AMEL3B90532	AMEL3B62807	AMEL3B67022	AMEL3B68586			AMEL3B90262	AMEL3B60174			AMEL_ADOR3B80435-RA_1	AMEL3B65821			AMEL3B61515	AMEL3B67638
	AMEL3B65048	AMEL3B69715	AMEL3B62807		AMEL3B65012	AMEL3B68554		AMEL3B65012	AMEL3B60171		AMEL3B63750	AMEL3B66776	AMEL3B64442		AMEL3B67331			AMEL3B67331	AMEL3B62391			AMEL3B63750			AMEL3B69112	AMEL3B69747	AMEL3B62471	AMEL3B67169	AMEL3B68457		AMEL3B68178		AMEL3B68311	AMEL3B60632	AMEL3B44822	AMEL3B67023	AMEL3B68580			AMEL3B64798	AMEL3B62037			AMEL3B67263	AMEL3B65796			AMEL3B61516	AMEL3B61645
	AMEL3B41712	AMEL3B63554	AMEL3B60022		AMEL3B40486	AMEL3B68559		AMEL3B40486	AMEL3B60180		AMEL3B61743	AMEL3B66313	AMEL3B62657		AMEL3B64465			AMEL3B64465	AMEL3B69692			AMEL3B61743			AMEL3B66973	AMEL3B69882	AMEL3B62472	AMEL3B67170	AMEL3B68458		AMEL3B68179		AMEL3B64191	AMEL3B70347	AMEL3B60497	AMEL3B67024	AMEL3B68558			AMEL3B68619	AMEL3B69641			AMEL3B66881	AMEL3B65797			AMEL3B68482	AMEL3B61646
	AMEL3B68556	AMEL3B60694	AMEL3B63223		AMEL3B65014	AMEL3B68562		AMEL3B65014	AMEL3B60186		AMEL3B68695	AMEL3B63068	AMEL3B64456		AMEL3B69949			AMEL3B69949	AMEL3B65629			AMEL3B68695			AMEL3B68993	AMEL3B64577	AMEL3B62367	AMEL3B68219	AMEL3B68428		AMEL3B67902		AMEL3B69600	AMEL3B60434	AMEL3B63960	AMEL3B67533	AMEL3B68535			AMEL3B60835	AMEL3B64467			AMEL3B66952	AMEL3B60958			AMEL3B69683	AMEL3B69430
	AMEL3B68594	AMEL3B65531	AMEL3B61120		AMEL3B65016	AMEL3B68580		AMEL3B65016	AMEL3B60190		AMEL3B90288	AMEL3B66323	AMEL3B49131		AMEL3B65959			AMEL3B65959	AMEL3B67285			AMEL3B90288			AMEL3B62680	AMEL3B64578	AMEL3B62174	AMEL3B68220	AMEL3B68542		AMEL3B90487		AMEL3B67038	AMEL3B60375	AMEL3B68903	AMEL3B67534	AMEL_ADOR3B80988-RA_1			AMEL3B66889	AMEL3B65695			AMEL_AFLO3B22548-RA_1	AMEL3B63910			AMEL3B63083	AMEL3B64536
	AMEL3B60603	AMEL3B61424	AMEL3B61847		AMEL3B65018	AMEL3B68581		AMEL3B65018	AMEL3B60201		AMEL3B69151	AMEL3B65832	AMEL3B67084		AMEL3B63750			AMEL3B63750	AMEL3B61402			AMEL3B69151			AMEL3B66795	AMEL3B66270	AMEL3B62206	AMEL3B62535	AMEL3B68996		AMEL3B61829		AMEL_AFLO3B13914-RA_1	AMEL3B60368	AMEL3B60048	AMEL3B67599	AMEL3B68532			AMEL3B64573	AMEL3B65676			AMEL3B66973	AMEL3B67644			AMEL3B67619	AMEL3B63826
	AMEL3B62785	AMEL3B65019	AMEL3B64674		AMEL3B65020	AMEL3B41725		AMEL3B65020	AMEL3B60193		AMEL3B61457	AMEL3B62784	AMEL3B64395		AMEL3B61743			AMEL3B61743	AMEL3B61807			AMEL3B61457			AMEL3B65410	AMEL3B61179	AMEL3B62207	AMEL3B60469	AMEL3B68997		AMEL3B61364		AMEL3B62762	AMEL3B60214	AMEL3B63932	AMEL3B67682	AMEL3B68533			AMEL3B64575	AMEL3B65677			AMEL3B66990	AMEL3B70099			AMEL3B68225	AMEL3B68008
	AMEL3B62641	AMEL3B60187	AMEL3B60294		AMEL3B65021	AMEL3B68583		AMEL3B65021	AMEL3B69865		AMEL3B63851	AMEL3B69429	AMEL3B65238		AMEL3B68695			AMEL3B68695	AMEL3B66678			AMEL3B63851			AMEL3B66050	AMEL3B67155	AMEL3B62222	AMEL3B67564	AMEL3B68982		AMEL3B61347		AMEL3B64360	AMEL3B53977	AMEL3B67125	AMEL3B67677	AMEL3B69159			AMEL3B60559	AMEL3B69143			AMEL3B67007	AMEL3B63421			AMEL3B62411	AMEL3B70405
	AMEL3B65266	AMEL3B62282	AMEL3B62089		AMEL3B65024	AMEL3B68585		AMEL3B65024	AMEL3B69875		AMEL3B60548	AMEL3B61554	AMEL3B65498		AMEL3B90288			AMEL3B90288	AMEL3B65203			AMEL3B60548			AMEL3B63964	AMEL3B66276	AMEL3B62894	AMEL3B62136	AMEL3B70659		AMEL3B69644		AMEL3B69547	AMEL3B61234	AMEL3B63360	AMEL3B67823	AMEL3B68864			AMEL3B69264	AMEL3B69144			AMEL3B67021	AMEL3B60330			AMEL3B60284	AMEL3B67859
	AMEL3B64971	AMEL3B63941	AMEL3B69085		AMEL3B65025	AMEL3B68587		AMEL3B65025	AMEL3B65958		AMEL3B62649	AMEL3B60930	AMEL3B65093		AMEL3B69151			AMEL3B69151	AMEL3B66022			AMEL3B62649			AMEL3B65354	AMEL3B40965	AMEL3B62900	AMEL3B64460	AMEL3B68962		AMEL3B54584		AMEL3B69548	AMEL3B60010	AMEL3B66801	AMEL3B67864	AMEL3B66275			AMEL3B65701	AMEL3B46827			AMEL3B67022	AMEL3B64897			AMEL3B62339	AMEL3B68882
	AMEL3B63083	AMEL3B66073	AMEL3B66763		AMEL3B65026	AMEL3B65228		AMEL3B65026	AMEL3B65903		AMEL3B61745	AMEL3B55451	AMEL3B67027		AMEL3B61457			AMEL3B61457	AMEL3B64554			AMEL3B61745			AMEL3B63589	AMEL3B69876	AMEL3B62901	AMEL3B65459	AMEL3B68963		AMEL3B66125		AMEL3B68407	AMEL3B61254	AMEL3B64397	AMEL3B67969	AMEL3B68627			AMEL3B67996	AMEL3B67180			AMEL3B67025	AMEL3B65743			AMEL3B63026	AMEL3B60232
	AMEL3B62914	AMEL3B66813	AMEL3B67328		AMEL3B40497	AMEL3B65247		AMEL3B40497	AMEL3B65930		AMEL3B60361	AMEL3B65563	AMEL3B66018		AMEL3B63851			AMEL3B63851	AMEL3B66763			AMEL3B60361			AMEL3B64844	AMEL3B65521	AMEL3B62951	AMEL3B65462	AMEL3B68961		AMEL3B69527		AMEL3B68408	AMEL3B61937	AMEL3B42774	AMEL3B67948	AMEL3B60028			AMEL3B65281	AMEL3B67179			AMEL3B67493	AMEL3B65613			AMEL3B67280	AMEL3B69231
	AMEL3B69104	AMEL3B69209	AMEL3B61008		AMEL3B65027	AMEL3B65250		AMEL3B65027	AMEL3B65931		AMEL3B64459	AMEL3B60285	AMEL3B66051		AMEL3B60548			AMEL3B60548	AMEL3B44963			AMEL3B64459			AMEL3B64262	AMEL3B62353	AMEL3B62952	AMEL3B68762	AMEL3B68859		AMEL_ADOR3B80357-RA_1		AMEL3B68879	AMEL3B61938	AMEL3B65653	AMEL3B68203	AMEL3B60939			AMEL3B65326	AMEL3B65453			AMEL3B67598	AMEL3B65614			AMEL3B67283	AMEL3B66257
	AMEL3B66012	AMEL3B60018	AMEL3B62794		AMEL3B40499	AMEL3B65255		AMEL3B40499	AMEL3B65982		AMEL3B65140	AMEL3B69568	AMEL3B61746		AMEL3B62649			AMEL3B62649	AMEL3B65833			AMEL3B65140			AMEL3B63316	AMEL3B62358	AMEL3B62968	AMEL3B64300	AMEL3B68858		AMEL3B65391		AMEL3B64920	AMEL3B61934	AMEL3B65388	AMEL3B68204	AMEL3B60946			AMEL3B67753	AMEL3B62257			AMEL3B67691	AMEL3B62976			AMEL3B53809	AMEL3B63082
	AMEL_ADOR3B82100-RA_1	AMEL3B64845	AMEL3B68206		AMEL3B65029	AMEL3B65259		AMEL3B65029	AMEL3B53496		AMEL3B64439	AMEL3B63789	AMEL3B63049		AMEL3B61745			AMEL3B61745	AMEL3B63837			AMEL3B64439			AMEL3B64670	AMEL3B62359	AMEL3B62842	AMEL3B65985	AMEL3B68746		AMEL_AFLO3B10083-RA_1		AMEL3B69628	AMEL3B55502	AMEL3B66681	AMEL3B61260	AMEL3B61294			AMEL3B90010	AMEL3B62258			AMEL3B67815	AMEL3B64766			AMEL3B62344	AMEL3B68080
	AMEL3B61113	AMEL3B63975	AMEL3B65042		AMEL3B65030	AMEL3B65261		AMEL3B65030	AMEL3B53497		AMEL3B60630	AMEL3B60743	AMEL3B68227		AMEL3B60361			AMEL3B60361	AMEL3B67707			AMEL3B60630			AMEL3B64252	AMEL3B64456	AMEL3B62843	AMEL3B63637	AMEL3B68452		AMEL3B61707		AMEL3B61121	AMEL3B61962	AMEL3B66682	AMEL3B68243	AMEL3B60904			AMEL3B65183	AMEL3B62185			AMEL3B67963	AMEL3B68871			AMEL3B62401	AMEL3B66187
	AMEL3B64356	AMEL3B60037	AMEL3B62269		AMEL3B65032	AMEL3B65262		AMEL3B65032	AMEL3B67452		AMEL3B62310	AMEL3B68950	AMEL3B66053		AMEL3B64459			AMEL3B64459	AMEL3B63962			AMEL3B62310			AMEL3B62625	AMEL3B65541	AMEL3B62680	AMEL3B66510	AMEL3B61082		AMEL_AFLO3B65033-RC_2		AMEL3B69594	AMEL3B61767	AMEL3B60404	AMEL3B68347	AMEL3B60366			AMEL3B64469	AMEL3B69404			AMEL3B67961	AMEL_ADOR3B82527-RA_1			AMEL3B63058	AMEL3B67760
	AMEL3B60359	AMEL3B70573	AMEL3B68650		AMEL3B65033	AMEL3B65265		AMEL3B65033	AMEL3B62263		AMEL3B62051	AMEL3B69823	AMEL3B60729		AMEL3B65140			AMEL3B65140	AMEL3B68182			AMEL3B62051			AMEL3B61703	AMEL3B65542	AMEL3B46779	AMEL3B65307	AMEL3B60904		AMEL3B64027		AMEL3B63631	AMEL3B61709	AMEL3B60405	AMEL3B68374	AMEL3B60372			AMEL3B68267	AMEL3B69405			AMEL3B67962	AMEL3B69220			AMEL3B66572	AMEL3B64665
	AMEL3B60273	AMEL3B65479	AMEL3B64601		AMEL3B65036	AMEL3B65266		AMEL3B65036	AMEL3B62278		AMEL3B62373	AMEL3B65922	AMEL3B69531		AMEL3B64439			AMEL3B64439	AMEL3B69380			AMEL3B62373			AMEL3B61019	AMEL3B60356	AMEL3B63241	AMEL3B68275	AMEL3B60506		AMEL3B64907		AMEL3B63092	AMEL3B61436	AMEL3B65156	AMEL3B68376	AMEL3B60005			AMEL3B65714	AMEL3B62862			AMEL3B62892	AMEL3B62930			AMEL3B68183	AMEL3B69618
	AMEL3B69406	AMEL3B61215	AMEL3B67899		AMEL3B40505	AMEL3B65282		AMEL3B40505	AMEL3B62287		AMEL3B68229	AMEL3B61921	AMEL3B66067		AMEL3B60630			AMEL3B60630	AMEL3B69829			AMEL3B68229			AMEL3B69667	AMEL_AFLO3B11894-RA_1	AMEL3B63540	AMEL3B69179	AMEL3B60507		AMEL3B69667		AMEL3B68875	AMEL3B62392	AMEL3B62756	AMEL3B68457	AMEL3B60006			AMEL3B64154	AMEL3B62863			AMEL3B68032	AMEL3B62931			AMEL3B66882	AMEL3B60877
	AMEL3B64893	AMEL3B60383	AMEL3B67290		AMEL3B40506	AMEL3B65284		AMEL3B40506	AMEL3B62313		AMEL3B43196	AMEL3B60284	AMEL3B64073		AMEL3B62310			AMEL3B62310	AMEL3B69155			AMEL3B43196			AMEL3B62915	AMEL3B60355	AMEL3B63768	AMEL3B67685	AMEL3B60416		AMEL3B66854		AMEL3B60270	AMEL3B62393	AMEL3B62764	AMEL3B68458	AMEL3B49258			AMEL3B66726	AMEL3B69539			AMEL3B68132	AMEL3B65327			AMEL3B66855	AMEL3B67369
	AMEL3B61532	AMEL3B68369	AMEL3B65221		AMEL3B65038	AMEL3B65289		AMEL3B65038	AMEL3B64514		AMEL3B62829	AMEL3B65223	AMEL3B63959		AMEL3B62051			AMEL3B62051	AMEL3B60429			AMEL3B62829			AMEL3B62914	AMEL3B69279	AMEL3B64369	AMEL3B67686	AMEL3B60366		AMEL3B67101		AMEL3B70010	AMEL3B62396	AMEL3B69442	AMEL3B68448	AMEL3B61128			AMEL3B60281	AMEL3B68952			AMEL3B68281	AMEL3B65328			AMEL3B60903	AMEL3B68053
	AMEL3B60417	AMEL3B61260	AMEL3B64503		AMEL3B65040	AMEL3B65291		AMEL3B65040	AMEL3B62331		AMEL3B60429	AMEL3B64179	AMEL3B63240		AMEL3B62373			AMEL3B62373	AMEL3B63439			AMEL3B60429			AMEL3B61280	AMEL3B69280	AMEL3B64162	AMEL3B63318	AMEL3B60372		AMEL3B67699		AMEL3B64403	AMEL3B62367	AMEL3B69444	AMEL_AFLO3B19083-RA_1	AMEL3B61934			AMEL3B70414	AMEL3B68953			AMEL3B68354	AMEL3B63467			AMEL3B40285	AMEL3B64600
	AMEL3B62483	AMEL3B62922	AMEL3B68445		AMEL3B65042	AMEL3B65297		AMEL3B65042	AMEL3B62328		AMEL3B65870	AMEL3B64186	AMEL3B61739		AMEL3B68229			AMEL3B68229	AMEL3B66371			AMEL3B65870			AMEL3B62046	AMEL_AFLO3B15580-RA_2	AMEL3B64704	AMEL3B63319	AMEL3B61138		AMEL3B67479		AMEL3B63974	AMEL3B62315	AMEL3B63165	AMEL3B68442	AMEL3B61902			AMEL3B66510	AMEL3B68950			AMEL_ADOR3B80714-RA_1	AMEL3B63468			AMEL3B68079	AMEL3B70179
	AMEL3B46821	AMEL3B62052	AMEL3B68098		AMEL3B65043	AMEL3B65301		AMEL3B65043	AMEL3B70114		AMEL3B66046	AMEL3B60492	AMEL3B60949		AMEL3B43196			AMEL3B43196	AMEL3B65054			AMEL3B66046			AMEL3B62045	AMEL3B61872	AMEL3B63004	AMEL3B69285	AMEL3B61113		AMEL3B69780		AMEL3B65333	AMEL3B55762	AMEL3B53938	AMEL3B68443	AMEL3B61903			AMEL3B69492	AMEL3B68951			AMEL3B68359	AMEL3B69470			AMEL3B61469	AMEL3B68494
	AMEL3B61661	AMEL3B61116	AMEL3B69920		AMEL3B65045	AMEL3B65303		AMEL3B65045	AMEL3B60719		AMEL3B67985	AMEL3B60020	AMEL3B66552		AMEL3B62829			AMEL3B62829	AMEL3B64868			AMEL3B67985			AMEL3B61272	AMEL_AFLO3B22202-RA_1	AMEL3B62994	AMEL3B66874	AMEL3B61940		AMEL3B61146		AMEL3B65334	AMEL3B62207	AMEL3B61266	AMEL3B68600	AMEL3B61807			AMEL3B69463	AMEL3B66087			AMEL3B68361	AMEL3B62370			AMEL3B64609	AMEL3B61175
	AMEL3B64514	AMEL3B65746	AMEL3B69832		AMEL3B65046	AMEL3B65307		AMEL3B65046	AMEL3B61236		AMEL3B65027	AMEL3B66721	AMEL3B60365		AMEL3B60429			AMEL3B60429	AMEL3B65834			AMEL3B65027			AMEL3B61979	AMEL3B69884	AMEL3B44277	AMEL3B69728	AMEL3B61934		AMEL3B62523		AMEL3B65223	AMEL3B63038	AMEL3B66869	AMEL3B70381	AMEL3B61785			AMEL3B45043	AMEL3B66324			AMEL3B68369	AMEL3B62371			AMEL3B66679	AMEL3B66145
	AMEL3B66979	AMEL3B60627	AMEL3B65488		AMEL3B65048	AMEL3B65321		AMEL3B65048	AMEL3B61268		AMEL3B60607	AMEL3B69218	AMEL3B63438		AMEL3B65870			AMEL3B65870	AMEL3B52048			AMEL3B60607			AMEL3B55996	AMEL3B69537	AMEL3B64703	AMEL3B69747	AMEL3B61966		AMEL3B62707		AMEL3B69774	AMEL3B62777	AMEL_AFLO3B80485-RA_1	AMEL3B68594	AMEL3B61767			AMEL3B66968	AMEL3B69272			AMEL3B68374	AMEL3B67463			AMEL3B68824	AMEL3B66333
	AMEL3B66602	AMEL3B67791	AMEL3B69903		AMEL3B65050	AMEL3B65325		AMEL3B65050	AMEL3B61246		AMEL3B69686	AMEL3B64001	AMEL3B63439		AMEL3B66046			AMEL3B66046	AMEL3B60816			AMEL3B69686			AMEL3B65201	AMEL3B68777	AMEL3B49142	AMEL3B69882	AMEL3B55620		AMEL3B62706		AMEL3B64606	AMEL3B62778	AMEL3B44142	AMEL3B68595	AMEL3B61695			AMEL3B65955	AMEL3B70027			AMEL3B68376	AMEL3B63628			AMEL3B69059	AMEL3B62550
	AMEL3B66603	AMEL3B62051	AMEL3B60494		AMEL3B65051	AMEL3B65328		AMEL3B65051	AMEL3B66788		AMEL3B65568	AMEL3B60356	AMEL3B66229		AMEL3B67985			AMEL3B67985	AMEL3B61422			AMEL3B65568			AMEL3B68890	AMEL3B62083	AMEL3B64637	AMEL3B64577	AMEL3B61792		AMEL3B61136		AMEL3B67487	AMEL3B62559	AMEL3B62910	AMEL3B68596	AMEL3B47038			AMEL3B69279	AMEL3B70228			AMEL3B68442	AMEL3B63629			AMEL3B69060	AMEL3B66394
	AMEL3B65380	AMEL3B66848	AMEL3B61966		AMEL3B40520	AMEL3B65346		AMEL3B40520	AMEL3B68330		AMEL3B47152	AMEL3B64538	AMEL3B67223		AMEL3B65027			AMEL3B65027	AMEL3B65299			AMEL3B47152			AMEL3B66581	AMEL3B68728	AMEL3B64602	AMEL3B64578	AMEL3B61768		AMEL3B67044		AMEL3B67724	AMEL3B62560	AMEL3B65080	AMEL3B62721	AMEL3B62416			AMEL3B52219	AMEL3B53519			AMEL3B68443	AMEL3B63480			AMEL3B65389	AMEL3B62402
	AMEL3B64347	AMEL3B66931	AMEL3B65451		AMEL3B65053	AMEL3B65335		AMEL3B65053	AMEL3B68329		AMEL3B65795	AMEL3B65229	AMEL3B70106		AMEL3B60607			AMEL3B60607	AMEL3B66987			AMEL3B65795			AMEL3B64365	AMEL3B64279	AMEL3B64473	AMEL3B66270	AMEL3B61508		AMEL3B60091		AMEL3B67725	AMEL3B62561	AMEL3B63838	AMEL3B69183	AMEL3B62205			AMEL3B64044	AMEL3B64203			AMEL3B68431	AMEL3B68272			AMEL3B65390	AMEL3B62026
	AMEL3B61222	AMEL3B68984	AMEL3B66997		AMEL3B65054	AMEL3B65332		AMEL3B65054	AMEL3B66294		AMEL3B65853	AMEL3B62655	AMEL3B66160		AMEL3B69686			AMEL3B69686	AMEL3B67706			AMEL3B65853			AMEL3B52305	AMEL3B64042	AMEL3B64474	AMEL3B62655	AMEL3B61437		AMEL3B68418		AMEL3B65644	AMEL3B63102	AMEL3B63839	AMEL3B69102	AMEL3B62206			AMEL3B63299	AMEL3B68081			AMEL3B68581	AMEL3B68273			AMEL3B70625	AMEL3B63864
	AMEL3B63121	AMEL3B65047	AMEL3B60013		AMEL3B40524	AMEL3B65329		AMEL3B40524	AMEL3B66279		AMEL_ADOR3B80507-RA_1	AMEL3B67293	AMEL3B60025		AMEL3B65568			AMEL3B65568	AMEL3B67328			AMEL_ADOR3B80507-RA_1			AMEL3B64927	AMEL3B64043	AMEL3B65133	AMEL3B64848	AMEL3B62458		AMEL3B68417		AMEL3B65510	AMEL3B46779	AMEL3B67188	AMEL3B69024	AMEL3B62212			AMEL3B63302	AMEL3B70212			AMEL3B68582	AMEL3B61777			AMEL3B70066	AMEL3B65761
	AMEL3B68416	AMEL3B63625	AMEL3B62493		AMEL3B40525	AMEL3B65323		AMEL3B40525	AMEL3B66251		AMEL3B69978	AMEL3B68758	AMEL3B60677		AMEL3B47152			AMEL3B47152	AMEL3B69512			AMEL3B69978			AMEL3B64044	AMEL3B61333	AMEL3B65144	AMEL3B46491	AMEL_ADOR3B80484-RA_1		AMEL3B62413		AMEL3B69637	AMEL3B63241	AMEL3B61384	AMEL3B69011	AMEL3B62125			AMEL3B40950	AMEL3B70369			AMEL3B69028	AMEL3B63076			AMEL3B60771	AMEL3B67355
	AMEL3B66243	AMEL3B66523	AMEL_AFLO3B66322-RA_1		AMEL3B40526	AMEL3B65322		AMEL3B40526	AMEL3B66246		AMEL3B67867	AMEL3B61287	AMEL3B62453		AMEL3B65795			AMEL3B65795	AMEL3B69950			AMEL3B67867			AMEL3B61502	AMEL3B61215	AMEL3B65319	AMEL3B60685	AMEL3B62393		AMEL3B66314		AMEL3B69638	AMEL3B63229	AMEL3B67618	AMEL3B68925	AMEL3B62080			AMEL3B60245	AMEL3B70422			AMEL3B68890	AMEL3B61867			AMEL3B63500	AMEL3B62412
	AMEL3B69124	AMEL3B61698	AMEL3B68157		AMEL3B40527	AMEL3B65317		AMEL3B40527	AMEL3B66254		AMEL3B64023	AMEL3B64776	AMEL3B67887		AMEL3B65853			AMEL3B65853	AMEL3B69011			AMEL3B64023			AMEL3B61501	AMEL3B64891	AMEL3B65383	AMEL3B65521	AMEL3B62242		AMEL3B66315		AMEL3B61981	AMEL3B63230	AMEL3B66628	AMEL3B68926	AMEL3B63032			AMEL3B69362	AMEL3B46396			AMEL3B68769	AMEL3B64992			AMEL3B64325	AMEL3B68921
	AMEL3B61132	AMEL3B69582	AMEL3B70003		AMEL3B40529	AMEL3B65305		AMEL3B40529	AMEL3B69258		AMEL3B65672	AMEL3B66813	AMEL3B62521		AMEL_ADOR3B80507-RA_1			AMEL_ADOR3B80507-RA_1	AMEL3B68860			AMEL3B65672			AMEL3B61888	AMEL3B64925	AMEL3B65919	AMEL3B62353	AMEL3B62243		AMEL3B65817		AMEL3B61982	AMEL3B63220	AMEL3B63987	AMEL3B68859	AMEL3B63038			AMEL3B66143	AMEL3B66072			AMEL3B69477	AMEL3B60988			AMEL3B65172	AMEL3B64190
	AMEL3B63609	AMEL3B62043	AMEL3B68447		AMEL3B40530	AMEL3B65304		AMEL3B40530	AMEL3B69274		AMEL3B64099	AMEL3B60689	AMEL3B60694		AMEL3B70163			AMEL3B70163	AMEL3B68779			AMEL3B64099			AMEL3B64788	AMEL3B67124	AMEL3B65974	AMEL3B68497	AMEL3B62207		AMEL3B65816		AMEL3B64627	AMEL3B64063	AMEL3B70246	AMEL3B61075	AMEL3B63079			AMEL3B66901	AMEL3B45641			AMEL3B69485	AMEL3B67205			AMEL3B62357	AMEL3B62128
	AMEL3B63688	AMEL3B61021	AMEL3B63001		AMEL3B65055	AMEL3B65299		AMEL3B65055	AMEL3B69289		AMEL3B61469	AMEL3B68658	AMEL3B61745		AMEL3B69978			AMEL3B69978	AMEL3B68433			AMEL3B61469			AMEL3B62684	AMEL3B67122	AMEL3B66008	AMEL3B62358	AMEL3B62222		AMEL3B66160		AMEL3B66488	AMEL3B41526	AMEL3B69505	AMEL3B60899	AMEL3B70416			AMEL3B51682	AMEL3B63739			AMEL3B69327	AMEL3B60194			AMEL3B48481	AMEL3B69600
	AMEL3B60479	AMEL3B60486	AMEL3B63435		AMEL3B40532	AMEL3B65290		AMEL3B40532	AMEL3B69254		AMEL3B61789	AMEL3B69747	AMEL3B67273		AMEL3B67867			AMEL3B67867	AMEL3B51827			AMEL3B61789			AMEL3B60621	AMEL3B67123	AMEL3B65836	AMEL3B62359	AMEL3B62009		AMEL3B65071		AMEL3B69902	AMEL3B64058	AMEL3B66058	AMEL3B60792	AMEL3B62898			AMEL3B65481	AMEL3B60466			AMEL3B61072	AMEL3B60046			AMEL3B60149	AMEL3B67038
	AMEL3B70526	AMEL3B60817	AMEL3B63705		AMEL3B65056	AMEL3B65288		AMEL3B65056	AMEL3B68692		AMEL3B55620	AMEL3B65319	AMEL3B67530		AMEL3B64023			AMEL3B64023	AMEL3B62344			AMEL3B55620			AMEL3B60620	AMEL3B60690	AMEL3B65735	AMEL3B64456	AMEL3B63039		AMEL3B69127		AMEL3B61801	AMEL3B62997	AMEL3B68135	AMEL3B60795	AMEL3B62899			AMEL3B60601	AMEL3B60606			AMEL3B60982	AMEL3B63111			AMEL3B67821	AMEL_AFLO3B13914-RA_1
	AMEL3B67893	AMEL3B64387	AMEL3B62343		AMEL3B65059	AMEL3B41892		AMEL3B65059	AMEL3B68690		AMEL3B66885	AMEL3B69121	AMEL3B60378		AMEL3B65672			AMEL3B65672	AMEL3B61552			AMEL3B66885			AMEL3B65806	AMEL3B68658	AMEL3B65595	AMEL3B65541	AMEL3B63079		AMEL3B67188		AMEL3B66811	AMEL_ADOR3B15614-RA_1	AMEL3B60486	AMEL3B60361	AMEL3B62968			AMEL3B90502	AMEL3B60637			AMEL3B60757	AMEL3B65985			AMEL3B67824	AMEL3B62255
	AMEL3B64006	AMEL3B60305	AMEL3B60755		AMEL3B65061	AMEL3B65260		AMEL3B65061	AMEL3B68691		AMEL3B62459	AMEL3B67417	AMEL3B62328		AMEL3B64099			AMEL3B64099	AMEL3B61148			AMEL3B62459			AMEL3B61966	AMEL3B68659	AMEL3B61418	AMEL3B65542	AMEL3B70416		AMEL3B65194		AMEL3B70497	AMEL3B64641	AMEL3B41020	AMEL3B60368	AMEL3B63234			AMEL3B65246	AMEL3B68810			AMEL3B90532	AMEL3B65986			AMEL3B67472	AMEL3B65253
	AMEL3B62487	AMEL3B64688	AMEL3B61794		AMEL3B65062	AMEL3B65235		AMEL3B65062	AMEL3B68699		AMEL3B63098	AMEL3B68249	AMEL3B65479		AMEL3B61469			AMEL3B61469	AMEL_ADOR3B80765-RA_1			AMEL3B63098			AMEL3B63247	AMEL3B66600	AMEL3B66858	AMEL3B63115	AMEL3B62894		AMEL3B65213		AMEL3B70333	AMEL3B64602	AMEL3B60973	AMEL3B61937	AMEL_AFLO3B83882-RA_1			AMEL3B62742	AMEL3B60403			AMEL3B60614	AMEL3B63517			AMEL3B63040	AMEL3B69496
	AMEL3B69023	AMEL3B67540	AMEL3B62159		AMEL3B65064	AMEL3B65227		AMEL3B65064	AMEL3B63874		AMEL3B62358	AMEL3B64584	AMEL3B66430		AMEL3B61789			AMEL3B61789	AMEL3B62555			AMEL3B62358			AMEL3B64947	AMEL3B70094	AMEL3B65668	AMEL3B60356	AMEL3B62898		AMEL3B63227		AMEL3B65759	AMEL3B64875	AMEL3B66045	AMEL3B61938	AMEL3B44448			AMEL3B60444	AMEL3B60405			AMEL3B60434	AMEL3B65700			AMEL3B63457	AMEL3B61385
	AMEL3B67803	AMEL3B64184	AMEL3B53611		AMEL3B65066	AMEL3B63645		AMEL3B65066	AMEL3B65112		AMEL3B65499	AMEL3B60334	AMEL3B61215		AMEL3B55620			AMEL3B55620	AMEL3B65753			AMEL3B65499			AMEL3B69878	AMEL3B67160	AMEL3B62276	AMEL_AFLO3B11894-RA_1	AMEL3B62900		AMEL3B63228		AMEL3B65018	AMEL_ADOR3B68423-RA_1	AMEL3B65004	AMEL3B55502	AMEL3B63536			AMEL3B65011	AMEL3B67290			AMEL3B60410	AMEL3B65699			AMEL3B60509	AMEL3B69439
	AMEL3B60667	AMEL3B60203	AMEL3B70370		AMEL3B65068	AMEL3B63644		AMEL3B65068	AMEL3B54572		AMEL3B68088	AMEL3B64300	AMEL3B60383		AMEL3B66885			AMEL3B66885	AMEL3B60794			AMEL3B68088			AMEL3B66092	AMEL3B67161	AMEL3B63658	AMEL3B60355	AMEL3B62901		AMEL3B64570		AMEL3B65020	AMEL3B65438	AMEL_ADOR3B80083-RA_1	AMEL3B61962	AMEL3B64162			AMEL3B64666	AMEL3B67277			AMEL3B60213	AMEL3B65766			AMEL3B66663	AMEL3B62204
	AMEL3B63567	AMEL3B61151	AMEL3B62170		AMEL3B65069	AMEL3B64175		AMEL3B65069	AMEL3B54584		AMEL3B65489	AMEL3B62583	AMEL3B67261		AMEL3B62459			AMEL3B62459	AMEL3B62807			AMEL3B65489			AMEL3B63789	AMEL3B69991	AMEL3B63421	AMEL3B65893	AMEL3B62968		AMEL3B43290		AMEL3B69396	AMEL_AFLO3B82833-RA_1	AMEL3B66724	AMEL3B61819	AMEL3B64698			AMEL3B64560	AMEL3B67278			AMEL3B60146	AMEL3B65767			AMEL3B51572	AMEL3B67636
	AMEL3B41086	AMEL3B62375	AMEL3B62495		AMEL3B40542	AMEL3B65442		AMEL3B40542	AMEL3B68734		AMEL3B61200	AMEL3B68536	AMEL3B62052		AMEL3B63098			AMEL3B63098	AMEL3B65387			AMEL3B61200			AMEL3B60440	AMEL3B62636	AMEL3B63978	AMEL3B65894	AMEL3B62680		AMEL3B62129		AMEL3B60170	AMEL3B65906	AMEL3B63017	AMEL3B61711	AMEL3B64506			AMEL3B65103	AMEL3B62583			AMEL3B60010	AMEL3B68168			AMEL3B61059	AMEL3B67510
	AMEL3B45787	AMEL3B65669	AMEL3B62803		AMEL3B65071	AMEL3B65441		AMEL3B65071	AMEL3B68725		AMEL3B63167	AMEL3B67892	AMEL3B63286		AMEL3B62358			AMEL3B62358	AMEL3B65640			AMEL3B63167			AMEL3B66313	AMEL3B66205	AMEL3B63979	AMEL3B65895	AMEL3B62698		AMEL3B61538		AMEL_ADOR3B80294-RA_1	AMEL3B65934	AMEL3B70474	AMEL3B61561	AMEL3B64429			AMEL3B62147	AMEL3B62761			AMEL3B60017	AMEL3B66000			AMEL3B62311	AMEL3B65050
	AMEL3B63940	AMEL3B65470	AMEL3B66347		AMEL3B65072	AMEL3B65440		AMEL3B65072	AMEL3B54688		AMEL3B47313	AMEL3B61672	AMEL3B60194		AMEL3B65499			AMEL3B65499	AMEL3B67315			AMEL3B47313			AMEL3B70003	AMEL3B63712	AMEL3B65194	AMEL3B69279	AMEL3B62700		AMEL3B60072		AMEL3B69392	AMEL3B65822	AMEL3B65090	AMEL3B61562	AMEL3B64430			AMEL_AFLO3B25081-RA_1	AMEL3B63896			AMEL3B61251	AMEL3B60600			AMEL_ADOR3B65684-RA_1	AMEL3B70511
	AMEL3B65583	AMEL3B60319	AMEL3B60946		AMEL3B65075	AMEL3B65436		AMEL3B65075	AMEL3B69940		AMEL3B63792	AMEL3B60451	AMEL3B64848		AMEL3B68088			AMEL3B68088	AMEL3B47062			AMEL3B63792			AMEL3B64348	AMEL3B69073	AMEL3B66124	AMEL3B69280	AMEL3B62558		AMEL3B60071		AMEL3B70733	AMEL3B65823	AMEL3B60784	AMEL3B61644	AMEL3B65139			AMEL3B66347	AMEL3B65982			AMEL3B90574	AMEL3B65281			AMEL3B69801	AMEL3B63634
	AMEL3B63271	AMEL3B62634	AMEL3B62050		AMEL3B40547	AMEL3B65428		AMEL3B40547	AMEL3B67805		AMEL3B68177	AMEL3B69827	AMEL3B65759		AMEL3B65489			AMEL3B65489	AMEL3B64273			AMEL3B68177			AMEL3B67501	AMEL3B61198	AMEL3B66126	AMEL_AFLO3B15580-RA_2	AMEL3B63540		AMEL3B67641		AMEL3B62883	AMEL3B65595	AMEL3B69204	AMEL3B61512	AMEL3B65928			AMEL3B68946	AMEL3B60962			AMEL3B61254	AMEL3B62341			AMEL3B63902	AMEL3B63635
	AMEL3B64161	AMEL3B68913	AMEL3B68173		AMEL3B65077	AMEL3B65417		AMEL3B65077	AMEL3B67755		AMEL3B62339	AMEL3B65481	AMEL3B60627		AMEL3B61200			AMEL3B61200	AMEL3B60981			AMEL3B62339			AMEL3B66175	AMEL3B63070	AMEL3B61410	AMEL3B61872	AMEL3B63429		AMEL3B60340		AMEL3B62884	AMEL3B68000	AMEL3B63695	AMEL3B61505	AMEL3B65936			AMEL3B68948	AMEL3B64522			AMEL3B61256	AMEL3B68721			AMEL3B51774	AMEL3B68065
	AMEL3B65211	AMEL3B69884	AMEL3B67381		AMEL3B65079	AMEL3B65418		AMEL3B65079	AMEL3B67766		AMEL3B64809	AMEL3B63938	AMEL3B67791		AMEL3B63167			AMEL3B63167	AMEL3B69955			AMEL3B64809			AMEL3B66773	AMEL3B68655	AMEL3B60461	AMEL_AFLO3B22202-RA_1	AMEL_ADOR3B81941-RA_1		AMEL3B68838		AMEL3B68560	AMEL3B62092	AMEL3B63696	AMEL3B62472	AMEL3B70306			AMEL3B68073	AMEL3B64523			AMEL3B61187	AMEL3B65650			AMEL3B70135	AMEL3B61441
	AMEL3B67759	AMEL3B60982	AMEL3B67935		AMEL3B40550	AMEL3B65432		AMEL3B40550	AMEL3B67769		AMEL3B65306	AMEL3B63970	AMEL3B65145		AMEL3B47313			AMEL3B47313	AMEL3B66234			AMEL3B65306			AMEL3B61177	AMEL3B65469	AMEL3B69224	AMEL3B69884	AMEL3B64369		AMEL3B66246		AMEL3B68561	AMEL3B90115	AMEL3B64384	AMEL3B47038	AMEL3B63910			AMEL3B69154	AMEL3B64023			AMEL3B61188	AMEL3B69388			AMEL3B62727	AMEL3B65530
	AMEL3B66507	AMEL3B67677	AMEL3B66306		AMEL3B40552	AMEL3B65434		AMEL3B40552	AMEL3B61148		AMEL3B45707	AMEL3B60907	AMEL3B67167		AMEL3B63792			AMEL3B63792	AMEL3B61525			AMEL3B45707			AMEL3B69224	AMEL3B69340	AMEL3B65902	AMEL3B65169	AMEL3B64144		AMEL3B63415		AMEL3B65981	AMEL3B66092	AMEL3B62164	AMEL3B62416	AMEL3B67644			AMEL3B66524	AMEL3B64024			AMEL3B49258	AMEL3B61051			AMEL3B67580	AMEL3B63955
	AMEL3B60461	AMEL3B63522	AMEL3B60323		AMEL3B65080	AMEL3B65435		AMEL3B65080	AMEL3B61220		AMEL3B60866	AMEL3B63093	AMEL3B63625		AMEL3B68177			AMEL3B68177	AMEL3B45706			AMEL3B60866			AMEL_AFLO3B64080-RA_1	AMEL3B66904	AMEL3B66438	AMEL3B69537	AMEL3B64122		AMEL3B65473		AMEL3B66447	AMEL3B62133	AMEL3B64948	AMEL3B62109	AMEL3B63421			AMEL3B64200	AMEL3B48044			AMEL3B61128	AMEL3B64287			AMEL3B40757	AMEL3B61121
	AMEL3B67720	AMEL3B66732	AMEL3B69482		AMEL3B65083	AMEL3B65437		AMEL3B65083	AMEL3B61222		AMEL3B66510	AMEL3B67079	AMEL3B67540		AMEL3B62339			AMEL3B62339	AMEL3B66417			AMEL3B66510			AMEL3B52971	AMEL3B69218	AMEL3B62927	AMEL3B60040	AMEL3B64084		AMEL3B65472		AMEL3B67064	AMEL3B70265	AMEL3B61942	AMEL3B62110	AMEL3B60327			AMEL3B64205	AMEL3B61928			AMEL3B61957	AMEL3B69357			AMEL3B60298	AMEL3B65790
	AMEL3B62460	AMEL3B60457	AMEL3B63273		AMEL3B65085	AMEL3B41991		AMEL3B65085	AMEL3B61213		AMEL3B61949	AMEL3B69014	AMEL3B60035		AMEL3B64809			AMEL3B64809	AMEL3B63267			AMEL3B61949			AMEL3B62730	AMEL3B60273	AMEL3B69470	AMEL3B67476	AMEL3B64081		AMEL3B62273		AMEL3B67065	AMEL3B65972	AMEL3B49151	AMEL3B62010	AMEL3B66092			AMEL3B40281	AMEL3B67888			AMEL3B61958	AMEL3B65446			AMEL3B70647	AMEL3B61064
	AMEL3B61926	AMEL3B60315	AMEL3B62656		AMEL3B65087	AMEL3B65439		AMEL3B65087	AMEL3B61203		AMEL3B67736	AMEL3B68261	AMEL3B69433		AMEL3B65306			AMEL3B65306	AMEL3B55141			AMEL3B67736			AMEL3B65916	AMEL3B66901	AMEL3B62371	AMEL3B68777	AMEL3B63004		AMEL3B67023		AMEL3B65410	AMEL3B65973	AMEL3B62372	AMEL3B62053	AMEL3B68625			AMEL3B68082	AMEL3B67707			AMEL3B55502	AMEL3B65447			AMEL3B65209	AMEL3B61066
	AMEL3B68599	AMEL3B62637	AMEL3B62614		AMEL3B65088	AMEL3B65438		AMEL3B65088	AMEL3B61170		AMEL3B62269	AMEL3B60031	AMEL3B61138		AMEL3B45707			AMEL3B45707	AMEL3B69304			AMEL3B62269			AMEL3B69896	AMEL3B66245	AMEL3B66818	AMEL3B69984	AMEL3B65128		AMEL3B67022		AMEL3B67572	AMEL3B64582	AMEL3B66390	AMEL3B62888	AMEL3B68624			AMEL3B65222	AMEL3B62728			AMEL3B61962	AMEL3B64147			AMEL3B52042	AMEL3B62121
	AMEL3B66213	AMEL3B62497	AMEL3B64787		AMEL3B65091	AMEL3B63319		AMEL3B65091	AMEL3B61135		AMEL3B69545	AMEL3B65016	AMEL3B65486		AMEL3B60866			AMEL3B60866	AMEL3B67105			AMEL3B69545			AMEL3B49716	AMEL3B62525	AMEL3B66819	AMEL3B69985	AMEL3B65129		AMEL3B66882		AMEL3B65502	AMEL3B63842	AMEL3B46295	AMEL3B62945	AMEL3B65611			AMEL3B60396	AMEL3B69585			AMEL3B55620	AMEL3B69555			AMEL3B67663	AMEL3B65839
	AMEL_ADOR3B64868-RA_1	AMEL3B69780	AMEL3B62321		AMEL3B65094	AMEL3B63318		AMEL3B65094	AMEL3B66776		AMEL3B61340	AMEL3B67668	AMEL3B63974		AMEL3B66510			AMEL3B66510	AMEL3B64748			AMEL3B61340			AMEL3B68651	AMEL3B65278	AMEL3B67992	AMEL3B62083	AMEL3B65133		AMEL3B60299		AMEL3B68570	AMEL3B67992	AMEL3B69349	AMEL3B62946	AMEL3B65612			AMEL3B68291	AMEL3B65526			AMEL3B61792	AMEL3B69556			AMEL3B69307	AMEL3B68675
	AMEL3B61864	AMEL3B64637	AMEL3B65744		AMEL3B65096	AMEL3B63289		AMEL3B65096	AMEL3B66777		AMEL3B67256	AMEL3B60053	AMEL3B64763		AMEL3B61949			AMEL3B61949	AMEL3B63612			AMEL3B67256			AMEL3B67420	AMEL3B63170	AMEL3B67993	AMEL3B44605	AMEL3B65319		AMEL3B40756		AMEL_ADOR3B80267-RA_1	AMEL3B63050	AMEL3B66860	AMEL3B62951	AMEL3B68520			AMEL3B64529	AMEL_AFLO3B19744-RA_3			AMEL3B61791	AMEL3B65417			AMEL3B70113	AMEL3B68875
	AMEL3B65101	AMEL3B60375	AMEL3B69587		AMEL3B65097	AMEL3B63287		AMEL3B65097	AMEL3B66744		AMEL3B61228	AMEL3B68907	AMEL3B60749		AMEL3B67736			AMEL3B67736	AMEL3B63502			AMEL3B61228			AMEL3B60536	AMEL3B68417	AMEL3B90438	AMEL3B63456	AMEL3B65284		AMEL3B70382		AMEL3B61845	AMEL3B64342	AMEL3B66862	AMEL3B62952	AMEL3B68521			AMEL3B64530	AMEL3B69304			AMEL3B61695	AMEL3B65418			AMEL3B69086	AMEL3B65583
	AMEL3B67735	AMEL3B67121	AMEL3B69037		AMEL3B65098	AMEL3B63286		AMEL3B65098	AMEL3B66735		AMEL3B65375	AMEL3B68190	AMEL3B65097		AMEL3B62269			AMEL3B62269	AMEL3B62547			AMEL3B65375			AMEL_AFLO3B60849-RA_5	AMEL3B69192	AMEL3B63629	AMEL3B68728	AMEL3B65383		AMEL3B64373		AMEL3B61846	AMEL3B70411	AMEL3B65337	AMEL3B62842	AMEL3B69868			AMEL3B60147	AMEL3B69305			AMEL3B61709	AMEL3B65624			AMEL3B64558	AMEL3B66472
	AMEL3B66362	AMEL3B63613	AMEL3B69056		AMEL3B65100	AMEL3B63283		AMEL3B65100	AMEL3B66729		AMEL3B62455	AMEL3B63526	AMEL3B60315		AMEL3B69545			AMEL3B69545	AMEL3B64397			AMEL3B62455			AMEL3B60816	AMEL3B69615	AMEL3B61825	AMEL3B63916	AMEL3B65919		AMEL3B69940		AMEL3B61847	AMEL3B63076	AMEL3B66834	AMEL3B62824	AMEL3B69224			AMEL_AFLO3B11756-RA_1	AMEL3B60701			AMEL3B61438	AMEL3B69560			AMEL3B61778	AMEL3B63974
	AMEL3B66360	AMEL3B47215	AMEL3B69322		AMEL3B65104	AMEL3B63274		AMEL3B65104	AMEL3B66727		AMEL3B62189	AMEL3B62936	AMEL3B69785		AMEL3B61340			AMEL3B61340	AMEL3B62310			AMEL3B62189			AMEL3B69680	AMEL3B64707	AMEL3B68271	AMEL3B64279	AMEL3B65735		AMEL3B69939		AMEL3B68650	AMEL3B67625	AMEL3B41870	AMEL3B62825	AMEL3B69944			AMEL3B67482	AMEL3B66760			AMEL3B61404	AMEL3B61501			AMEL3B69901	AMEL3B60616
	AMEL3B62959	AMEL3B60303	AMEL3B60388		AMEL3B65105	AMEL3B63273		AMEL3B65105	AMEL3B66697		AMEL3B64065	AMEL3B63832	AMEL3B68810		AMEL3B67256			AMEL3B67256	AMEL3B69151			AMEL3B64065			AMEL3B63457	AMEL3B62653	AMEL3B47738	AMEL3B64042	AMEL3B65595		AMEL3B68481		AMEL3B69566	AMEL3B67626	AMEL3B65304	AMEL3B62823	AMEL3B69609			AMEL3B43433	AMEL3B66084			AMEL3B62458	AMEL3B60535			AMEL3B48012	AMEL3B55620
	AMEL3B61684	AMEL3B65959	AMEL3B67087		AMEL3B70552	AMEL3B63275		AMEL3B70552	AMEL3B66696		AMEL3B64985	AMEL3B67191	AMEL3B65536		AMEL3B61228			AMEL3B61228	AMEL3B68954			AMEL3B64985			AMEL3B63910	AMEL3B68240	AMEL3B60065	AMEL3B64043	AMEL3B70111		AMEL3B62098		AMEL3B70108	AMEL3B63012	AMEL3B64935	AMEL_AFLO3B83349-RA_1	AMEL3B51364			AMEL3B61387	AMEL3B67335			AMEL_ADOR3B80484-RA_1	AMEL3B66920			AMEL3B65227	AMEL3B61788
	AMEL3B55545	AMEL3B44317	AMEL3B67734		AMEL3B40569	AMEL3B63281		AMEL3B40569	AMEL3B66724		AMEL3B62112	AMEL3B67580	AMEL3B62889		AMEL3B65375			AMEL3B65375	AMEL3B64495			AMEL3B62112			AMEL3B61352	AMEL3B61498	AMEL3B65744	AMEL3B64044	AMEL3B66858		AMEL3B65172		AMEL3B65683	AMEL3B61855	AMEL3B61943	AMEL3B62559	AMEL3B68098			AMEL3B64519	AMEL3B70039			AMEL3B62396	AMEL3B60823			AMEL3B65064	AMEL3B61653
	AMEL3B66399	AMEL3B66550	AMEL3B67736		AMEL3B70615	AMEL3B63282		AMEL3B70615	AMEL3B66742		AMEL3B62777	AMEL3B63654	AMEL3B61387		AMEL3B62455			AMEL3B62455	AMEL3B67239			AMEL3B62777			AMEL3B66360	AMEL3B68647	AMEL3B66213	AMEL3B62717	AMEL3B63658		AMEL3B62251		AMEL3B63518	AMEL3B70242	AMEL3B61944	AMEL3B62560	AMEL3B63480			AMEL3B64520	AMEL3B67394			AMEL3B62243	AMEL3B65097			AMEL3B65488	AMEL3B68295
	AMEL3B64213	AMEL3B63622	AMEL3B68249		AMEL3B70614	AMEL3B63284		AMEL3B70614	AMEL3B60749		AMEL3B67419	AMEL3B63431	AMEL3B62695		AMEL3B62189			AMEL3B62189	AMEL3B67323			AMEL3B67419			AMEL3B64487	AMEL3B68235	AMEL3B64800	AMEL3B63302	AMEL3B63421		AMEL3B52610		AMEL3B63519	AMEL3B64968	AMEL3B65401	AMEL3B63232	AMEL3B65288			AMEL3B60297	AMEL3B61144			AMEL3B62205	AMEL3B70498			AMEL3B67779	AMEL3B61735
	AMEL3B69985	AMEL3B64773	AMEL3B62156		AMEL3B40572	AMEL3B63290		AMEL3B40572	AMEL3B60750		AMEL3B60657	AMEL3B64968	AMEL3B61072		AMEL3B64065			AMEL3B64065	AMEL3B67241			AMEL3B60657			AMEL3B66572	AMEL3B60174	AMEL3B69910	AMEL3B61333	AMEL3B60329		AMEL3B66332		AMEL3B69678	AMEL3B68764	AMEL3B62437	AMEL3B63233	AMEL3B65289			AMEL3B70316	AMEL3B69400			AMEL3B62206	AMEL3B69180			AMEL3B68381	AMEL3B66161
	AMEL3B62173	AMEL3B64475	AMEL_ADOR3B80367-RA_1		AMEL3B40573	AMEL3B63295		AMEL3B40573	AMEL3B61749		AMEL3B62582	AMEL3B69439	AMEL3B61970		AMEL3B64985			AMEL3B64985	AMEL3B67084			AMEL3B62582			AMEL3B60946	AMEL3B65540	AMEL3B60977	AMEL3B66574	AMEL3B62133		AMEL3B67731		AMEL3B69021	AMEL3B63119	AMEL3B62438	AMEL3B63385	AMEL3B63076			AMEL3B61748	AMEL3B67447			AMEL3B62213	AMEL3B69181			AMEL3B69112	AMEL3B67013
	AMEL3B66933	AMEL3B64702	AMEL3B62933		AMEL3B66109	AMEL3B42097		AMEL3B66109	AMEL3B61760		AMEL3B63640	AMEL3B64519	AMEL3B63570		AMEL3B62112			AMEL3B62112	AMEL3B68634			AMEL3B63640			AMEL3B69030	AMEL3B70114	AMEL3B66746	AMEL3B61215	AMEL3B70265		AMEL3B60681		AMEL3B69022	AMEL3B66001	AMEL3B64485	AMEL3B63387	AMEL3B64396			AMEL3B63837	AMEL3B62536			AMEL3B62080	AMEL3B69177			AMEL3B69113	AMEL3B62457
	AMEL3B68981	AMEL3B63409	AMEL3B63782		AMEL3B40575	AMEL3B60029		AMEL3B40575	AMEL3B61766		AMEL3B60022	AMEL3B60067	AMEL3B64780		AMEL3B62777			AMEL3B62777	AMEL3B64982			AMEL3B60022			AMEL3B69643	AMEL3B62037	AMEL3B67207	AMEL3B64891	AMEL3B61410		AMEL3B64260		AMEL3B69460	AMEL3B65712	AMEL3B70628	AMEL3B41456	AMEL3B69952			AMEL3B68157	AMEL3B62537			AMEL3B44038	AMEL3B66247			AMEL3B63801	AMEL3B69774
	AMEL3B50712	AMEL3B65901	AMEL3B63896		AMEL3B66108	AMEL3B60030		AMEL3B66108	AMEL3B61826		AMEL3B67674	AMEL3B62274	AMEL3B69180		AMEL3B67419			AMEL3B67419	AMEL3B61175			AMEL3B67674			AMEL3B61286	AMEL3B69641	AMEL3B63560	AMEL3B60869	AMEL3B67479		AMEL3B64154		AMEL3B70524	AMEL3B68699	AMEL3B67859	AMEL3B64108	AMEL3B65158			AMEL3B67807	AMEL3B60845			AMEL3B62971	AMEL3B66248			AMEL3B63853	AMEL3B65512
	AMEL3B64784	AMEL3B69174	AMEL3B68907		AMEL3B66107	AMEL3B60021		AMEL3B66107	AMEL3B61846		AMEL3B61039	AMEL3B68740	AMEL3B69025		AMEL3B60657			AMEL3B60657	AMEL3B66604			AMEL3B61039			AMEL3B61288	AMEL3B61320	AMEL3B61855	AMEL3B61944	AMEL3B69224		AMEL3B61416		AMEL3B68690	AMEL3B68700	AMEL3B67037	AMEL3B64107	AMEL3B65159			AMEL3B66064	AMEL3B66059			AMEL3B62777	AMEL3B66252			AMEL3B70400	AMEL3B69903
	AMEL3B69744	AMEL3B61938	AMEL3B61356		AMEL3B66105	AMEL3B60017		AMEL3B66105	AMEL3B61891		AMEL3B60819	AMEL3B66336	AMEL3B68553		AMEL3B62582			AMEL3B62582	AMEL3B61571			AMEL3B60819			AMEL3B63506	AMEL3B64323	AMEL3B70242	AMEL3B62388	AMEL3B69361		AMEL3B63112		AMEL3B62256	AMEL3B68956	AMEL3B62408	AMEL3B63811	AMEL3B42536			AMEL3B66065	AMEL3B61287			AMEL3B62778	AMEL3B70121			AMEL3B61565	AMEL3B69236
	AMEL3B66072	AMEL3B64296	AMEL3B64386		AMEL3B40579	AMEL3B60016		AMEL3B40579	AMEL3B61919		AMEL3B63911	AMEL3B62651	AMEL3B62455		AMEL3B63640			AMEL3B63640	AMEL3B60003			AMEL3B63911			AMEL3B69900	AMEL3B60447	AMEL3B66875	AMEL3B63070	AMEL3B62045		AMEL3B66650		AMEL3B68694	AMEL3B60142	AMEL3B62410	AMEL3B63812	AMEL3B64495			AMEL3B66719	AMEL3B60456			AMEL3B62682	AMEL3B61029			AMEL3B61566	AMEL3B65229
	AMEL3B60659	AMEL3B66685	AMEL3B61320		AMEL3B66103	AMEL3B60014		AMEL3B66103	AMEL3B61955		AMEL3B64727	AMEL3B69432	AMEL3B65997		AMEL3B60022			AMEL3B60022	AMEL3B62001			AMEL3B64727			AMEL3B65495	AMEL_AFLO3B23194-RA_1	AMEL3B68094	AMEL3B64122	AMEL3B62046		AMEL3B42586		AMEL3B63117	AMEL3B67614	AMEL3B60317	AMEL3B64828	AMEL3B63559			AMEL3B64048	AMEL3B66066			AMEL3B90164	AMEL3B62356			AMEL3B67338	AMEL3B66531
	AMEL3B64272	AMEL3B62069	AMEL3B68799		AMEL3B66101	AMEL3B60010		AMEL3B66101	AMEL3B61923		AMEL3B68990	AMEL3B69434	AMEL3B69577		AMEL3B67674			AMEL3B67674	AMEL3B64247			AMEL3B68990			AMEL3B68536	AMEL3B69121	AMEL3B68095	AMEL3B66332	AMEL3B69220		AMEL3B69865		AMEL3B64193	AMEL3B69953	AMEL3B69231	AMEL3B64826	AMEL3B63560			AMEL3B68323	AMEL3B66672			AMEL3B63749	AMEL3B62360			AMEL3B67345	AMEL3B64946
	AMEL3B66626	AMEL3B67081	AMEL3B68613		AMEL3B40582	AMEL3B60006		AMEL3B40582	AMEL3B55545		AMEL3B68293	AMEL3B60824	AMEL3B63495		AMEL3B61039			AMEL3B61039	AMEL3B65987			AMEL3B68293			AMEL3B69898	AMEL3B68506	AMEL3B69957	AMEL3B66401	AMEL3B66438		AMEL3B69148		AMEL3B70356	AMEL3B68099	AMEL3B66257	AMEL3B64814	AMEL3B63558			AMEL3B67328	AMEL3B60067			AMEL3B63229	AMEL3B60309			AMEL3B68302	AMEL3B65031
	AMEL3B69146	AMEL3B61426	AMEL3B68788		AMEL3B40584	AMEL3B60002		AMEL3B40584	AMEL3B61892		AMEL3B60693	AMEL3B70098	AMEL3B69952		AMEL3B60819			AMEL3B60819	AMEL3B60677			AMEL3B60693			AMEL3B64550	AMEL3B68507	AMEL3B65985	AMEL3B64925	AMEL3B64582		AMEL3B63985		AMEL3B61413	AMEL3B68216	AMEL3B63082	AMEL3B64476	AMEL3B63012			AMEL3B53611	AMEL3B68415			AMEL3B63230	AMEL3B66203			AMEL3B64947	AMEL3B64314
	AMEL3B68670	AMEL3B65423	AMEL3B60176		AMEL3B40585	AMEL3B60001		AMEL3B40585	AMEL3B61864		AMEL3B66053	AMEL3B63881	AMEL3B68426		AMEL3B63911			AMEL3B63911	AMEL3B68066			AMEL3B66053			AMEL3B66760	AMEL3B65011	AMEL3B65986	AMEL3B67124	AMEL3B69470		AMEL3B67999		AMEL3B66721	AMEL3B68217	AMEL3B64083	AMEL3B64477	AMEL3B61855			AMEL3B70645	AMEL3B67379			AMEL3B63198	AMEL3B66204			AMEL3B64277	AMEL3B66813
	AMEL3B68671	AMEL3B61970	AMEL3B60177		AMEL3B40586	AMEL3B42166		AMEL3B40586	AMEL3B61855		AMEL3B66280	AMEL3B60908	AMEL3B62143		AMEL3B64727			AMEL3B64727	AMEL3B67954			AMEL3B66280			AMEL3B65315	AMEL3B64666	AMEL3B64917	AMEL3B67122	AMEL3B62371		AMEL3B67998		AMEL3B66514	AMEL3B68872	AMEL3B68693	AMEL3B64478	AMEL3B70242			AMEL3B67112	AMEL3B67984			AMEL3B63273	AMEL3B66202			AMEL3B69014	AMEL3B67649
	AMEL3B66867	AMEL3B66953	AMEL3B69837		AMEL3B40587	AMEL3B60003		AMEL3B40587	AMEL3B61851		AMEL3B61387	AMEL3B69450	AMEL3B67578		AMEL3B68990			AMEL3B68990	AMEL3B63311			AMEL3B61387			AMEL3B65164	AMEL3B64560	AMEL3B63119	AMEL3B67123	AMEL3B67463		AMEL3B66320		AMEL3B61870	AMEL3B61292	AMEL3B62012	AMEL3B64430	AMEL3B40721			AMEL3B66605	AMEL3B67985			AMEL3B63275	AMEL3B70552			AMEL3B69537	AMEL3B61316
	AMEL3B63342	AMEL3B60530	AMEL3B68904		AMEL3B66102	AMEL3B60005		AMEL3B66102	AMEL3B61818		AMEL3B61792	AMEL3B67053	AMEL3B69932		AMEL3B68293			AMEL3B68293	AMEL3B67653			AMEL3B61792			AMEL3B70435	AMEL3B63907	AMEL3B66001	AMEL3B60690	AMEL3B45310		AMEL3B65057		AMEL3B61871	AMEL3B54902	AMEL3B64337	AMEL3B64875	AMEL3B60341			AMEL3B61286	AMEL3B67988			AMEL3B63506	AMEL3B62084			AMEL3B60045	AMEL3B60133
	AMEL3B60236	AMEL3B68096	Test		AMEL3B66104	AMEL3B60012		AMEL3B66104	AMEL3B61722		AMEL3B48027	AMEL3B63471	AMEL3B66230		AMEL3B60693			AMEL3B60693	AMEL3B69088			AMEL3B48027			AMEL3B64339	AMEL3B63908	AMEL3B68775	AMEL3B68658	AMEL3B64288		AMEL3B62416		AMEL3B61414	AMEL3B63680	AMEL3B69618	AMEL_ADOR3B68423-RA_1	AMEL3B64389			AMEL3B61288	AMEL3B67989			AMEL3B64122	AMEL3B62572			AMEL3B68525	AMEL3B63413
	AMEL3B66696	AMEL3B62280			AMEL3B66106	AMEL3B60013		AMEL3B66106	AMEL3B64368		AMEL3B64346	AMEL3B67008	AMEL3B66010		AMEL3B66053			AMEL3B66053	AMEL3B64323			AMEL3B64346			AMEL3B70007	AMEL3B65103	AMEL3B68776	AMEL3B68659	AMEL3B90438		AMEL3B47038		AMEL3B63382	AMEL3B64937	AMEL3B60877	AMEL3B65038	AMEL3B63517			AMEL3B60256	AMEL3B67990			AMEL3B64081	AMEL3B62573			AMEL3B68526	AMEL3B60021
	AMEL3B65257	AMEL3B64130			AMEL3B66110	AMEL3B42179		AMEL3B66110	AMEL3B62212		AMEL3B60181	AMEL3B66968	AMEL3B66498		AMEL3B66280			AMEL3B66280	AMEL3B68012			AMEL3B60181			AMEL3B41930	AMEL3B65107	AMEL3B63808	AMEL3B70094	AMEL3B66814		AMEL3B60562		AMEL3B63383	AMEL3B60285	AMEL3B66273	AMEL3B70313	AMEL3B68775			AMEL3B63015	AMEL3B60432			AMEL3B64082	AMEL3B61245			AMEL3B60578	AMEL3B61876
	AMEL3B63122	AMEL3B66504			AMEL3B67482	AMEL3B60015		AMEL3B67482	AMEL3B55756		AMEL3B69240	AMEL3B67488	AMEL3B63864		AMEL3B61387			AMEL3B61387	AMEL3B61655			AMEL3B69240			AMEL3B65565	AMEL3B63997	AMEL3B63810	AMEL3B66205	AMEL3B63629		AMEL3B43589		AMEL3B62508	AMEL3B66042	AMEL3B67614	AMEL3B65121	AMEL3B68776			AMEL3B63016	AMEL3B60872			AMEL3B64063	AMEL3B64280			AMEL3B66887	AMEL3B60369
	AMEL3B62251	AMEL3B62449			AMEL3B67485	AMEL3B60022		AMEL3B67485	AMEL3B62174		AMEL3B61708	AMEL3B67644	AMEL3B60889		AMEL3B61792			AMEL3B61792	AMEL3B68438			AMEL3B61708			AMEL3B66975	AMEL3B69378	AMEL3B62267	AMEL3B63712	AMEL3B69922		AMEL3B90144		AMEL3B64723	AMEL3B66884	AMEL3B69953	AMEL3B65496	AMEL3B67177			AMEL3B66082	AMEL3B60873			AMEL3B62997	AMEL3B64281			AMEL3B64987	AMEL3B60370
	AMEL3B67103	AMEL3B66538			AMEL3B67487	AMEL3B60025		AMEL3B67487	AMEL3B62166		AMEL3B62843	AMEL3B69247	AMEL3B61690		AMEL3B48027			AMEL3B48027	AMEL3B62884			AMEL3B62843			AMEL3B69534	AMEL3B62258	AMEL3B65164	AMEL3B69073	AMEL3B69923		AMEL3B63920		AMEL3B65509	AMEL3B67642	AMEL3B60431	AMEL3B65917	AMEL3B67178			AMEL3B53711	AMEL3B67273			AMEL_ADOR3B15614-RA_1	AMEL3B64650			Test	AMEL3B67287
	AMEL3B60399	AMEL3B62281			AMEL3B40597	AMEL3B60931		AMEL3B40597	AMEL3B66083		AMEL3B66834	AMEL3B67329	AMEL3B66606		AMEL3B64346			AMEL3B64346	AMEL3B61839			AMEL3B66834			AMEL3B48329	AMEL3B64737	AMEL3B65125	AMEL3B61198	AMEL3B67104		AMEL3B63919		AMEL3B68104	AMEL3B41930	AMEL3B68053	AMEL3B65978	AMEL3B68721			AMEL3B62271	AMEL3B67274			AMEL3B64602	AMEL3B70421				AMEL3B67286
	AMEL3B65207	AMEL3B64135			AMEL3B67488	AMEL3B60932		AMEL3B67488	AMEL3B66086		AMEL3B63809	AMEL3B62147	AMEL3B61641		AMEL3B60181			AMEL3B60181	AMEL3B60755			AMEL3B63809			AMEL3B69202	AMEL3B66342	AMEL3B60583	AMEL3B68655	AMEL3B67105		AMEL3B66265		AMEL3B63019	AMEL3B70007	AMEL3B62665	AMEL3B61461	AMEL3B64855			AMEL3B64416	AMEL3B67334			AMEL3B64472	AMEL3B69745				AMEL3B68672
	AMEL3B62445	AMEL3B65038			AMEL3B67490	AMEL3B60933		AMEL3B67490	AMEL3B66092		AMEL3B61995	AMEL3B63090	AMEL3B60349		AMEL3B69240			AMEL3B69240	AMEL3B62415			AMEL3B61995			AMEL3B65955	AMEL3B62185	AMEL3B67051	AMEL3B66863	AMEL3B47738		AMEL3B66266		AMEL3B61417	AMEL3B62787	AMEL3B64600	AMEL3B69870	AMEL3B64012			AMEL3B65043	AMEL3B64373			AMEL3B65128	AMEL3B65403				AMEL3B69286
	AMEL3B69731	AMEL3B70675			AMEL3B67492	AMEL3B60945		AMEL3B67492	AMEL3B62732		AMEL3B61407	AMEL3B63202	AMEL3B67111		AMEL3B61708			AMEL3B61708	AMEL3B61368			AMEL3B61407			AMEL3B65954	AMEL3B62853	AMEL3B64147	AMEL3B65469	AMEL3B60065		AMEL3B69932		AMEL3B65841	AMEL3B66702	AMEL3B70179	AMEL3B65194	AMEL3B60583			AMEL3B65044	AMEL3B70382			AMEL3B65129	AMEL3B63194				AMEL3B63682
	AMEL3B52738	AMEL3B69577			AMEL3B67493	AMEL3B60947		AMEL3B67493	AMEL3B62713		AMEL3B66954	AMEL3B63951	AMEL3B67368		AMEL3B62843			AMEL3B62843	AMEL3B63075			AMEL3B66954			AMEL3B62383	AMEL3B68952	AMEL3B68989	AMEL3B68708	AMEL3B69465		AMEL3B62645		AMEL3B62688	AMEL3B62138	AMEL3B60924	AMEL3B67116	AMEL3B64909			AMEL3B67584	AMEL3B65212			AMEL3B65317	AMEL3B63195				AMEL3B62074
	AMEL3B68464	AMEL3B61679			AMEL3B40602	AMEL3B60950		AMEL3B40602	AMEL3B69809		AMEL3B66953	AMEL3B61954	AMEL3B61527		AMEL3B66834			AMEL3B66834	AMEL3B61641			AMEL3B66953			AMEL3B68916	AMEL3B68953	AMEL3B70477	AMEL3B69340	AMEL3B64396		AMEL3B60130		AMEL3B62689	AMEL3B68085	AMEL3B45019	AMEL3B63247	AMEL3B69555			AMEL3B67585	AMEL3B60785			AMEL3B65259	AMEL3B62063				AMEL3B68464
	AMEL3B62307	AMEL3B65807			AMEL3B67495	AMEL3B60955		AMEL3B67495	AMEL3B61981		AMEL3B60060	AMEL3B68000	AMEL3B63046		AMEL3B63809			AMEL3B63809	AMEL3B69433			AMEL3B60060			AMEL3B63434	AMEL3B68948	AMEL3B69464	AMEL3B69218	AMEL3B66213		AMEL3B68680		AMEL3B69238	AMEL_ADOR3B81489-RA_1	AMEL3B67006	AMEL3B63874	AMEL3B69556			AMEL3B62165	AMEL3B60783			AMEL3B65260	AMEL3B68660				AMEL3B66980
	AMEL3B64351	AMEL3B65232			AMEL3B40605	AMEL3B60963		AMEL3B40605	AMEL3B61978		AMEL3B65239	AMEL3B66760	AMEL3B63399		AMEL3B61995			AMEL3B61995	AMEL3B66953			AMEL3B65239			AMEL3B65400	AMEL3B66088	AMEL3B69465	AMEL3B60273	AMEL3B69910		AMEL3B63682		AMEL3B64817	AMEL3B64193	AMEL3B66883	AMEL3B62976	AMEL3B66100			AMEL3B70705	AMEL3B63666			AMEL3B65438	AMEL3B66135				AMEL3B65981
	AMEL3B60916	AMEL3B62666			AMEL3B67496	AMEL3B60965		AMEL3B67496	Test		AMEL3B63322	AMEL3B68096	AMEL3B61177		AMEL3B61407			AMEL3B61407	AMEL3B67002			AMEL3B63322			AMEL3B68856	AMEL3B66324	AMEL3B65418	AMEL3B66901	AMEL3B68094		AMEL3B68574		AMEL3B60725	AMEL3B70356	AMEL3B65191	AMEL3B64768	AMEL3B69644			AMEL3B63576	AMEL3B60345			AMEL_AFLO3B82833-RA_1	AMEL3B60754				AMEL3B67313
	AMEL3B67984	AMEL3B60553			AMEL3B67497	AMEL3B60966		AMEL3B67497			AMEL3B64844	AMEL3B64824	AMEL3B64501		AMEL3B66954			AMEL3B66954	AMEL3B65137			AMEL3B64844			AMEL3B68826	AMEL3B69152	AMEL3B65295	AMEL3B66245	AMEL3B68095		AMEL3B60743		AMEL3B69038	AMEL3B63090	AMEL3B69926	AMEL3B64769	AMEL3B61580			AMEL3B69310	AMEL3B60349			AMEL3B65934	AMEL3B63096				AMEL3B64894
	AMEL3B61489	AMEL3B61333			AMEL3B67498	AMEL3B60962		AMEL3B67498			AMEL3B43545	AMEL3B66831	AMEL3B67360		AMEL3B66953			AMEL3B66953	AMEL3B67028			AMEL3B43545			AMEL3B66866	AMEL3B69153	AMEL3B60860	AMEL3B66743	AMEL3B67758		AMEL3B60744		AMEL3B64655	AMEL3B66323	AMEL3B60981	AMEL3B64766	AMEL3B68872			AMEL3B69452	AMEL3B60350			AMEL3B65936	AMEL3B65607				AMEL3B68394
	AMEL3B64086	AMEL3B63351			AMEL3B67499	AMEL3B60959		AMEL3B67499			AMEL3B90527	AMEL3B65306	AMEL3B62329		AMEL3B60060			AMEL3B60060	AMEL3B67543			AMEL3B90527			AMEL3B60097	AMEL3B69272	AMEL3B69337	AMEL3B62525	AMEL3B67433		AMEL3B69208		AMEL3B64656	AMEL3B62380	AMEL3B62550	AMEL3B67203	AMEL3B60535			AMEL3B60288	AMEL3B67967			AMEL3B70306	AMEL3B69299				AMEL3B67562
	AMEL3B64087	AMEL3B61493			AMEL3B67500	AMEL3B60958		AMEL3B67500			AMEL3B60740	AMEL3B62873	AMEL3B64099		AMEL3B65239			AMEL3B65239	AMEL3B51830			AMEL3B60740			AMEL3B63415	AMEL3B60775	AMEL3B65624	AMEL3B65278	AMEL3B64389		AMEL3B69694		AMEL3B60790	AMEL3B60776	AMEL3B66583	AMEL3B67204	AMEL3B64099			AMEL3B65499	AMEL3B67968			AMEL3B66858	AMEL_ADOR3B80626-RA_1				AMEL3B50022
	AMEL3B62283	AMEL3B60239			AMEL3B67502	AMEL3B60957		AMEL3B67502			AMEL_AFLO3B80152-RA_1	AMEL3B69289	AMEL3B65400		AMEL3B63322			AMEL3B63322	AMEL3B69582			AMEL_AFLO3B80152-RA_1			AMEL3B47072	AMEL3B66182	AMEL3B63929	AMEL3B65087	AMEL3B65985		AMEL3B70442		AMEL3B69758	AMEL3B61338	AMEL3B66584	AMEL3B62927	AMEL3B62355			AMEL3B62130	AMEL3B61268			AMEL3B60331	AMEL3B63685				AMEL3B65683
	AMEL3B67664	AMEL3B64941			AMEL3B40612	AMEL3B60956		AMEL3B40612			AMEL3B68343	AMEL3B64274	AMEL3B63553		AMEL3B64844			AMEL3B64844	AMEL3B69343			AMEL3B68343			AMEL3B61422	AMEL3B60780	AMEL3B69644	AMEL3B63170	AMEL3B65986		AMEL3B70261		AMEL3B60887	AMEL3B60664	AMEL3B70097	AMEL3B66278	AMEL3B60747			AMEL3B67412	AMEL3B69251			AMEL3B62092	AMEL3B63686				AMEL3B62916
	AMEL3B64672	AMEL3B51595			AMEL3B40613	AMEL3B60952		AMEL3B40613			AMEL3B68987	AMEL3B69463	AMEL3B64647		AMEL3B43545			AMEL3B43545	AMEL3B64413			AMEL3B68987			AMEL3B70181	AMEL3B64562	AMEL3B53060	AMEL3B68417	AMEL3B65700		AMEL3B62382		AMEL3B66063	AMEL3B60406	AMEL3B70098	AMEL3B45310	AMEL3B64047			AMEL3B67144	AMEL3B64305			AMEL3B90115	AMEL3B64694				AMEL3B63774
	AMEL3B66907	AMEL3B61719			AMEL3B67503	AMEL3B60948		AMEL3B67503			AMEL3B62794	AMEL3B64660	AMEL3B63161		AMEL3B90527			AMEL3B90527	AMEL3B66225			AMEL3B62794			AMEL3B60956	AMEL3B65663	AMEL3B62299	AMEL3B69192	AMEL3B64917		AMEL3B42176		AMEL3B63969	AMEL3B60384	AMEL3B60032	AMEL3B64288	AMEL3B65422			AMEL3B67600	AMEL3B67417			AMEL3B66092	AMEL3B68447				AMEL3B67216
	AMEL3B66468	AMEL3B63024			AMEL3B67504	AMEL3B60946		AMEL3B67504			AMEL3B61498	AMEL3B67209	AMEL3B66843		AMEL3B60740			AMEL3B60740	AMEL3B60949			AMEL3B61498			AMEL3B63356	AMEL3B66149	AMEL3B62576	AMEL3B65246	AMEL3B63119		AMEL3B90489		AMEL3B63236	AMEL3B66908	AMEL3B60033	AMEL3B64290	AMEL3B62577			AMEL_AFLO3B19496-RA_1	AMEL3B67700			AMEL3B61409	AMEL3B69195				AMEL3B67217
	AMEL3B63648	AMEL3B62097			AMEL3B67505	AMEL3B60939		AMEL3B67505			AMEL3B62211	AMEL3B63809	AMEL3B66779		AMEL_AFLO3B80152-RA_1			AMEL_AFLO3B80152-RA_1	AMEL3B68602			AMEL3B62211			AMEL3B65753	AMEL3B55996	AMEL3B60238	AMEL3B47125	AMEL3B66001		AMEL3B61924		AMEL3B63237	AMEL3B64491	AMEL3B60034	AMEL3B64342	AMEL3B70366			AMEL3B67602	AMEL3B67701			AMEL3B61410	AMEL3B69737				AMEL3B68943
	AMEL3B61195	AMEL3B65299			AMEL3B67506	AMEL3B60934		AMEL3B67506			AMEL3B52999	AMEL3B60548	AMEL3B68125		AMEL3B68343			AMEL3B68343	AMEL3B61119			AMEL3B52999			AMEL3B68547	AMEL3B61979	AMEL3B60239	AMEL3B69936	AMEL3B63984		AMEL3B69962		AMEL3B66733	AMEL3B63284	AMEL3B69635	AMEL3B70411	AMEL3B60695			AMEL3B66595	AMEL3B65781			AMEL3B67116	AMEL3B60277				AMEL3B68670
	AMEL3B61110	AMEL3B64062			AMEL3B67507	AMEL3B42253		AMEL3B67507			AMEL3B64669	AMEL3B65239	AMEL3B61506		AMEL3B68987			AMEL3B68987	AMEL3B62663			AMEL3B64669			AMEL3B67859	AMEL3B69118	AMEL3B70661	AMEL3B69615	AMEL3B60752		AMEL3B90603		AMEL3B67987	AMEL3B63285	AMEL3B68068	AMEL3B69910	AMEL3B69177			AMEL3B66566	AMEL3B65782			AMEL3B65369	AMEL3B62640				AMEL3B68970
	AMEL3B62376	AMEL3B66230			AMEL3B67508	AMEL3B68169		AMEL3B67508			AMEL3B65157	AMEL3B69341	AMEL3B69559		AMEL3B62794			AMEL3B62794	AMEL3B66790			AMEL3B65157			AMEL3B69453	AMEL3B69119	AMEL3B60792	AMEL3B64707	AMEL3B60753		AMEL3B61512		AMEL3B62463	AMEL3B69805	AMEL3B68069	AMEL3B68931	AMEL3B66622			AMEL3B66564	AMEL3B62429			AMEL3B65972	AMEL3B50351				AMEL3B69460
	AMEL3B65987	AMEL3B63467			AMEL3B40620	AMEL3B68176		AMEL3B40620			AMEL_AFLO3B16032-RA_1	AMEL3B61351	AMEL3B66400		AMEL3B61498			AMEL3B61498	AMEL3B63236			AMEL_AFLO3B16032-RA_1			AMEL3B67978	AMEL3B69117	AMEL3B65305	AMEL3B62653	AMEL3B61051		AMEL3B66689		AMEL3B68013	AMEL3B61549	AMEL3B66249	AMEL3B68932	AMEL3B68937			AMEL3B66335	AMEL3B62431			AMEL3B65973	AMEL3B60127				AMEL3B66229
	AMEL3B62116	AMEL3B68752			AMEL3B40621	AMEL3B68185		AMEL3B40621			AMEL3B64083	AMEL3B64967	AMEL3B65199		AMEL3B62211			AMEL3B62211	AMEL3B63718			AMEL3B64083			AMEL3B66858	AMEL3B63735	AMEL3B67643	AMEL3B60538	AMEL3B66727		AMEL3B55309		AMEL3B68183	AMEL3B60848	AMEL3B63864	AMEL3B67205	AMEL3B64423			AMEL3B66419	AMEL3B62432			AMEL3B67132	AMEL3B60602				AMEL3B64847
	AMEL3B65652	AMEL3B63277			AMEL3B40622	AMEL3B68184		AMEL3B40622			AMEL3B90444	AMEL3B62461	AMEL3B65834		AMEL3B52999			AMEL3B52999	AMEL3B61750			AMEL3B90444			AMEL3B70164	AMEL3B60607	AMEL3B62076	AMEL3B61498	AMEL3B64863		AMEL3B64017		AMEL3B65733	AMEL3B66024	AMEL3B67355	AMEL3B63782	AMEL3B61292			AMEL3B61853	AMEL3B63701			AMEL3B62513	AMEL3B60712				AMEL3B66021
	AMEL3B70145	AMEL3B41628			AMEL3B67509	AMEL3B68179		AMEL3B67509			AMEL_AFLO3B10785-RA_1	AMEL3B66428	AMEL3B62868		AMEL3B64669			AMEL3B64669	AMEL_AFLO3B83589-RA_1			AMEL_AFLO3B10785-RA_1			AMEL3B69480	AMEL_ADOR3B81090-RA_1	AMEL3B62077	AMEL3B60682	AMEL3B60142		AMEL3B63271		AMEL3B66882	AMEL3B65528	AMEL3B62363	AMEL3B63783	AMEL3B62356			AMEL3B63099	AMEL3B66916			AMEL3B68870	AMEL3B60713				AMEL_AFLO3B11206-RA_1
	AMEL3B64301	AMEL3B67141			AMEL3B67511	AMEL3B68175		AMEL3B67511			AMEL3B48227	AMEL3B66012	AMEL3B62659		AMEL3B65157			AMEL3B65157	AMEL3B68559			AMEL3B48227			AMEL3B66302	AMEL3B60605	AMEL3B64553	AMEL3B63426	AMEL3B60583		AMEL3B63168		AMEL3B64565	AMEL3B65529	AMEL3B62364	AMEL3B68725	AMEL3B62357			AMEL3B63761	AMEL3B61412			AMEL3B70473	AMEL3B64951				AMEL3B68694
	AMEL3B47001	AMEL3B41422			AMEL3B67514	AMEL3B68170		AMEL3B67514			AMEL3B63497	AMEL3B69071	AMEL3B63159		AMEL_AFLO3B16032-RA_1			AMEL_AFLO3B16032-RA_1	AMEL3B60022			AMEL3B63497			AMEL3B70095	AMEL3B60606	AMEL3B66585	AMEL3B68235	AMEL3B67051		AMEL3B65964		AMEL3B62934	AMEL3B66066	AMEL3B63336	AMEL3B65039	AMEL3B69993			AMEL3B67009	AMEL3B62155			AMEL3B62713	AMEL3B64952				AMEL3B61413
	AMEL3B67274	AMEL3B63204			AMEL3B40630	AMEL3B61311		AMEL3B40630			AMEL3B90380	AMEL3B61659	AMEL3B66500		AMEL3B64083			AMEL3B64083	AMEL3B62379			AMEL3B90380			AMEL3B60454	AMEL3B49436	AMEL3B62355	AMEL3B65540	AMEL3B42842		AMEL3B60356		AMEL3B63049	AMEL3B65359	AMEL3B63337	AMEL3B66474	AMEL3B68413			AMEL3B66198	AMEL3B63753			AMEL3B65100	AMEL3B69978				AMEL3B60255
	AMEL3B65070	AMEL3B69636			AMEL3B40631	AMEL3B61309		AMEL3B40631			AMEL3B67976	AMEL3B42365	AMEL3B68143		AMEL3B90444			AMEL3B90444	AMEL3B62416			AMEL3B67976			AMEL3B60716	AMEL3B68810	AMEL3B60747	AMEL3B70114	AMEL3B65757		AMEL_AFLO3B11894-RA_1		AMEL3B61469	AMEL3B70155	AMEL3B61388	AMEL3B66475	AMEL3B68414			AMEL_AFLO3B62407-RA_1	AMEL3B63754			AMEL3B63050	AMEL3B62518				AMEL3B61870
	AMEL3B63215	AMEL3B66498			AMEL3B40632	AMEL3B61305		AMEL3B40632			AMEL3B65146	AMEL3B68286	AMEL3B61474		AMEL_AFLO3B10785-RA_1			AMEL_AFLO3B10785-RA_1	AMEL3B62888			AMEL3B65146			AMEL3B63449	AMEL3B65554	AMEL3B64047	AMEL3B62037	AMEL3B67168		AMEL3B66402		AMEL3B61640	AMEL3B64501	AMEL3B62366	AMEL3B63828	AMEL3B69960			AMEL3B66197	AMEL3B67851			AMEL3B69202	AMEL3B62483				AMEL3B61871
	AMEL3B67455	AMEL3B67465			AMEL3B40633	AMEL3B61303		AMEL3B40633			AMEL3B61554	AMEL3B68077	AMEL3B62931		AMEL3B48227			AMEL3B48227	AMEL3B68038			AMEL3B61554			AMEL3B62569	AMEL3B65555	AMEL3B64259	AMEL3B69641	AMEL3B65418		AMEL3B64674		AMEL3B63709	AMEL3B64500	AMEL3B69600	AMEL3B63829	AMEL3B66379			AMEL3B66027	AMEL3B64918			AMEL3B61825	AMEL3B64525				AMEL3B69553
	AMEL3B61782	AMEL3B63864			AMEL3B67520	AMEL3B61302		AMEL3B67520			AMEL3B67394	AMEL3B60205	AMEL3B64134		AMEL3B63497			AMEL3B63497	AMEL3B68001			AMEL3B67394			AMEL3B70447	AMEL3B64321	AMEL3B69180	AMEL3B60447	AMEL3B68304		AMEL3B67275		AMEL3B60770	AMEL3B69402	AMEL3B67038	AMEL3B69187	AMEL3B61245			AMEL3B66029	AMEL3B68490			AMEL3B68271	AMEL3B64526				AMEL3B61414
	AMEL3B60054	AMEL3B66671			AMEL3B67522	AMEL3B61298		AMEL3B67522			AMEL3B61416	AMEL3B65371	AMEL3B60538		AMEL3B90380			AMEL3B90380	AMEL3B61114			AMEL3B61416			AMEL3B62064	AMEL3B66522	AMEL3B69181	AMEL_AFLO3B23194-RA_1	AMEL3B68305		AMEL3B60936		AMEL3B64610	AMEL3B67326	AMEL_AFLO3B13914-RA_1	AMEL3B45095	AMEL3B61342			AMEL3B67263	AMEL3B68491			AMEL3B63654	AMEL3B61146				AMEL3B69500
	AMEL3B66634	AMEL3B61848			AMEL3B40636	AMEL3B61286		AMEL3B40636			AMEL3B64862	AMEL3B67731	AMEL3B62268		AMEL3B67976			AMEL3B67976	AMEL3B65664			AMEL3B64862			AMEL3B63249	AMEL3B65393	AMEL3B68074	AMEL3B69143	AMEL3B60860		AMEL3B63432		AMEL3B61123	AMEL3B67327	AMEL3B66254	AMEL3B66796	AMEL3B69976			AMEL3B67260	AMEL3B68487			AMEL3B64958	AMEL3B62523				AMEL3B65509
	AMEL3B67156	AMEL3B61925			AMEL3B67523	AMEL3B61296		AMEL3B67523			AMEL3B68999	AMEL3B69336	AMEL3B62089		AMEL3B65146			AMEL3B65146	AMEL3B66374			AMEL3B68999			AMEL3B70536	AMEL3B60407	AMEL3B63641	AMEL3B69144	AMEL3B69337		AMEL3B44530		AMEL3B61124	AMEL3B68314	AMEL3B69439	AMEL3B69382	AMEL3B61213			AMEL3B66610	AMEL3B61931			AMEL3B64959	AMEL3B69366				AMEL3B65495
	AMEL3B61738	AMEL3B60349			AMEL3B67527	AMEL3B61304		AMEL3B67527			AMEL3B68559	AMEL3B65507	AMEL3B63393		AMEL3B61554			AMEL3B61554	AMEL3B69024			AMEL3B68559			AMEL3B62312	AMEL3B60403	AMEL3B61292	AMEL3B68506	AMEL3B65624		AMEL3B70092		AMEL3B61401	AMEL3B60454	AMEL3B70031	AMEL3B65335	AMEL3B63685			AMEL3B66614	AMEL3B65073			AMEL3B64799	AMEL3B69367				AMEL3B61416
	AMEL3B63618	AMEL3B66829			AMEL3B67528	AMEL3B42341		AMEL3B67528			AMEL3B63617	AMEL3B67454	AMEL3B62004		AMEL3B67394			AMEL3B67394	AMEL3B62372			AMEL3B63617			AMEL3B61338	AMEL3B60525	AMEL3B68412	AMEL3B68507	AMEL3B40499		AMEL3B66028		AMEL3B60771	AMEL3B68985	AMEL3B70032	AMEL3B65700	AMEL3B63686			AMEL3B62607	AMEL3B68029			AMEL3B64800	AMEL3B61986				AMEL3B67137
	AMEL3B64203	AMEL3B64353			AMEL3B67530	AMEL3B64240		AMEL3B67530			AMEL3B61392	AMEL3B69334	AMEL3B61609		AMEL3B61416			AMEL3B61416	AMEL3B62517			AMEL3B61392			AMEL3B65647	AMEL3B67299	AMEL3B69960	AMEL3B64666	AMEL3B65029		AMEL3B63439		AMEL3B63500	AMEL3B68987	AMEL3B66234	AMEL3B66000	AMEL3B62066			AMEL3B66881	AMEL3B64900			AMEL3B67625	AMEL3B62658				AMEL_ADOR3B82345-RA_1
	AMEL3B68160	AMEL3B60810			AMEL3B40645	AMEL3B64238		AMEL3B40645			AMEL3B62812	AMEL3B62045	AMEL3B63676		AMEL3B64862			AMEL3B64862	AMEL3B69037			AMEL3B62812			AMEL3B70090	AMEL3B67304	AMEL3B69386	AMEL3B64560	AMEL3B62576		AMEL3B68356		AMEL3B41026	AMEL3B62651	AMEL3B67636	AMEL3B66310	AMEL3B68003			AMEL3B66951	AMEL3B66439			AMEL3B67626	AMEL3B65675				AMEL3B61417
	AMEL3B63989	AMEL3B68229			AMEL3B40646	AMEL3B64235		AMEL3B40646			AMEL3B60716	AMEL3B67046	AMEL3B64754		AMEL3B68999			AMEL3B68999	AMEL3B68246			AMEL3B60716			AMEL3B61774	AMEL3B70655	AMEL3B69387	AMEL3B63907	AMEL3B60792		AMEL3B65684		AMEL3B60477	AMEL3B66046	AMEL3B67796	AMEL3B61968	AMEL3B63581			AMEL3B66952	AMEL3B66423			AMEL3B69910	AMEL3B65674				AMEL3B66552
	AMEL3B67888	AMEL3B63046			AMEL3B40649	AMEL3B64233		AMEL3B40649			AMEL3B63456	AMEL3B62622	AMEL3B67994		AMEL3B68559			AMEL3B68559	AMEL3B67691			AMEL3B63456			AMEL3B64017	AMEL3B67277	AMEL3B63595	AMEL3B63908	AMEL3B67643		AMEL3B64783		AMEL3B63702	AMEL3B66738	AMEL3B64677	AMEL3B67176	AMEL3B63726			AMEL_AFLO3B22548-RA_1	AMEL3B66436			AMEL3B63782	AMEL3B69144				AMEL3B60279
	AMEL3B62365	AMEL3B69063			AMEL3B40650	AMEL3B64231		AMEL3B40650			AMEL3B62159	AMEL3B61234	AMEL3B60856		AMEL3B63617			AMEL3B63617	AMEL3B62053			AMEL3B62159			AMEL3B67017	AMEL3B67278	AMEL3B69260	AMEL3B65103	AMEL3B61865		AMEL3B64053		AMEL3B60388	AMEL3B67991	AMEL3B64929	AMEL3B63808	AMEL3B63727			AMEL3B66973	AMEL3B66420			AMEL3B63783	AMEL3B69145				AMEL3B62413
	AMEL3B64778	AMEL3B63603			AMEL3B40651	AMEL3B64223		AMEL3B40651			AMEL3B61944	AMEL3B66600	AMEL3B68707		AMEL3B61392			AMEL3B61392	AMEL3B64770			AMEL3B61944			AMEL3B67018	AMEL3B62583	AMEL3B61342	AMEL3B65107	AMEL3B60747		AMEL3B61813		AMEL3B60389	AMEL3B68687	AMEL3B64256	AMEL3B63810	AMEL3B66172			AMEL3B66983	AMEL3B66504			AMEL3B61855	AMEL3B47958				AMEL3B65021
	AMEL3B61866	AMEL3B65371			AMEL3B67533	AMEL3B42357		AMEL3B67533			AMEL3B61943	AMEL3B63026	AMEL3B68730		AMEL3B62812			AMEL3B62812	AMEL3B64898			AMEL3B61943			AMEL3B68553	AMEL3B62581	AMEL3B69745	AMEL3B64737	AMEL3B64047		AMEL3B61607		AMEL3B60863	AMEL_ADOR3B61083-RB_2	AMEL_AFLO3B14820-RA_1	AMEL3B64803	AMEL3B67430			AMEL3B66990	AMEL3B66505			AMEL3B70242	AMEL3B64621				AMEL3B60280
	AMEL3B64461	AMEL3B69067			AMEL3B67536	AMEL3B64222		AMEL3B67536			AMEL3B65991	AMEL3B60900	AMEL3B65345		AMEL3B60716			AMEL3B60716	AMEL3B61959			AMEL3B65991			AMEL3B60769	AMEL3B62582	AMEL3B69746	AMEL3B62185	AMEL3B60822		AMEL3B68463		AMEL3B67824	AMEL3B61002	AMEL3B68758	AMEL3B64804	AMEL3B68309			AMEL3B67514	AMEL3B66157			AMEL3B64968	AMEL3B62807				AMEL3B69038
	AMEL3B69887	AMEL3B65686			AMEL3B67538	AMEL3B64220		AMEL3B67538			AMEL3B41906	AMEL3B61228	AMEL3B65203		AMEL3B63456			AMEL3B63456	AMEL3B60906			AMEL3B41906			AMEL3B61713	AMEL3B63896	AMEL3B69976	AMEL3B62853	AMEL3B60823		AMEL3B66067		AMEL3B62928	AMEL3B48941	AMEL3B61441	AMEL3B65650	AMEL3B68259			AMEL3B67493	AMEL3B66051			AMEL3B68764	AMEL3B44822				AMEL3B63499
	AMEL3B69667	AMEL3B67185			AMEL3B67539	AMEL3B64217		AMEL3B67539			AMEL3B65244	AMEL3B65183	AMEL3B64383		AMEL3B62159			AMEL3B62159	AMEL3B66606			AMEL3B65244			AMEL3B63815	AMEL3B62921	AMEL3B63773	AMEL3B68952	AMEL3B68074		AMEL3B64531		AMEL3B62929	AMEL3B61006	AMEL3B64682	AMEL3B69388	AMEL3B70320			AMEL3B67670	AMEL3B66052			AMEL3B68637	AMEL3B60497				AMEL3B64655
	AMEL3B64529	AMEL3B66182			AMEL3B67540	AMEL3B64221		AMEL3B67540			AMEL3B63881	AMEL3B64854	AMEL3B64384		AMEL3B61944			AMEL3B61944	AMEL3B65269			AMEL3B63881			AMEL3B67177	AMEL3B60962	AMEL3B68660	AMEL3B68953	AMEL3B70731		AMEL3B60272		AMEL3B61480	AMEL3B68206	AMEL3B62579	AMEL3B62629	AMEL3B67490			AMEL3B67668	AMEL3B67095			AMEL3B70492	AMEL3B64786				AMEL3B64656
	AMEL3B68062	AMEL3B61874			AMEL3B67542	AMEL3B64224		AMEL3B67542			AMEL3B65974	AMEL3B65285	AMEL3B66424		AMEL3B61943			AMEL3B61943	AMEL3B64905			AMEL3B65974			AMEL3B63891	AMEL3B69754	AMEL3B66135	AMEL3B66088	AMEL3B66247		AMEL3B60271		AMEL3B61481	AMEL3B66138	AMEL3B63631	AMEL3B64745	AMEL3B70141			AMEL3B67665	AMEL3B67136			AMEL3B63690	AMEL3B69194				AMEL3B67622
	AMEL3B63992	AMEL3B62023			AMEL3B67544	AMEL3B64225		AMEL3B67544			AMEL3B90507	AMEL3B61961	AMEL3B68243		AMEL3B65991			AMEL3B65991	AMEL3B60869			AMEL3B90507			AMEL3B61235	AMEL3B69755	AMEL3B60754	AMEL3B66324	AMEL3B62388		AMEL3B69585		AMEL3B62758	AMEL3B63585	AMEL3B68675	AMEL3B69700	AMEL3B64103			AMEL3B66048	AMEL_ADOR3B80435-RA_1			AMEL3B66310	AMEL3B66861				AMEL3B61274
	AMEL3B68364	AMEL3B62329			AMEL3B67545	AMEL3B64226		AMEL3B67545			AMEL3B65516	AMEL3B62389	AMEL3B67872		AMEL3B41906			AMEL3B41906	AMEL3B67091			AMEL3B65516			AMEL3B66979	AMEL3B64458	AMEL3B63599	AMEL3B63938	AMEL3B61292		AMEL3B62142		AMEL3B62757	AMEL3B63892	AMEL3B67172	AMEL3B69701	AMEL3B62483			AMEL3B67816	AMEL3B61904			AMEL3B67178	AMEL3B60097				AMEL3B60887
	AMEL3B68508	AMEL3B66221			AMEL3B40660	AMEL3B64227		AMEL3B40660			AMEL3B65611	AMEL3B62887	AMEL3B63790		AMEL3B65244			AMEL3B65244	AMEL3B65052			AMEL3B65611			AMEL_ADOR3B63783-RA_1	AMEL3B64023	AMEL3B63600	AMEL3B69152	AMEL3B67346		AMEL3B65337		AMEL3B69469	AMEL3B66871	AMEL3B69610	AMEL3B66521	AMEL3B61146			AMEL3B67880	AMEL3B67254			AMEL3B60752	AMEL3B65207				AMEL3B66063
	AMEL3B67840	AMEL3B69696			AMEL3B40661	AMEL3B64228		AMEL3B40661			AMEL3B65203	AMEL3B67175	AMEL3B69911		AMEL3B63881			AMEL3B63881	AMEL3B63715			AMEL3B65203			AMEL3B69698	AMEL3B64024	AMEL3B69969	AMEL3B69153	AMEL3B64457		AMEL3B61700		AMEL3B66300	AMEL3B47868	AMEL3B69611	AMEL3B63883	AMEL3B62523			AMEL3B67980	AMEL3B67248			AMEL3B64012	AMEL3B61981				AMEL3B61900
	AMEL3B70698	AMEL3B64368			AMEL3B67555	AMEL3B64229		AMEL3B67555			AMEL3B64994	AMEL3B63754	AMEL3B66666		AMEL3B65974			AMEL3B65974	AMEL3B63224			AMEL3B64994			AMEL3B65107	AMEL3B61930	AMEL3B68617	AMEL3B69154	AMEL3B68412		AMEL3B69621		AMEL3B66303	AMEL3B62446	AMEL3B69353	AMEL3B60105	AMEL3B62658			AMEL3B67979	AMEL3B67249			AMEL3B66521	AMEL3B63477				AMEL3B68631
	AMEL3B69772	AMEL3B60034			AMEL3B67554	AMEL3B64230		AMEL3B67554			AMEL3B61847	AMEL3B67345	AMEL3B67290		AMEL3B90507			AMEL3B90507	AMEL3B62876			AMEL3B61847			AMEL3B67130	AMEL3B61931	AMEL3B60285	AMEL3B69272	AMEL3B54902		AMEL3B62793		AMEL3B61409	AMEL3B63392	AMEL3B61651	AMEL3B65756	AMEL3B60580			AMEL3B67961	AMEL3B66613			AMEL3B63883	AMEL3B63871				AMEL3B67147
	AMEL3B65956	AMEL3B47214			AMEL3B67552	AMEL3B64236		AMEL3B67552			AMEL3B63495	AMEL3B62771	AMEL3B69784		AMEL3B65516			AMEL3B65516	AMEL3B64180			AMEL3B63495			AMEL3B65301	AMEL3B68157	AMEL3B69299	AMEL3B60775	AMEL3B63680		AMEL_ADOR3B81583-RA_1		AMEL3B61410	AMEL3B62346	AMEL3B61652	AMEL3B61762	AMEL_AFLO3B82958-RA_1			AMEL3B67962	AMEL3B55193			AMEL3B67614	AMEL3B63728				AMEL3B67148
	AMEL3B69866	AMEL3B68149			AMEL3B67553	AMEL3B64237		AMEL3B67553			AMEL3B67856	AMEL3B66790	AMEL3B67705		AMEL3B65611			AMEL3B65611	AMEL3B61983			AMEL3B67856			AMEL3B60106	AMEL3B67888	AMEL3B68023	AMEL3B66182	AMEL3B61245		AMEL3B63600		AMEL3B69466	AMEL3B60523	AMEL3B63974	AMEL3B69301	AMEL3B66178			AMEL3B67956	AMEL3B66698			AMEL3B69953	AMEL3B63729				AMEL3B68907
	AMEL3B62392	AMEL3B61581			AMEL3B67550	AMEL3B64239		AMEL3B67550			AMEL3B62697	AMEL3B66878	AMEL3B66471		AMEL3B65203			AMEL3B65203	AMEL3B60727			AMEL3B62697			AMEL3B69004	AMEL3B67890	AMEL3B68024	AMEL3B64562	AMEL3B64278		AMEL3B63599		AMEL3B67305	AMEL3B68063	AMEL3B67805	AMEL3B66132	AMEL3B63861			AMEL3B67948	AMEL3B66858			AMEL3B54542	AMEL3B60625				AMEL3B65734
	AMEL3B65449	AMEL3B64309			AMEL3B67551	AMEL3B64242		AMEL3B67551			AMEL3B67717	AMEL3B69972	AMEL3B64394		AMEL3B64994			AMEL3B64994	AMEL3B69154			AMEL3B67717			AMEL3B66122	AMEL3B67891	AMEL3B60577	AMEL3B65663	AMEL3B64650		AMEL3B66317		AMEL3B64348	AMEL3B68064	AMEL3B63248	AMEL3B66258	AMEL3B63863			AMEL3B67944	AMEL3B66949			AMEL3B65125	AMEL3B42774				AMEL3B68817
	AMEL3B64261	AMEL3B65606			AMEL3B67549	AMEL3B64243		AMEL3B67549			AMEL3B60627	AMEL3B68492	AMEL3B67693		AMEL3B61847			AMEL3B61847	AMEL3B63602			AMEL3B60627			AMEL3B69828	AMEL3B62728	AMEL3B61334	AMEL3B66149	AMEL3B70421		AMEL3B64549		AMEL3B65412	AMEL3B66651	AMEL3B65235	AMEL3B66259	AMEL3B65690			AMEL3B68011	AMEL3B66950			AMEL3B67168	AMEL3B65653				AMEL3B68063
	AMEL3B69812	AMEL3B67351			AMEL3B67548	AMEL3B64244		AMEL3B67548			AMEL3B60615	AMEL3B67447	AMEL3B63340		AMEL3B63495			AMEL3B63495	AMEL3B67442			AMEL3B60615			AMEL3B67013	AMEL3B67184	AMEL3B66122	AMEL3B60878	AMEL3B69260		AMEL3B69645		AMEL3B66606	AMEL3B67107	AMEL3B55620	AMEL3B69464	AMEL3B65692			AMEL3B70233	AMEL3B66972			AMEL3B68303	AMEL3B62764				AMEL3B68064
	AMEL3B61145	AMEL3B68875			AMEL3B67546	AMEL3B64245		AMEL3B67546			AMEL3B68485	AMEL3B66397	AMEL3B69574		AMEL3B67856			AMEL3B67856	AMEL3B60017			AMEL3B68485			AMEL3B69938	AMEL3B67186	AMEL3B63726	AMEL3B64205	AMEL3B63211		AMEL3B69398		AMEL3B69418	AMEL3B64536	AMEL3B61788	AMEL3B65294	AMEL3B65674			AMEL3B68015	AMEL3B66977			AMEL3B68304	AMEL3B62767				AMEL3B64049
	AMEL3B62687	AMEL3B69303			AMEL3B67543	AMEL3B42386		AMEL3B67543			AMEL3B69516	AMEL3B65005	AMEL3B64125		AMEL3B62697			AMEL3B62697	AMEL3B63052			AMEL3B69516			AMEL3B64842	AMEL3B63865	AMEL3B63727	AMEL3B69118	AMEL3B69819		AMEL3B60796		AMEL3B60120	AMEL3B69043	AMEL3B61790	AMEL3B63621	AMEL3B65675			AMEL3B62892	AMEL3B66978			AMEL3B66100	AMEL3B67555				AMEL3B64551
	AMEL3B61821	AMEL3B67119			AMEL3B67541	AMEL3B64637		AMEL3B67541			AMEL3B69413	AMEL3B63222	AMEL3B67241		AMEL3B67717			AMEL3B67717	AMEL3B44384			AMEL3B69413			AMEL3B63807	AMEL3B65526	AMEL3B63725	AMEL3B69119	AMEL3B60044		AMEL3B68809		AMEL3B65880	AMEL3B60171	AMEL3B61653	AMEL3B60465	AMEL3B68820			AMEL3B68204	AMEL3B66995			AMEL3B61865	AMEL_ADOR3B80014-RA_1				AMEL3B63401
	AMEL3B69191	AMEL_ADOR3B82346-RA_1			AMEL3B67537	AMEL3B64639		AMEL3B67537			AMEL3B66685	AMEL3B66628	AMEL3B63309		AMEL3B60627			AMEL3B60627	AMEL3B68427			AMEL3B66685			AMEL3B65913	AMEL3B68624	AMEL3B68868	AMEL3B69117	AMEL3B68660		AMEL3B66228		AMEL3B64781	AMEL3B60172	AMEL3B62679	AMEL3B60469	AMEL3B66093			AMEL3B68281	AMEL3B66997			AMEL3B63922	AMEL3B66869				AMEL3B60290
	AMEL3B64729	AMEL3B62286			AMEL3B67535	AMEL3B64640		AMEL3B67535			AMEL3B66654	AMEL3B66059	AMEL3B64128		AMEL3B60615			AMEL3B60615	AMEL3B67868			AMEL3B66654			AMEL3B66414	AMEL3B67803	AMEL3B68869	AMEL3B60659	AMEL3B66135		AMEL3B66012		AMEL3B64782	AMEL3B70261	AMEL3B52138	AMEL3B65082	AMEL3B69124			AMEL3B68382	AMEL3B67011			AMEL3B68074	AMEL_AFLO3B80485-RA_1				AMEL3B70009
	AMEL3B60800	AMEL3B61183			AMEL3B67534	AMEL3B64641		AMEL3B67534			AMEL3B68601	AMEL3B68051	AMEL3B66558		AMEL3B68485			AMEL3B68485	AMEL3B62281			AMEL3B68601			AMEL3B69611	AMEL3B67804	AMEL3B66244	AMEL3B63735	AMEL3B60754		AMEL_ADOR3B82100-RA_1		AMEL3B62425	AMEL3B70442	AMEL3B67616	AMEL3B65647	AMEL3B69125			AMEL3B68383	AMEL3B67012			AMEL3B61292	AMEL3B62919				AMEL3B63142
	AMEL3B63229	AMEL3B65072			AMEL3B40677	AMEL3B64644		AMEL3B40677			AMEL3B65137	AMEL3B63758	AMEL3B65156		AMEL3B69516			AMEL3B69516	AMEL3B66687			AMEL3B65137			AMEL3B65661	AMEL3B66067	AMEL3B70609	AMEL3B60605	AMEL3B69969		AMEL3B50213		AMEL3B62625	AMEL3B68310	AMEL3B69774	AMEL3B67686	AMEL3B69126			AMEL3B68442	AMEL3B67013			AMEL3B60240	AMEL3B62920				AMEL3B68060
	AMEL3B61395	AMEL3B63681			AMEL3B67532	AMEL3B64645		AMEL3B67532			AMEL3B61018	AMEL3B60068	AMEL3B66112		AMEL3B69413			AMEL3B69413	AMEL3B62986			AMEL3B61018			AMEL3B42715	AMEL3B69304	AMEL3B60099	AMEL3B60606	AMEL3B60285		AMEL3B69072		AMEL3B63035	AMEL3B64118	AMEL3B64606	AMEL3B60493	AMEL3B62807			AMEL3B68443	AMEL3B67022			AMEL3B60357	AMEL3B67210				AMEL3B62934
	AMEL3B67898	AMEL3B62603			AMEL3B40679	AMEL3B64663		AMEL3B40679			AMEL3B60407	AMEL3B61569	AMEL3B61979		AMEL3B66685			AMEL3B66685	AMEL3B64947			AMEL3B60407			AMEL3B60858	AMEL3B62377	AMEL3B66445	AMEL3B65554	AMEL3B68023		AMEL3B67298		AMEL3B63036	AMEL3B61315	AMEL3B70133	AMEL3B60823	AMEL3B68903			AMEL3B68431	AMEL3B67023			AMEL3B62039	AMEL3B64345				AMEL3B61216
	AMEL3B45675	AMEL3B64112			AMEL3B67531	AMEL3B64664		AMEL3B67531			AMEL3B66274	AMEL3B62412	AMEL3B61053		AMEL3B66654			AMEL3B66654	AMEL3B63756			AMEL3B66274			AMEL3B70014	AMEL3B62378	AMEL3B62025	AMEL3B65555	AMEL3B68024		AMEL3B62494		AMEL3B60987	AMEL3B61030	AMEL3B67724	AMEL3B65097	AMEL3B60283			AMEL3B69077	AMEL3B67024			AMEL3B62040	AMEL_ADOR3B82003-RA_1				AMEL3B63049
	AMEL3B60200	AMEL3B67792			AMEL3B67529	AMEL3B64665		AMEL3B67529			AMEL_AFLO3B24310-RA_1	AMEL3B69026	AMEL3B62343		AMEL3B68601			AMEL3B68601	AMEL3B66268			AMEL_AFLO3B24310-RA_1			AMEL3B60697	AMEL3B60701	AMEL3B62484	AMEL3B64321	AMEL3B63685		AMEL3B68984		AMEL3B68614	AMEL3B70386	AMEL3B67725	AMEL3B70498	AMEL3B66806			AMEL3B69080	AMEL3B67509			AMEL3B40412	AMEL3B61448				AMEL3B64548
	AMEL3B48585	AMEL3B64573			AMEL3B40682	AMEL3B64666		AMEL3B40682			AMEL3B67511	AMEL3B70018	AMEL3B55193		AMEL3B65137			AMEL3B65137	AMEL3B65831			AMEL3B67511			AMEL3B62542	AMEL3B66760	AMEL3B62127	AMEL3B66522	AMEL3B63686		AMEL3B68986		AMEL3B70083	AMEL3B66476	AMEL3B61794	AMEL3B68074	AMEL3B62139			AMEL3B69081	AMEL3B40612			AMEL3B65003	AMEL3B67809				AMEL3B61813
	AMEL3B64031	AMEL3B63508			AMEL3B67526	AMEL3B64668		AMEL3B67526			AMEL3B64757	AMEL3B68352	AMEL3B68498		AMEL3B61018			AMEL3B61018	AMEL3B67298			AMEL3B64757			AMEL3B63847	AMEL3B68485	AMEL3B70709	AMEL3B60407	AMEL3B69676		AMEL3B60959		AMEL3B61493	AMEL3B63906	AMEL3B65644	AMEL3B66814	AMEL3B66102			AMEL3B69028	AMEL3B67501			AMEL3B68656	AMEL3B67616				AMEL3B61640
	AMEL3B64147	AMEL3B63588			AMEL3B67525	AMEL3B64683		AMEL3B67525			AMEL3B54429	AMEL3B69456	AMEL3B60074		AMEL3B60407			AMEL3B60407	AMEL3B62015			AMEL3B54429			AMEL3B65048	AMEL3B63551	AMEL3B62621	AMEL3B60403	AMEL3B63581		AMEL3B64701		AMEL3B61494	AMEL3B63153	AMEL3B64346	AMEL3B70731	AMEL3B68085			AMEL3B68890	AMEL3B66683			AMEL3B68657	AMEL3B67617				AMEL3B65727
	AMEL3B66713	AMEL3B63906			AMEL3B40685	AMEL3B64685		AMEL3B40685			AMEL3B66656	AMEL3B60294	AMEL3B66773		AMEL3B66274			AMEL3B66274	AMEL3B64573			AMEL3B66656			AMEL3B66895	AMEL3B66083	AMEL3B41930	AMEL3B60525	AMEL3B63726		AMEL3B62503		AMEL3B44801	AMEL3B64720	AMEL_AFLO3B14721-RA_1	AMEL3B61259	AMEL_ADOR3B81489-RA_1			AMEL3B68859	AMEL3B67680			AMEL3B66122	AMEL3B66633				AMEL3B66678
	AMEL3B68112	AMEL3B64270			AMEL3B67524	AMEL3B42439		AMEL3B67524			AMEL3B67082	AMEL3B68307	AMEL3B68240		AMEL_AFLO3B24310-RA_1			AMEL_AFLO3B24310-RA_1	AMEL3B61510			AMEL3B67082			AMEL3B66896	AMEL3B66084	AMEL3B70007	AMEL3B60529	AMEL3B63727		AMEL3B68115		AMEL3B60618	AMEL3B64721	AMEL3B63020	AMEL3B68276	AMEL3B67473			AMEL3B68858	AMEL3B67681			AMEL3B63581	AMEL3B66634				AMEL3B62766
	AMEL3B70515	AMEL3B66628			AMEL3B67521	AMEL3B42440		AMEL3B67521			AMEL3B65001	AMEL3B66846	AMEL3B63227		AMEL3B67511			AMEL3B67511	AMEL3B60979			AMEL3B65001			AMEL3B67953	AMEL3B61645	AMEL3B60539	AMEL3B67277	AMEL3B69423		AMEL3B67805		AMEL3B62317	AMEL3B66778	AMEL3B65031	AMEL3B66965	AMEL3B45802			AMEL3B68769	AMEL3B67767			AMEL3B66221	AMEL3B64431				AMEL3B64115
	AMEL3B64818	AMEL3B61474			AMEL3B67519	AMEL3B42442		AMEL3B67519			AMEL3B67185	AMEL3B67602	AMEL3B64589		AMEL3B64757			AMEL3B64757	AMEL3B68676			AMEL3B67185			AMEL3B69371	AMEL3B62170	AMEL3B69725	AMEL3B67278	AMEL3B66244		AMEL3B62696		AMEL3B61201	AMEL3B68615	AMEL3B69784	AMEL3B66966	AMEL3B64194			AMEL3B68765	AMEL3B67783			AMEL3B66222	AMEL3B65014				AMEL3B64116
	AMEL3B61834	AMEL3B62000			AMEL3B40692	AMEL3B42446		AMEL3B40692			AMEL3B64725	AMEL3B67259	AMEL3B63995		AMEL3B54429			AMEL3B54429	AMEL3B61074			AMEL3B64725			AMEL3B65222	AMEL3B67150	AMEL3B65500	AMEL3B67546	AMEL3B70609		AMEL3B69189		AMEL3B62522	AMEL3B68616	AMEL3B69785	AMEL3B61583	AMEL3B60048			AMEL3B69477	AMEL3B67841			AMEL3B65375	AMEL3B66865				AMEL3B66855
	AMEL3B64783	AMEL3B68401			AMEL3B67517	AMEL3B64699		AMEL3B67517			AMEL3B46136	AMEL3B60403	AMEL3B63453		AMEL3B66656			AMEL3B66656	AMEL3B62418			AMEL3B46136			AMEL3B90455	AMEL3B69683	AMEL3B65501	AMEL3B62921	AMEL3B64354		AMEL3B62719		AMEL3B69288	AMEL3B68077	AMEL3B66897	AMEL3B63394	AMEL3B68184			AMEL3B49508	AMEL3B67823			AMEL3B65372	AMEL3B66864				AMEL3B68191
	AMEL3B69112	AMEL3B62692			AMEL3B40695	AMEL3B64692		AMEL3B40695			AMEL3B65658	AMEL3B63150	AMEL3B67534		AMEL3B67082			AMEL3B67082	AMEL3B65565			AMEL3B65658			AMEL3B63571	AMEL3B43744	AMEL3B70363	AMEL3B65982	AMEL3B64673		AMEL3B63606		AMEL3B69289	AMEL3B63404	AMEL3B66813	AMEL3B62041	AMEL3B63360			AMEL3B69508	AMEL3B67818			AMEL3B65373	AMEL3B62074				AMEL3B60774
	AMEL3B65455	AMEL3B69279			AMEL3B67515	AMEL3B64688		AMEL3B67515			AMEL_ADOR3B82381-RA_1	AMEL3B66563	AMEL3B68025		AMEL3B65001			AMEL3B65001	AMEL3B60447			AMEL_ADOR3B82381-RA_1			AMEL3B67160	AMEL3B90215	AMEL3B61650	AMEL3B43433	AMEL3B62127		AMEL3B69430		AMEL3B63561	AMEL3B67755	AMEL3B65755	AMEL3B62042	AMEL3B61981			AMEL3B61067	AMEL3B67907			AMEL3B60580	AMEL3B62075				AMEL3B64238
	AMEL3B70137	AMEL3B63945			AMEL3B67516	AMEL3B64689		AMEL3B67516			AMEL3B64482	AMEL3B63124	AMEL3B69360		AMEL3B67185			AMEL3B67185	AMEL3B67257			AMEL3B64482			AMEL3B67161	AMEL3B61144	AMEL3B66180	AMEL3B61387	AMEL3B70709		AMEL3B70273		AMEL3B63562	AMEL3B64095	AMEL3B65756	AMEL3B54902	AMEL3B63738			AMEL_AFLO3B81988-RA_1	AMEL3B47773			AMEL_AFLO3B82958-RA_1	AMEL3B62076				AMEL3B61127
	AMEL3B64374	AMEL3B66980			AMEL3B40698	AMEL3B64686		AMEL3B40698			AMEL3B68619	AMEL3B68029	AMEL3B68771		AMEL3B64725			AMEL3B64725	AMEL3B62338			AMEL3B68619			AMEL3B61009	AMEL3B69399	AMEL3B65688	AMEL3B60962	AMEL3B62621		AMEL3B65681		AMEL3B50662	AMEL3B67195	AMEL3B61316	AMEL3B63680	AMEL3B63881			AMEL3B60614	AMEL3B68019			AMEL3B63254	AMEL3B63204				AMEL3B66747
	AMEL3B62689	AMEL3B60611			AMEL3B67513	AMEL3B64682		AMEL3B67513			AMEL3B61388	AMEL3B66225	AMEL3B62121		AMEL3B46136			AMEL3B46136	AMEL3B67624			AMEL3B61388			AMEL3B67293	AMEL3B67447	AMEL3B65689	AMEL3B62327	AMEL3B62518		AMEL3B62639		AMEL3B64303	AMEL3B69242	AMEL3B65759	AMEL3B61874	AMEL3B65396			AMEL3B60434	AMEL3B68133			AMEL3B65676	AMEL3B69244				AMEL3B66748
	AMEL3B62996	AMEL3B62390			AMEL3B67512	AMEL3B64680		AMEL3B67512			AMEL_ADOR3B80168-RA_1	AMEL3B68780	AMEL3B64123		AMEL3B65658			AMEL3B65658	AMEL3B68647			AMEL_ADOR3B80168-RA_1			AMEL3B67292	AMEL3B68294	AMEL3B69124	AMEL3B69754	AMEL3B65500		AMEL3B70682		AMEL3B64304	AMEL3B69243	AMEL3B61273	AMEL3B69884	AMEL3B65391			AMEL3B60410	AMEL3B68368			AMEL3B65677	AMEL3B62001				AMEL3B61152
	AMEL3B69337	AMEL3B63196			AMEL3B67510	AMEL3B64679		AMEL3B67510			AMEL3B66421	AMEL3B68978	AMEL3B60212		AMEL_ADOR3B82381-RA_1			AMEL_ADOR3B82381-RA_1	AMEL3B62777			AMEL3B66421			AMEL3B45928	AMEL3B52219	AMEL3B69126	AMEL3B69755	AMEL3B70363		AMEL3B69278		AMEL3B60568	AMEL3B64796	AMEL3B67287	AMEL3B69885	AMEL3B66681			AMEL3B60370	AMEL3B68369			AMEL3B69753	AMEL3B62673				AMEL3B67288
	AMEL3B68815	AMEL3B62100			AMEL3B40702	AMEL3B64675		AMEL3B40702			AMEL3B46755	AMEL3B60222	AMEL3B69225		AMEL3B64482			AMEL3B64482	AMEL3B60246			AMEL3B46755			AMEL3B69497	AMEL3B64044	AMEL3B69757	AMEL3B64522	AMEL3B62787		AMEL3B70311		AMEL3B66232	AMEL3B65398	AMEL3B68146	AMEL3B66254	AMEL3B66682			AMEL3B60368	AMEL3B68370			AMEL3B64669	AMEL3B62282				AMEL3B67289
	AMEL3B66633	AMEL3B61444			AMEL3B67501	AMEL3B64672		AMEL3B67501			AMEL3B67433	AMEL3B62709	AMEL3B67918		AMEL3B68619			AMEL3B68619	AMEL3B67867			AMEL3B67433			AMEL3B56000	AMEL3B64045	AMEL3B64669	AMEL3B64458	AMEL3B65690		AMEL3B66707		AMEL3B70282	AMEL3B64617	AMEL3B68672	AMEL3B66255	AMEL3B60404			AMEL3B60366	AMEL3B68373			AMEL3B60283	AMEL3B64440				AMEL3B67042
	AMEL3B67871	AMEL3B62941			AMEL3B67491	AMEL3B64662		AMEL3B67491			AMEL3B67878	AMEL3B66904	AMEL3B66364		AMEL3B61388			AMEL3B61388	AMEL3B67945			AMEL3B67878			AMEL3B41110	AMEL3B60747	AMEL3B63151	AMEL3B64023	AMEL3B65688		AMEL3B61275		AMEL3B67088	AMEL3B61770	AMEL3B64330	AMEL3B64278	AMEL3B60405			AMEL3B60372	AMEL_AFLO3B81901-RA_7			AMEL3B66702	AMEL_ADOR3B80995-RA_1				AMEL_ADOR3B63919-RA_1
	AMEL3B45888	AMEL3B66561			AMEL3B67489	AMEL3B64656		AMEL3B67489			AMEL3B64830	AMEL3B63219	AMEL3B68568		AMEL_ADOR3B80168-RA_1			AMEL_ADOR3B80168-RA_1	AMEL3B66547			AMEL3B64830			AMEL3B69688	AMEL3B64047	AMEL3B63152	AMEL3B64024	AMEL3B65689		AMEL3B61276		AMEL3B67089	AMEL3B64793	AMEL3B68665	AMEL3B61214	AMEL3B63679			AMEL3B61235	AMEL3B68448			AMEL3B66701	AMEL3B68239				AMEL3B60069
	AMEL3B55955	AMEL3B67876			AMEL3B67486	AMEL3B64643		AMEL3B67486			AMEL3B55290	AMEL3B62347	AMEL3B64978		AMEL3B66421			AMEL3B66421	AMEL3B63877			AMEL3B55290			AMEL3B64736	AMEL3B61970	AMEL3B60434	AMEL3B65517	AMEL3B65675		AMEL3B68190		AMEL3B60102	AMEL3B68731	AMEL3B48470	AMEL3B65403	AMEL3B67297			AMEL3B60010	AMEL_AFLO3B19083-RA_1			AMEL3B66806	AMEL3B60451				AMEL3B60070
	AMEL3B66154	AMEL3B61553			AMEL3B67484	AMEL3B64642		AMEL3B67484			AMEL3B60729	AMEL3B68560	AMEL3B61322		AMEL3B46755			AMEL3B46755	AMEL3B64780			AMEL3B60729			AMEL3B60398	AMEL3B66240	AMEL3B60703	AMEL3B61930	AMEL3B68820		AMEL3B65531		AMEL3B60737	AMEL3B68732	AMEL3B62261	AMEL3B67200	AMEL3B67301			AMEL3B60017	AMEL3B68434			AMEL3B62139	AMEL3B60452				AMEL3B67495
	AMEL3B69545	AMEL3B67564			AMEL3B67483	AMEL3B64054		AMEL3B67483			AMEL3B68461	AMEL3B61275	Test		AMEL3B67433			AMEL3B67433	AMEL3B65975			AMEL3B68461			AMEL3B62390	AMEL3B60845	AMEL3B61833	AMEL3B61931	AMEL3B61000		AMEL3B62968		AMEL3B69097	AMEL3B68025	AMEL3B69286	AMEL3B66135	AMEL3B67302			AMEL3B61254	AMEL3B68435			AMEL3B62143	AMEL3B60486				AMEL3B63482
	AMEL3B62132	AMEL3B61842			AMEL3B40709	AMEL3B64055		AMEL3B40709			AMEL3B70159	AMEL3B67961			AMEL3B67878			AMEL3B67878	AMEL3B64844			AMEL3B70159			AMEL3B64138	AMEL3B64546	AMEL3B61887	AMEL3B67888	AMEL3B67720		AMEL3B62854		AMEL3B69098	AMEL3B64445	AMEL3B64133	AMEL3B63746	AMEL3B62756			AMEL3B61256	AMEL3B41615			AMEL3B68085	AMEL3B68737				AMEL3B68920
	AMEL3B68461	AMEL3B66236			AMEL3B70721	AMEL3B64490		AMEL3B70721			AMEL3B42877	AMEL3B68795			AMEL3B64830			AMEL3B64830	AMEL3B64334			AMEL3B42877			AMEL3B63271	AMEL3B67451	AMEL3B61933	AMEL3B67707	AMEL3B69126		AMEL3B65570		AMEL3B62749	AMEL3B66275	AMEL3B64387	AMEL3B63747	AMEL3B62764			AMEL3B61189	AMEL3B41616			AMEL_ADOR3B81489-RA_1	AMEL3B68102				AMEL3B66687
	AMEL3B61521	AMEL3B63393			AMEL3B60356	AMEL3B64499		AMEL3B60356			AMEL3B67046	AMEL3B68076			AMEL3B55290			AMEL3B55290	AMEL3B63871			AMEL3B67046			AMEL3B61274	AMEL3B66059	AMEL3B62777	AMEL3B62728	AMEL3B67370		AMEL3B62076		AMEL3B64496	AMEL3B61175	AMEL3B62074	AMEL3B67441	AMEL3B69442			AMEL3B61187	AMEL3B68580			AMEL3B64424	AMEL3B65004				AMEL3B68088
	AMEL3B68479	AMEL3B69438			AMEL3B60354	AMEL3B64495		AMEL3B60354			AMEL3B61309	AMEL3B67244			AMEL3B60729			AMEL3B60729	AMEL3B64625			AMEL3B61309			AMEL3B60987	AMEL3B41064	AMEL3B62807	AMEL3B68680	AMEL3B69757		AMEL3B62075		AMEL3B67559	AMEL3B60195	AMEL3B65402	AMEL3B68617	AMEL3B69444			AMEL3B61188	AMEL3B68530			AMEL_ADOR3B80419-RA_1	AMEL3B68211				AMEL3B66401
	AMEL3B67263	AMEL3B67142			AMEL3B60353	AMEL3B64488		AMEL3B60353			AMEL3B66061	AMEL3B61570			AMEL3B68461			AMEL3B68461	AMEL3B67825			AMEL3B66061			AMEL3B62070	AMEL3B60451	AMEL3B62844	AMEL3B64994	AMEL3B64621		AMEL3B60470		AMEL3B69104	AMEL3B65193	AMEL3B66980	AMEL3B62883	AMEL3B62913			AMEL3B61958	AMEL3B68531			AMEL3B63090	AMEL3B63684				AMEL3B65687
	AMEL3B60765	AMEL3B61540			AMEL3B40714	AMEL3B64481		AMEL3B40714			AMEL3B66627	AMEL3B68849			AMEL3B70159			AMEL3B70159	AMEL3B65972			AMEL3B66627			AMEL3B60149	AMEL3B60457	AMEL3B66332	AMEL3B67184	AMEL3B64669		AMEL3B67640		AMEL3B69106	AMEL3B69480	AMEL3B69543	AMEL3B63685	AMEL3B63284			AMEL3B55502	AMEL3B50260			AMEL3B66323	AMEL3B63018				AMEL3B70173
	AMEL3B70079	AMEL3B68029			AMEL3B60351	AMEL3B64473		AMEL3B60351			AMEL3B64770	AMEL3B66950			AMEL3B42877			AMEL3B42877	AMEL3B64223			AMEL3B64770			AMEL3B48481	AMEL3B64005	AMEL3B66799	AMEL3B67185	AMEL3B65953		AMEL_ADOR3B81941-RA_1		AMEL3B62879	AMEL3B70164	AMEL3B69544	AMEL3B69542	AMEL3B63285			AMEL3B61962	AMEL3B69161			AMEL3B66316	AMEL3B68338				AMEL3B43028
	AMEL3B64476	AMEL3B65674			AMEL3B60350	AMEL3B42566		AMEL3B60350			AMEL3B90473	AMEL3B67335			AMEL3B67046			AMEL3B67046	AMEL3B67276			AMEL3B90473			AMEL3B63786	AMEL3B60068	AMEL3B67672	AMEL3B67186	AMEL3B69194		AMEL3B63429		AMEL3B70049	AMEL3B64494	AMEL3B65981	AMEL3B68868	AMEL3B64028			AMEL3B55620	AMEL3B68961			AMEL3B60048	AMEL3B68339				AMEL3B67052
	AMEL3B65884	AMEL3B63971			AMEL3B60347	AMEL3B64471		AMEL3B60347			AMEL3B69540	AMEL3B67860			AMEL3B61309			AMEL3B61309	AMEL3B69975			AMEL3B69540			AMEL3B63728	AMEL3B64625	AMEL3B68692	AMEL3B69585	AMEL3B66806		AMEL3B68807		AMEL3B65619	AMEL3B66761	AMEL3B63458	AMEL3B68869	AMEL3B65483			AMEL3B61792	AMEL3B50608			AMEL3B62443	AMEL3B66059				AMEL3B67377
	AMEL3B60861	AMEL3B68519			AMEL3B60345	AMEL3B65890		AMEL3B60345			AMEL3B64882	AMEL3B66568			AMEL3B66061			AMEL3B66061	AMEL3B64757			AMEL3B64882			AMEL3B62660	AMEL3B68415	AMEL3B69607	AMEL3B63865	AMEL3B63151		AMEL3B68806		AMEL3B69900	AMEL3B64492	AMEL3B65410	AMEL3B63715	AMEL3B67710			AMEL3B61750	AMEL3B68888			AMEL3B63877	AMEL3B66060				AMEL3B62995
	AMEL3B62938	AMEL3B64438			AMEL3B60343	AMEL3B65889		AMEL3B60343			AMEL3B62338	AMEL3B63142			AMEL3B66627			AMEL3B66627	AMEL3B63898			AMEL3B62338			AMEL3B63814	AMEL3B63055	AMEL3B62181	AMEL3B67803	AMEL3B63152		AMEL3B61343		AMEL3B61573	AMEL3B62026	AMEL3B68107	AMEL3B63779	AMEL3B40468			AMEL_AFLO3B80004-RA_1	AMEL3B68746			AMEL3B65395	AMEL3B65271				AMEL3B61478
	AMEL3B63326	AMEL3B42877			AMEL3B60341	AMEL3B65887		AMEL3B60341			AMEL3B61655	AMEL3B66185			AMEL3B64770			AMEL3B64770	AMEL3B67116			AMEL3B61655			AMEL3B67574	AMEL3B69295	AMEL3B65898	AMEL3B67804	AMEL3B67588		AMEL3B60964		AMEL3B64264	AMEL3B64787	AMEL3B64894	AMEL3B67651	AMEL3B64998			AMEL3B61514	AMEL3B60028			AMEL3B60384	AMEL3B66931				AMEL3B69690
	AMEL3B64820	AMEL3B67317			AMEL3B40721	AMEL3B65869		AMEL3B40721			AMEL3B68751	AMEL3B61851			AMEL3B90473			AMEL3B90473	AMEL3B60407			AMEL3B68751			AMEL3B66847	AMEL3B69296	AMEL3B45802	AMEL3B69304	AMEL3B65898		AMEL3B60965		AMEL3B64265	AMEL3B67582	AMEL3B65502	AMEL3B69538	AMEL3B65589			AMEL3B61508	AMEL3B61075			AMEL3B63816	AMEL3B66932				AMEL_AFLO3B23248-RA_1
	AMEL3B68603	AMEL3B63605			AMEL3B60339	AMEL3B65868		AMEL3B60339			AMEL3B65915	AMEL3B60119			AMEL3B69540			AMEL3B69540	AMEL3B60716			AMEL3B65915			AMEL3B69299	AMEL3B67379	AMEL3B64194	AMEL3B62377	AMEL3B45802		AMEL3B64156		AMEL3B61024	AMEL3B50882	AMEL3B68570	AMEL3B69647	AMEL3B65528			AMEL_ADOR3B81760-RA_1	AMEL3B61095			AMEL3B67279	AMEL3B60787				AMEL3B65061
	AMEL3B68015	AMEL3B63886			AMEL3B60338	AMEL3B65867		AMEL3B60338			AMEL3B68080	AMEL3B67379			AMEL3B64882			AMEL3B64882	AMEL3B65140			AMEL3B68080			AMEL3B67490	AMEL3B67385	AMEL3B64424	AMEL3B62378	AMEL3B64194		AMEL3B63159		AMEL3B67728	AMEL3B66340	AMEL_ADOR3B80267-RA_1	AMEL3B69879	AMEL3B65529			AMEL3B61438	AMEL3B61096			AMEL3B66908	AMEL3B63667				AMEL3B63930
	AMEL3B63637	AMEL3B61656			AMEL3B40724	AMEL3B65866		AMEL3B40724			AMEL3B66628	AMEL3B65711			AMEL3B62338			AMEL3B62338	AMEL3B63286			AMEL3B66628			AMEL3B64519	AMEL3B67985	AMEL3B62856	AMEL3B60701	AMEL3B64424		AMEL3B68803		AMEL3B68649	AMEL3B67781	AMEL3B61845	AMEL3B61986	AMEL3B67808			AMEL3B61431	AMEL3B60939			AMEL3B64404	AMEL3B63668				AMEL3B64619
	AMEL3B63563	AMEL3B60731			AMEL3B60335	AMEL3B65865		AMEL3B60335			AMEL3B61747	AMEL3B64000			AMEL3B61655			AMEL3B61655	AMEL3B62122			AMEL3B61747			AMEL3B64520	AMEL3B67988	AMEL3B62380	AMEL3B68485	AMEL3B66316		AMEL3B70371		AMEL3B65360	AMEL3B67782	AMEL3B61846	AMEL3B67720	AMEL3B62375			AMEL3B61432	AMEL3B60899			AMEL3B64406	AMEL3B66235				AMEL3B68932
	AMEL3B67519	AMEL3B61577			AMEL3B60331	AMEL3B42591		AMEL3B60331			AMEL3B63236	AMEL3B68044			AMEL3B68751			AMEL3B68751	AMEL3B62630			AMEL3B63236			AMEL3B67896	AMEL3B67990	AMEL3B68071	AMEL3B63551	AMEL3B62380		AMEL3B68208		AMEL3B65361	AMEL3B69318	AMEL3B61847	AMEL3B69144	AMEL3B68484			AMEL3B62392	AMEL3B60904			AMEL3B69805	AMEL3B67435				AMEL3B62828
	AMEL3B64813	AMEL3B64651			AMEL3B60329	AMEL3B65850		AMEL3B60329			AMEL3B66761	AMEL3B64966			AMEL3B65915			AMEL3B65915	AMEL3B65228			AMEL3B66761			AMEL3B62988	AMEL3B62285	AMEL3B51766	AMEL3B67335	AMEL3B68071		AMEL3B68415		AMEL3B69006	AMEL3B60333	AMEL3B68650	AMEL3B69145	AMEL3B66632			AMEL3B62393	AMEL3B60631			AMEL3B64028	AMEL3B67436				AMEL3B62160
	AMEL3B66407	AMEL3B60960			AMEL3B60323	AMEL3B65846		AMEL3B60323			AMEL3B62931	AMEL3B60317			AMEL3B68080			AMEL3B68080	AMEL3B64416			AMEL3B62931			AMEL3B69350	AMEL_AFLO3B25363-RA_1	AMEL3B65538	AMEL3B61645	AMEL3B51766		AMEL3B68194		AMEL3B69007	AMEL3B66872	AMEL3B69566	AMEL3B64661	AMEL3B65359			AMEL3B62205	AMEL3B60416			AMEL3B67366	AMEL3B67560				AMEL3B62918
	AMEL3B66699	AMEL3B60832			AMEL3B60322	AMEL3B65837		AMEL3B60322			AMEL3B64340	AMEL3B69874			AMEL3B66628			AMEL3B66628	AMEL3B62601			AMEL3B64340			AMEL3B62806	AMEL3B65005	AMEL3B63361	AMEL3B67150	AMEL3B65538		AMEL3B67981		AMEL3B69250	AMEL3B68171	AMEL3B70108	AMEL3B64669	AMEL3B70155			AMEL3B62206	AMEL3B60014			AMEL3B67710	AMEL3B67561				AMEL3B63592
	AMEL3B60620	AMEL3B61498			AMEL3B60321	AMEL3B65838		AMEL3B60321			AMEL3B61804	AMEL3B65709			AMEL3B61747			AMEL3B61747	AMEL3B63488			AMEL3B61804			AMEL3B62805	AMEL3B63683	AMEL3B64872	AMEL3B69683	AMEL3B48633		AMEL3B66757		AMEL3B70033	AMEL3B60798	AMEL3B50022	AMEL3B64788	AMEL3B65014			AMEL3B62213	AMEL3B61135			AMEL3B60901	AMEL3B63695				AMEL3B67970
	AMEL3B69040	AMEL3B68640			AMEL3B60320	AMEL3B65834		AMEL3B60320			AMEL3B61770	AMEL3B67679			AMEL3B63236			AMEL3B63236	AMEL3B63177			AMEL3B61770			AMEL3B70440	AMEL3B66385	AMEL3B64873	AMEL3B70039	AMEL3B63357		AMEL3B66756		AMEL3B66620	AMEL3B69322	AMEL3B65683	AMEL3B69201	AMEL3B60326			AMEL3B62080	AMEL3B61940			AMEL3B61361	AMEL3B63696				AMEL3B69466
	AMEL3B68072	AMEL3B44578			AMEL3B60318	AMEL3B65828		AMEL3B60318			AMEL3B69268	AMEL3B66960			AMEL3B66761			AMEL3B66761	AMEL3B61856			AMEL3B69268			AMEL3B61849	AMEL3B68342	AMEL3B63733	AMEL3B61145	AMEL3B66529		AMEL3B63184		AMEL3B65070	AMEL3B49891	AMEL3B63518	AMEL3B69194	AMEL3B61658			AMEL3B62061	AMEL3B61941			AMEL3B60234	AMEL3B64381				AMEL3B63630
	AMEL3B63193	AMEL3B62219			AMEL3B60317	AMEL3B42610		AMEL3B60317			AMEL3B52945	AMEL3B65646			AMEL3B62931			AMEL3B62931	AMEL3B60565			AMEL3B52945			AMEL3B66653	AMEL3B64373	AMEL3B61519	AMEL3B61144	AMEL3B64872		AMEL3B67987		AMEL3B69768	AMEL3B68072	AMEL3B63519	AMEL3B60097	AMEL3B64340			AMEL3B63032	AMEL3B61966			AMEL3B66632	AMEL3B63954				AMEL3B51275
	AMEL3B60819	AMEL3B64677			AMEL3B40736	AMEL3B65815		AMEL3B40736			AMEL3B64130	AMEL3B64709			AMEL3B64340			AMEL3B64340	AMEL3B63294			AMEL3B64130			AMEL_AFLO3B70628-RA_2	AMEL3B70382	AMEL3B48067	AMEL3B69400	AMEL3B64873		AMEL3B65821		AMEL3B69964	AMEL3B62660	AMEL3B69021	AMEL3B62138	AMEL3B62003			AMEL3B62777	AMEL3B61967			AMEL3B65359	AMEL3B63583				AMEL3B69345
	AMEL3B43281	AMEL3B67736			AMEL3B60316	AMEL3B65812		AMEL3B60316			AMEL3B63240	AMEL3B60953			AMEL3B61804			AMEL3B61804	AMEL3B60872			AMEL3B63240			AMEL3B66260	AMEL3B65212	AMEL3B65395	AMEL3B69399	AMEL3B63733		AMEL3B64793		AMEL3B61542	AMEL3B68671	AMEL3B69022	AMEL3B65898	AMEL3B64440			AMEL3B62778	AMEL3B61902			AMEL3B70155	AMEL3B63847				AMEL3B61486
	AMEL3B63785	AMEL3B67542			AMEL3B40738	AMEL3B65810		AMEL3B40738			AMEL3B65403	AMEL3B67248			AMEL3B61770			AMEL3B61770	AMEL3B60362			AMEL3B65403			AMEL3B62866	AMEL3B65214	AMEL3B61470	AMEL3B68294	AMEL3B63259		AMEL3B67485		AMEL_AFLO3B60019-RC_1	AMEL3B67511	AMEL3B65910	AMEL3B63090	AMEL_ADOR3B80995-RA_1			AMEL3B62559	AMEL3B61903			AMEL3B64434	AMEL3B62431				AMEL3B64348
	AMEL3B60931	AMEL3B63790			AMEL3B60315	AMEL3B65811		AMEL3B60315			AMEL3B65111	AMEL3B63705			AMEL3B69268			AMEL3B69268	AMEL3B65977			AMEL3B65111			AMEL3B62865	AMEL3B65215	AMEL3B67297	AMEL3B52219	AMEL3B60625		AMEL3B65675		AMEL3B65684	AMEL3B60325	AMEL3B68670	AMEL3B66316	AMEL3B67329			AMEL3B62560	AMEL3B61822			AMEL3B60326	AMEL3B69630				AMEL3B60230
	AMEL3B62550	AMEL3B63627			AMEL3B40743	AMEL3B65809		AMEL3B40743			AMEL3B65866	AMEL3B69045			AMEL3B52945			AMEL3B52945	AMEL3B69413			AMEL3B65866			AMEL3B65027	AMEL3B65243	AMEL3B67279	AMEL3B61970	AMEL3B68811		AMEL3B65674		AMEL3B60267	AMEL3B63258	AMEL3B68669	AMEL3B66130	AMEL3B62043			AMEL3B62561	AMEL3B61807			AMEL3B61142	AMEL3B61645				AMEL3B60231
	AMEL3B60690	AMEL3B64576			AMEL3B60313	AMEL3B65808		AMEL3B60313			AMEL3B61008	AMEL3B63611			AMEL3B64130			AMEL3B64130	AMEL3B65445			AMEL3B61008			AMEL3B67197	AMEL3B41906	AMEL3B69443	AMEL3B62332	AMEL3B60404		AMEL3B48282		AMEL3B69988	AMEL3B52941	AMEL3B69460	AMEL3B66131	AMEL3B68314			AMEL3B63749	AMEL3B61841			AMEL_AFLO3B83666-RA_1	AMEL3B61646				AMEL3B60836
	AMEL3B66099	AMEL3B64217			AMEL3B60310	AMEL3B65807		AMEL3B60310			AMEL3B61460	AMEL3B64981			AMEL3B63240			AMEL3B63240	AMEL3B69355			AMEL3B61460			AMEL3B63935	AMEL3B65244	AMEL3B61389	AMEL3B60845	AMEL3B61470		AMEL3B65946		AMEL3B61282	AMEL3B64131	AMEL3B66023	AMEL3B60776	AMEL3B60454			AMEL3B63102	AMEL3B61679			AMEL3B65560	AMEL3B69430				AMEL3B60621
	AMEL3B64188	AMEL3B62358			AMEL3B60309	AMEL3B65806		AMEL3B60309			AMEL3B66689	AMEL3B65446			AMEL3B65403			AMEL3B65403	AMEL3B65594			AMEL3B66689			AMEL3B63936	AMEL3B53711	AMEL3B65076	AMEL3B60846	AMEL3B60384		AMEL3B67790		AMEL3B62553	AMEL3B65208	AMEL3B55616	AMEL3B65665	AMEL3B62245			AMEL3B63203	AMEL3B61677			AMEL3B54394	AMEL3B60269				AMEL3B61110
	AMEL3B64364	AMEL3B65277			AMEL3B60308	AMEL3B65804		AMEL3B60308			AMEL3B67945	AMEL3B61435			AMEL3B65111			AMEL3B65111	AMEL3B68505			AMEL3B67945			AMEL3B67546	AMEL3B62271	AMEL3B69805	AMEL3B60847	AMEL3B67297		AMEL3B64033		AMEL3B62552	AMEL3B61048	AMEL3B70140	AMEL3B60921	AMEL3B41020			AMEL3B63198	AMEL3B61680			AMEL3B69245	AMEL3B60271				AMEL3B61131
	AMEL3B62954	AMEL3B65381			AMEL3B60306	AMEL3B65803		AMEL3B60306			AMEL3B62414	AMEL3B69090			AMEL3B65866			AMEL3B65866	AMEL3B62623			AMEL3B62414			AMEL3B65004	AMEL3B60830	AMEL3B67708	AMEL3B64546	AMEL3B65156		AMEL3B64034		AMEL3B62549	AMEL3B65530	AMEL3B66718	AMEL3B42774	AMEL3B60973			AMEL3B63273	AMEL3B61717			AMEL3B61204	AMEL3B60272				AMEL3B63464
	AMEL3B70049	AMEL3B64768			AMEL3B60304	AMEL3B65787		AMEL3B60304			AMEL3B60996	AMEL3B69093			AMEL3B61008			AMEL3B61008	AMEL3B65155			AMEL3B60996			AMEL3B62736	AMEL3B65957	AMEL3B60848	AMEL3B67451	AMEL3B69443		AMEL3B60458		AMEL3B62548	AMEL3B61120	AMEL3B66720	AMEL3B65653	AMEL3B66376			AMEL3B63275	AMEL3B61718			AMEL3B66542	AMEL3B65379				AMEL3B63465
	AMEL3B60329	AMEL3B65216			AMEL3B60303	AMEL3B65788		AMEL3B60303			AMEL3B63740	AMEL3B63064			AMEL3B61460			AMEL3B61460	AMEL3B67419			AMEL3B63740			AMEL3B68344	AMEL3B66061	AMEL3B68511	AMEL3B41105	AMEL3B63163		AMEL3B67243		AMEL3B63295	AMEL3B67798	AMEL3B61717	AMEL3B63877	AMEL_AFLO3B82691-RA_1			AMEL3B63383	AMEL3B61719			AMEL3B64273	AMEL3B62737				AMEL3B66606
	AMEL3B53175	AMEL3B68171			AMEL3B60302	AMEL3B65786		AMEL3B60302			AMEL3B64118	AMEL3B53611			AMEL3B66689			AMEL3B66689	AMEL3B60628			AMEL3B64118			AMEL3B61343	AMEL3B65045	AMEL3B60234	AMEL3B68701	AMEL3B64344		AMEL3B67244		AMEL3B68551	AMEL3B65296	AMEL3B68694	AMEL3B65395	AMEL3B66738			AMEL3B64144	AMEL3B61561			AMEL3B68985	AMEL3B62738				AMEL3B69418
	AMEL3B65825	AMEL3B62199			AMEL3B40752	AMEL3B65783		AMEL3B40752			AMEL_AFLO3B15253-RA_1	AMEL3B61722			AMEL3B67945			AMEL3B67945	AMEL3B66055			AMEL_AFLO3B15253-RA_1			AMEL3B68829	AMEL3B66929	AMEL3B68077	AMEL3B66059	AMEL3B64345		AMEL3B66941		AMEL3B60963	AMEL3B69594	AMEL3B65904	AMEL3B65388	AMEL3B61269			AMEL3B64081	AMEL3B61562			AMEL3B68987	AMEL3B62286				AMEL3B69342
	AMEL3B67591	AMEL3B62348			AMEL3B60297	AMEL3B65780		AMEL3B60297			AMEL3B66671	AMEL3B64587			AMEL3B62414			AMEL3B62414	AMEL3B68116			AMEL3B66671			AMEL3B66536	AMEL3B60783	AMEL3B66632	AMEL3B61286	AMEL3B60349		AMEL3B67845		AMEL3B65188	AMEL3B61692	AMEL3B69552	AMEL3B49214	AMEL3B68537			AMEL3B64082	AMEL3B61524			AMEL3B62099	AMEL3B62287				AMEL3B69344
	AMEL3B62892	AMEL3B61862			AMEL3B40755	AMEL3B65778		AMEL3B40755			AMEL3B60601	AMEL3B62170			AMEL3B60996			AMEL3B60996	AMEL3B63174			AMEL3B60601			AMEL3B60419	AMEL3B63666	AMEL3B63549	AMEL3B41064	AMEL3B64028		AMEL_AFLO3B11270-RA_1		AMEL3B62637	AMEL3B65839	AMEL_AFLO3B90314-RA_1	AMEL3B64073	AMEL3B70151			AMEL3B64838	AMEL_AFLO3B13076-RA_1			AMEL3B62100	AMEL3B66834				AMEL3B62316
	AMEL3B62893	AMEL3B68049			AMEL3B40756	AMEL3B65776		AMEL3B40756			AMEL3B90502	AMEL3B66485			AMEL3B63740			AMEL3B63740	AMEL3B64849			AMEL3B90502			AMEL3B65812	AMEL3B64096	AMEL3B63550	AMEL3B60451	AMEL3B65516		AMEL3B65854		AMEL3B62638	AMEL3B70086	AMEL3B61413	AMEL3B53837	AMEL3B69970			AMEL3B64840	AMEL3B61476			AMEL3B66376	AMEL3B63461				AMEL3B62729
	AMEL3B63395	AMEL3B64826			AMEL3B40757	AMEL3B65770		AMEL3B40757			AMEL3B69559	AMEL3B67085			AMEL3B64118			AMEL3B64118	AMEL3B67805			AMEL3B69559			AMEL3B69922	AMEL3B65293	AMEL3B65359	AMEL3B60453	AMEL3B68679		AMEL3B69870		AMEL3B66746	AMEL3B62850	AMEL3B68802	AMEL3B62345	AMEL3B69971			AMEL3B64814	AMEL3B61477			AMEL_AFLO3B82691-RA_1	AMEL3B69775				AMEL3B69979
	AMEL3B63921	AMEL3B67012			AMEL3B60295	AMEL3B65771		AMEL3B60295			AMEL3B65526	AMEL3B68296			AMEL_AFLO3B15253-RA_1			AMEL_AFLO3B15253-RA_1	AMEL3B69210			AMEL3B65526			AMEL3B69923	AMEL3B67968	AMEL3B70155	AMEL3B60454	AMEL3B63838		AMEL3B60750		AMEL3B67207	AMEL3B70083	AMEL3B61870	AMEL3B69442	AMEL3B68002			AMEL3B64724	AMEL3B61429			AMEL3B62651	AMEL3B69043				AMEL3B68226
	AMEL3B61592	AMEL3B64235			AMEL3B60294	AMEL3B65759		AMEL3B60294			AMEL3B63499	AMEL3B69268			AMEL3B66671			AMEL3B66671	AMEL3B65435			AMEL3B63499			AMEL3B64495	AMEL3B68707	AMEL3B63912	AMEL3B60457	AMEL3B63839		AMEL3B68678		AMEL3B66791	AMEL3B70084	AMEL3B61871	AMEL3B44142	AMEL3B68338			AMEL3B63004	AMEL3B61430			AMEL3B66045	AMEL3B69049				AMEL3B68431
	AMEL3B64232	AMEL3B64467			AMEL3B40761	AMEL3B65752		AMEL3B40761			AMEL3B68795	AMEL3B68185			AMEL3B60601			AMEL3B60601	AMEL3B60558			AMEL3B68795			AMEL3B68021	AMEL3B62166	AMEL3B64431	AMEL3B60068	AMEL3B60848		AMEL3B64148		AMEL3B69821	AMEL3B68501	AMEL3B62957	AMEL3B62910	AMEL3B68339			AMEL3B62997	AMEL3B62176			AMEL3B66046	AMEL3B63453				AMEL3B68432
	AMEL3B65608	AMEL3B61916			AMEL3B60292	AMEL3B65751		AMEL3B60292			AMEL3B64573	AMEL3B62592			AMEL3B90502			AMEL3B90502	AMEL3B67793			AMEL3B64573			AMEL3B68020	AMEL3B61268	AMEL3B64604	AMEL3B60487	AMEL3B65573		AMEL3B64149		AMEL3B69822	AMEL3B49575	AMEL3B61414	AMEL3B63284	AMEL3B66059			AMEL_ADOR3B15614-RA_1	AMEL3B55762			AMEL3B66048	AMEL3B63454				AMEL3B64603
	AMEL3B69727	AMEL3B63075			AMEL3B60291	AMEL3B65747		AMEL3B60291			AMEL3B63777	AMEL3B62195			AMEL3B69559			AMEL3B69559	AMEL3B63275			AMEL3B63777			AMEL3B69764	AMEL3B63956	AMEL3B67393	AMEL3B60488	AMEL3B68510		AMEL3B67880		AMEL3B69591	AMEL3B62684	AMEL3B60797	AMEL3B63285	AMEL3B66060			AMEL3B62994	AMEL3B62207			AMEL3B68739	AMEL3B62265				AMEL3B50662
	AMEL3B67468	AMEL3B63794			AMEL3B60289	AMEL3B65735		AMEL3B60289			AMEL3B62268	AMEL3B67935			AMEL3B65526			AMEL3B65526	AMEL3B61159			AMEL3B62268			AMEL3B69074	AMEL3B63079	AMEL3B69545	AMEL3B64625	AMEL3B67616		AMEL3B60875		AMEL_AFLO3B82975-RA_2	AMEL3B60852	AMEL3B65495	AMEL3B61549	AMEL3B66931			AMEL3B64641	AMEL3B62212			AMEL3B63252	AMEL3B66516				AMEL3B60858
	AMEL3B67439	AMEL3B63423			AMEL3B60288	AMEL3B65728		AMEL3B60288			AMEL3B60051	AMEL3B69539			AMEL3B63499			AMEL3B63499	AMEL3B65355			AMEL3B60051			AMEL3B69073	AMEL3B63576	AMEL_ADOR3B80926-RA_1	AMEL3B60971	AMEL_AFLO3B82332-RA_2		AMEL3B60874		AMEL3B69844	AMEL3B60302	AMEL3B61416	AMEL3B64399	AMEL3B66932			AMEL3B64875	AMEL3B62223			AMEL3B66738	AMEL3B60171				AMEL3B60860
	AMEL3B62850	AMEL3B64757			AMEL3B60287	AMEL3B65723		AMEL3B60287			AMEL3B61953	AMEL3B63581			AMEL3B68795			AMEL3B68795	AMEL3B62083			AMEL3B61953			AMEL3B61394	AMEL3B67700	AMEL3B66706	AMEL3B69295	AMEL3B60234		AMEL3B69353		AMEL3B69987	AMEL3B62148	AMEL3B60796	AMEL3B63838	AMEL3B66730			AMEL_ADOR3B68423-RA_1	AMEL3B62222			AMEL3B67273	AMEL3B60172				AMEL3B68092
	AMEL3B63514	AMEL3B65505			AMEL3B60285	AMEL3B65721		AMEL3B60285			AMEL3B61179	AMEL3B64016			AMEL3B64573			AMEL3B64573	AMEL3B61286			AMEL3B61179			AMEL3B62357	AMEL3B67701	AMEL3B64501	AMEL3B69296	AMEL3B68077		AMEL3B65465		AMEL3B63264	AMEL3B65226	AMEL3B68104	AMEL3B63839	AMEL3B69204			AMEL3B65121	AMEL3B62109			AMEL3B67274	AMEL3B61012				AMEL_AFLO3B18003-RA_1
	AMEL3B68128	AMEL3B65205			AMEL3B60284	AMEL3B65719		AMEL3B60284			AMEL3B60253	AMEL3B64017			AMEL3B63777			AMEL3B63777	AMEL3B62928			AMEL3B60253			AMEL3B61156	AMEL3B65786	AMEL3B69506	AMEL3B67379	AMEL3B66632		AMEL3B53452		AMEL3B69046	AMEL3B60240	AMEL3B61417	AMEL3B65525	AMEL3B67435			AMEL3B65128	AMEL3B62110			AMEL3B60791	AMEL3B66428				AMEL3B62326
	AMEL3B65743	AMEL3B69272			AMEL3B60283	AMEL3B65718		AMEL3B60283			AMEL3B66164	AMEL3B62656			AMEL3B62268			AMEL3B62268	AMEL3B68615			AMEL3B66164			AMEL3B69183	AMEL3B63644	AMEL_AFLO3B10928-RA_1	AMEL3B67385	AMEL3B63549		AMEL_ADOR3B19250-RA_7		Test	AMEL3B60357	AMEL3B66552	AMEL3B69531	AMEL3B67436			AMEL3B65129	AMEL3B62010			AMEL3B64391	AMEL3B63675				AMEL3B64070
	AMEL3B64023	AMEL3B69443			AMEL3B60281	AMEL3B65717		AMEL3B60281			AMEL3B65918	AMEL3B64089			AMEL3B60051			AMEL3B60051	AMEL3B65069			AMEL3B65918			AMEL3B62721	AMEL3B90495	AMEL3B61204	AMEL3B67985	AMEL3B63550		AMEL3B60914			AMEL3B60956	AMEL3B66031	AMEL3B66865	AMEL3B63968			AMEL3B54558	AMEL3B70341			AMEL3B64384	AMEL3B66470				AMEL3B66360
	AMEL3B61865	AMEL3B69395			AMEL3B60277	AMEL3B65715		AMEL3B60277			AMEL3B60949	AMEL3B69604			AMEL3B61953			AMEL3B61953	AMEL3B61837			AMEL3B60949			AMEL3B66104	AMEL3B62030	AMEL3B67326	AMEL3B67990	AMEL3B65359		AMEL3B60913			AMEL3B70181	AMEL3B55664	AMEL3B60460	AMEL3B63969			AMEL3B65147	AMEL3B62893			AMEL3B66821	AMEL3B66471				AMEL3B61850
	AMEL3B60077	AMEL3B61663			AMEL3B60275	AMEL3B65716		AMEL3B60275			AMEL3B67145	AMEL3B67658			AMEL3B61179			AMEL3B61179	AMEL3B61475			AMEL3B67145			AMEL3B69466	AMEL3B60938	AMEL3B67327	AMEL3B62285	AMEL3B70155		AMEL3B65027			AMEL3B61977	AMEL3B61728	AMEL3B62282	AMEL3B68757			AMEL3B65317	AMEL3B62894			AMEL3B63968	AMEL3B62686				AMEL3B62891
	AMEL3B66557	AMEL3B69005			AMEL3B60272	AMEL3B65711		AMEL3B60272			AMEL3B64715	AMEL3B62270			AMEL3B60253			AMEL3B60253	AMEL3B69350			AMEL3B64715			AMEL3B68333	AMEL3B64976	AMEL3B65345	AMEL_AFLO3B25363-RA_1	AMEL3B63912		AMEL3B67197			AMEL_AFLO3B24845-RA_1	AMEL3B61729	AMEL3B61204	AMEL3B63585			AMEL3B65267	AMEL3B62904			AMEL3B63969	AMEL3B64672				AMEL3B62892
	AMEL3B70188	AMEL3B67136			AMEL3B60270	AMEL3B65708		AMEL3B60270			AMEL3B64505	Test			AMEL3B66164			AMEL3B66164	AMEL3B69351			AMEL3B64505			AMEL3B68337	AMEL3B61412	AMEL3B68135	AMEL3B62240	AMEL3B64431		AMEL3B62683			AMEL3B67047	AMEL3B69238	AMEL3B68239	AMEL3B66390			AMEL3B65259	AMEL3B68751			AMEL3B64948	AMEL3B68901				AMEL3B61949
	AMEL3B68319	AMEL3B60447			AMEL3B60269	AMEL3B65706		AMEL3B60269			AMEL3B67625				AMEL3B65918			AMEL3B65918	AMEL3B62589			AMEL3B67625			AMEL3B68428	AMEL3B62155	AMEL3B60489	AMEL3B62241	AMEL3B63987		AMEL3B64887			AMEL3B63808	AMEL3B62413	AMEL3B63313	AMEL3B68771			AMEL3B65260	AMEL3B62968			AMEL3B68757	AMEL3B69924				AMEL3B69105
	AMEL3B66801	AMEL3B63019			AMEL3B60268	AMEL3B65701		AMEL3B60268			AMEL3B68352				AMEL3B60949			AMEL3B60949	AMEL3B67184			AMEL3B68352			AMEL3B64592	AMEL3B65378	AMEL3B49599	AMEL3B67334	AMEL3B67393		AMEL3B62727			AMEL3B67715	AMEL3B64817	AMEL3B63314	AMEL3B67637			AMEL3B65438	AMEL3B62774			AMEL3B45379	AMEL3B63130				AMEL3B64358
	AMEL3B65215	AMEL3B54810			AMEL3B60266	AMEL3B65699		AMEL3B60266			AMEL3B61308				AMEL3B67145			AMEL3B67145	AMEL3B63016			AMEL3B61308			AMEL3B63238	AMEL3B68115	AMEL3B62651	AMEL3B63683	AMEL3B66706		AMEL3B70078			AMEL3B65626	AMEL3B68482	AMEL3B67110	AMEL3B67638			AMEL_AFLO3B82833-RA_1	AMEL3B63232			AMEL3B64252	AMEL3B69699				AMEL3B66153
	AMEL3B62780	AMEL3B65184			AMEL3B60263	AMEL3B65698		AMEL3B60263			AMEL3B62102				AMEL3B64715			AMEL3B64715	AMEL3B67661			AMEL3B62102			AMEL3B69577	AMEL3B68116	AMEL3B66045	AMEL3B66385	AMEL3B64501		AMEL3B60714			AMEL3B65627	AMEL3B69562	AMEL3B68985	AMEL3B65337			AMEL3B65496	AMEL3B63233			AMEL3B60125	AMEL3B69700				AMEL3B69104
	AMEL3B69391	AMEL3B62489			AMEL3B60258	AMEL3B42711		AMEL3B60258			AMEL3B66307				AMEL3B64505			AMEL3B64505	AMEL3B62897			AMEL3B66307			AMEL3B61803	AMEL3B67851	AMEL3B63252	AMEL3B68340	AMEL3B68063		AMEL3B60715			AMEL3B69820	AMEL3B62411	AMEL3B68987	AMEL_ADOR3B80367-RA_1			AMEL3B65906	AMEL3B63220			AMEL3B60126	AMEL3B60232				AMEL3B69106
	AMEL3B63896	AMEL3B66096			AMEL3B60257	AMEL3B65640		AMEL3B60257			AMEL3B66308				AMEL3B67625			AMEL3B67625	AMEL3B65542			AMEL3B66308			AMEL3B64516	AMEL3B64923	AMEL3B61269	AMEL3B68342	AMEL3B68075		AMEL3B61456			AMEL3B69763	AMEL3B61345	AMEL3B64702	AMEL3B60269			AMEL3B65934	AMEL3B63196			AMEL3B61318	AMEL3B61921				AMEL3B68377
	AMEL3B63897	AMEL3B61744			AMEL3B60255	AMEL3B65634		AMEL3B60255			AMEL3B65663				AMEL3B68352			AMEL3B68352	AMEL3B61870			AMEL3B65663			AMEL3B64515	AMEL3B64924	AMEL3B69824	AMEL3B65212	AMEL3B69505		AMEL3B61811			AMEL3B65630	AMEL3B67843	AMEL3B68117	AMEL3B67107			AMEL3B61418	AMEL3B63197			AMEL3B49151	AMEL3B62302				AMEL3B69108
	AMEL3B61128	AMEL3B64061			AMEL3B40787	AMEL3B65627		AMEL3B40787			AMEL3B66144				AMEL3B61308			AMEL3B61308	AMEL3B68146			AMEL3B66144			AMEL3B66303	AMEL3B64922	AMEL3B66724	AMEL3B65214	AMEL3B61204		AMEL3B55607			AMEL3B66999	AMEL3B67844	AMEL3B62099	AMEL3B49715			AMEL3B65247	AMEL3B63385			AMEL3B62372	AMEL3B62304				AMEL_ADOR3B10626-RA_1
	AMEL3B61510	AMEL3B68443			AMEL3B40788	AMEL3B65624		AMEL3B40788			AMEL3B60383				AMEL3B62102			AMEL3B62102	AMEL3B63788			AMEL3B60383			AMEL3B63732	AMEL3B63297	AMEL3B65090	AMEL3B61947	AMEL3B67326		AMEL3B60597			AMEL3B69761	AMEL3B67845	AMEL3B62100	AMEL3B69770			AMEL3B68000	AMEL3B63387			AMEL3B62027	AMEL3B62841				AMEL3B67322
	AMEL3B60675	AMEL3B63995			AMEL3B60253	AMEL3B65617		AMEL3B60253			AMEL3B61682				AMEL3B66307			AMEL3B66307	AMEL3B60766			AMEL3B61682			AMEL3B63731	AMEL3B62130	AMEL3B65273	AMEL3B65243	AMEL3B67327		AMEL3B63400			AMEL3B69762	AMEL3B63415	AMEL3B68739	AMEL3B64536			AMEL3B61409	AMEL3B50304			AMEL3B66871	AMEL3B70239				AMEL3B67238
	AMEL3B63432	AMEL3B67373			AMEL3B40791	AMEL3B65615		AMEL3B40791			AMEL3B68499				AMEL3B66308			AMEL3B66308	AMEL3B68448			AMEL3B68499			AMEL3B64765	AMEL3B60518	AMEL3B70015	AMEL3B41906	AMEL3B65345		AMEL3B65997			AMEL3B67286	AMEL3B69038	AMEL3B69297	AMEL3B63453			AMEL3B61410	AMEL3B63381			AMEL3B65718	AMEL3B63964				AMEL3B67239
	AMEL3B65624	AMEL3B63983			AMEL3B60254	AMEL3B65612		AMEL3B60254			AMEL3B62798				AMEL3B65663			AMEL3B65663	AMEL3B63649			AMEL3B62798			AMEL3B64481	AMEL3B66809	AMEL3B47850	AMEL3B65244	AMEL3B60449		AMEL3B50234			AMEL3B54663	AMEL3B64655	AMEL3B69298	AMEL3B63454			AMEL3B67116	AMEL3B63540			AMEL3B62156	AMEL3B68176				AMEL3B67774
	AMEL3B60851	AMEL3B68953			AMEL3B40793	AMEL3B65613		AMEL3B40793			AMEL3B64230				AMEL3B66144			AMEL3B66144	AMEL3B65714			AMEL3B64230			AMEL_AFLO3B80611-RA_1	AMEL3B68491	AMEL3B60687	AMEL3B64416	AMEL3B60969		AMEL3B69111			AMEL3B68717	AMEL3B64656	AMEL3B63023	AMEL3B61082			AMEL3B68624	AMEL3B63541			AMEL_ADOR3B80367-RA_1	AMEL3B66257				AMEL3B67775
	AMEL3B65382	AMEL3B68254			AMEL3B60256	AMEL3B65620		AMEL3B60256			AMEL3B60879				AMEL3B60383			AMEL3B60383	AMEL3B68395			AMEL3B60879			AMEL3B63898	AMEL3B69039	AMEL3B60688	AMEL3B66061	AMEL3B62465		AMEL3B68868			AMEL3B64757	AMEL3B66877	AMEL3B69294	AMEL3B70073			AMEL3B65972	AMEL3B64212			AMEL3B63756	AMEL3B60228				AMEL3B67892
	AMEL3B62612	AMEL3B48828			AMEL3B60259	AMEL3B65621		AMEL3B60259			AMEL3B67244				AMEL3B61682			AMEL3B61682	AMEL3B62252			AMEL3B67244			AMEL3B65223	AMEL3B61946	AMEL3B63673	AMEL3B65045	AMEL3B49599		AMEL3B68869			AMEL3B90475	AMEL3B65572	AMEL3B63354	AMEL3B64712			AMEL3B65973	AMEL3B64187			AMEL3B69729	AMEL3B68177				AMEL3B62193
	AMEL3B67147	AMEL3B62592			AMEL3B60260	AMEL3B65628		AMEL3B60260			AMEL3B68044				AMEL3B68499			AMEL3B68499	AMEL3B61280			AMEL3B68044			AMEL3B64035	AMEL3B61944	AMEL3B69204	AMEL3B66929	AMEL3B62651		AMEL3B53400			AMEL3B63607	AMEL3B67032	AMEL3B61003	AMEL3B64845			AMEL3B67573	AMEL_ADOR3B81787-RA_1			AMEL3B60523	AMEL3B68633				AMEL3B62194
	AMEL3B69039	AMEL3B64012			AMEL3B60261	AMEL3B65629		AMEL3B60261			AMEL3B61209				AMEL3B62798			AMEL3B62798	AMEL3B64345			AMEL3B61209			AMEL3B64621	AMEL_AFLO3B20093-RA_1	AMEL3B63968	AMEL3B60783	AMEL3B66738		AMEL3B65921			AMEL3B63400	AMEL3B67033	AMEL3B48941	AMEL3B60193			AMEL3B67574	AMEL3B64141			AMEL3B64935	AMEL3B67198				AMEL3B62877
	AMEL3B63355	AMEL3B68593			AMEL3B60262	AMEL3B65630		AMEL3B60262			AMEL3B67105				AMEL3B64230			AMEL3B64230	AMEL3B68458			AMEL3B67105			AMEL3B63521	AMEL3B65073	AMEL3B60247	AMEL3B63666	AMEL3B60875		AMEL3B65293			AMEL3B65983	AMEL3B64266	AMEL3B61006	AMEL3B46924			AMEL3B69224	AMEL3B64107			AMEL3B66358	AMEL3B67813				AMEL3B60417
	AMEL3B64987	AMEL3B69153			AMEL3B60264	AMEL3B65635		AMEL3B60264			AMEL3B63443				AMEL3B60879			AMEL3B60879	AMEL3B65515			AMEL3B63443			AMEL3B64601	AMEL3B68027	AMEL3B70095	AMEL3B63279	AMEL3B66724		AMEL3B60020			AMEL3B70545	AMEL3B60887	AMEL3B68206	AMEL3B62095			AMEL3B68870	AMEL3B64082			AMEL3B66359	AMEL3B68178				AMEL3B70519
	AMEL3B70113	AMEL3B66752			AMEL3B60265	AMEL3B65638		AMEL3B60265			AMEL_AFLO3B83760-RA_1				AMEL3B67244			AMEL3B67244	AMEL3B60761			AMEL_AFLO3B83760-RA_1			AMEL3B64256	AMEL3B67144	AMEL3B60554	AMEL3B65293	AMEL3B68003		AMEL3B61527			AMEL3B67601	AMEL3B66063	AMEL3B63018	AMEL3B60171			AMEL3B70473	AMEL3B63819			AMEL3B66651	AMEL3B68179				AMEL3B69900
	AMEL3B64588	AMEL3B64187			AMEL3B60267	AMEL3B65666		AMEL3B60267			AMEL3B68693				AMEL3B68044			AMEL3B68044	AMEL3B62848			AMEL3B68693			AMEL3B65144	AMEL3B66220	AMEL3B62427	AMEL3B67968	AMEL3B66630		AMEL3B68604			AMEL3B69071	AMEL3B62177	AMEL3B68008	AMEL3B60172			AMEL3B65329	AMEL3B64411			AMEL3B61784	AMEL3B64143				AMEL3B66964
	AMEL3B65267	AMEL3B61995			AMEL3B60271	AMEL3B65667		AMEL3B60271			AMEL3B68015				AMEL3B61209			AMEL3B61209	AMEL3B61680			AMEL3B68015			AMEL3B64850	AMEL3B60475	AMEL3B61942	AMEL3B68707	AMEL3B69475		AMEL3B67871			AMEL3B66313	AMEL3B62463	AMEL3B70405	AMEL3B62296			AMEL3B64582	AMEL3B64828			AMEL3B63082	AMEL3B69341				AMEL3B68988
	AMEL3B68175	AMEL3B69011			AMEL3B60273	AMEL3B65689		AMEL3B60273			AMEL3B60995				AMEL3B67105			AMEL3B67105	AMEL3B62261			AMEL3B60995			AMEL3B62507	AMEL3B66110	AMEL3B60286	AMEL3B67584	AMEL3B65273		AMEL3B67609			AMEL3B63175	AMEL3B62289	AMEL3B62328	AMEL3B61581			AMEL3B63842	AMEL3B64829			AMEL3B63153	AMEL3B62298				AMEL3B68989
	AMEL3B63379	AMEL3B68950			AMEL3B60274	AMEL3B65690		AMEL3B60274			AMEL3B67028				AMEL3B63443			AMEL3B63443	AMEL3B67926			AMEL3B67028			AMEL3B60666	AMEL3B70666	AMEL3B62028	AMEL3B67585	AMEL3B70015		AMEL3B60737			AMEL3B67221	AMEL_ADOR3B82055-RA_1	AMEL3B62329	AMEL3B61627			AMEL3B62713	AMEL3B62998			AMEL3B64720	AMEL3B68200				AMEL3B67736
	AMEL3B63009	AMEL3B69487			AMEL3B60276	AMEL3B42807		AMEL3B60276			AMEL3B69682				AMEL_AFLO3B83760-RA_1			AMEL_AFLO3B83760-RA_1	AMEL3B67334			AMEL3B69682			AMEL3B65183	AMEL3B64135	AMEL3B62029	AMEL3B61268	AMEL3B60791		AMEL3B66094			AMEL3B67203	AMEL3B66099	AMEL3B69913	AMEL3B69189			AMEL3B69202	AMEL3B64685			AMEL3B64721	AMEL3B69827				AMEL_AFLO3B19422-RA_1
	AMEL3B69854	AMEL3B69496			AMEL3B60278	AMEL3B65697		AMEL3B60278			AMEL3B70324				AMEL3B68693			AMEL3B68693	AMEL3B67342			AMEL3B70324			AMEL3B62029	AMEL3B64136	AMEL3B66048	AMEL3B69251	AMEL3B47850		AMEL3B54807			AMEL3B67204	AMEL3B66882	AMEL3B63667	AMEL3B62841			AMEL3B63654	AMEL3B64686			AMEL3B61363	AMEL3B69411				AMEL3B48964
	AMEL3B69855	AMEL3B60618			AMEL3B60279	AMEL3B65700		AMEL3B60279			AMEL3B68523				AMEL3B68015			AMEL3B68015	AMEL3B67050			AMEL3B68523			AMEL3B62028	AMEL3B67600	AMEL3B69430	AMEL3B69252	AMEL3B60687		AMEL3B65371			AMEL3B67205	AMEL3B63053	AMEL3B63668	AMEL3B70239			AMEL3B61777	AMEL3B64866			AMEL3B65508	AMEL3B60585				AMEL3B60423
	AMEL3B52743	AMEL3B61849			AMEL3B60280	AMEL3B65703		AMEL3B60280			AMEL3B53611				AMEL3B60995			AMEL3B60995	AMEL3B64904			AMEL3B53611			AMEL3B60866	AMEL3B67602	AMEL3B64350	AMEL3B63956	AMEL3B60688		AMEL_ADOR3B65832-RA_11			AMEL3B66436	AMEL3B63054	AMEL3B63278	AMEL3B63995			AMEL3B64396	AMEL3B65133			AMEL_AFLO3B19723-RA_1	AMEL3B61329				AMEL3B69527
	AMEL3B66147	AMEL3B61850			AMEL3B60282	AMEL3B65705		AMEL3B60282			AMEL3B63337				AMEL3B67028			AMEL3B67028	AMEL3B64662			AMEL3B63337			AMEL3B67675	AMEL3B66439	AMEL3B64935	AMEL3B63079	AMEL3B69204		AMEL3B61071			AMEL3B68673	AMEL3B63315	AMEL3B63279	AMEL3B69828			AMEL3B69910	AMEL3B65138			AMEL3B68077	AMEL3B62351				AMEL_ADOR3B80357-RA_1
	AMEL3B66295	AMEL3B65910			AMEL3B60286	AMEL3B65713		AMEL3B60286			AMEL3B63338				AMEL3B69682			AMEL3B69682	AMEL3B66889			AMEL3B63338			AMEL3B52017	AMEL3B66553	AMEL3B64933	AMEL3B63576	AMEL3B67436		AMEL3B69084			AMEL3B65238	AMEL3B70589	AMEL3B66235	AMEL3B69829			AMEL3B61352	AMEL3B65284			AMEL3B63404	AMEL3B62826				AMEL3B67798
	AMEL3B62450	AMEL3B68805			AMEL3B60290	AMEL3B65714		AMEL3B60290			AMEL3B63411				AMEL3B70324			AMEL3B70324	AMEL3B66511			AMEL3B63411			AMEL3B45097	AMEL3B66545	AMEL3B54889	AMEL3B67700	AMEL3B63414		AMEL3B69085			AMEL3B68883	AMEL3B65432	AMEL3B67560	AMEL3B66078			AMEL3B65159	AMEL3B65255			AMEL3B64095	AMEL3B69908				AMEL3B61340
	AMEL3B60594	AMEL3B69308			AMEL3B40811	AMEL3B65720		AMEL3B40811			AMEL3B63491				AMEL3B68523			AMEL3B68523	AMEL3B69245			AMEL3B63491			AMEL3B66915	AMEL3B66546	AMEL3B62624	AMEL3B67701	AMEL3B66820		AMEL3B66683			AMEL3B68212	AMEL3B43361	AMEL3B67561	AMEL3B68693			AMEL3B63784	AMEL3B65256			AMEL3B61171	AMEL3B66174				AMEL3B65460
	AMEL3B68270	AMEL3B68643			AMEL3B40812	AMEL3B65722		AMEL3B40812			AMEL3B62687				AMEL3B53611			AMEL3B53611	AMEL3B66231			AMEL3B62687			AMEL3B60664	AMEL3B66334	AMEL3B64535	AMEL3B65786	AMEL3B63968		AMEL3B63779			AMEL3B69247	AMEL3B66098	AMEL3B63954	AMEL3B66739			AMEL3B42536	AMEL3B65383			AMEL3B64796	AMEL3B60258				AMEL3B68685
	AMEL3B67821	AMEL3B68648			AMEL3B40814	AMEL3B42836		AMEL3B40814			AMEL3B66679				AMEL3B63337			AMEL3B63337	AMEL3B64522			AMEL3B66679			AMEL3B61415	AMEL3B66335	AMEL3B64536	AMEL3B62429	AMEL3B60247		AMEL3B70523			AMEL3B66080	AMEL3B61891	AMEL3B60554	AMEL3B70525			AMEL3B64495	AMEL3B65919			AMEL3B61770	AMEL3B60900				AMEL3B62860
	AMEL3B62099	Test			AMEL3B40815	AMEL3B65750		AMEL3B40815			AMEL3B65276				AMEL3B63338			AMEL3B63338	AMEL3B62112			AMEL3B65276			AMEL3B70611	AMEL3B51149	AMEL3B65565	AMEL3B62430	AMEL3B70095		AMEL3B67942			AMEL3B68800	AMEL3B61892	AMEL_ADOR3B81703-RA_1	AMEL3B69415			AMEL3B61855	AMEL3B65995			AMEL3B60218	AMEL3B61093				AMEL3B61555
	AMEL3B68750				AMEL3B60293	AMEL3B65761		AMEL3B60293			AMEL3B64748				AMEL3B63411			AMEL3B63411	AMEL3B63753			AMEL3B64748			AMEL3B64207	AMEL3B66367	AMEL3B62265	AMEL3B62431	AMEL3B65099		AMEL_AFLO3B68704-RA_1			AMEL3B62959	AMEL3B68060	AMEL3B64253	AMEL3B69417			AMEL3B70242	AMEL3B65996			AMEL3B68760	AMEL3B64171				AMEL3B65933
	AMEL3B68654				AMEL3B40817	AMEL3B65762		AMEL3B40817			AMEL3B67627				AMEL3B63491			AMEL3B63491	AMEL3B61780			AMEL3B67627			AMEL3B62104	AMEL3B66431	AMEL3B67043	AMEL3B62432	AMEL3B68757		AMEL3B66490			AMEL3B65497	AMEL3B62934	AMEL3B69630	AMEL3B61363			AMEL3B64968	AMEL3B65840			AMEL3B68761	AMEL3B69930				AMEL3B61550
	AMEL3B65426				AMEL3B60298	AMEL3B65764		AMEL3B60298			AMEL3B61701				AMEL3B62687			AMEL3B62687	AMEL3B61945			AMEL3B61701			AMEL3B64388	AMEL3B66433	AMEL3B60292	AMEL3B62030	AMEL3B60554		AMEL3B63997			AMEL3B70056	AMEL3B61468	AMEL3B66871	AMEL3B69341			AMEL3B68637	AMEL3B65736			AMEL3B64793	AMEL3B69618				AMEL3B61551
	AMEL3B69361				AMEL3B60299	AMEL3B65775		AMEL3B60299			AMEL3B66945				AMEL3B66679			AMEL3B66679	AMEL3B60935			AMEL3B66945			AMEL3B69713	AMEL3B66420	AMEL3B63342	AMEL3B62386	AMEL3B60126		AMEL3B69378			AMEL3B70057	AMEL3B63049	AMEL3B69430	AMEL3B62298			AMEL3B70492	AMEL3B65595			AMEL3B70038	AMEL3B60877				AMEL3B65681
	AMEL3B61061				AMEL3B40820	AMEL3B65789		AMEL3B40820			AMEL3B67963				AMEL3B65276			AMEL3B65276	AMEL3B65626			AMEL3B67963			AMEL3B62199	AMEL3B66419	AMEL_ADOR3B65161-RA_1	AMEL3B61150	AMEL3B61942		AMEL3B65358			AMEL3B60114	AMEL3B61640	AMEL3B60271	AMEL3B64617			AMEL3B67758	AMEL3B61461			AMEL3B69310	AMEL3B66273				AMEL3B52264
	AMEL3B60714				AMEL3B60301	AMEL3B65793		AMEL3B60301			AMEL3B64827				AMEL3B64748			AMEL3B64748	AMEL3B61439			AMEL3B64827			AMEL3B66278	AMEL3B66450	AMEL3B64118	AMEL3B60938	AMEL3B66390		AMEL3B63404			AMEL_AFLO3B61194-RA_9	AMEL3B64610	AMEL3B60272	AMEL3B69827			AMEL3B65335	AMEL3B60958			AMEL3B69452	AMEL3B67211				AMEL3B65913
	AMEL3B69885				AMEL3B40822	AMEL3B65795		AMEL3B40822			AMEL3B66568				AMEL3B67627			AMEL3B67627	AMEL3B65048			AMEL3B66568			AMEL3B61844	AMEL3B66467	AMEL3B64534	AMEL3B64976	AMEL3B46295		AMEL3B64355			AMEL3B61044	AMEL3B60773	AMEL3B64298	AMEL3B62390			AMEL3B63690	AMEL3B63910			AMEL3B66823	AMEL3B67214				AMEL3B64647
	AMEL3B63529				AMEL3B60305	AMEL3B65802		AMEL3B60305			AMEL3B61669				AMEL3B61701			AMEL3B61701	AMEL3B68416			AMEL3B61669			AMEL3B61843	AMEL3B66484	AMEL3B61783	AMEL3B61412	AMEL3B69349		AMEL3B43695			AMEL3B68801	AMEL3B61127	AMEL3B63450	AMEL3B64949			AMEL3B64917	AMEL3B65668			AMEL3B68494	AMEL3B62293				AMEL3B65684
	AMEL3B62956				AMEL3B60307	AMEL3B65816		AMEL3B60307			AMEL3B64001				AMEL3B66945			AMEL3B66945	AMEL3B62487			AMEL3B64001			AMEL3B63064	AMEL3B66499	AMEL3B67583	AMEL3B62155	AMEL3B60286		AMEL_AFLO3B22564-RA_1			AMEL3B69317	AMEL3B66747	AMEL3B67109	AMEL3B64950			AMEL3B65163	AMEL3B60305			AMEL3B64459	AMEL3B62016				AMEL3B60402
	AMEL3B65050				AMEL3B40827	AMEL3B65826		AMEL3B40827			AMEL3B62472				AMEL3B67963			AMEL3B67963	AMEL3B69023			AMEL3B62472			AMEL3B70541	AMEL3B66502	AMEL3B68058	AMEL3B62347	AMEL3B62028		AMEL3B66945			AMEL3B63086	AMEL3B66748	AMEL3B69927	AMEL3B60258			AMEL3B65164	AMEL3B60306			AMEL3B67776	AMEL3B65085				AMEL3B68587
	AMEL3B62188				AMEL3B60311	AMEL3B65835		AMEL3B60311			AMEL3B62473				AMEL3B64827			AMEL3B64827	AMEL3B63567			AMEL3B62473			AMEL3B62878	AMEL3B66506	AMEL3B68410	AMEL3B63752	AMEL3B62029		AMEL3B46004			AMEL3B63087	AMEL3B60772	AMEL3B67043	AMEL3B69930			AMEL3B63069	AMEL3B67644			AMEL3B69426	AMEL3B62436				AMEL3B66820
	AMEL3B62391				AMEL3B40829	AMEL3B65836		AMEL3B40829			AMEL3B60984				AMEL3B66568			AMEL3B66568	AMEL3B65583			AMEL3B60984			AMEL3B64767	AMEL3B70617	AMEL3B69569	AMEL3B63753	AMEL3B65337		AMEL3B69192			AMEL3B61368	AMEL3B61528	AMEL3B68698	AMEL3B60071			AMEL3B47005	AMEL3B70099			AMEL3B64867	AMEL3B61238				AMEL3B66596
	AMEL3B60726				AMEL3B60312	AMEL3B65841		AMEL3B60312			AMEL3B66711				AMEL3B61669			AMEL3B61669	AMEL3B64161			AMEL3B66711			AMEL3B69415	AMEL3B54238	AMEL3B63847	AMEL3B65378	AMEL3B64351		AMEL3B68580			AMEL3B60348	AMEL3B61530	AMEL3B61012	AMEL3B60072			AMEL3B63095	AMEL3B63421			AMEL_AFLO3B13699-RA_1	AMEL3B66523				AMEL3B68581
	AMEL3B64681				AMEL3B60314	AMEL3B65852		AMEL3B60314			AMEL3B64776				AMEL3B64001			AMEL3B64001	AMEL3B67759			AMEL3B64776			AMEL3B63416	AMEL3B66184	AMEL3B63848	AMEL3B68115	AMEL3B70337		AMEL3B60924			AMEL3B61043	AMEL3B60069	AMEL3B64549	AMEL3B60877			AMEL3B68956	AMEL3B60330			AMEL3B69685	AMEL3B64443				AMEL3B68582
	AMEL3B67775				AMEL3B60319	AMEL3B65854		AMEL3B60319			AMEL3B66972				AMEL3B62472			AMEL3B62472	AMEL3B60461			AMEL3B66972			AMEL3B60416	AMEL3B66185	AMEL3B68177	AMEL3B68116	AMEL3B54889		AMEL3B61992			AMEL3B52682	AMEL3B60070	AMEL3B60363	AMEL3B61174			AMEL3B61452	AMEL3B67130			AMEL3B64492	AMEL3B64981				AMEL3B63336
	AMEL3B67970				AMEL3B40834	AMEL3B65857		AMEL3B40834			AMEL3B66113				AMEL3B62473			AMEL3B62473	AMEL3B68599			AMEL3B66113			AMEL3B67412	AMEL3B66158	AMEL3B68601	AMEL3B65499	AMEL3B62624		AMEL3B66531			AMEL3B68492	AMEL3B60771	AMEL3B62062	AMEL3B70038			AMEL3B63883	AMEL3B65743			AMEL3B67349	AMEL3B60433				AMEL3B63337
	AMEL3B69768				AMEL3B60324	AMEL3B65870		AMEL3B60324			AMEL3B62488				AMEL3B60984			AMEL3B60984	AMEL3B66360			AMEL3B62488			AMEL3B65686	AMEL3B66198	AMEL3B69792	AMEL3B64923	AMEL3B67107		AMEL3B67771			AMEL3B63085	AMEL3B63500	AMEL3B66470	AMEL3B62292			AMEL3B67614	AMEL3B62736			AMEL3B61910	AMEL3B60199				AMEL3B63338
	AMEL3B60845				AMEL3B60325	AMEL3B65875		AMEL3B60325			AMEL3B67149				AMEL3B66711			AMEL3B66711	AMEL3B69985			AMEL3B67149			AMEL3B65685	AMEL3B66190	AMEL3B67813	AMEL3B64924	AMEL3B65401		AMEL3B61421			AMEL3B65629	AMEL3B60388	AMEL3B66471	AMEL3B60433			AMEL3B69953	AMEL3B62737			AMEL3B61911	AMEL3B66883				AMEL3B68571
	AMEL3B62917				AMEL3B60326	AMEL3B65880		AMEL3B60326			AMEL3B70527				AMEL3B64776			AMEL3B64776	AMEL3B62173			AMEL3B70527			AMEL_AFLO3B13674-RA_9	AMEL3B66191	AMEL3B68080	AMEL3B64922	AMEL3B65562		AMEL3B61419			AMEL3B66838	AMEL3B60389	AMEL3B66647	AMEL3B45019			AMEL3B60854	AMEL3B69373			AMEL3B51166	AMEL3B67589				AMEL3B68572
	AMEL3B62018				AMEL3B60327	AMEL3B65882		AMEL3B60327			AMEL3B67113				AMEL3B66972			AMEL3B66972	AMEL3B60659			AMEL3B67113			AMEL3B63901	AMEL3B66050	AMEL3B68178	AMEL3B63297	AMEL3B65565		AMEL3B68000			AMEL3B67903	AMEL3B60391	AMEL3B61515	AMEL3B67006			AMEL3B68099	AMEL3B69374			AMEL3B66346	AMEL3B67590				AMEL3B62549
	AMEL3B61480				AMEL3B40841	AMEL3B65885		AMEL3B40841			AMEL3B69994				AMEL3B66113			AMEL3B66113	AMEL3B66626			AMEL3B69994			AMEL3B66522	AMEL3B66052	AMEL3B68179	AMEL3B62130	AMEL3B62265		AMEL3B69618			AMEL3B67904	AMEL_AFLO3B25671-RA_1	AMEL3B61516	AMEL3B67589			AMEL3B67168	AMEL3B60865			AMEL3B64271	AMEL3B69302				AMEL3B62548
	AMEL3B64951				AMEL3B60328	AMEL3B66055		AMEL3B60328			AMEL3B55193				AMEL3B62488			AMEL3B62488	AMEL3B61195			AMEL3B55193			AMEL3B60942	AMEL3B66031	AMEL3B64720	AMEL3B60518	AMEL3B60292		AMEL3B41476			AMEL3B68159	AMEL3B64614	AMEL3B62686	AMEL3B67590			AMEL3B69804	AMEL3B67997			AMEL_ADOR3B69414-RA_1	AMEL3B61765				AMEL3B69980
	AMEL3B66265				AMEL3B60330	AMEL3B66054		AMEL3B60330			AMEL3B53693				AMEL3B67149			AMEL3B67149	AMEL3B61738			AMEL3B53693			AMEL3B62022	AMEL3B67068	AMEL3B69229	AMEL3B68491	AMEL3B62095		AMEL3B41460			AMEL3B68161	AMEL3B65276	AMEL3B63256	AMEL3B55674			AMEL3B69464	AMEL3B63874			AMEL3B60742	AMEL3B65191				AMEL3B63988
	AMEL3B67370				AMEL3B60332	AMEL3B66050		AMEL3B60332			AMEL3B67970				AMEL3B70527			AMEL3B70527	AMEL3B61866			AMEL3B67970			AMEL_AFLO3B24845-RA_1	AMEL3B67071	AMEL3B61212	AMEL3B68487	AMEL3B60295		AMEL3B64110			AMEL3B67522	AMEL3B65277	AMEL3B64534	AMEL3B68475			AMEL3B69828	AMEL3B66833			AMEL3B67790	AMEL3B62735				AMEL3B70245
	AMEL3B64578				AMEL3B40846	AMEL3B42948		AMEL3B40846			AMEL_AFLO3B80557-RA_1				AMEL3B67113			AMEL3B67113	AMEL3B68062			AMEL_AFLO3B80557-RA_1			AMEL3B61977	AMEL3B67078	AMEL3B66187	AMEL3B69039	AMEL3B62686		AMEL3B67956			AMEL3B66560	AMEL3B68920	AMEL3B64535	AMEL3B67464			AMEL3B69829	AMEL3B67159			AMEL3B62660	AMEL3B69926				AMEL3B68547
	AMEL3B67601				AMEL3B40847	AMEL3B64158		AMEL3B40847			AMEL3B42154				AMEL3B69994			AMEL3B69994	AMEL3B65956			AMEL3B42154			AMEL3B69418	AMEL3B67095	AMEL3B68616	AMEL3B61946	AMEL3B64118		AMEL3B67957			AMEL3B68160	AMEL3B66687	AMEL3B68901	AMEL3B60981			AMEL3B69337	AMEL3B67160			AMEL3B60521	AMEL3B62550				AMEL3B67439
	AMEL3B68376				AMEL3B60333	AMEL3B64150		AMEL3B60333			AMEL3B63754				AMEL3B55193			AMEL3B55193	AMEL3B61145			AMEL3B63754			AMEL3B60402	AMEL3B67096	AMEL3B55664	AMEL3B69574	AMEL3B64534		AMEL3B67319			AMEL3B69497	AMEL3B60769	AMEL3B60912	AMEL3B62550			AMEL3B65490	AMEL3B67161			AMEL3B67034	AMEL3B60224				AMEL3B69489
	AMEL3B60567				AMEL3B40849	AMEL3B64154		AMEL3B40849			AMEL3B65889				AMEL3B53693			AMEL3B53693	AMEL3B64729			AMEL3B65889			AMEL3B66230	AMEL3B67136	AMEL3B61727	AMEL3B65073	AMEL3B60123		AMEL3B61185			AMEL3B66012	AMEL3B62928	AMEL3B60913	AMEL3B65448			AMEL_AFLO3B19744-RA_4	AMEL3B62976			AMEL_AFLO3B13907-RA_1	AMEL3B64409				AMEL3B66256
	AMEL3B61236				AMEL3B60334	AMEL3B64156		AMEL3B60334			AMEL3B70668				AMEL3B67970			AMEL3B67970	AMEL3B61834			AMEL3B70668			AMEL3B63973	AMEL3B67260	AMEL3B61728	AMEL3B68027	AMEL3B60124		AMEL3B70253			AMEL3B66013	AMEL3B62929	AMEL3B62687	AMEL3B68335			AMEL3B66100	AMEL3B68473			AMEL3B63481	AMEL3B64410				AMEL3B66395
	AMEL3B65522				AMEL3B40851	AMEL3B64161		AMEL3B40851			AMEL3B67838				AMEL_AFLO3B80557-RA_1			AMEL_AFLO3B80557-RA_1	AMEL3B69112			AMEL3B67838			AMEL3B61000	AMEL3B67255	AMEL3B62298	AMEL3B66220	AMEL3B61783		AMEL3B67427			AMEL3B69556	AMEL3B60768	AMEL3B60317	AMEL3B61277			AMEL3B65082	AMEL3B68474			AMEL3B62517	AMEL3B60696				AMEL3B64249
	AMEL3B65740				AMEL3B40854	AMEL3B64162		AMEL3B40854			AMEL_AFLO3B24311-RA_1				AMEL3B42154			AMEL3B42154	AMEL3B62132			AMEL_AFLO3B24311-RA_1			AMEL3B62166	AMEL3B67254	AMEL3B64095	AMEL3B60475	AMEL3B60317		AMEL3B66657			AMEL3B65841	AMEL3B60807	AMEL3B62689	AMEL3B61278			AMEL3B61392	AMEL3B60691			AMEL3B66295	AMEL3B65228				AMEL3B69590
	AMEL3B61402				AMEL3B40855	AMEL3B62829		AMEL3B40855			AMEL3B64003				AMEL3B63754			AMEL3B63754	AMEL3B60765			AMEL3B64003			AMEL3B63568	AMEL3B66610	AMEL3B65961	AMEL3B64714	AMEL3B69792		AMEL3B66672			AMEL3B63107	AMEL3B43028	AMEL3B47313	AMEL3B62024			AMEL3B64098	AMEL3B62602			AMEL3B67510	AMEL3B61086				AMEL3B69751
	AMEL3B64267				AMEL3B60340	AMEL3B62824		AMEL3B60340			AMEL3B66346				AMEL3B65889			AMEL3B65889	AMEL3B64820			AMEL3B66346			AMEL3B66951	AMEL3B66611	AMEL3B60920	AMEL3B67600	AMEL3B67813		AMEL3B60456			AMEL3B65021	AMEL3B67052	AMEL3B62570	AMEL3B66434			AMEL3B60822	AMEL3B62598			AMEL3B66353	AMEL3B62714				AMEL3B43783
	AMEL3B62090				AMEL3B60342	AMEL3B62831		AMEL3B60342			AMEL3B64143				AMEL3B70668			AMEL3B70668	AMEL3B68603			AMEL3B64143			AMEL3B67132	AMEL3B66613	AMEL3B66797	AMEL3B67602	AMEL3B68080		AMEL3B65614			AMEL3B65842	AMEL3B61480	AMEL3B67420	AMEL3B62530			AMEL3B63922	AMEL3B64766			AMEL3B52941	AMEL3B69417				AMEL3B65188
	AMEL3B65582				AMEL3B60344	AMEL3B60434		AMEL3B60344			AMEL3B66990				AMEL3B67838			AMEL3B67838	AMEL3B68015			AMEL3B66990			AMEL3B60283	AMEL3B66617	AMEL3B66798	AMEL3B64900	AMEL3B68178		AMEL3B48146			AMEL3B69683	AMEL3B61481	AMEL3B67421	AMEL3B62531			AMEL3B68074	AMEL3B69534			AMEL3B64131	AMEL3B69615				AMEL3B70047
	AMEL3B67968				AMEL3B60346	AMEL3B60437		AMEL3B60346			AMEL3B64475				AMEL_AFLO3B24311-RA_1			AMEL_AFLO3B24311-RA_1	AMEL3B69040			AMEL3B64475			AMEL3B67115	AMEL3B66698	AMEL3B69170	AMEL3B66439	AMEL3B68179		AMEL3B68591			AMEL3B63083	AMEL3B62758	AMEL3B67422	AMEL3B62402			AMEL3B62354	AMEL3B68871			AMEL3B65208	AMEL3B69616				AMEL3B70593
	AMEL3B69833				AMEL3B60348	AMEL3B60438		AMEL3B60348			AMEL3B62636				AMEL3B64003			AMEL3B64003	AMEL3B60819			AMEL3B62636			AMEL3B63525	AMEL3B62607	AMEL3B65291	AMEL3B66423	AMEL3B62182		AMEL3B62579			AMEL3B67619	AMEL3B49051	AMEL3B68176	AMEL3B60233			AMEL3B65954	AMEL_ADOR3B82527-RA_1			AMEL3B68759	AMEL3B70097				AMEL3B66746
	AMEL3B60522				AMEL3B60349	AMEL3B60439		AMEL3B60349			AMEL3B68202				AMEL3B66346			AMEL3B66346	AMEL3B60931			AMEL3B68202			AMEL3B62614	AMEL3B66857	AMEL3B65292	AMEL3B68109	AMEL3B63153		AMEL3B70446			AMEL3B62338	AMEL3B67472	AMEL3B65186	AMEL3B67524			AMEL3B64457	AMEL3B60473			AMEL3B62210	AMEL3B70098				AMEL3B67207
	AMEL3B65581				AMEL3B60355	AMEL3B60440		AMEL3B60355			AMEL3B66270				AMEL3B64143			AMEL3B64143	AMEL3B60690			AMEL3B66270			AMEL3B70646	AMEL3B66881	AMEL3B64301	AMEL_AFLO3B81885-RA_1	AMEL3B66187		AMEL3B63778			AMEL3B63672	AMEL3B62757	AMEL3B63153	AMEL3B68477			AMEL3B69993	AMEL3B63467			AMEL3B61048	AMEL3B60033				AMEL3B69591
	AMEL3B70097				AMEL3B60357	AMEL3B43013		AMEL3B60357			AMEL3B61366				AMEL3B66990			AMEL3B66990	AMEL3B67591			AMEL3B61366			AMEL3B66853	AMEL3B66940	AMEL3B62221	AMEL3B66566	AMEL3B68616		AMEL3B68386			AMEL3B65625	AMEL3B66300	AMEL3B64143	AMEL3B62026			AMEL3B60240	AMEL3B63468			AMEL3B66631	AMEL3B60034				AMEL_AFLO3B82975-RA_2
	AMEL3B65632				AMEL3B60500	AMEL3B60436		AMEL3B60500			AMEL3B68734				AMEL3B64475			AMEL3B64475	AMEL3B64023			AMEL3B68734			AMEL3B66911	AMEL3B66949	AMEL3B64665	AMEL3B66553	AMEL3B55664		AMEL3B66440			AMEL3B67145	AMEL3B60312	AMEL3B63404	AMEL3B64787			AMEL3B60357	AMEL3B69470			AMEL3B68065	AMEL3B63139				AMEL3B69987
	AMEL3B64873				AMEL3B40869	AMEL3B63893		AMEL3B40869			AMEL3B65167				AMEL3B62636			AMEL3B62636	AMEL3B61865			AMEL3B65167			AMEL3B66540	AMEL3B66972	AMEL3B64600	AMEL3B66431	AMEL3B61727		AMEL3B66184			AMEL3B66730	AMEL3B70482	AMEL3B64544	AMEL3B68938			AMEL3B68413	AMEL3B62370			AMEL3B69344	AMEL3B61084				AMEL3B66532
	AMEL3B65898				AMEL3B60499	AMEL3B63894		AMEL3B60499			AMEL3B62700				AMEL3B68202			AMEL3B68202	AMEL3B65624			AMEL3B62700			AMEL3B67871	AMEL3B66983	AMEL3B64851	AMEL3B66433	AMEL3B61728		AMEL3B60483			AMEL3B61799	AMEL3B62918	AMEL3B63822	AMEL3B60984			AMEL3B68414	AMEL3B62371			AMEL3B69345	AMEL3B62196				AMEL3B66533
	AMEL3B62811				AMEL3B60498	AMEL3B67241		AMEL3B60498			AMEL3B69457				AMEL3B66270			AMEL3B66270	AMEL3B64987			AMEL3B69457			AMEL3B64284	AMEL3B67007	AMEL3B70501	AMEL3B66420	AMEL3B63997		AMEL3B66492			AMEL3B62146	AMEL3B65869	AMEL3B64231	AMEL3B60985			AMEL3B61874	AMEL3B62715			AMEL3B63253	AMEL3B62198				Test
	AMEL3B60308				AMEL3B69647	AMEL3B67255		AMEL3B69647			AMEL3B62316				AMEL3B61366			AMEL3B61366	AMEL3B65267			AMEL3B62316			AMEL3B64545	AMEL3B67009	AMEL3B69618	AMEL3B66484	AMEL3B63998		AMEL3B66494			AMEL3B62339	AMEL3B61485	AMEL3B60585	AMEL3B46150			AMEL3B61342	AMEL3B62716			AMEL3B60178	AMEL3B66249
	AMEL3B67132				AMEL3B69645	AMEL3B67258		AMEL3B69645			AMEL3B60013				AMEL3B68734			AMEL3B68734	AMEL3B60594			AMEL3B60013			AMEL3B70584	AMEL3B67012	AMEL3B60218	AMEL3B66499	AMEL3B64095		AMEL3B60081			AMEL3B63026	AMEL_ADOR3B80488-RA_1	AMEL3B61329	AMEL3B62496			AMEL3B60241	AMEL3B67463			AMEL3B60179	AMEL3B64864
	AMEL3B68403				AMEL3B69643	AMEL3B67263		AMEL3B69643			AMEL3B68012				AMEL3B65167			AMEL3B65167	AMEL3B68750			AMEL3B68012			AMEL3B52999	AMEL3B67013	AMEL3B61174	AMEL3B66504	AMEL3B65398		AMEL3B67273			AMEL3B63885	AMEL3B68442	AMEL3B68021	AMEL3B65105			AMEL3B62635	AMEL3B65099			AMEL3B63962	AMEL3B65105
	AMEL3B67680				AMEL3B69641	AMEL3B67276		AMEL3B69641			AMEL3B62845				AMEL3B62700			AMEL3B62700	AMEL3B65426			AMEL3B62845			AMEL3B69769	AMEL3B67022	AMEL3B61360	AMEL3B66505	AMEL3B69170		AMEL3B67274			AMEL3B60334	AMEL3B68443	AMEL3B69170	AMEL3B62383			AMEL3B60285	AMEL3B63050			AMEL3B64403	AMEL3B62630
	AMEL3B60550				AMEL3B69639	AMEL3B67285		AMEL3B69639			AMEL3B62898				AMEL3B69457			AMEL3B69457	AMEL3B60845			AMEL3B62898			AMEL3B67074	AMEL3B67023	AMEL3B61398	AMEL3B66506	AMEL3B64542		AMEL3B67397			AMEL3B60337	AMEL3B64348	AMEL3B65291	AMEL3B65761			AMEL3B68656	AMEL3B63628			AMEL3B69853	AMEL3B66250
	AMEL3B67867				AMEL3B69638	AMEL3B67300		AMEL3B69638			AMEL3B68591				AMEL3B62316			AMEL3B62316	AMEL3B62917			AMEL3B68591			AMEL3B69377	AMEL3B67027	AMEL3B67165	AMEL3B70617	AMEL3B65870		AMEL3B68570			AMEL3B47692	AMEL3B60230	AMEL3B65292	AMEL3B68667			AMEL3B68657	AMEL3B63629			AMEL3B60138	AMEL3B60878
	AMEL3B66008				AMEL3B69636	AMEL3B67304		AMEL3B69636			AMEL3B61269				AMEL3B60013			AMEL3B60013	AMEL3B62018			AMEL3B61269			AMEL3B66188	AMEL3B67360	AMEL3B60924	AMEL3B54238	AMEL3B65871		AMEL_ADOR3B80267-RA_1			AMEL3B60083	AMEL3B60231	AMEL3B66387	AMEL3B70124			AMEL3B50698	AMEL3B67103			AMEL3B60139	AMEL3B60879
	AMEL3B66034				AMEL3B69634	AMEL3B67317		AMEL3B69634			AMEL3B40756				AMEL3B68012			AMEL3B68012	AMEL3B67601			AMEL3B40756			AMEL3B48421	AMEL3B67422	AMEL3B66275	AMEL3B66289	AMEL3B65291		AMEL3B63094			AMEL3B67987	AMEL3B60629	AMEL3B68729	AMEL3B67355			AMEL3B69413	AMEL3B68272			AMEL3B69359	AMEL3B51923
	AMEL3B62244				AMEL3B69632	AMEL3B67328		AMEL3B69632			AMEL3B70286				AMEL3B62845			AMEL3B62845	AMEL3B67968			AMEL3B70286			AMEL3B62785	AMEL3B67533	AMEL3B61766	AMEL3B66184	AMEL3B65292		AMEL3B62009			AMEL3B66572	AMEL3B60836	AMEL3B69908	AMEL3B62079			AMEL3B69874	AMEL3B68273			AMEL3B68292	AMEL3B60188
	AMEL3B67211				AMEL3B69631	AMEL3B67331		AMEL3B69631			AMEL3B63396				AMEL3B62898			AMEL3B62898	AMEL3B65898			AMEL3B63396			AMEL3B65044	AMEL3B67523	AMEL3B62021	AMEL3B66185	AMEL3B64301		AMEL3B68171			AMEL3B69211	AMEL3B60621	AMEL3B63820	AMEL3B63034			AMEL3B68056	AMEL3B63076			AMEL3B68501	AMEL3B66645
	AMEL3B64322				AMEL3B69628	AMEL3B67336		AMEL3B69628			AMEL3B60971				AMEL3B68591			AMEL3B68591	AMEL3B68403			AMEL3B60971			AMEL3B69023	AMEL_AFLO3B83053-RA_1	AMEL3B62022	AMEL3B54490	AMEL3B60258		AMEL3B62332			AMEL3B64213	AMEL3B69075	AMEL3B64462	AMEL3B65102			AMEL3B68057	AMEL3B64801			AMEL3B67013	AMEL3B66646
	AMEL3B65545				AMEL3B69627	AMEL3B67349		AMEL3B69627			AMEL3B62210				AMEL3B61269			AMEL3B61269	AMEL3B62244			AMEL3B62210			AMEL3B69187	AMEL3B67504	AMEL3B69743	AMEL3B66186	AMEL3B64665		AMEL3B60457			AMEL3B61249	AMEL3B69076	AMEL3B64463	AMEL3B66211			AMEL3B64354	AMEL3B61867			AMEL3B67862	AMEL3B67781
	AMEL3B60837				AMEL3B69626	AMEL3B67351		AMEL3B69626			AMEL3B70653				AMEL3B40756			AMEL3B40756	AMEL3B65545			AMEL3B70653			AMEL3B65220	AMEL3B67501	AMEL3B69744	AMEL3B66050	AMEL3B64600		AMEL3B65765			AMEL3B61250	AMEL3B65137	AMEL3B68730	AMEL3B62733			AMEL3B66221	AMEL3B64992			AMEL3B62457	AMEL3B67782
	AMEL3B63841				AMEL3B69629	AMEL3B67354		AMEL3B69629			AMEL3B68442				AMEL3B70286			AMEL3B70286	AMEL3B65819			AMEL3B68442			AMEL3B67343	AMEL3B67598	AMEL3B63659	AMEL3B67068	AMEL3B64171		AMEL3B63954			AMEL3B65658	AMEL3B55905	AMEL3B67438	AMEL3B64271			AMEL3B66222	AMEL3B60988			AMEL3B49575	AMEL3B62079
	AMEL3B70395				AMEL3B69630	AMEL3B67355		AMEL3B69630			AMEL3B69568				AMEL3B63396			AMEL3B63396	AMEL3B65990			AMEL3B69568			AMEL3B69028	AMEL3B66683	AMEL3B60433	AMEL3B67071	AMEL3B69618		AMEL3B62381			AMEL3B63142	AMEL3B62732	AMEL3B64793	AMEL_ADOR3B69414-RA_1			AMEL3B65372	AMEL3B60843			AMEL3B62684	AMEL3B63034
	AMEL3B67748				AMEL3B69633	AMEL3B67357		AMEL3B69633			AMEL3B65515				AMEL3B60971			AMEL3B60971	AMEL3B69616			AMEL3B65515			AMEL3B43433	AMEL3B67668	AMEL3B40009	AMEL3B67078	AMEL3B61174		AMEL3B61931			AMEL3B61907	AMEL3B65198	AMEL3B67965	AMEL3B60883			AMEL3B65373	AMEL3B66580			AMEL3B64821	AMEL3B64414
	AMEL3B68738				AMEL3B69635	AMEL3B67358		AMEL3B69635			AMEL3B63826				AMEL3B62210			AMEL3B62210	AMEL3B66875			AMEL3B63826			AMEL3B61387	AMEL3B67662	AMEL3B60926	AMEL3B46994	AMEL3B69407		AMEL3B64419			AMEL3B63168	AMEL3B61763	AMEL3B70670	AMEL3B64191			AMEL3B41930	AMEL3B69952			AMEL3B64822	AMEL3B61031
	AMEL3B68511				AMEL3B40889	AMEL3B67350		AMEL3B40889			AMEL3B60067				AMEL3B70653			AMEL3B70653	AMEL3B65554			AMEL3B60067			AMEL3B68955	AMEL_AFLO3B82265-RA_1	AMEL3B62290	AMEL3B67079	AMEL3B64664		AMEL3B66240			AMEL3B61154	AMEL3B62425	AMEL3B69938	AMEL3B67038			AMEL3B70007	AMEL3B68934			AMEL3B68711	AMEL3B61032
	AMEL3B63141				AMEL3B69637	AMEL3B67348		AMEL3B69637			AMEL3B52554				AMEL3B68442			AMEL3B68442	AMEL3B61488			AMEL3B52554			AMEL3B47868	AMEL3B67733	AMEL3B67464	AMEL3B67095	AMEL3B60431		AMEL3B66763			AMEL3B61155	AMEL3B62625	AMEL3B61360	AMEL_AFLO3B13914-RA_1			AMEL3B69879	AMEL3B68935			AMEL3B68712	AMEL3B64415
	AMEL3B65819				AMEL3B69640	AMEL3B67346		AMEL3B69640			AMEL3B65321				AMEL3B69568			AMEL3B69568	AMEL3B66088			AMEL3B65321			AMEL3B62446	AMEL3B51972	AMEL3B69926	AMEL3B67096	AMEL3B50503		AMEL3B70013			AMEL3B68022	AMEL3B65033	AMEL3B64445	AMEL3B67790			AMEL3B61210	AMEL3B67205			AMEL3B60302	AMEL3B63336
	AMEL3B65990				AMEL3B69642	AMEL3B67340		AMEL3B69642			AMEL3B65051				AMEL3B65515			AMEL3B65515	AMEL3B69870			AMEL3B65051			AMEL3B67368	AMEL3B67734	AMEL3B66277	AMEL3B67134	AMEL3B68054		AMEL3B70014			AMEL3B64834	AMEL3B65034	AMEL3B64791	AMEL3B64360			AMEL3B65693	AMEL3B61857			AMEL3B62148	AMEL3B63337
	AMEL3B60044				AMEL3B69644	AMEL3B67338		AMEL3B69644			AMEL3B67903				AMEL3B63826			AMEL3B63826	AMEL3B64560			AMEL3B67903			AMEL3B65985	AMEL3B67682	AMEL3B66394	AMEL3B67136	AMEL3B61360		AMEL3B64623			AMEL3B63169	AMEL3B64887	AMEL3B64443	AMEL3B64568			AMEL3B65676	AMEL3B61858			AMEL3B65229	AMEL3B61388
	AMEL3B64263				AMEL3B69646	AMEL3B67335		AMEL3B69646			AMEL3B68746				AMEL3B60067			AMEL3B60067	AMEL3B68208			AMEL3B68746			AMEL3B60220	AMEL3B67681	AMEL3B66787	AMEL3B67260	AMEL3B61398		AMEL_ADOR3B66506-RA_1			AMEL3B64876	AMEL3B68614	AMEL3B68494	AMEL3B65253			AMEL3B65677	AMEL3B61447			AMEL3B61249	AMEL3B62631
	AMEL3B66518				AMEL3B69648	AMEL3B67332		AMEL3B69648			AMEL3B64545				AMEL3B52554			AMEL3B52554	AMEL3B64815			AMEL3B64545			AMEL3B68824	AMEL3B67677	AMEL3B66788	AMEL3B67255	AMEL3B66275		AMEL3B60879			AMEL3B66679	AMEL3B44801	AMEL3B69302	AMEL3B60743			AMEL3B64669	AMEL3B61448			AMEL3B60956	AMEL3B61104
	AMEL3B69616				AMEL3B69649	AMEL3B67319		AMEL3B69649			AMEL3B69384				AMEL3B65321			AMEL3B65321	AMEL3B67412			AMEL3B69384			AMEL3B65373	AMEL3B68061	AMEL3B64304	AMEL3B67254	AMEL3B61766		AMEL3B60878			AMEL3B63149	AMEL3B60618	AMEL3B69648	AMEL3B60744			AMEL3B65953	AMEL3B40449			AMEL3B70181	AMEL3B62619
	AMEL3B65073				AMEL3B40897	AMEL3B67266		AMEL3B40897			AMEL3B62024				AMEL3B65051			AMEL3B65051	AMEL3B64908			AMEL3B62024			AMEL3B61231	AMEL3B67764	AMEL3B48828	AMEL3B67250	AMEL3B61767		AMEL3B66520			AMEL3B65389	AMEL3B63210	AMEL3B62398	AMEL3B66234			AMEL3B66702	AMEL3B64964			AMEL3B68861	AMEL3B64497
	AMEL3B61599				AMEL3B40898	AMEL3B67264		AMEL3B40898			AMEL3B90280				AMEL3B67903			AMEL3B67903	AMEL3B69283			AMEL3B90280			AMEL3B67099	AMEL_AFLO3B19279-RA_1	AMEL3B67775	AMEL3B66610	AMEL3B62021		AMEL3B63964			AMEL3B65390	AMEL3B68226	AMEL3B62400	AMEL3B69547			AMEL3B66806	AMEL3B64965			AMEL3B67624	AMEL3B60005
	AMEL3B69224				AMEL3B70414	AMEL3B67256		AMEL3B70414			AMEL3B69119				AMEL3B68746			AMEL3B68746	AMEL3B66567			AMEL3B69119			AMEL3B68469	AMEL3B67767	AMEL3B67776	AMEL3B66611	AMEL3B62022		AMEL3B70463			AMEL3B70625	AMEL3B68850	AMEL3B65193	AMEL3B69548			AMEL3B62143	AMEL3B65040			AMEL3B65564	AMEL3B60932
	AMEL3B62216				AMEL3B40900	AMEL3B67252		AMEL3B40900			AMEL3B69118				AMEL3B64545			AMEL3B64545	AMEL3B62909			AMEL3B69118			AMEL3B68468	AMEL3B67783	AMEL3B65193	AMEL3B66613	AMEL3B68494		AMEL3B60960			AMEL3B47521	AMEL3B50662	AMEL3B60696	AMEL3B66115			AMEL3B66101	AMEL3B65041			AMEL3B65722	AMEL3B60933
	AMEL3B61348				AMEL3B63172	AMEL3B67236		AMEL3B63172			AMEL3B66491				AMEL3B69384			AMEL3B69384	AMEL3B67463			AMEL3B66491			AMEL3B61441	AMEL3B67799	AMEL3B62531	AMEL3B66689	AMEL3B66788		AMEL3B60961			AMEL3B70529	AMEL3B66320	AMEL3B67566	AMEL3B63481			AMEL3B67473	AMEL3B65039			AMEL3B63808	AMEL3B67678
	AMEL3B60073				AMEL3B63171	AMEL3B67235		AMEL3B63171			AMEL3B67122				AMEL3B62024			AMEL3B62024	AMEL3B69807			AMEL3B67122			AMEL3B61440	AMEL3B67841	AMEL3B62402	AMEL3B66698	AMEL3B63659		AMEL3B70169			AMEL3B67981	AMEL3B60858	AMEL3B69928	AMEL3B67450			AMEL3B62181	AMEL3B50979			AMEL3B69857	AMEL3B63921
	AMEL3B68783				AMEL3B63169	AMEL3B63901		AMEL3B63169			AMEL3B60488				AMEL3B90280			AMEL3B90280	AMEL3B62130			AMEL3B60488			AMEL3B60212	AMEL3B67825	AMEL3B60233	AMEL3B66752	AMEL3B40009		AMEL3B66063			AMEL3B64325	AMEL3B68426	AMEL3B61086	AMEL3B67510			AMEL3B64424	AMEL3B66477			AMEL3B60582	AMEL3B65253
	AMEL3B62325				AMEL3B63168	AMEL3B63899		AMEL3B63168			AMEL3B60487				AMEL3B69119			AMEL3B69119	AMEL3B69163			AMEL3B60487			AMEL3B60471	AMEL3B67823	AMEL3B70169	AMEL3B70184	AMEL3B60926		AMEL3B63111			AMEL3B65172	AMEL3B68427	AMEL3B67146	AMEL3B68407			AMEL_ADOR3B80419-RA_1	AMEL3B66795			AMEL3B63081	AMEL3B68277
	AMEL3B60419				AMEL3B63165	AMEL3B64393		AMEL3B63165			AMEL3B62946				AMEL3B69118			AMEL3B69118	AMEL3B60209			AMEL3B62946			AMEL3B67260	AMEL3B67864	AMEL3B68269	AMEL3B66849	AMEL3B68265		AMEL_ADOR3B65568-RA_1			AMEL3B66402	AMEL3B68372	AMEL3B68269	AMEL3B68408			AMEL3B66316	AMEL3B60194			AMEL3B70333	AMEL3B68278
	AMEL3B69496				AMEL3B63164	AMEL3B64391		AMEL3B63164			AMEL3B68935				AMEL3B66491			AMEL3B66491	AMEL3B65045			AMEL3B68935			AMEL3B67366	AMEL3B67867	AMEL3B69426	AMEL3B66857	AMEL3B62290		AMEL3B63141			AMEL3B61119	AMEL3B60402	AMEL3B62025	AMEL3B63258			AMEL3B68185	AMEL3B60046			AMEL3B67715	AMEL3B69496
	AMEL3B67615				AMEL3B63163	AMEL3B64390		AMEL3B63163			AMEL3B60889				AMEL3B67122			AMEL3B67122	AMEL3B64018			AMEL3B60889			AMEL3B66213	AMEL3B67907	AMEL3B66583	AMEL3B66881	AMEL3B65191		AMEL3B65729			AMEL3B60388	AMEL3B63543	AMEL3B62484	AMEL3B64677			AMEL3B62246	AMEL3B63111			AMEL3B69820	AMEL3B61385
	AMEL3B60133				AMEL3B40910	AMEL3B64589		AMEL3B40910			AMEL3B68760				AMEL3B60488			AMEL3B60488	AMEL3B66858			AMEL3B68760			AMEL_ADOR3B64868-RA_1	AMEL3B67969	AMEL3B64492	AMEL3B66940	AMEL3B66334		AMEL3B61857			AMEL3B60389	AMEL3B65209	AMEL3B69615	AMEL3B65208			AMEL3B68071	AMEL3B64389			AMEL3B69377	AMEL3B60814
	AMEL3B70029				AMEL3B63159	AMEL3B64587		AMEL3B63159			AMEL3B68761				AMEL3B62946			AMEL3B62946	AMEL3B61308			AMEL3B68761			AMEL3B63440	AMEL3B67964	AMEL3B64493	AMEL3B66949	AMEL3B67775		AMEL3B69385			AMEL3B65048	AMEL3B67559	AMEL3B69616	AMEL3B64889			AMEL3B68467	AMEL3B65985			AMEL3B67286	AMEL3B64671
	AMEL3B66875				AMEL3B40912	AMEL3B64586		AMEL3B40912			AMEL3B60103				AMEL3B68935			AMEL3B68935	AMEL3B60149			AMEL3B60103			AMEL3B65775	AMEL3B67963	AMEL3B60231	AMEL3B66972	AMEL3B67776		AMEL3B67090			AMEL3B65049	AMEL3B61956	AMEL3B60231	AMEL3B68698			AMEL3B60776	AMEL3B65986			AMEL3B60569	AMEL3B68221
	AMEL3B61754				AMEL3B40913	AMEL3B64584		AMEL3B40913			AMEL3B61247				AMEL3B60889			AMEL3B60889	AMEL3B69189			AMEL3B61247			AMEL3B64396	AMEL3B67961	AMEL3B70098	AMEL3B66976	AMEL3B65193		AMEL3B67089			AMEL3B65126	AMEL3B60462	AMEL3B60233	AMEL3B66118			AMEL3B61338	AMEL3B46191			AMEL3B63607	AMEL3B48950
	AMEL3B63010				AMEL3B40914	AMEL3B64583		AMEL3B40914			AMEL3B64424				AMEL3B68760			AMEL3B68760	AMEL3B60947			AMEL3B64424			AMEL3B62665	AMEL3B67962	AMEL3B62026	AMEL3B66977	AMEL3B65228		AMEL3B70232			AMEL3B61169	AMEL3B60463	AMEL3B67582	AMEL3B60181			AMEL3B62547	AMEL3B68641			AMEL3B63400	AMEL3B61016
	AMEL3B67277				AMEL3B63157	AMEL3B64582		AMEL3B63157			AMEL3B69518				AMEL3B68761			AMEL3B68761	AMEL3B61034			AMEL3B69518			AMEL3B69155	AMEL3B67944	AMEL3B63139	AMEL3B66978	AMEL3B61178		AMEL3B63122			AMEL3B60763	AMEL3B69104	AMEL3B66453	AMEL3B68879			AMEL3B70278	AMEL3B65699			AMEL3B68456	AMEL3B66234
	AMEL3B53991				AMEL3B40917	AMEL3B64568		AMEL3B40917			AMEL3B60954				AMEL3B60103			AMEL3B60103	AMEL3B62439			AMEL3B60954			AMEL3B66905	AMEL3B67925	AMEL3B67183	AMEL3B66983	AMEL3B70169		AMEL3B70490			AMEL3B67931	AMEL3B69106	AMEL3B69627	AMEL3B63955			AMEL3B63877	AMEL3B68168			AMEL3B66003	AMEL3B60936
	AMEL3B66502				AMEL3B40918	AMEL3B64573		AMEL3B40918			AMEL3B63530				AMEL3B61247			AMEL3B61247	AMEL3B66139			AMEL3B63530			AMEL3B66201	AMEL3B62892	AMEL3B67781	AMEL3B66993	AMEL3B68269		AMEL3B61396			AMEL3B65855	AMEL3B67101	AMEL3B61910	AMEL3B64920			AMEL3B63881	AMEL3B66000			AMEL3B66005	AMEL3B68407
	AMEL3B65554				AMEL3B40919	AMEL3B64580		AMEL3B40919			AMEL3B65292				AMEL3B64424			AMEL3B64424	AMEL3B62885			AMEL3B65292			AMEL3B70260	AMEL3B68863	AMEL3B55545	AMEL3B66995	AMEL3B67235		AMEL3B63301			AMEL3B67597	AMEL3B69108	AMEL3B61391	AMEL3B61647			AMEL3B63679	AMEL3B66310			AMEL3B68605	AMEL3B68408
	AMEL3B67097				AMEL3B40920	AMEL3B64581		AMEL3B40920			AMEL3B60200				AMEL3B69518			AMEL3B69518	AMEL3B62664			AMEL3B60200			AMEL3B63773	AMEL3B68195	AMEL3B69627	AMEL3B66997	AMEL3B66340		AMEL3B60781			AMEL3B69931	AMEL_ADOR3B10626-RA_1	AMEL3B61392	AMEL3B61153			AMEL3B63816	AMEL3B65281			AMEL3B69021	AMEL3B65249
	AMEL3B69206				AMEL3B40921	AMEL3B64588		AMEL3B40921			AMEL3B69293				AMEL3B60954			AMEL3B60954	AMEL3B68830			AMEL3B69293			AMEL3B69246	AMEL3B68243	AMEL3B64559	AMEL3B67007	AMEL3B55545		AMEL3B62431			AMEL3B63457	AMEL3B67322	AMEL3B64251	AMEL3B61895			AMEL3B67297	AMEL3B67176			AMEL3B69022	AMEL3B64929
	AMEL3B61488				AMEL3B40922	AMEL3B66023		AMEL3B40922			AMEL3B55099				AMEL3B63530			AMEL3B63530	AMEL3B62872			AMEL3B55099			AMEL3B64717	AMEL3B68246	AMEL3B60879	AMEL3B67009	AMEL3B65105		AMEL3B65950			AMEL3B60509	AMEL3B68380	AMEL3B65370	AMEL3B62579			AMEL3B67279	AMEL3B67177			AMEL3B68942	AMEL3B65091
	AMEL3B49254				AMEL3B63158	AMEL3B66024		AMEL3B63158			AMEL3B67437				AMEL3B65292			AMEL3B65292	AMEL3B65960			AMEL3B67437			AMEL3B64403	AMEL3B68344	AMEL3B67782	AMEL3B67012	AMEL3B64559		AMEL3B64248			AMEL3B64619	AMEL3B62877	AMEL3B66872	AMEL3B63631			AMEL3B66908	AMEL3B67178			AMEL3B62081	AMEL3B65092
	AMEL3B60926				AMEL3B63160	AMEL3B66099		AMEL3B63160			AMEL3B66434				AMEL3B60200			AMEL3B60200	AMEL3B64969			AMEL3B66434			AMEL3B63175	AMEL3B68347	AMEL3B61910	AMEL3B67013	AMEL3B67355		AMEL3B61060			AMEL3B66663	AMEL3B60417	AMEL3B60037	AMEL3B68675			AMEL3B67555	AMEL3B64296			AMEL3B68613	AMEL3B64889
	AMEL3B64574				AMEL3B63161	AMEL3B66098		AMEL3B63161			AMEL3B40090				AMEL3B69293			AMEL3B69293	AMEL3B65961			AMEL3B40090			AMEL3B67642	AMEL3B68361	AMEL3B62412	AMEL3B67019	AMEL3B60879		AMEL3B67406			AMEL3B67974	AMEL3B70519	AMEL3B60038	AMEL3B68902			AMEL_ADOR3B80014-RA_1	AMEL3B66674			AMEL3B69789	AMEL3B68696
	AMEL3B64909				AMEL3B63162	AMEL3B43363		AMEL3B63162			AMEL3B69071				AMEL3B55099			AMEL3B55099	AMEL3B68300			AMEL3B69071			AMEL3B64254	AMEL3B67994	AMEL3B62079	AMEL3B67021	AMEL3B67781		AMEL3B67783			AMEL3B43714	AMEL3B69900	AMEL3B61031	AMEL3B66470			AMEL3B66868	AMEL3B66675			AMEL3B66331	AMEL3B68698
	AMEL3B66705				AMEL3B40930	AMEL3B66094		AMEL3B40930			AMEL3B66992				AMEL3B67437			AMEL3B67437	AMEL3B53459			AMEL3B66992			AMEL3B65069	AMEL3B68374	AMEL3B63034	AMEL3B67022	AMEL3B67782		AMEL3B51892			AMEL3B68285	AMEL3B69527	AMEL3B66588	AMEL3B63141			AMEL_ADOR3B82383-RA_1	AMEL3B62267			AMEL3B66718	AMEL3B64921
	AMEL3B66237				AMEL3B63166	AMEL3B66096		AMEL3B63166			AMEL3B51448				AMEL3B66434			AMEL3B66434	AMEL3B60998			AMEL3B51448			AMEL3B65068	AMEL3B68375	AMEL3B64251	AMEL3B67023	AMEL3B64251		AMEL3B61951			AMEL3B66302	AMEL_ADOR3B80357-RA_1	AMEL3B51166	AMEL3B64649			AMEL3B44142	AMEL3B62268			AMEL3B66720	AMEL3B61441
	AMEL3B66088				AMEL3B63167	AMEL3B66097		AMEL3B63167			AMEL3B60062				AMEL3B40090			AMEL3B40090	AMEL3B68963			AMEL3B60062			AMEL3B68725	AMEL3B68376	AMEL3B60036	AMEL3B67422	AMEL3B60880		AMEL3B68174			AMEL3B66759	AMEL3B64264	AMEL3B66346	AMEL3B60270			AMEL3B62910	AMEL3B62341			AMEL3B64117	AMEL3B62536
	AMEL3B65635				AMEL3B40933	AMEL3B61525		AMEL3B40933			AMEL_ADOR3B81597-RA_1				AMEL3B69071			AMEL3B69071	AMEL3B65793			AMEL_ADOR3B81597-RA_1			AMEL3B69171	AMEL3B68379	AMEL3B60037	AMEL3B67523	AMEL3B68921		AMEL3B67539			AMEL3B61829	AMEL3B64265	AMEL3B62082	AMEL3B70010			AMEL3B64404	AMEL3B64803			AMEL3B47152	AMEL3B62537
	AMEL3B68559				AMEL3B63170	AMEL3B64176		AMEL3B63170			AMEL3B66667				AMEL3B66992			AMEL3B66992	AMEL3B60619			AMEL3B66667			AMEL3B61245	AMEL3B68385	AMEL3B40849	AMEL_AFLO3B83053-RA_1	AMEL3B67520		AMEL3B67940			AMEL3B90487	AMEL3B68649	AMEL3B68277	AMEL3B69384			AMEL3B64406	AMEL3B64804			AMEL3B65568	AMEL3B69628
	AMEL3B60011				AMEL3B63173	AMEL3B64179		AMEL3B63173			AMEL3B66665				AMEL3B51448			AMEL3B51448	AMEL3B61344			AMEL3B66665			AMEL3B62464	AMEL3B68386	AMEL3B60333	AMEL3B67517	AMEL3B60798		AMEL3B64267			AMEL3B62311	AMEL3B61346	AMEL3B68278	AMEL3B61060			AMEL3B64491	AMEL3B65650			AMEL3B67909	AMEL3B67740
	AMEL3B48236				AMEL3B40936	AMEL3B64181		AMEL3B40936			AMEL3B60020				AMEL3B60062			AMEL3B60062	AMEL3B61345			AMEL3B60020			AMEL3B67492	AMEL3B68387	AMEL3B61032	AMEL3B67504	AMEL3B69322		AMEL3B61988			AMEL_ADOR3B65684-RA_1	AMEL3B61340	AMEL3B66907	AMEL3B63248			AMEL3B63284	AMEL3B69388			AMEL3B61044	AMEL3B65790
	AMEL3B69870				AMEL3B60252	AMEL3B61363		AMEL3B60252			AMEL3B67385				AMEL_ADOR3B81597-RA_1			AMEL_ADOR3B81597-RA_1	AMEL3B62367			AMEL3B67385			AMEL3B66837	AMEL3B68449	AMEL3B68921	AMEL3B67501	AMEL3B64190		AMEL3B60038			AMEL3B60155	AMEL3B65460	AMEL3B60805	AMEL3B41393			AMEL3B63285	AMEL3B69357			AMEL3B69317	AMEL3B61066
	AMEL3B64560				AMEL3B60251	AMEL3B61384		AMEL3B60251			AMEL3B67868				AMEL3B66667			AMEL3B66667	AMEL3B65191			AMEL3B67868			AMEL_ADOR3B81917-RA_1	AMEL3B68448	AMEL3B64415	AMEL3B67598	AMEL3B64271		AMEL3B60037			AMEL3B65134	AMEL3B61555	AMEL3B62731	AMEL3B65579			AMEL3B63283	AMEL3B61036			AMEL3B61368	AMEL3B62579
	AMEL3B60602				AMEL3B60248	AMEL3B61405		AMEL3B60248			AMEL3B64566				AMEL3B66665			AMEL3B66665	AMEL3B68619			AMEL3B64566			AMEL3B62467	AMEL_AFLO3B19083-RA_1	AMEL3B67578	AMEL3B66683	AMEL3B63038		AMEL3B65273			AMEL3B62834	AMEL3B61550	AMEL3B61752	AMEL3B68722			AMEL3B70190	AMEL3B60132			AMEL3B67268	AMEL3B68173
	AMEL3B68141				AMEL3B40940	AMEL3B61408		AMEL3B40940			AMEL3B60457				AMEL3B60020			AMEL3B60020	AMEL3B63792			AMEL3B60457			AMEL3B67243	AMEL3B68444	AMEL3B61756	AMEL3B67662	AMEL3B63495		AMEL3B64709			AMEL3B70074	AMEL3B61551	AMEL3B61385	AMEL3B64775			AMEL3B65080	AMEL3B64147			AMEL3B52682	AMEL3B68675
	AMEL3B68208				AMEL3B60246	AMEL3B61409		AMEL3B60246			AMEL3B66468				AMEL3B67385			AMEL3B67385	AMEL3B63056			AMEL3B66468			AMEL3B61682	AMEL3B68433	AMEL3B64271	AMEL_AFLO3B82265-RA_1	AMEL3B69600		AMEL3B64708			AMEL3B61833	AMEL3B61542	AMEL3B68404	AMEL3B70083			AMEL3B69805	AMEL3B65756			AMEL3B68492	AMEL3B60526
	AMEL3B67413				AMEL3B40942	AMEL3B61410		AMEL3B40942			AMEL3B61814				AMEL3B67868			AMEL3B67868	AMEL3B67305			AMEL3B61814			AMEL3B70393	AMEL3B68421	AMEL3B63335	AMEL3B67739	AMEL3B60742		AMEL3B67376			AMEL3B61834	AMEL_AFLO3B60019-RC_1	AMEL3B68405	AMEL3B70084			AMEL3B65511	AMEL3B69301			AMEL3B68500	AMEL3B68416
	AMEL3B64846				AMEL3B60245	AMEL3B61402		AMEL3B60245			AMEL3B62849				AMEL3B64566			AMEL3B64566	AMEL3B63000			AMEL3B62849			AMEL3B60599	AMEL3B68419	AMEL3B69600	AMEL3B67717	AMEL3B67038		AMEL3B68599			AMEL3B66693	AMEL3B66596	AMEL3B61553	AMEL3B55620			AMEL3B63838	AMEL3B66132			AMEL3B61869	AMEL3B61147
	AMEL3B64847				AMEL3B60243	AMEL3B61396		AMEL3B60243			AMEL3B64758				AMEL3B60457			AMEL3B60457	AMEL3B60286			AMEL3B64758			AMEL3B65269	AMEL3B68588	AMEL3B60593	AMEL3B67690	AMEL_AFLO3B13914-RA_1		AMEL3B62802			AMEL3B66694	AMEL3B68581	AMEL3B65479	AMEL3B61788			AMEL3B63839	AMEL3B69555			AMEL3B66722	AMEL3B67172
	AMEL3B63719				AMEL3B60242	AMEL3B61387		AMEL3B60242			AMEL3B69874				AMEL3B66468			AMEL3B66468	AMEL3B61487			AMEL3B69874			AMEL_ADOR3B80319-RA_82	AMEL3B68586	AMEL3B65765	AMEL3B67692	AMEL3B67790		AMEL3B68366			AMEL3B68208	AMEL3B68582	AMEL3B70031	AMEL3B68724			AMEL3B66024	AMEL3B69556			AMEL3B61870	AMEL3B69610
	AMEL3B64815				AMEL3B60240	AMEL3B61381		AMEL3B60240			AMEL3B66710				AMEL3B61814			AMEL3B61814	AMEL3B64415			AMEL3B66710			AMEL_ADOR3B62232-RA_40	AMEL3B41616	AMEL3B67038	AMEL3B67682	AMEL3B68277		AMEL3B67066			AMEL3B66311	AMEL3B63338	AMEL3B70032	AMEL3B67389			AMEL3B65528	AMEL3B62617			AMEL3B61871	AMEL3B69611
	AMEL3B67412				AMEL3B60241	AMEL3B61380		AMEL3B60241			AMEL3B63447				AMEL3B62849			AMEL3B62849	AMEL3B69220			AMEL3B63447			AMEL3B64350	AMEL3B68583	AMEL_AFLO3B13914-RA_1	AMEL3B67681	AMEL3B62633		AMEL3B67068			AMEL3B67206	AMEL3B62553	AMEL3B66224	AMEL3B69222			AMEL3B65529	AMEL3B70423			AMEL3B62418	AMEL3B68875
	AMEL3B64908				AMEL3B60244	AMEL3B43489		AMEL3B60244			AMEL3B68383				AMEL3B64758			AMEL3B64758	AMEL3B65127			AMEL3B68383			AMEL3B69472	AMEL3B68582	AMEL3B67790	AMEL3B68061	AMEL3B60592		AMEL3B66963			AMEL3B51774	AMEL3B62552	AMEL3B66226	AMEL3B69223			AMEL3B68153	AMEL3B65417			AMEL3B50340	AMEL3B64903
	AMEL3B63927				AMEL3B40950	AMEL3B66838		AMEL3B40950			AMEL3B62862				AMEL3B69874			AMEL3B69874	AMEL3B62711			AMEL3B62862			AMEL3B65552	AMEL3B68558	AMEL3B68277	AMEL3B67767	AMEL3B68278		AMEL3B63001			AMEL3B70135	AMEL3B68559	AMEL3B68280	AMEL3B69517			AMEL3B60234	AMEL3B65418			AMEL3B60111	AMEL3B61651
	AMEL3B65335				AMEL3B40951	AMEL3B66837		AMEL3B40951			AMEL3B61368				AMEL3B66710			AMEL3B66710	AMEL3B61868			AMEL3B61368			AMEL3B60480	AMEL3B41687	AMEL3B64514	AMEL3B67772	AMEL3B61959		AMEL3B67487			AMEL3B40757	AMEL3B62549	AMEL3B55682	AMEL3B68748			AMEL3B66632	AMEL3B54090			AMEL3B67903	AMEL3B61652
	AMEL3B68531				AMEL3B40952	AMEL3B66836		AMEL3B40952			AMEL3B62344				AMEL3B63447			AMEL3B63447	AMEL_AFLO3B80373-RA_1			AMEL3B62344			AMEL3B63215	AMEL3B68519	AMEL3B61107	AMEL3B67783	AMEL3B60744		AMEL3B70101			AMEL3B60298	AMEL3B62548	AMEL3B68122	AMEL3B61008			AMEL3B65359	AMEL3B68301			AMEL3B67904	AMEL3B62850
	AMEL3B42198				AMEL3B40953	AMEL3B66821		AMEL3B40953			AMEL3B53809				AMEL3B68383			AMEL3B68383	AMEL3B61642			AMEL3B53809			AMEL3B61726	AMEL3B68498	AMEL3B61108	AMEL3B67792	AMEL3B68795		AMEL3B43042			AMEL3B70647	AMEL3B69979	AMEL3B64128	AMEL3B61055			AMEL3B70155	AMEL3B69644			AMEL3B63898	AMEL3B65471
	AMEL3B64397				AMEL3B40954	AMEL3B43514		AMEL3B40954			AMEL3B60096				AMEL3B62862			AMEL3B62862	AMEL3B62165			AMEL3B60096			AMEL3B60273	AMEL3B68535	AMEL3B60592	AMEL3B67799	AMEL3B67745		AMEL3B69738			AMEL3B62320	AMEL3B69980	AMEL3B60936	AMEL3B61057			AMEL3B63912	AMEL3B53060			AMEL3B63274	AMEL3B68872
	AMEL3B68986				AMEL3B60247	AMEL3B66820		AMEL3B60247			AMEL3B62576				AMEL3B61368			AMEL3B61368	AMEL3B66280			AMEL3B62576			AMEL3B67048	AMEL_ADOR3B80988-RA_1	AMEL3B65766	AMEL3B67843	AMEL3B62340		AMEL3B65897			AMEL3B65209	AMEL3B63295	AMEL3B68887	AMEL3B69774			AMEL3B60326	AMEL3B62299			AMEL3B68160	AMEL3B68722
	AMEL3B65461				AMEL3B40956	AMEL3B66817		AMEL3B40956			AMEL3B62788				AMEL3B62344			AMEL3B62344	AMEL3B64460			AMEL3B62788			AMEL3B65681	AMEL3B68532	AMEL3B68278	AMEL3B67841	AMEL3B64128		AMEL3B61141			AMEL3B68957	AMEL3B68551	AMEL3B62572	AMEL3B64322			AMEL3B44706	AMEL3B62591			AMEL3B60943	AMEL3B61888
	AMEL3B67095				AMEL3B40957	AMEL3B66818		AMEL3B40957			AMEL3B67209				AMEL3B53809			AMEL3B53809	AMEL3B60704			AMEL3B67209			AMEL3B66324	AMEL3B68530	AMEL3B61959	AMEL3B67825	AMEL3B63950		AMEL3B47711			AMEL3B65211	AMEL3B64450	AMEL3B62573	AMEL3B62832			AMEL3B63602	AMEL3B65305			AMEL3B60944	AMEL3B60616
	AMEL3B60852				AMEL3B40958	AMEL3B66819		AMEL3B40958			AMEL3B63275				AMEL3B60096			AMEL3B60096	AMEL3B61891			AMEL3B63275			AMEL3B61275	AMEL3B62721	AMEL3B68795	AMEL3B67822	AMEL3B67510		AMEL3B60001			AMEL3B66934	AMEL3B64451	AMEL3B65249	AMEL3B65772			AMEL3B61142	AMEL3B67308			AMEL3B68038	AMEL3B64775
	AMEL3B63560				AMEL3B60249	AMEL3B68255		AMEL3B60249			AMEL_AFLO3B10695-RA_1				AMEL3B62576			AMEL3B62576	AMEL3B60836			AMEL_AFLO3B10695-RA_1			AMEL3B61276	AMEL3B69183	AMEL3B67745	AMEL3B67823	AMEL3B65050		AMEL3B61397			AMEL3B68533	AMEL3B66256	AMEL3B66228	AMEL3B65512			AMEL_AFLO3B83666-RA_1	AMEL3B67309			AMEL3B63281	AMEL3B64731
	AMEL3B69872				AMEL3B60250	AMEL3B68250		AMEL3B60250			AMEL3B69999				AMEL3B62788			AMEL3B62788	AMEL3B61814			AMEL3B69999			AMEL3B69619	AMEL3B69161	AMEL3B62340	AMEL3B67818	AMEL3B70511		AMEL3B60934			AMEL3B67663	AMEL3B66395	AMEL3B63634	AMEL3B67724			AMEL3B66705	AMEL3B65647			AMEL3B61025	AMEL3B65333
	AMEL3B69283				AMEL3B40961	AMEL3B68245		AMEL3B40961			AMEL3B69890				AMEL3B67209			AMEL3B67209	AMEL3B66852			AMEL3B69890			AMEL3B67897	AMEL3B69078	AMEL3B62542	AMEL3B67864	AMEL3B70023		AMEL3B69724			AMEL3B63776	AMEL3B60963	AMEL3B63635	AMEL3B67725			AMEL3B66706	AMEL3B60535			AMEL3B70453	AMEL3B65334
	AMEL3B69732				AMEL3B40962	AMEL3B68241		AMEL3B40962			AMEL3B69110				AMEL3B63275			AMEL3B63275	AMEL3B60728			AMEL3B69110			AMEL3B66868	AMEL3B69087	AMEL3B64128	AMEL3B67865	AMEL3B66353		AMEL3B63198			AMEL3B63775	AMEL3B69590	AMEL3B64088	AMEL3B63240			AMEL3B64500	AMEL3B66585			AMEL3B60173	AMEL3B69532
	AMEL3B43641				AMEL3B40964	AMEL3B68235		AMEL3B40964			AMEL3B65305				AMEL_AFLO3B10695-RA_1			AMEL_AFLO3B10695-RA_1	AMEL3B67487			AMEL3B65305			AMEL3B70283	AMEL3B69102	AMEL3B63950	AMEL3B67867	AMEL3B45803		AMEL3B65339			AMEL3B65980	AMEL3B43783	AMEL3B66631	AMEL3B65728			AMEL3B54394	AMEL3B66408			AMEL3B60792	AMEL3B70083
	AMEL3B64464				AMEL3B40965	AMEL3B68234		AMEL3B40965			AMEL3B64504				AMEL3B69999			AMEL3B69999	AMEL3B65597			AMEL3B64504			AMEL3B66498	AMEL3B69052	AMEL3B66353	AMEL3B67964	AMEL3B69444		AMEL3B62178			AMEL3B48289	AMEL3B65188	AMEL3B62536	AMEL3B70229			AMEL3B69245	AMEL3B70272			AMEL3B60793	AMEL3B70084
	AMEL3B67202				AMEL3B64636	AMEL3B68225		AMEL3B64636			AMEL3B64213				AMEL3B69890			AMEL3B69890	AMEL3B64675			AMEL3B64213			AMEL3B60971	AMEL3B69028	AMEL3B63258	AMEL3B67963	AMEL3B63258		AMEL3B64545			AMEL3B63293	AMEL3B64674	AMEL3B62537	AMEL3B65644			AMEL3B69244	AMEL3B65097			AMEL3B64201	AMEL3B66355
	AMEL3B48785				AMEL3B64635	AMEL3B68224		AMEL3B64635			AMEL3B63078				AMEL3B69110			AMEL3B69110	AMEL3B65252			AMEL3B63078			AMEL3B63777	AMEL3B69011	AMEL3B63635	AMEL3B67961	AMEL3B60532		AMEL3B64896			AMEL3B69086	AMEL3B66746	AMEL3B62333	AMEL3B65226			AMEL3B69505	AMEL3B70498			AMEL3B64588	AMEL3B43539
	AMEL3B60564				AMEL3B64634	AMEL3B68221		AMEL3B64634			AMEL3B65107				AMEL3B65305			AMEL3B65305	AMEL3B65154			AMEL3B65107			AMEL3B61106	AMEL3B68973	AMEL3B66298	AMEL3B67962	AMEL3B60533		AMEL3B61376			AMEL3B65692	AMEL3B67207	AMEL3B69594	AMEL3B68741			AMEL3B64442	AMEL3B62653			AMEL3B65514	AMEL3B68250
	AMEL3B64495				AMEL3B64633	AMEL3B68217		AMEL3B64633			AMEL3B63295				AMEL3B64504			AMEL3B64504	AMEL3B65099			AMEL3B63295			AMEL3B66825	AMEL3B50608	AMEL3B68758	AMEL3B67929	AMEL3B63635		AMEL3B64513			AMEL3B64558	AMEL3B69591	AMEL3B61151	AMEL3B68742			AMEL3B67326	AMEL3B62655			AMEL3B60725	AMEL3B67389
	AMEL3B62909				AMEL3B64630	AMEL3B68209		AMEL3B64630			AMEL3B63077				AMEL3B64213			AMEL3B64213	AMEL3B64774			AMEL3B63077			AMEL3B65452	AMEL3B68888	AMEL3B61441	AMEL_AFLO3B15011-RA_1	AMEL3B61048		AMEL3B63462			AMEL3B67884	AMEL_AFLO3B82975-RA_2	AMEL3B61064	AMEL3B65556			AMEL3B67327	AMEL3B69177			AMEL3B69683	AMEL3B60658
	AMEL3B68244				AMEL3B64631	AMEL3B68208		AMEL3B64631			AMEL3B61917				AMEL3B63078			AMEL3B63078	AMEL3B66533			AMEL3B61917			AMEL3B61780	AMEL3B68866	AMEL3B65790	AMEL3B62892	AMEL3B66118		AMEL3B63461			AMEL3B61778	AMEL3B69987	AMEL3B61066	AMEL3B66488			AMEL3B64272	AMEL3B63408			AMEL3B69912	AMEL3B63444
	AMEL3B68093				AMEL3B64629	AMEL3B68206		AMEL3B64629			AMEL3B65206				AMEL3B65107			AMEL3B65107	AMEL3B67336			AMEL3B65206			AMEL3B61159	AMEL3B68859	AMEL3B67576	AMEL3B68863	AMEL3B68758		AMEL3B62588			AMEL3B66949	Test	AMEL3B62467	AMEL3B64152			AMEL3B68985	AMEL3B61029			AMEL3B67619	AMEL3B68788
	AMEL3B66554				AMEL3B64628	AMEL3B68204		AMEL3B64628			AMEL3B64089				AMEL3B63295			AMEL3B63295	AMEL3B62207			AMEL3B64089			AMEL3B61358	AMEL3B68769	AMEL3B68002	AMEL3B47773	AMEL3B69344		AMEL3B62201			AMEL3B66950		AMEL3B62852	AMEL3B63088			AMEL3B68987	AMEL3B64423			AMEL3B67997	AMEL3B53050
	AMEL3B60116				AMEL3B64627	AMEL3B68201		AMEL3B64627			AMEL3B62226				AMEL3B63077			AMEL3B63077	AMEL3B67155			AMEL3B62226			AMEL3B68521	AMEL3B69485	AMEL3B61895	AMEL3B68019	AMEL3B69345		AMEL3B63935			AMEL3B65239		AMEL3B67448	AMEL3B63089			AMEL3B60968	AMEL3B62360			AMEL3B61355	AMEL3B60621
	AMEL3B66388				AMEL3B64625	AMEL3B68193		AMEL3B64625			AMEL3B62999				AMEL3B61917			AMEL3B61917	AMEL3B60842			AMEL3B62999			AMEL3B68520	AMEL3B69486	AMEL3B60178	AMEL3B68032	AMEL3B62536		AMEL3B63934			AMEL3B69454		AMEL3B68875	AMEL3B67649			AMEL3B68739	AMEL3B60309			AMEL3B62411	AMEL3B61008
	AMEL3B61100				AMEL3B40979	AMEL3B68186		AMEL3B40979			AMEL3B60948				AMEL3B65206			AMEL3B65206	AMEL3B63348			AMEL3B60948			AMEL3B64615	AMEL3B69487	AMEL3B60179	AMEL3B68195	AMEL3B61121		AMEL3B54542			AMEL3B62748		AMEL3B63249	AMEL3B69225			AMEL3B63252	AMEL3B66203			AMEL3B60570	AMEL3B66479
	AMEL3B66390				AMEL3B64624	AMEL3B68188		AMEL3B64624			AMEL3B67473				AMEL3B64089			AMEL3B64089	AMEL3B66111			AMEL3B67473			AMEL3B67720	AMEL3B69432	AMEL3B63253	AMEL3B68243	AMEL3B62470		AMEL3B65125			AMEL3B69455		AMEL3B70536	AMEL3B65027			AMEL3B63308	AMEL3B66204			AMEL3B61356	AMEL3B66480
	AMEL3B67372				AMEL3B40982	AMEL3B68190		AMEL3B40982			AMEL3B65307				AMEL3B62226			AMEL3B62226	AMEL3B68292			AMEL3B65307			AMEL3B62510	AMEL_AFLO3B90653-RA_1	AMEL3B67738	AMEL3B68246	AMEL3B63633		AMEL_AFLO3B22202-RA_1			AMEL3B60029		AMEL3B64403	AMEL3B67197			AMEL3B63309	AMEL3B66202			AMEL3B70263	AMEL3B61994
	AMEL3B41928				AMEL3B64626	AMEL3B68192		AMEL3B64626			AMEL3B62231				AMEL3B62999			AMEL3B62999	AMEL3B69424			AMEL3B62231			AMEL3B66482	AMEL3B60028	AMEL3B70576	AMEL3B68288	AMEL3B66773		AMEL3B61872			AMEL3B60030		AMEL3B68872	AMEL3B61316			AMEL3B61269	AMEL3B70552			AMEL3B60284	AMEL3B64596
	AMEL3B50127				AMEL3B64632	AMEL3B68195		AMEL3B64632			AMEL3B60498				AMEL3B60948			AMEL3B60948	AMEL3B68935			AMEL3B60498			AMEL3B63654	AMEL3B61067	AMEL3B63435	AMEL_AFLO3B23518-RA_1	AMEL3B63253		AMEL3B61967			AMEL3B64358		AMEL3B60731	AMEL3B69857			AMEL3B68687	AMEL3B68299			AMEL3B60790	AMEL3B67487
	AMEL3B63374				AMEL3B40985	AMEL3B68202		AMEL3B40985			AMEL3B67974				AMEL3B67473			AMEL3B67473	AMEL3B62507			AMEL3B67974			AMEL3B64369	AMEL3B61069	AMEL3B65839	AMEL3B68347	AMEL3B60178		AMEL3B61966			AMEL3B64357		AMEL3B61740	AMEL3B60582			AMEL_ADOR3B61083-RB_2	AMEL3B63913			AMEL3B66040	AMEL3B61866
	AMEL3B67252				AMEL3B69667	AMEL3B68213		AMEL3B69667			AMEL3B69339				AMEL3B65307			AMEL3B65307	AMEL3B60579			AMEL3B69339			AMEL3B61114	AMEL3B61071	AMEL3B63572	AMEL3B68361	AMEL3B60179		AMEL3B64686			AMEL3B67240		AMEL3B53515	AMEL3B67294			AMEL3B68206	AMEL3B62084			AMEL3B61799	AMEL3B61218
	AMEL3B67463				AMEL3B40987	AMEL3B68214		AMEL3B40987			AMEL3B65259				AMEL3B62231			AMEL3B62231	AMEL3B69585			AMEL3B65259			AMEL3B60362	AMEL3B61075	AMEL3B63573	AMEL3B68363	AMEL3B67738		AMEL3B64685			AMEL3B67774		AMEL3B64210	AMEL3B66109			AMEL3B67273	AMEL3B62572			AMEL3B61358	AMEL3B61219
	AMEL3B63418				AMEL3B40988	AMEL3B68215		AMEL3B40988			AMEL3B68625				AMEL3B60498			AMEL3B60498	AMEL3B68756			AMEL3B68625			AMEL3B67439	AMEL3B61077	AMEL3B63474	AMEL3B68376	AMEL3B70576		AMEL3B66719			AMEL3B67775		AMEL3B64731	AMEL3B65626			AMEL3B67274	AMEL3B62573			AMEL3B62339	AMEL3B66483
	AMEL3B69807				AMEL3B40989	AMEL3B68222		AMEL3B40989			AMEL3B61150				AMEL3B67974			AMEL3B67974	AMEL3B60269			AMEL3B61150			AMEL3B60630	AMEL3B61082	AMEL3B70086	AMEL3B68451	AMEL3B62468		AMEL3B62476			AMEL3B65488		AMEL3B68723	AMEL3B65627			AMEL3B65090	AMEL3B67391			AMEL3B42507	AMEL3B65142
	AMEL3B63686				AMEL3B40990	AMEL3B68231		AMEL3B40990			AMEL3B64569				AMEL3B69339			AMEL3B69339	AMEL3B64120			AMEL3B64569			AMEL3B68342	AMEL3B60993	AMEL3B66012	AMEL3B68448	AMEL3B63435		AMEL3B70301			AMEL3B66337		AMEL3B60175	AMEL3B67002			AMEL3B69257	AMEL3B67392			AMEL3B64055	AMEL3B65143
	AMEL3B62145				AMEL3B40991	AMEL3B68242		AMEL3B40991			AMEL3B67317				AMEL3B65259			AMEL3B65259	AMEL3B61140			AMEL3B67317			AMEL3B63679	AMEL3B60983	AMEL3B50599	AMEL_AFLO3B19083-RA_1	AMEL3B65839		AMEL3B60184			AMEL3B65807		AMEL3B60176	AMEL3B70514			AMEL3B60832	AMEL3B64286			AMEL3B68631	AMEL3B64220
	AMEL3B62130				AMEL3B70265	AMEL3B68244		AMEL3B70265			AMEL3B68779				AMEL3B68625			AMEL3B68625	AMEL3B61572			AMEL3B68779			AMEL3B53889	AMEL3B60950	AMEL3B68876	AMEL3B68434	AMEL3B63572		AMEL3B67329			AMEL3B68386		AMEL3B68295	AMEL3B63345			AMEL3B60688	AMEL3B61099			AMEL3B69234	AMEL3B70191
	AMEL3B66873				AMEL3B62838	AMEL3B68258		AMEL3B62838			AMEL3B55731				AMEL3B61150			AMEL3B61150	AMEL3B65509			AMEL3B55731			AMEL3B51827	AMEL3B60951	AMEL3B60262	AMEL3B68433	AMEL3B63573		AMEL3B68827			AMEL3B68988		AMEL3B61378	AMEL3B65759			AMEL3B63673	AMEL3B61100			AMEL3B69235	AMEL3B69637
	AMEL3B60789				AMEL3B62839	AMEL3B66764		AMEL3B62839			AMEL3B60580				AMEL3B64569			AMEL3B64569	AMEL3B62562			AMEL3B60580			AMEL3B69804	AMEL3B60946	AMEL3B63963	AMEL3B68423	AMEL3B66634		AMEL3B68828			AMEL3B68989		AMEL3B63970	AMEL3B68228			AMEL3B62164	AMEL3B64278			AMEL3B67283	AMEL3B69638
	AMEL3B66862				AMEL3B62840	AMEL3B66763		AMEL3B62840			AMEL_AFLO3B82958-RA_1				AMEL3B67317			AMEL3B67317	AMEL3B68527			AMEL_AFLO3B82958-RA_1			AMEL3B63987	AMEL3B60899	AMEL3B65582	AMEL_ADOR3B82168-RA_1	AMEL3B70086		AMEL3B61745			AMEL3B65809		AMEL3B69387	AMEL3B63025			AMEL3B64948	AMEL3B64650			AMEL3B68907	AMEL3B60652
	AMEL3B69620				AMEL3B40995	AMEL3B66765		AMEL3B40995			AMEL3B66713				AMEL3B68779			AMEL3B68779	AMEL3B60507			AMEL3B66713			AMEL3B63295	AMEL3B60757	AMEL3B68902	AMEL3B68421	AMEL3B66012		AMEL3B66732			AMEL3B63748		AMEL3B69209	AMEL3B67287			AMEL3B66138	AMEL3B70421			AMEL3B53809	AMEL3B61982
	AMEL3B62446				AMEL3B40996	AMEL3B68260		AMEL3B40996			AMEL3B66268				AMEL3B55731			AMEL3B55731	AMEL3B63140			AMEL3B66268			AMEL3B63075	AMEL3B60794	AMEL3B62852	AMEL3B68419	AMEL3B50599		AMEL3B66733			AMEL3B67729		AMEL3B69210	AMEL3B67286			AMEL3B60125	AMEL3B69260			AMEL3B62344	AMEL3B65226
	AMEL3B69163				AMEL3B62842	AMEL3B68261		AMEL3B62842			AMEL3B64062				AMEL3B60580			AMEL3B60580	AMEL3B60487			AMEL3B64062			AMEL3B69917	AMEL3B60632	AMEL3B68875	AMEL3B68600	AMEL3B68876		AMEL3B66259			AMEL3B61566		AMEL3B68292	AMEL3B69958			AMEL3B60126	AMEL3B63194			AMEL3B62463	AMEL3B69604
	AMEL3B60264				AMEL3B62843	AMEL3B68264		AMEL3B62843			AMEL3B69068				AMEL_AFLO3B82958-RA_1			AMEL_AFLO3B82958-RA_1	AMEL3B65146			AMEL3B69068			AMEL3B63839	AMEL3B60633	AMEL3B60826	AMEL3B70381	AMEL3B62852		AMEL3B62026			AMEL3B67338		AMEL3B53050	AMEL3B70157			AMEL3B63892	AMEL3B63195			AMEL3B66572	AMEL3B63020
	AMEL3B49759				AMEL3B62844	AMEL3B68281		AMEL3B62844			AMEL3B52094				AMEL3B66713			AMEL3B66713	AMEL3B61928			AMEL3B52094			AMEL3B63838	AMEL3B60631	AMEL3B66472	AMEL3B68586	AMEL3B64904		AMEL3B65112			AMEL3B67345		AMEL3B60621	AMEL3B68146			AMEL3B63697	AMEL3B62063			AMEL3B63162	AMEL3B67301
	AMEL3B60855				AMEL3B41001	AMEL3B68283		AMEL3B41001			AMEL3B61934				AMEL3B66268			AMEL3B66268	AMEL3B69875			AMEL3B61934			AMEL3B67413	AMEL3B60611	AMEL3B63974	AMEL3B41616	AMEL3B65583		AMEL3B65356			AMEL3B65814		AMEL3B64824	AMEL3B68672			AMEL3B63698	AMEL3B69723			AMEL_AFLO3B21827-RA_1	AMEL3B67302
	AMEL3B62254				AMEL3B62841	AMEL3B68285		AMEL3B62841			AMEL3B65507				AMEL3B64062			AMEL3B64062	AMEL3B69384			AMEL3B65507			AMEL3B70488	AMEL3B60437	AMEL3B61890	AMEL3B68583	AMEL3B66555		AMEL3B63395			AMEL3B65815		AMEL3B69871	AMEL3B54663			AMEL3B62027	AMEL3B61763			AMEL3B69823	AMEL3B67901
	AMEL3B60209				AMEL3B41004	AMEL3B68288		AMEL3B41004			AMEL3B63428				AMEL3B69068			AMEL3B69068	AMEL3B62350			AMEL3B63428			AMEL3B60803	AMEL3B60439	AMEL3B65234	AMEL3B68582	AMEL3B61293		AMEL3B61804			AMEL3B62861		AMEL3B60623	AMEL3B68717			AMEL3B66871	AMEL3B63097			AMEL3B66099	AMEL3B64627
	AMEL3B68295				AMEL3B41005	AMEL3B68289		AMEL3B41005			AMEL3B69382				AMEL3B52094			AMEL3B52094	AMEL3B67953			AMEL3B69382			AMEL3B61877	AMEL3B60410	AMEL3B65235	AMEL3B68558	AMEL3B61294		AMEL3B61803			AMEL3B65829		AMEL3B64823	AMEL3B65962			AMEL3B47868	AMEL3B63096			AMEL3B66653	AMEL3B63835
	AMEL3B67808				AMEL3B41006	AMEL3B68284		AMEL3B41006			AMEL3B67987				AMEL3B61934			AMEL3B61934	AMEL3B63918			AMEL3B67987			AMEL3B67572	AMEL3B60409	AMEL3B63441	AMEL3B41687	AMEL3B66472		AMEL3B66087			AMEL3B62858		AMEL3B65223	AMEL3B69826			AMEL3B62446	AMEL3B63599			AMEL3B68062	AMEL3B64261
	AMEL3B65540				AMEL3B70370	AMEL3B68263		AMEL3B70370			AMEL3B45706				AMEL3B65507			AMEL3B65507	AMEL3B60783			AMEL3B45706			AMEL3B66877	AMEL3B60361	AMEL3B63442	AMEL3B68519	AMEL3B62850		AMEL3B64169			AMEL3B64947		AMEL3B68726	AMEL3B53330			AMEL3B63392	AMEL3B63600			AMEL3B70276	AMEL3B64262
	AMEL3B63928				AMEL3B41008	AMEL3B68259		AMEL3B41008			AMEL3B64896				AMEL3B63428			AMEL3B63428	AMEL3B67278			AMEL3B64896			AMEL3B60553	AMEL3B60366	AMEL3B68722	AMEL3B68498	AMEL3B68871		AMEL3B64170			AMEL3B64277		AMEL3B69642	AMEL3B65965			AMEL3B62346	AMEL3B68617			AMEL3B61250	AMEL3B69614
	AMEL3B60489				AMEL3B41009	AMEL3B65589		AMEL3B41009			AMEL3B61810				AMEL3B69382			AMEL3B69382	AMEL3B66094			AMEL3B61810			AMEL3B65234	AMEL3B60372	AMEL3B60616	AMEL3B68532	AMEL3B68872		AMEL3B61337			AMEL3B66985		AMEL3B90591	AMEL3B60542			AMEL3B67637	AMEL3B64605			AMEL3B46781	AMEL3B67102
	AMEL3B63303				AMEL3B41010	AMEL3B65588		AMEL3B41010			AMEL3B60049				AMEL3B67987			AMEL3B67987	AMEL3B67675			AMEL3B60049			AMEL3B65235	AMEL3B60368	AMEL3B67491	AMEL3B68530	AMEL3B65234		AMEL3B67347			AMEL3B69013		AMEL3B67076	AMEL3B66867			AMEL3B67638	AMEL3B62882			AMEL3B63242	AMEL3B70418
	AMEL3B63304				AMEL3B66056	AMEL3B65587		AMEL3B66056			AMEL3B62386				AMEL3B45706			AMEL3B45706	AMEL3B64213			AMEL3B62386			AMEL3B64126	AMEL3B60313	AMEL3B55620	AMEL3B69186	AMEL3B65235		AMEL3B67348			AMEL3B66986		AMEL3B64821	AMEL3B64386			AMEL3B69729	AMEL3B67653			AMEL3B60091	AMEL3B69514
	AMEL3B65387				AMEL3B41012	AMEL3B68166		AMEL3B41012			AMEL3B67859				AMEL3B64896			AMEL3B64896	AMEL3B66605			AMEL3B67859			AMEL3B64945	AMEL3B60213	AMEL3B61789	AMEL3B62721	AMEL3B68722		AMEL3B65355			AMEL3B65933		AMEL3B64822	AMEL3B64387			AMEL3B65488	AMEL3B61322			AMEL3B62459	AMEL3B63994
	AMEL3B69131				AMEL3B41013	AMEL3B43775		AMEL3B41013			AMEL3B68868				AMEL3B61810			AMEL3B61810	AMEL3B63070			AMEL3B68868			AMEL3B68153	AMEL3B60225	AMEL3B61739	AMEL3B69183	AMEL3B64901		AMEL3B64347			AMEL3B65825		AMEL3B69605	AMEL3B60170			AMEL3B65489	AMEL3B65607			AMEL3B65658	AMEL3B69370
	AMEL3B66107				AMEL3B41014	AMEL3B68150		AMEL3B41014			AMEL3B62402				AMEL3B60049			AMEL3B60049	AMEL3B62778			AMEL3B62402			AMEL3B62746	AMEL3B60082	AMEL3B61653	AMEL3B69165	AMEL3B60616		AMEL3B62022			AMEL3B66627		AMEL3B70133	AMEL_ADOR3B80294-RA_1			AMEL3B60523	AMEL3B63983			AMEL3B61907	AMEL3B63088
	AMEL3B68145				AMEL3B69902	AMEL3B68153		AMEL3B69902			AMEL3B66955				AMEL3B62386			AMEL3B62386	AMEL3B41581			AMEL3B66955			AMEL3B69837	AMEL3B60080	AMEL3B69205	AMEL3B69161	AMEL3B61740		AMEL3B62021			AMEL3B69155		AMEL3B61866	AMEL3B62074			AMEL3B68063	AMEL3B63685			AMEL3B70072	AMEL3B63089
	AMEL3B65836				AMEL3B69901	AMEL3B68160		AMEL3B69901			AMEL3B66340				AMEL3B67859			AMEL3B67859	AMEL3B65388			AMEL3B66340			AMEL3B66739	AMEL3B60081	AMEL3B69223	AMEL3B69077	AMEL3B64775		AMEL3B69875			AMEL3B69156		AMEL3B61867	AMEL3B69392			AMEL3B68064	AMEL3B63686			AMEL3B61109	AMEL3B63416
	AMEL3B60113				AMEL3B41017	AMEL3B68162		AMEL3B41017			AMEL3B61285				AMEL3B68868			AMEL3B68868	AMEL3B67122			AMEL3B61285			AMEL3B70525	AMEL3B60014	AMEL3B69359	AMEL3B69078	AMEL3B67491		AMEL3B63130			AMEL3B46435		AMEL3B61218	AMEL3B70733			AMEL3B66358	AMEL3B64694			AMEL3B68902	AMEL3B63992
	AMEL3B63076				AMEL3B69935	AMEL3B68164		AMEL3B69935			AMEL3B60478				AMEL3B62402			AMEL3B62402	AMEL3B69058			AMEL3B60478			AMEL3B70430	AMEL3B60017	AMEL3B69210	AMEL3B69080	AMEL3B61789		AMEL3B64397			AMEL3B60677		AMEL3B61219	AMEL3B64379			AMEL3B66359	AMEL3B68447			AMEL3B68916	AMEL3B67649
	AMEL3B69734				AMEL3B41019	AMEL3B68165		AMEL3B41019			AMEL3B51774				AMEL3B66955			AMEL3B66955	AMEL3B66632			AMEL3B51774			AMEL3B61397	AMEL3B61251	AMEL3B60294	AMEL3B69081	AMEL3B61653		AMEL3B69993			AMEL3B69014		AMEL3B60852	AMEL3B64380			AMEL3B65401	AMEL3B60577			AMEL3B69368	AMEL3B69371
	AMEL3B65045				AMEL3B41020	AMEL3B62746		AMEL3B41020			AMEL3B69023				AMEL3B66340			AMEL3B66340	AMEL3B65418			AMEL3B69023			AMEL3B67909	AMEL3B90574	AMEL3B65223	AMEL3B69064	AMEL3B62679		AMEL3B64911			AMEL3B69567		AMEL3B66483	AMEL3B63556			AMEL3B69688	AMEL3B69195			AMEL3B62350	AMEL3B69856
	AMEL3B68264				AMEL3B41021	AMEL3B62749		AMEL3B41021			AMEL3B60885				AMEL3B61285			AMEL3B61285	AMEL3B60395			AMEL3B60885			AMEL3B64589	AMEL3B61113	AMEL3B61866	AMEL3B69052	AMEL3B69205		AMEL3B64910			AMEL3B52264		AMEL3B67860	AMEL3B63557			AMEL3B62437	AMEL3B61334			AMEL3B68463	AMEL3B68237
	AMEL3B52871				AMEL3B60482	AMEL3B62750		AMEL3B60482			AMEL_AFLO3B82404-RA_1				AMEL3B60478			AMEL3B60478	AMEL3B60621			AMEL_AFLO3B82404-RA_1			AMEL3B66567	AMEL3B61114	AMEL3B61867	AMEL3B69028	AMEL3B69223		AMEL3B63962			AMEL3B65913		AMEL3B63584	AMEL3B62886			AMEL3B62438	AMEL3B60157			AMEL3B68919	AMEL3B61206
	AMEL3B64018				AMEL3B60481	AMEL3B65150		AMEL3B60481			AMEL3B68445				AMEL3B51774			AMEL3B51774	AMEL3B66214			AMEL3B68445			AMEL3B68369	AMEL3B61128	AMEL3B66407	AMEL3B69023	AMEL3B61247		AMEL3B68553			AMEL3B64911		AMEL3B60303	AMEL3B69543			AMEL3B40811	AMEL3B60158			AMEL3B63169	AMEL3B68230
	AMEL3B66858				AMEL3B60480	AMEL3B65155		AMEL3B60480			AMEL3B68034				AMEL3B69023			AMEL3B69023	AMEL3B66656			AMEL3B68034			AMEL3B65075	AMEL3B61941	AMEL3B61795	AMEL3B69011	AMEL3B60734		AMEL3B43187			AMEL3B64912		AMEL3B63273	AMEL3B69544			AMEL3B60292	AMEL3B69676			AMEL3B64876	AMEL3B63348
	AMEL3B62017				AMEL3B60478	AMEL3B65173		AMEL3B60478			AMEL3B61945				AMEL3B60885			AMEL3B60885	AMEL3B64933			AMEL3B61945			AMEL3B70571	AMEL3B61940	AMEL3B65728	AMEL3B68982	AMEL3B61886		AMEL3B62948			AMEL3B66820		AMEL3B67858	AMEL3B68560			AMEL3B68310	AMEL3B64550			AMEL3B60552	AMEL3B65951
	AMEL3B66865				AMEL3B41026	AMEL3B65181		AMEL3B41026			AMEL3B46583				AMEL_AFLO3B82404-RA_1			AMEL_AFLO3B82404-RA_1	AMEL3B69803			AMEL3B46583			AMEL3B68689	AMEL3B40897	AMEL3B70229	AMEL3B70659	AMEL3B67309		AMEL3B62947			AMEL3B62706		AMEL3B67936	AMEL3B68561			AMEL3B60817	AMEL3B69737			AMEL3B47361	AMEL3B65626
	AMEL3B68387				AMEL3B60476	AMEL3B65189		AMEL3B60476			AMEL3B64383				AMEL3B68445			AMEL3B68445	AMEL3B64715			AMEL3B64383			AMEL3B63922	AMEL3B61937	AMEL3B66133	AMEL3B68973	AMEL3B69359		AMEL3B68764			AMEL3B62707		AMEL3B67937	AMEL3B65981			AMEL3B60818	AMEL3B63726			AMEL3B66264	AMEL3B65627
	AMEL3B61308				AMEL3B60471	AMEL3B65192		AMEL3B60471			AMEL3B67267				AMEL3B68034			AMEL3B68034	AMEL3B66496			AMEL3B67267			AMEL3B66944	AMEL3B43532	AMEL3B69638	AMEL3B68926	AMEL3B64696		AMEL3B60108			AMEL3B64597		AMEL3B60652	AMEL3B69736			AMEL3B60363	AMEL3B63727			AMEL3B66679	AMEL3B70106
	AMEL3B62273				AMEL3B60470	AMEL3B65222		AMEL3B60470			AMEL3B68184				AMEL3B61945			AMEL3B61945	AMEL3B63227			AMEL3B68184			AMEL3B66943	AMEL3B61936	AMEL3B65569	AMEL3B68866	AMEL3B69387		AMEL3B60109			AMEL3B68569		AMEL3B61249	AMEL3B66447			AMEL3B62062	AMEL3B63725			AMEL3B68824	AMEL3B63077
	AMEL3B61347				AMEL3B60469	AMEL3B65209		AMEL3B60469			AMEL3B63974				AMEL3B46583			AMEL3B46583	AMEL3B66994			AMEL3B63974			AMEL3B67028	AMEL3B61948	AMEL3B67011	AMEL3B68769	AMEL3B61735		AMEL3B42439			AMEL3B69537		AMEL3B67011	AMEL3B65410			AMEL3B61784	AMEL3B47634			AMEL3B64238	AMEL3B63798
	AMEL3B67910				AMEL3B60467	AMEL3B65207		AMEL3B60467			AMEL3B68519				AMEL3B64383			AMEL3B64383	AMEL3B62683			AMEL3B68519			AMEL3B52219	AMEL3B61949	AMEL3B61982	AMEL3B66275	AMEL3B67014		AMEL3B65236			AMEL3B70132		AMEL3B67012	AMEL3B67601			AMEL3B62686	AMEL3B69423			AMEL3B64554	AMEL3B60678
	AMEL3B62741				AMEL3B60465	AMEL3B65202		AMEL3B60465			AMEL3B66691				AMEL3B67267			AMEL3B67267	AMEL3B64872			AMEL3B66691			AMEL3B69537	AMEL3B61958	AMEL3B65226	AMEL3B68627	AMEL3B67725		AMEL3B64589			AMEL3B68525		AMEL3B66134	AMEL3B67572			AMEL3B64118	AMEL3B65532			AMEL3B65389	AMEL3B63317
	AMEL3B60539				AMEL3B60464	AMEL3B65193		AMEL3B60464			AMEL3B64428				AMEL3B68184			AMEL3B68184	AMEL3B66871			AMEL3B64428			AMEL3B62174	AMEL3B55502	AMEL3B60838	AMEL3B69485	AMEL3B63240		AMEL3B63158			AMEL3B68526		AMEL3B64261	AMEL3B68570			AMEL3B61315	AMEL3B62640			AMEL3B65390	AMEL3B68227
	AMEL3B60149				AMEL3B60463	AMEL3B65179		AMEL3B60463			AMEL3B67658				AMEL3B63974			AMEL3B63974	AMEL3B67904			AMEL3B67658			AMEL3B69935	AMEL3B61962	AMEL3B67538	AMEL3B69486	AMEL3B69903		AMEL3B65436			AMEL3B64148		AMEL3B64262	AMEL_ADOR3B80267-RA_1			AMEL3B63153	AMEL3B66114			AMEL3B70625	AMEL3B67287
	AMEL3B69189				AMEL3B60460	AMEL3B65177		AMEL3B60460			AMEL3B67121				AMEL3B68519			AMEL3B68519	AMEL3B65762			AMEL3B67121			AMEL3B66045	AMEL3B61967	AMEL3B63020	AMEL3B69487	AMEL3B43331		AMEL_AFLO3B80624-RA_1			AMEL3B64149		AMEL3B60307	AMEL3B68653			AMEL3B64720	AMEL3B50351			AMEL3B61747	AMEL3B66999
	AMEL3B69441				AMEL3B60458	AMEL3B65174		AMEL3B60458			AMEL3B69615				AMEL3B66691			AMEL3B66691	AMEL3B61184			AMEL3B69615			AMEL3B67468	AMEL3B61922	AMEL3B68861	AMEL3B69432	AMEL3B61251		AMEL3B64465			AMEL3B69672		AMEL3B60308	AMEL3B69566			AMEL3B64721	AMEL3B60127			AMEL3B47521	AMEL3B67000
	AMEL3B66353				AMEL3B60455	AMEL3B65167		AMEL3B60455			AMEL3B62475				AMEL3B64428			AMEL3B64428	AMEL3B62729			AMEL3B62475			AMEL3B65628	AMEL3B61909	AMEL3B64627	AMEL_AFLO3B90653-RA_1	AMEL3B66407		AMEL3B64898			AMEL3B66791		AMEL3B65722	AMEL3B70108			AMEL3B66778	AMEL3B60602			AMEL3B70529	AMEL3B61458
	AMEL3B66354				AMEL3B60454	AMEL3B65158		AMEL3B60454			AMEL3B67120				AMEL3B67658			AMEL3B67658	AMEL3B66387			AMEL3B67120			AMEL3B63950	AMEL3B61904	AMEL3B65556	AMEL3B69490	AMEL3B61795		AMEL3B46827			AMEL3B69821		AMEL3B66495	AMEL3B45858			AMEL3B61363	AMEL3B60782			AMEL3B67042	AMEL3B61459
	AMEL3B60781				AMEL3B60452	AMEL3B65152		AMEL3B60452			AMEL3B62698				AMEL3B67121			AMEL3B67121	AMEL3B60685			AMEL3B62698			AMEL3B64764	AMEL3B61905	AMEL3B65031	AMEL3B60028	AMEL3B67011		AMEL3B67180			AMEL3B69822		AMEL3B63081	AMEL3B70573			AMEL3B68077	AMEL3B60712			AMEL_ADOR3B63919-RA_1	AMEL3B62870
	AMEL3B62790				AMEL3B41041	AMEL3B66681		AMEL3B41041			AMEL3B69281				AMEL3B69615			AMEL3B69615	AMEL3B61965			AMEL3B69281			AMEL3B60771	AMEL3B61808	AMEL3B67046	AMEL3B61067	AMEL3B65226		AMEL3B62008			AMEL3B66887		AMEL3B65626	AMEL3B62916			AMEL3B63404	AMEL3B60713			AMEL3B60388	AMEL3B70342
	AMEL3B70709				AMEL3B41042	AMEL3B66679		AMEL3B41042			AMEL3B66352				AMEL3B62475			AMEL3B62475	AMEL3B69602			AMEL3B66352			AMEL3B65345	AMEL3B66974	AMEL3B64267	AMEL3B61069	AMEL3B67538		AMEL3B51902			AMEL3B61217		AMEL3B70333	AMEL3B43142			AMEL3B63998	AMEL3B69865			AMEL3B60389	AMEL3B68672
	AMEL3B66133				AMEL3B60449	AMEL3B66678		AMEL3B60449			AMEL3B66191				AMEL3B67120			AMEL3B67120	AMEL3B69537			AMEL3B66191			AMEL3B65344	AMEL3B61807	AMEL3B67102	AMEL3B61071	AMEL3B68861		AMEL3B52264			Test		AMEL3B69763	AMEL3B67330			AMEL3B67755	AMEL3B62483			AMEL3B60391	AMEL3B65539
	AMEL3B60947				AMEL3B60448	AMEL3B66675		AMEL3B60448			AMEL3B66190				AMEL3B62698			AMEL3B62698	AMEL3B70086			AMEL3B66190			AMEL3B68817	AMEL3B55394	AMEL3B70418	AMEL3B61075	AMEL3B66531		AMEL3B65913					AMEL3B61455	AMEL3B63728			AMEL3B64095	AMEL3B61499			AMEL_AFLO3B25671-RA_1	AMEL3B63219
	AMEL3B61429				AMEL3B60447	AMEL3B66672		AMEL3B60447			AMEL3B64519				AMEL3B69281			AMEL3B69281	AMEL3B68340			AMEL3B64519			AMEL3B69598	AMEL3B61796	AMEL3B63417	AMEL3B61077	AMEL3B60841		AMEL3B62859					AMEL3B61146	AMEL3B68670			AMEL3B67195	AMEL3B64525			AMEL3B68920	AMEL3B65958
	AMEL3B55897				AMEL3B60444	AMEL3B66669		AMEL3B60444			AMEL3B64989				AMEL3B66352			AMEL3B66352	AMEL3B63559			AMEL3B64989			AMEL3B64247	AMEL3B61841	AMEL3B69514	AMEL3B60993	AMEL3B61798		AMEL3B62456					AMEL3B62523	AMEL3B68669			AMEL3B67113	AMEL3B64526			AMEL_AFLO3B83780-RA_1	AMEL3B62042
	AMEL3B62074				AMEL3B60443	AMEL3B66670		AMEL3B60443			AMEL3B64600				AMEL3B66191			AMEL3B66191	AMEL3B68446			AMEL3B64600			AMEL3B70202	AMEL3B61842	AMEL3B66897	AMEL3B60983	AMEL3B65031		AMEL3B62621					AMEL3B65308	AMEL3B65238			AMEL3B67114	AMEL3B69366			AMEL3B66402	AMEL3B65018
	AMEL3B61336				AMEL3B41051	AMEL3B66667		AMEL3B41051			AMEL3B69587				AMEL3B66190			AMEL3B66190	AMEL3B63615			AMEL3B69587			AMEL3B61576	AMEL3B61843	AMEL3B66813	AMEL3B60950	AMEL3B69902		AMEL3B63083					AMEL3B63798	AMEL3B61272			AMEL3B63822	AMEL3B69367			AMEL3B66687	AMEL3B65020
	AMEL3B61034				AMEL3B60442	AMEL3B66663		AMEL3B60442			AMEL3B63244				AMEL3B64519			AMEL3B64519	AMEL3B67228			AMEL3B63244			AMEL3B61117	AMEL3B61844	AMEL3B64152	AMEL3B60951	AMEL3B67046		AMEL3B62246					AMEL3B65740	AMEL3B68212			AMEL3B64337	AMEL3B61986			AMEL3B68088	AMEL3B65339
	AMEL3B61907				AMEL3B41053	AMEL3B66658		AMEL3B41053			AMEL_AFLO3B21782-RA_1				AMEL3B64989			AMEL3B64989	AMEL3B60682			AMEL_AFLO3B21782-RA_1			AMEL3B67616	AMEL3B61848	AMEL3B63590	AMEL3B60946	AMEL3B65506		AMEL3B63281					AMEL3B65741	AMEL3B69035			AMEL3B66728	AMEL3B65754			AMEL3B62357	AMEL3B64616
	AMEL3B66612				AMEL3B41054	AMEL3B66668		AMEL3B41054			AMEL3B63955				AMEL3B64600			AMEL3B64600	AMEL3B60614			AMEL3B63955			AMEL3B67617	AMEL3B61727	AMEL3B63992	AMEL3B60899	AMEL3B70338		AMEL3B66783					AMEL3B66999	AMEL3B61717			AMEL3B51277	AMEL3B65755			AMEL3B65126	AMEL3B67083
	AMEL3B62439				AMEL3B41055	AMEL3B66671		AMEL3B41055			AMEL3B68330				AMEL3B69587			AMEL3B69587	AMEL3B66065			AMEL3B68330			AMEL3B63682	AMEL3B61723	AMEL3B66090	AMEL3B60794	AMEL3B63021		AMEL3B68784					AMEL3B67000	AMEL3B63661			AMEL3B69343	AMEL3B65465			AMEL3B43028	AMEL3B68329
	AMEL3B66139				AMEL3B41056	AMEL3B66674		AMEL3B41056			AMEL3B65817				AMEL3B63244			AMEL3B63244	AMEL3B64014			AMEL3B65817			AMEL3B62774	AMEL3B61679	AMEL3B65722	AMEL3B60729	AMEL3B69514		AMEL3B62631					AMEL3B66384	AMEL3B64193			AMEL3B61770	AMEL3B62658			AMEL3B67052	AMEL3B62261
	AMEL3B65144				AMEL3B41057	AMEL3B63022		AMEL3B41057			AMEL3B62450				AMEL_AFLO3B21782-RA_1			AMEL_AFLO3B21782-RA_1	AMEL3B64341			AMEL3B62450			AMEL3B70121	AMEL3B61691	AMEL3B61450	AMEL_ADOR3B21157-RA_1	AMEL3B66897		AMEL3B64703					AMEL3B61462	AMEL3B70356			AMEL3B68025	AMEL3B67471			AMEL3B62307	AMEL3B69286
	AMEL3B60167				AMEL3B60445	AMEL3B63021		AMEL3B60445			AMEL3B67706				AMEL3B63955			AMEL3B63955	AMEL3B63476			AMEL3B67706			AMEL3B62287	AMEL3B61698	AMEL3B64087	AMEL3B60631	AMEL3B66813		AMEL3B69410					AMEL3B61463	AMEL3B67718			AMEL3B69743	AMEL3B60580			AMEL3B64268	AMEL3B68330
	AMEL3B70614				AMEL3B41059	AMEL3B63010		AMEL3B41059			AMEL3B62986				AMEL3B68330			AMEL3B68330	AMEL3B67900			AMEL3B62986			AMEL3B62288	AMEL3B61700	AMEL3B68526	AMEL3B60614	AMEL3B61800		AMEL3B68934					AMEL3B65959	AMEL3B62330			AMEL3B69744	AMEL_AFLO3B82958-RA_1			AMEL3B67298	AMEL3B68331
	AMEL3B49210				AMEL3B60446	AMEL3B63009		AMEL3B60446			AMEL3B68680				AMEL3B65817			AMEL3B65817	AMEL3B63929			AMEL3B68680			AMEL3B69301	AMEL3B61718	AMEL3B67294	AMEL3B60503	AMEL3B61801		AMEL3B64342					AMEL3B64757	AMEL3B64850			AMEL3B64459	AMEL3B64743			AMEL3B62661	AMEL3B69826
	AMEL3B62133				AMEL3B41061	AMEL3B63001		AMEL3B41061			AMEL3B61538				AMEL3B62450			AMEL3B62450	AMEL3B61713			AMEL3B61538			AMEL3B64304	AMEL3B61719	AMEL3B63348	AMEL3B60504	AMEL3B63590		AMEL3B66881					AMEL3B90475	AMEL3B63324			AMEL3B67776	AMEL3B65680			AMEL3B63040	AMEL3B61863
[truncated: 13,269 more rows]

## Sheet: Results
Gene list	Selected list	Total Gene Overlap between studies	Overlap between list and selected genes	Selected but not in list	In List but not selected	Rest of genes	Expected Overlap	Expected Selected but not in list	Expected in list but not selected	Expected Rest	ChiSqure Test Result		OVERLAP:	All Genes --- Cardoen2011 Total List	Mellifera: 40 genes --- Cardoen2011 Up	Dorsata: 43 genes --- Cardoen2011 Up	Florea: 49 genes --- Cardoen2011 Up	Apis: 22 genes --- Cardoen2011 Up		Mellifera: 40 genes --- Cardoen2011 Down	Dorsata: 43 genes --- Cardoen2011 Down	Florea: 49 genes --- Cardoen2011 Down	Apis: 22 genes --- Cardoen2011 Down		All Genes --- Wallberg2014 Total list	Mellifera: 40 genes --- Wallberg2014 Differentially Expressed	Dorsata: 43 genes --- Wallberg2014 Differentially Expressed	Florea: 49 genes --- Wallberg2014 Differentially Expressed	Apis: 22 genes --- Wallberg2014 Differentially Expressed		All Genes --- Kharmis2015 Total list	Mellifera: 40 genes --- Kharmis2015 Differentially Expressed	Dorsata: 43 genes --- Kharmis2015 Differentially Expressed	Florea: 49 genes --- Kharmis2015 Differentially Expressed	Apis: 22 genes --- Kharmis2015 Differentially Expressed		All Genes --- Grozinger2007 Total List	Mellifera: 40 genes --- Grozinger Queen Up	Dorsata: 43 genes --- Grozinger Queen Up	Florea: 49 genes --- Grozinger Queen Up	Apis: 22 genes --- Grozinger Queen Up		Mellifera: 40 genes --- Grozinger Worker Up	Dorsata: 43 genes --- Grozinger Worker Up	Florea: 49 genes --- Grozinger Worker Up	Apis: 22 genes --- Grozinger Worker Up		All Genes --- Sarma2007 Total List	Mellifera: 40 genes --- Sarma2007 Species Comp
[truncated: 8,084 more rows]
[truncated: 107 more columns]
