# Supplementary material for: The genomic basis of evolutionary differentiation among honey bees
Source: Genome Res. 2021 Jul;31(7):1203–15. doi: 10.1101/gr.272310.120 (PMC8256857; doi:10.1101/gr.272310.120)
Supplement: Supplemental Material [file supp_gr.272310.120_Supplemental_Table_S6_JD_edit.xlsx]

## Sheet: Sheet1
Supplemental Table S6: Excel table that lists summary numbers of chemosensory genes for all Apis species and also describes the basic outcomes of a manual selection analysis on these genes.
	A. mellifera	A. dorsata	A. florea	1:1:1 orthologs	dNdS>1****
ORs	167 (10)	161 (19)	172 (7)*	110	3|7|8
GRs***	16 (10)**	22 (8)	26 (2)	10	0|6|6
IRs	10 (0)	10 (0)	10 (0)	10	0|0|0
OBPs	21 (0)	20 (0)	22 (2)	15	1|1|1
CSPs	6 (0)	6 (0)	6 (0)	6	0|0|0
* We detected two previously undescribed Ors and fixed 17 gene annotations of Karpe et al. 2016
** We identified 11 new full length GRs of which 6 include premature stop codons
*** Pseudpgenes exclude >50 small fragments with similarity to GRs present in the genomes of all three Apis species
**** number of terminal branches detected under positive selection listed: Amel|Ador|Aflo
1:1:1 orthologs includes putatively functional genes only
Pseudogenes are in brackets
